# Supplementary material for: Dose-Dependent Effects of Morphine Exposure on mRNA and microRNA (miR) Expression in Hippocampus of Stressed Neonatal Mice
Source: PLoS One. 2015 Apr 6;10(4):e0123047. doi: 10.1371/journal.pone.0123047 (PMC4386824; doi:10.1371/journal.pone.0123047)
Supplement: S1 Table — (XLSX) [file pone.0123047.s002.xlsx]

## Sheet: McAdams pid1107 Agilent
ProbeName	trt.2 - trt.0, log2 fold change	trt.2 - trt.0, log2 Average Expression	trt.2 - trt.0, moderated t-statistic	trt.2 - trt.0, unadjusted P.Value	trt.2 - trt.0, adjusted P.Value, FDR Benjamini-Hochberg	trt.2 - trt.0, log odds	trt.5 - trt.0, ProbeID	trt.5 - trt.0, log2 fold change	trt.5 - trt.0, log2 Average Expression	trt.5 - trt.0, moderated t-statistic	trt.5 - trt.0, unadjusted P.Value	trt.5 - trt.0, adjusted P.Value, FDR Benjamini-Hochberg	trt.5 - trt.0, log odds	trt.5 - trt.2, ProbeID	trt.5 - trt.2, log2 fold change	trt.5 - trt.2, log2 Average Expression	trt.5 - trt.2, moderated t-statistic	trt.5 - trt.2, unadjusted P.Value	trt.5 - trt.2, adjusted P.Value, FDR Benjamini-Hochberg	trt.5 - trt.2, log odds	Sequence	ControlType	GeneName	SystematicName	Description	ACCNUM, updated annotation	SYMBOL, updated annotation	ENTREZID, updated annotation	DESCRIPTION, updated annotation	GO.Id, updated annotation	GO.Terms, updated annotation	log2 Intensity, 0_17	log2 Intensity, 0_18	log2 Intensity, 0_15	log2 Intensity, 0_16	log2 Intensity, 0_19	log2 Intensity, 2_1	log2 Intensity, 2_7	log2 Intensity, 2_3	log2 Intensity, 2_4	log2 Intensity, 2_5	log2 Intensity, 5_13	log2 Intensity, 5_8	log2 Intensity, 5_9	log2 Intensity, 5_14	log2 Intensity, 5_12
A_30_P01019688	-2.69329	7.01684	-1.57506	0.136203	0.74799	-4.50777	A_30_P01019688	-2.78007	7.01684	-1.55612	0.140631	0.860621	-4.53809	A_30_P01019688	-0.0867792	7.01684	-0.0495684	0.961124	0.991183	-5.48082	AACAATATATGAAGGTCTCTTATTAGTAAAATCCTCACAAGATAAAAAGGAATAACATAT	0	chr6:83368261-83407280_F	chr6:83368261-83407280_F	lincRNA:chr6:83368261-83407280 forward strand	NA	NA	NA	NA	NA	NA	17.0032	6.18709	6.4128	6.25281	6.06704	6.41409	6.57551	6.42748	6.25426	5.93973	6.3205	6.50798	6.39811	6.21787	6.27421
A_55_P1977792	-0.309808	13.0703	-0.490173	0.631141	0.946852	-5.42364	A_55_P1977792	-2.29874	13.0703	-3.48113	0.00337386	0.46757	-1.72593	A_55_P1977792	-1.98893	13.0703	-3.07363	0.0077607	0.450599	-2.38972	GTGGTGGGGCTCTGACAGCCTCTTTAATAAACCAGACATTCCACATGTGCCTTATGAATT	0	Folr1	NM_008034	ref|Mus musculus folate receptor 1 (adult) (Folr1), mRNA [NM_008034]	NA	NA	NA	NA	NA	NA	14.1719	13.6063	13.0852	14.4121	14.0288	13.7144	13.0417	13.9079	13.1246	13.6677	12.548	13.3384	10.8706	9.08968	13.4474
A_30_P01031441	-0.243572	10.1718	-0.365905	0.719572	0.959884	-5.47098	A_30_P01031441	-2.1732	10.1718	-3.12475	0.00699269	0.535512	-2.2814	A_30_P01031441	-1.92963	10.1718	-2.83133	0.0126854	0.460344	-2.75355	TAATAAACCCAAAGTAGCTCAAGCCCGTACTCCTGCAGCACTGTGAGTTTAAGACAGACT	0	chr8:67542714-67561694_F	chr8:67542714-67561694_F	lincRNA:chr8:67542714-67561694 forward strand	NA	NA	NA	NA	NA	NA	11.1629	10.5423	10.0616	11.7475	11.0001	10.7917	9.97622	11.247	10.4019	10.4482	9.5629	10.2705	7.7814	6.38801	11.195
A_51_P317254	-0.159615	10.635	-0.289093	0.776488	0.971156	-5.49351	A_51_P317254	-2.11115	10.635	-3.65979	0.00234081	0.437012	-1.44936	A_51_P317254	-1.95154	10.635	-3.45236	0.00357855	0.450599	-1.82025	CTCATACCAAGTTTATAGGTAACTGTCACCCAGACCACCTCCACTGTTGCATAAACATGA	0	Defb11	NM_139221	ref|Mus musculus defensin beta 11 (Defb11), mRNA [NM_139221]	NM_139221	Defb11	246081	defensin beta 11	GO:0006952,GO:0042742,GO:0005576,GO:0003674	defense response,defense response to bacterium,extracellular region,molecular_function	11.5776	11.2619	10.8435	11.7988	11.3254	11.4125	10.6846	11.5984	10.5616	10.9209	10.02	10.7721	8.38008	7.24463	11.1225
A_55_P2087399	-0.275627	9.58072	-0.466116	0.647864	0.949307	-5.43385	A_55_P2087399	-2.03533	9.58072	-3.29445	0.00494396	0.511903	-2.0166	A_55_P2087399	-1.75971	9.58072	-2.90662	0.0108948	0.45203	-2.64078	TTTTGAGGCCCAGACCTCAAGATGGCCTCACTCCTAAGAAGCAGCTCTGCTCAGCCCAGT	0	Tex22	NM_029381	ref|Mus musculus testis expressed gene 22 (Tex22), mRNA [NM_029381]	NA	NA	NA	NA	NA	NA	10.7308	9.93248	9.34983	11.1598	10.2844	10.1818	9.43612	10.5533	9.63495	9.7555	8.98331	9.69776	7.35119	6.31759	10.342
A_55_P1979242	0.00924875	11.7002	0.0135919	0.989336	0.998765	-5.53103	A_55_P1979242	-2.03218	11.7002	-2.85847	0.0120093	0.603043	-2.69561	A_55_P1979242	-2.04142	11.7002	-2.93027	0.0103854	0.450599	-2.6053	GTAAGTATCCTTACCACAAAACAGTAGCTATGTGAGATGATACATTAGTCATTCCACAAT	0	Kcne2	NM_134110	ref|Mus musculus potassium voltage-gated channel, Isk-related subfamily, gene 2 (Kcne2), mRNA [NM_134110]	NA	NA	NA	NA	NA	NA	12.4377	12.1977	11.7305	12.9618	12.2128	12.4297	11.7882	12.7931	12.0506	11.9458	11.3477	11.9883	9.65073	7.50814	12.4603
A_30_P01017574	-1.93403	6.38459	-1.6969	0.11047	0.730374	-4.3593	A_30_P01017574	-1.91204	6.38459	-1.6057	0.12929	0.854702	-4.47869	A_30_P01017574	0.021986	6.38459	0.0188415	0.985217	0.996969	-5.48175	GAACACTACTTAAATGCTTTCACAAGTTCCTGATATTCATAATAAACTCCAGTGTGGAGC	0	chr13:66381200-66410200_F	chr13:66381200-66410200_F	lincRNA:chr13:66381200-66410200 forward strand	NA	NA	NA	NA	NA	NA	13.0849	5.91509	5.87964	5.92737	5.899	5.93149	5.84493	5.87689	5.95096	5.87875	6.05248	5.85901	5.91762	5.86531	5.88541
A_65_P19832	-0.0381336	17.4099	-0.053531	0.958019	0.995738	-5.52982	A_65_P19832	-1.86762	17.4099	-2.50935	0.0241275	0.690064	-3.22962	A_65_P19832	-1.82949	17.4099	-2.50844	0.0241709	0.479433	-3.23124	AGATGAGAAGTTTGTAGAAGGAGTGTACAGAGTAGAAACTGGACACCAAATCGTACTGGA	0	Ttr	NM_013697	ref|Mus musculus transthyretin (Ttr), mRNA [NM_013697]	NA	NA	NA	NA	NA	NA	18.1347	17.8787	17.6607	18.1504	17.9236	17.9933	17.7506	18.053	17.7871	17.7455	17.4984	17.8877	15.9262	12.8356	17.9236
A_51_P477481	0.0523777	9.86472	0.086363	0.932326	0.993574	-5.52775	A_51_P477481	-1.80977	9.86472	-2.85613	0.0120661	0.603043	-2.69923	A_51_P477481	-1.86214	9.86472	-2.99896	0.00903397	0.450599	-2.50208	TTCACAGTCACGAGGTCCTCCATATATCCCTACGCTTAGATCAGGGATAATGATGGAAGT	0	1110059M19Rik	NM_026841	ref|Mus musculus RIKEN cDNA 1110059M19 gene (1110059M19Rik), mRNA [NM_026841]	BC060289	1110059M19Rik	68800	RIKEN cDNA 1110059M19 gene	GO:0008150,GO:0005575,GO:0003674	biological_process,cellular_component,molecular_function	10.8133	10.1562	9.90575	10.8287	10.3461	10.6965	10.0559	10.84	9.93103	9.89301	9.60127	10.2723	7.67789	6.35773	10.5952
A_51_P519648	-1.66416	8.45722	-1.48172	0.159224	0.765044	-4.61652	A_51_P519648	-1.79713	8.45722	-1.53153	0.146563	0.862882	-4.56709	A_51_P519648	-0.132973	8.45722	-0.115641	0.909479	0.979265	-5.47599	AGAAACAAAAGATATCCACCTGGAAATGGAGAACATGGTGAATCCCCGAACCACTCCCAA	0	Mical3	NM_153396	ref|Mus musculus microtubule associated monoxygenase, calponin and LIM domain containing 3 (Mical3), mRNA [NM_153396]	NM_153396	Mical3	194401	microtubule associated monooxygenase, calponin and LIM domain containing 3	GO:0008152,GO:0055114,GO:0006887,GO:0008150,GO:0005575,GO:0005737,GO:0005856,GO:0003674,GO:0003779,GO:0004497,GO:0046872,GO:0016491,GO:0008270	metabolic process,oxidation-reduction process,exocytosis,biological_process,cellular_component,cytoplasm,cytoskeleton,molecular_function,actin binding,monooxygenase activity,metal ion binding,oxidoreductase activity,zinc ion binding	14.9622	7.74941	8.12373	7.97567	7.70818	8.09931	8.13869	8.22017	8.17217	7.72422	7.89147	8.18269	7.98721	7.94507	7.97809
A_55_P2081050	-0.230459	11.1597	-0.522843	0.60876	0.942152	-5.40899	A_55_P2081050	-1.79592	11.1597	-3.89975	0.00143482	0.43593	-1.08192	A_55_P2081050	-1.56546	11.1597	-3.46892	0.00345926	0.450599	-1.79546	CATATCAATGGACAAAGCATTGACAATTTCCAGATTGCTGAAACAGGGCTGACAGAATAA	0	Kcnj13	NM_001110227	ref|Mus musculus potassium inwardly-rectifying channel, subfamily J, member 13 (Kcnj13), mRNA [NM_001110227]	NA	NA	NA	NA	NA	NA	12.2741	11.5253	11.349	12.2493	11.6529	11.8418	11.2787	11.8242	10.8587	11.3118	10.6646	11.1065	9.60296	8.37238	11.4836
A_51_P125205	0.160147	11.3975	0.261251	0.797471	0.974617	-5.50038	A_51_P125205	-1.79345	11.3975	-2.8003	0.0135043	0.617935	-2.78554	A_51_P125205	-1.9536	11.3975	-3.1128	0.00716524	0.450599	-2.33074	CTGTGTATGTTTCTTTGCAATTGAATTTCATCTTATGGTAAGAAAATAAAGGACAATGAC	0	Aqp1	NM_007472	ref|Mus musculus aquaporin 1 (Aqp1), mRNA [NM_007472]	NM_007472	Aqp1	11826	aquaporin 1	GO:0003094,GO:0003097,GO:0006182,GO:0006810,GO:0006813,GO:0006833,GO:0006884,GO:0043066,GO:0046878,GO:0042493,GO:0010592,GO:0010634,GO:0015670,GO:0015696,GO:0015793,GO:0019233,GO:0019725,GO:0033554,GO:0071260,GO:0030104,GO:0030185,GO:0030335,GO:0030950,GO:0032940,GO:0033363,GO:0034644,GO:0035377,GO:0035378,GO:0042060,GO:0043154,GO:0044241,GO:0045766,GO:0048146,GO:0048593,GO:0051458,GO:0055085,GO:…	glomerular filtration,renal water transport,cGMP biosynthetic process,transport,potassium ion transport,water transport,cell volume homeostasis,negative regulation of apoptotic process,positive regulation of saliva secretion,response to drug,positive regulation of lamellipodium assembly,positive regulation of epithelial cell migration,carbon dioxide transport,ammonium transport,glycerol transport…	12.3277	11.2385	11.3142	12.4957	11.8434	12.0839	11.6423	12.4111	11.6856	12.1183	11.1574	11.8096	9.39451	7.68168	11.7586
A_55_P2075692	-0.195349	9.5967	-0.460781	0.6516	0.949723	-5.43604	A_55_P2075692	-1.77912	9.5967	-4.01664	0.00113163	0.43593	-0.905061	A_55_P2075692	-1.58377	9.5967	-3.64882	0.00239395	0.450599	-1.52734	TCTCATCGTGGAAGGAGGACCCAATGTGATCTCAATTGTTTTGGAATACCTTCGAGACAC	0	Trpm3	NM_001035245	ref|Mus musculus transient receptor potential cation channel, subfamily M, member 3 (Trpm3), transcript variant 8, mRNA [NM_001035245]	NA	NA	NA	NA	NA	NA	10.5191	9.95789	9.71529	10.7111	10.1147	10.0672	9.58779	10.4529	9.73576	9.9494	9.08944	9.53823	7.56084	7.09406	9.85676
A_52_P367760	-0.266129	11.0609	-0.563941	0.581172	0.935424	-5.38928	A_52_P367760	-1.71224	11.0609	-3.4728	0.00343186	0.468148	-1.73886	A_52_P367760	-1.44611	11.0609	-2.99308	0.00914252	0.450599	-2.51093	AAACTGGGAGAGAAGCTCACTCACAAGGAAGTGGATGATCTTTTCAAGGAAGCAGGCATT	0	Calml4	NM_138304	ref|Mus musculus calmodulin-like 4 (Calml4), transcript variant 1, mRNA [NM_138304]	NM_138304	Calml4	75600	calmodulin-like 4	GO:0005509,NA	calcium ion binding,NA	12.0839	11.4459	11.0117	12.1914	11.7396	11.6683	10.8936	11.8313	10.8064	11.2423	10.7395	11.3497	9.05087	8.50657	11.3528
A_51_P484158	-0.374123	10.1753	-1.07446	0.299684	0.848698	-5.03204	A_51_P484158	-1.64723	10.1753	-4.52798	0.000405448	0.419967	-0.15234	A_51_P484158	-1.27311	10.1753	-3.57123	0.00280568	0.450599	-1.64269	CTCCAGGTTGTAGAACTACTGTTTGCACATATTTGCTTGTTATTGATGTCCTATCATAAG	0	Steap1	NM_027399	ref|Mus musculus six transmembrane epithelial antigen of the prostate 1 (Steap1), mRNA [NM_027399]	NM_027399	Steap1	70358	six transmembrane epithelial antigen of the prostate 1	GO:0055114,GO:0022900,GO:0006810,GO:0006811,GO:0055072,GO:0016021,GO:0016020,GO:0005768,GO:0046872,GO:0016491	oxidation-reduction process,electron transport chain,transport,ion transport,iron ion homeostasis,integral to membrane,membrane,endosome,metal ion binding,oxidoreductase activity	11.0551	10.6626	10.2454	11.2041	10.8835	10.5112	10.164	10.6662	9.9554	10.662	9.57359	10.2372	8.62504	7.97319	10.2107
A_30_P01019026	-0.433233	9.57571	-0.843545	0.412243	0.888522	-5.21844	A_30_P01019026	-1.6453	9.57571	-3.06625	0.0078782	0.545117	-2.37263	A_30_P01019026	-1.21207	9.57571	-2.30511	0.0359508	0.499116	-3.52413	TTGTATTCTTGCCCTTCCGTGTTAGCAGCTCCGGAGTCATTGTTAACCACAAATGCTACA	0	chr17:26911397-26917047_R	chr17:26911397-26917047_R	lincRNA:chr17:26911397-26917047 reverse strand	NA	NA	NA	NA	NA	NA	10.1151	9.63636	9.23573	11.2058	10.5139	9.61926	9.27491	9.98561	10.025	10.5112	8.85229	9.41403	7.79516	6.90181	10.5496
A_51_P404463	-0.1089	12.9213	-0.228028	0.82272	0.978862	-5.50769	A_51_P404463	-1.63365	12.9213	-3.27412	0.00515385	0.522129	-2.04831	A_51_P404463	-1.52475	12.9213	-3.11843	0.00708344	0.450599	-2.32226	CAGGCTAAAGGAAAGAATATAAGTGCTTTTTGCATTTCATGCATGTGCTTAACGATATGT	0	1500015O10Rik	NM_024283	ref|Mus musculus RIKEN cDNA 1500015O10 gene (1500015O10Rik), mRNA [NM_024283]	NM_024283	1500015O10Rik	78896	RIKEN cDNA 1500015O10 gene	GO:0008054,GO:0070314,GO:0090398,GO:0005576,GO:0005615,GO:0031410,GO:0003674	cyclin catabolic process,G1 to G0 transition,cellular senescence,extracellular region,extracellular space,cytoplasmic vesicle,molecular_function	13.8809	13.1302	12.8058	14.0319	13.4508	13.5499	12.9743	13.6738	12.8076	13.1797	12.4283	13.0433	11.3132	10.0948	13.4545
A_55_P1997936	-1.55392	10.7491	-1.68476	0.112829	0.732576	-4.3744	A_55_P1997936	-1.57834	10.7491	-1.63789	0.122354	0.851776	-4.43947	A_55_P1997936	-0.0244203	10.7491	-0.0258606	0.979711	0.995742	-5.48161	GAAAAATTCTATGAGGTCTTACTGGAGCTGGAAAAGCGTGTCAGGACCACCGTTCAGAAA	0	Hsd17b7	NM_010476	ref|Mus musculus hydroxysteroid (17-beta) dehydrogenase 7 (Hsd17b7), mRNA [NM_010476]	NA	NA	NA	NA	NA	NA	16.1877	10.3248	10.5067	10.5276	10.1555	10.3789	10.2983	10.4971	10.2276	10.357	10.3622	10.3853	10.4019	10.3813	10.2449
A_52_P447284	-0.144225	12.4681	-0.299946	0.768356	0.969936	-5.49064	A_52_P447284	-1.55025	12.4681	-3.0859	0.00756915	0.541689	-2.342	A_52_P447284	-1.40603	12.4681	-2.85611	0.0120667	0.459107	-2.71648	GCTCTTGTGACATTCAAACTTGGTAAATGAGTTGATGGTTGGGAGTTTAGTTTTGTTAAT	0	Clic6	NM_172469	ref|Mus musculus chloride intracellular channel 6 (Clic6), nuclear gene encoding mitochondrial protein, mRNA [NM_172469]	NM_172469	Clic6	209195	chloride intracellular channel 6	GO:0006810,GO:0006811,GO:0006821,GO:0008150,GO:0034765,GO:0005886,GO:0016021,GO:0016020,GO:0005737,GO:0034707,GO:0005244,GO:0005247,GO:0005254,GO:0008022,GO:0031749,GO:0031750,GO:0031751,GO:0042803	transport,ion transport,chloride transport,biological_process,regulation of ion transmembrane transport,plasma membrane,integral to membrane,membrane,cytoplasm,chloride channel complex,voltage-gated ion channel activity,voltage-gated chloride channel activity,chloride channel activity,protein C-terminus binding,D2 dopamine receptor binding,D3 dopamine receptor binding,D4 dopamine receptor binding…	13.4696	12.4755	12.3618	13.5817	13.0064	13.0671	12.3889	13.1675	12.4574	12.7357	12.0013	12.8211	10.2703	10.1378	13.0794
A_55_P1953341	-0.128427	9.81366	-0.279139	0.78397	0.971934	-5.49604	A_55_P1953341	-1.53027	9.81366	-3.18353	0.00620213	0.534946	-2.18967	A_55_P1953341	-1.40185	9.81366	-2.97606	0.009464	0.450599	-2.53651	CGATGAAAGCATCTCCTTTTTCTAACCAATAAAGTGATCGCTTTCAGCAATGGAGAAGCT	0	Wfdc2	NM_026323	ref|Mus musculus WAP four-disulfide core domain 2 (Wfdc2), mRNA [NM_026323]	NA	NA	NA	NA	NA	NA	10.7048	10.0883	9.73835	10.7992	10.2747	10.38	9.89372	10.4328	9.79313	9.99444	9.6354	9.93954	8.09296	7.13605	10.3015
A_52_P251450	-0.0969707	9.45551	-0.195725	0.847466	0.983583	-5.51384	A_52_P251450	-1.51789	9.45551	-2.93237	0.0103411	0.584604	-2.581	A_52_P251450	-1.42091	9.45551	-2.80124	0.0134788	0.460344	-2.79852	AGTGTGGAACATCTGTGACCAAGGTGTTGTGTTCATGACCTGAGCAATTGGTGAACTTCT	0	Cldn2	NM_016675	ref|Mus musculus claudin 2 (Cldn2), mRNA [NM_016675]	NM_016675	Cldn2	12738	claudin 2	GO:0016338,GO:0005886,GO:0016021,GO:0016020,GO:0005923,GO:0030054,GO:0005515,GO:0005198,GO:0042802	calcium-independent cell-cell adhesion,plasma membrane,integral to membrane,membrane,tight junction,cell junction,protein binding,structural molecule activity,identical protein binding	10.3909	9.75994	9.47648	10.4027	9.78788	10.1334	9.48274	10.1764	9.44038	9.31233	9.31123	9.76235	7.56676	6.75014	10.0791
A_55_P2066878	-0.165656	10.6943	-0.447136	0.661199	0.952584	-5.44155	A_55_P2066878	-1.51336	10.6943	-3.90976	0.00140592	0.43593	-1.06672	A_55_P2066878	-1.34771	10.6943	-3.55307	0.00291186	0.450599	-1.66975	TGTATCTCATGTTTCCTTGTTCTCAGTGCTGATTATATCATAGTAATGATGTCTATGCCC	0	Kcnj13	NM_001110227	ref|Mus musculus potassium inwardly-rectifying channel, subfamily J, member 13 (Kcnj13), mRNA [NM_001110227]	NA	NA	NA	NA	NA	NA	11.6996	10.9982	10.7698	11.7034	11.0088	11.4094	10.7334	11.2335	10.4473	10.823	10.0514	10.6466	9.44275	8.44496	11.0018
A_52_P584335	-0.229531	8.90239	-0.597858	0.5589	0.928651	-5.37195	A_52_P584335	-1.48394	8.90239	-3.69955	0.00215818	0.43593	-1.38814	A_52_P584335	-1.25441	8.90239	-3.19134	0.00610402	0.450599	-2.21246	CTGGGCTTTTTCCTGTGCTCCGAGTAGGTGGGTTGTATTTTACCCAGTAGGAGTGGAAGA	0	Folr1	NM_008034	ref|Mus musculus folate receptor 1 (adult) (Folr1), mRNA [NM_008034]	NM_008034	Folr1	14275	folate receptor 1 (adult)	GO:0006620,GO:0015884,GO:0046655,GO:0055085,GO:0005886,GO:0016020,GO:0046658,GO:0005903,GO:0031225,GO:0031526,GO:0004872,GO:0005542	posttranslational protein targeting to membrane,folic acid transport,folic acid metabolic process,transmembrane transport,plasma membrane,membrane,anchored to plasma membrane,brush border,anchored to membrane,brush border membrane,receptor activity,folic acid binding	9.85146	9.15715	8.85659	9.95561	9.3417	9.38351	8.73317	9.56803	8.66062	9.33878	8.45487	8.9325	7.37625	6.74117	9.18447
A_51_P403814	0.0612415	9.30464	0.135234	0.894235	0.990125	-5.52286	A_51_P403814	-1.4738	9.30464	-3.11495	0.00713384	0.536378	-2.29668	A_51_P403814	-1.53504	9.30464	-3.31081	0.00478114	0.450599	-2.03266	ATACCGAAAACATACAGCTTAAAATGCCACCCACCATAGATATAACCTTTCTCGTGAAAA	0	Slc4a5	NM_001166067	ref|Mus musculus solute carrier family 4, sodium bicarbonate cotransporter, member 5 (Slc4a5), mRNA [NM_001166067]	AK049248	Slc4a5	232156	solute carrier family 4, sodium bicarbonate cotransporter, member 5	GO:0008150,GO:0005575,GO:0003674	biological_process,cellular_component,molecular_function	10.0916	9.65776	9.20399	10.0768	9.71689	9.96672	9.55143	10.0919	9.32524	9.37499	8.82754	9.4136	7.82163	6.54545	9.90398
A_55_P1978571	-0.116199	11.5846	-0.248203	0.807361	0.976448	-5.50337	A_55_P1978571	-1.46298	11.5846	-2.991	0.00918127	0.574936	-2.48985	A_55_P1978571	-1.34678	11.5846	-2.80981	0.0132481	0.460344	-2.78572	TTTCAGGGCTGTGTGGATTGTGCGACTGATTGTCCTAGATGCACTACTTTATTTAAAAAA	0	Otx2	NM_144841	ref|Mus musculus orthodenticle homolog 2 (Drosophila) (Otx2), mRNA [NM_144841]	NA	NA	NA	NA	NA	NA	12.4271	11.5609	11.3556	12.6	11.9936	12.0729	11.2604	12.1782	13.1841	11.4848	11.4009	11.6783	9.23743	9.42909	11.9057
A_51_P372456	-0.39917	11.1631	-1.29084	0.2164	0.808522	-4.82394	A_51_P372456	-1.43295	11.1631	-4.43528	0.000487534	0.419967	-0.285991	A_51_P372456	-1.03378	11.1631	-3.26528	0.00524791	0.450599	-2.10115	GGGACCTCTTACAAAAGCCACAGAGCTAGACTGTCATACTGGCAAATTATGAGCCGCGGG	0	Wdr86	NM_001081441	ref|Mus musculus WD repeat domain 86 (Wdr86), mRNA [NM_001081441]	NM_026621	NA	NA	NA	NA	NA	11.9136	11.5238	11.255	12.1697	11.739	11.4247	10.9243	11.5553	11.2763	11.5528	10.4699	11.3403	9.68858	9.39631	11.2168
A_55_P2016166	-0.0542544	9.16165	-0.123631	0.903257	0.990655	-5.52422	A_55_P2016166	-1.4272	9.16165	-3.11281	0.00716504	0.536378	-2.30002	A_55_P2016166	-1.37295	9.16165	-3.05579	0.00804783	0.450599	-2.41658	ACTCAATCAGCGGGCCTTGACCACACTACTAAACCACCGGGAGGTCAAGTCTCCACGAAG	0	Wfdc2	NM_026323	ref|Mus musculus WAP four-disulfide core domain 2 (Wfdc2), mRNA [NM_026323]	NA	NA	NA	NA	NA	NA	10.0777	9.40425	9.17714	10.0486	9.49151	9.87078	9.24194	9.86311	9.13753	8.94078	8.98362	9.4038	7.56662	6.67768	9.53973
A_55_P2158121	-0.0725159	11.1965	-0.193193	0.849413	0.98415	-5.51429	A_55_P2158121	-1.37624	11.1965	-3.50934	0.00318453	0.461724	-1.68213	A_55_P2158121	-1.30372	11.1965	-3.39249	0.00404516	0.450599	-1.90998	TTTTTCCAGTCTCAGTGTGAAATTATCCCCCTGAATGTTGACCTCTCTGGGAGTGGAATG	0	Sostdc1	NM_025312	ref|Mus musculus sclerostin domain containing 1 (Sostdc1), mRNA [NM_025312]	NA	NA	NA	NA	NA	NA	12.1157	11.3514	11.2354	12.0491	11.5689	11.8441	11.2744	11.85	10.9111	11.328	10.6622	11.2635	9.6928	9.11712	11.6838
A_55_P2151388	-0.0126648	11.3921	-0.0331506	0.973994	0.997503	-5.53062	A_55_P2151388	-1.36247	11.3921	-3.41347	0.00387509	0.482413	-1.83113	A_55_P2151388	-1.34981	11.3921	-3.45098	0.00358868	0.450599	-1.82232	TCTCAAGATGTAATGAGTAGTTTGCAGTGAAAGCCAGGCATCCTGTAGTTTCCATCCCCT	0	Sostdc1	NM_025312	ref|Mus musculus sclerostin domain containing 1 (Sostdc1), mRNA [NM_025312]	NA	NA	NA	NA	NA	NA	12.2684	11.5522	11.5352	12.261	11.6878	12.1467	11.5097	12.1541	11.1809	11.1264	10.864	11.4587	9.78076	9.40289	11.9531
A_55_P1959112	-1.25174	6.26337	-1.56719	0.138029	0.749822	-4.51712	A_55_P1959112	-1.35521	6.26337	-1.624	0.125307	0.853679	-4.45645	A_55_P1959112	-0.103464	6.26337	-0.126524	0.901006	0.976736	-5.47482	ATAGAGTTCATTTCCTTAGGATGAATAGGCTTTAACTAGGAAGCCATGGCTGATTCAGGA	0	A_55_P1959112	A_55_P1959112	Unknown	NA	NA	NA	NA	NA	NA	10.937	5.91492	5.91826	5.91237	5.88171	6.05512	5.97015	5.98509	5.94244	5.92403	5.93349	5.90741	5.95622	5.82136	5.89093
A_51_P142744	-0.177261	11.8945	-0.480229	0.638029	0.947281	-5.42792	A_51_P142744	-1.34311	11.8945	-3.48274	0.00336272	0.46757	-1.72342	A_51_P142744	-1.16585	11.8945	-3.08499	0.00758313	0.450599	-2.37262	ATCACATATTGTTTAGCGTACGCTTTTCCCAGGAACCATTGCATGTATTTTACCTCGACG	0	Sulf1	NM_172294	ref|Mus musculus sulfatase 1 (Sulf1), transcript variant 2, mRNA [NM_172294]	NM_172294	Sulf1	240725	sulfatase 1	GO:0006790,GO:0008152,GO:0001822,GO:0001937,GO:0002063,GO:0003094,GO:0006915,GO:0010575,GO:0014846,GO:0016525,GO:0030177,GO:0030201,GO:0030336,GO:0030513,GO:0032836,GO:0035860,GO:0040036,GO:0040037,GO:0048010,GO:0048706,GO:0051216,GO:0060348,GO:0060384,GO:0060686,GO:0005886,GO:0005783,GO:0005615,GO:0005794,GO:0009986,GO:0045121,GO:0005509,GO:0003824,GO:0004065,GO:0046872	sulfur compound metabolic process,metabolic process,kidney development,negative regulation of endothelial cell proliferation,chondrocyte development,glomerular filtration,apoptotic process,positive regulation vascular endothelial growth factor production,esophagus smooth muscle contraction,negative regulation of angiogenesis,positive regulation of Wnt receptor signaling pathway,heparan sulfate pr…	12.8238	12.0129	11.6654	13.0049	12.3422	12.4374	11.6725	12.556	11.8658	12.0527	11.34	12.0578	10.3637	10.0933	12.1295
A_66_P128079	-0.0357292	9.13399	-0.0911333	0.928599	0.993373	-5.52736	A_66_P128079	-1.33347	9.13399	-3.25546	0.00535435	0.526308	-2.07743	A_66_P128079	-1.29774	9.13399	-3.23309	0.00560482	0.450599	-2.14959	CCATCCAAACCCAATTCAGTTGTATTTTCTAAAATAAAGCCTCAGCTGGCTCTGTCAACT	0	Krt8	AK166854	gb|Mus musculus blastocyst blastocyst cDNA, RIKEN full-length enriched library, clone:I1C0017I01 product:keratin complex 2, basic, gene 8, full insert sequence. [AK166854]	NA	NA	NA	NA	NA	NA	9.83728	9.37399	9.19258	9.93691	9.59966	9.72977	9.05741	10.0064	8.96894	9.13045	8.568	9.31525	7.50118	7.08805	9.70393
A_55_P2055597	0.0489701	14.9949	0.123949	0.90301	0.990655	-5.52418	A_55_P2055597	-1.32137	14.9949	-3.2012	0.00598232	0.534946	-2.1621	A_55_P2055597	-1.37034	14.9949	-3.3878	0.00408415	0.450599	-1.91701	AGCTATTCGGAAATTCTGACCCTCAAGACATACCTGCATACATATGAGAGCGAGATTTAA	0	Enpp2	NM_001136077	ref|Mus musculus ectonucleotide pyrophosphatase/phosphodiesterase 2 (Enpp2), transcript variant 1, mRNA [NM_001136077]	NA	NA	NA	NA	NA	NA	15.9593	14.945	14.9847	15.5887	15.4771	15.7079	15.281	15.5648	14.9117	15.0929	14.5487	15.2799	13.4969	12.7481	15.3373
A_51_P324814	0.0567761	11.0595	0.14168	0.889228	0.989411	-5.52206	A_51_P324814	-1.30667	11.0595	-3.12094	0.00704729	0.535612	-2.28735	A_51_P324814	-1.36345	11.0595	-3.32322	0.00466132	0.450599	-2.01401	GGATGGCAGAGTGGTGTCCGAGACTAATGACACCAGAGTTCTGAGGCACTGAGGCAGAGA	0	Krt18	NM_010664	ref|Mus musculus keratin 18 (Krt18), mRNA [NM_010664]	NM_010664	Krt18	16668	keratin 18	GO:0043066,GO:0033209,GO:0043000,GO:0097191,GO:0097284,GO:0005882,GO:0005634,GO:0005737,GO:0005815,GO:0034451,GO:0045095,GO:0005515	negative regulation of apoptotic process,tumor necrosis factor-mediated signaling pathway,Golgi to plasma membrane CFTR protein transport,extrinsic apoptotic signaling pathway,hepatocyte apoptotic process,intermediate filament,nucleus,cytoplasm,microtubule organizing center,centriolar satellite,keratin filament,protein binding	11.7074	11.2665	10.8036	11.9506	11.4875	11.5568	11.1297	11.9113	11.2312	11.25	10.5787	11.2607	9.38092	8.88717	11.4905
A_55_P2076545	-0.169079	8.73163	-0.496375	0.626862	0.94567	-5.42093	A_55_P2076545	-1.28501	8.73163	-3.61078	0.00258757	0.440252	-1.52502	A_55_P2076545	-1.11593	8.73163	-3.19988	0.00599843	0.450599	-2.19959	TGGGCAAAAGTGCTTGCTGCCAAAACAAAACAACAACAGCAACACAACACAAAACAAACC	0	F5	NM_007976	ref|Mus musculus coagulation factor V (F5), mRNA [NM_007976]	NA	NA	NA	NA	NA	NA	9.35121	9.02399	8.67215	9.54554	9.36041	9.16768	8.76555	9.15386	8.52056	9.11331	8.39757	8.73956	7.23224	6.79199	9.13887
A_51_P269203	-0.0981918	10.1872	-0.278911	0.784141	0.971934	-5.4961	A_51_P269203	-1.28285	10.1872	-3.48773	0.00332858	0.466846	-1.71568	A_51_P269203	-1.18466	10.1872	-3.28671	0.00502282	0.450599	-2.06891	GACCTGCCACAGATCTGACCTGCTGCAGCCCTGGCTAGTGTGGGTCTTCTGTACTTTGAA	0	Trpv4	NM_022017	ref|Mus musculus transient receptor potential cation channel, subfamily V, member 4 (Trpv4), mRNA [NM_022017]	NM_022017	Trpv4	63873	transient receptor potential cation channel, subfamily V, member 4	GO:0006810,GO:0006811,GO:0006816,GO:0006874,GO:0006970,GO:0006971,GO:0007015,GO:0007043,GO:0007204,GO:0007231,GO:0010977,GO:0030103,GO:0031117,GO:0031532,GO:0034605,GO:0042538,GO:0043622,GO:0046785,GO:0047484,GO:0055085,GO:0070509,GO:0070588,GO:0071470,GO:0071476,GO:0005886,GO:0016021,GO:0016020,GO:0005881,GO:0005912,GO:0005925,GO:0005929,GO:0009986,GO:0030027,GO:0030054,GO:0030175,GO:0030426,GO:…	transport,ion transport,calcium ion transport,cellular calcium ion homeostasis,response to osmotic stress,hypotonic response,actin filament organization,cell-cell junction assembly,elevation of cytosolic calcium ion concentration,osmosensory signaling pathway,negative regulation of neuron projection development,vasopressin secretion,positive regulation of microtubule depolymerization,actin cytosk…	10.9225	10.474	10.1448	10.8493	10.7358	10.6416	10.2744	10.7807	10.0793	10.3444	9.80539	10.3174	8.64721	8.2033	10.5874
A_52_P439358	-0.272867	9.99902	-0.844454	0.411751	0.888146	-5.21778	A_52_P439358	-1.2763	9.99902	-3.78052	0.00182932	0.43593	-1.26383	A_52_P439358	-1.00343	9.99902	-3.03311	0.00842788	0.450599	-2.4507	TGAGTGGTCTTATTGATAACCCTGATACCAGATCAGGCAAGATAAATCCGTCATAGCAGG	0	Kl	NM_013823	ref|Mus musculus klotho (Kl), mRNA [NM_013823]	NM_013823	Kl	16591	klotho	GO:0008152,GO:0002526,GO:0005975,GO:0006112,GO:0007568,GO:0030501,GO:0055074,GO:0090080,GO:0005886,GO:0016021,GO:0016020,GO:0005576,GO:0005515,GO:0003824,GO:0004553,GO:0004566,GO:0005104,GO:0016787,GO:0016798	metabolic process,acute inflammatory response,carbohydrate metabolic process,energy reserve metabolic process,aging,positive regulation of bone mineralization,calcium ion homeostasis,positive regulation of MAPKKK cascade by fibroblast growth factor receptor signaling pathway,plasma membrane,integral to membrane,membrane,extracellular region,protein binding,catalytic activity,hydrolase activity, h…	11.0196	10.2686	10.0756	10.8201	10.3987	10.5374	10.0366	10.3932	9.51311	9.87775	9.83188	10.0107	8.64665	8.29392	10.2615
A_55_P1957729	-0.192618	7.89868	-0.574506	0.574186	0.933609	-5.38398	A_55_P1957729	-1.26596	7.89868	-3.61403	0.00257046	0.440252	-1.52001	A_55_P1957729	-1.07334	7.89868	-3.12688	0.00696242	0.450599	-2.30954	GTAGCTGTTTTCCAGAGTGGCCAAGGTGCTGCAAGAACATAAAGTGACTTGAAGGAAGTA	0	Defb9	NM_139219	ref|Mus musculus defensin beta 9 (Defb9), mRNA [NM_139219]	NA	NA	NA	NA	NA	NA	8.53398	8.36739	7.92453	8.71953	8.23569	8.2033	7.68457	8.62036	7.77727	8.22433	7.42166	7.98676	6.50338	6.05414	8.22338
A_52_P817257	-0.19739	8.92313	-0.590408	0.563753	0.929992	-5.37583	A_52_P817257	-1.26138	8.92313	-3.61117	0.00258553	0.440252	-1.52443	A_52_P817257	-1.06399	8.92313	-3.10843	0.00722938	0.450599	-2.33732	GCAATGGTGTGGATAACTTGGCCCTGGAACCTTAATGCTAACTTGCCCTTGGCATGGGTC	0	Gm5480	XR_105752	ref|PREDICTED: Mus musculus predicted gene 5480 (Gm5480), miscRNA [XR_105752]	DV055726	Smim22	432995	small integral membrane protein 22	GO:0008150,GO:0005575,GO:0003674	biological_process,cellular_component,molecular_function	9.70725	9.26482	8.7328	9.79057	9.45946	9.34679	8.81847	9.51047	8.91899	8.88097	8.36616	9.05836	7.6338	7.10822	9.24988
A_55_P1959989	-1.27839	11.4518	-1.9919	0.0650098	0.68521	-3.9732	A_55_P1959989	-1.2349	11.4518	-1.84166	0.0854891	0.830566	-4.18016	A_55_P1959989	0.0434918	11.4518	0.0661893	0.948106	0.988757	-5.47997	GGAAGGCACTGGCAGAAGCATTAACTCTCAAACAAATGTCTATTTTTCTTACAAAATCAA	0	D430042O09Rik	NM_001081022	ref|Mus musculus RIKEN cDNA D430042O09 gene (D430042O09Rik), mRNA [NM_001081022]	NA	NA	NA	NA	NA	NA	15.3234	11.2489	11.0333	11.4474	11.5227	11.047	11.1024	11.1638	10.8498	11.343	11.0039	11.2021	11.1626	11.2352	11.0913
A_66_P115671	-0.189423	8.45994	-0.620625	0.54421	0.925199	-5.35977	A_66_P115671	-1.22283	8.45994	-3.83477	0.0016378	0.43593	-1.18089	A_66_P115671	-1.03341	8.45994	-3.30709	0.00481769	0.450599	-2.03825	AGCTTGCTTTGCTTTTCTTAAACATCCTTAATAAGATGTAGTTTGCTGTCATAAAATTGA	0	Tmem72	NM_178768	ref|Mus musculus transmembrane protein 72 (Tmem72), mRNA [NM_178768]	NA	NA	NA	NA	NA	NA	9.26211	8.69673	8.30589	9.43243	8.87409	8.92012	8.37882	8.97064	8.23187	8.66374	8.06395	8.56374	7.22242	6.80107	8.51149
A_52_P302544	-0.148993	9.74932	-0.393973	0.699174	0.957259	-5.46146	A_52_P302544	-1.21966	9.74932	-3.08685	0.00755438	0.541689	-2.34051	A_52_P302544	-1.07067	9.74932	-2.76525	0.014491	0.461385	-2.85221	ACTTACCACATATCACATATCAGGTTCAGGAAAAATGCACCGGGAATCAGAGAAAATGGG	0	Col8a2	NM_199473	ref|Mus musculus collagen, type VIII, alpha 2 (Col8a2), mRNA [NM_199473]	NM_199473	Col8a2	329941	collagen, type VIII, alpha 2	GO:0001525,GO:0007155,GO:0048593,GO:0050673,GO:0005576,GO:0005581,GO:0005578,GO:0005604,GO:0031012	angiogenesis,cell adhesion,camera-type eye morphogenesis,epithelial cell proliferation,extracellular region,collagen,proteinaceous extracellular matrix,basement membrane,extracellular matrix	10.5235	9.70255	9.4944	10.774	10.4033	10.2735	9.65073	10.2534	9.52755	9.94771	9.41301	9.89911	8.5331	7.71875	10.1253
A_55_P2105180	-0.0567732	8.09752	-0.172991	0.864983	0.986301	-5.51762	A_55_P2105180	-1.20911	8.09752	-3.52631	0.00307583	0.460996	-1.65581	A_55_P2105180	-1.15234	8.09752	-3.42953	0.00374971	0.450599	-1.85443	GACTGCTATTCTGTCTGCTTCTATTCCATTTCATTAATAAAAATGTGCTGGTTGAAAACC	0	Bhmt	NM_016668	ref|Mus musculus betaine-homocysteine methyltransferase (Bhmt), mRNA [NM_016668]	NA	NA	NA	NA	NA	NA	9.19309	8.00408	7.80383	8.78212	8.72703	8.81448	8.32219	8.42532	7.91926	8.154	7.48873	8.00732	7.36794	6.2418	8.21166
A_66_P126915	-0.257636	8.05822	-0.836701	0.41596	0.889747	-5.22336	A_66_P126915	-1.20877	8.05822	-3.75734	0.00191793	0.43593	-1.29936	A_66_P126915	-0.95113	8.05822	-3.01703	0.00870812	0.450599	-2.4749	CTGTTCTTCAAATTCCATGGCTATGTAGGATTCCCTAGAGGCTGAGATAATAAAAAATGA	0	D730003K21Rik	AK021326	gb|Mus musculus 10 days lactation, adult female mammary gland cDNA, RIKEN full-length enriched library, clone:D730003K21 product:unclassifiable, full insert sequence. [AK021326]	NA	NA	NA	NA	NA	NA	8.80442	8.31675	8.03946	8.88157	8.63686	8.41096	7.79528	8.68412	7.69128	8.3078	7.62273	8.09838	6.68367	6.54157	8.35837
A_30_P01024086	-0.148399	8.2232	-0.437124	0.668282	0.953279	-5.44548	A_30_P01024086	-1.20749	8.2232	-3.40432	0.00394835	0.483336	-1.84537	A_30_P01024086	-1.05909	8.2232	-3.04707	0.008192	0.450599	-2.42971	ATTTTGTGTTGGGAAGGTACTTCCAAATGCTACAGGGGACAGAAGGTCATCAGCTATTGG	0	chr14:49288962-49413023_F	chr14:49288962-49413023_F	lincRNA:chr14:49288962-49413023 forward strand	NA	NA	NA	NA	NA	NA	8.92116	8.35219	8.05734	8.99205	8.50885	8.39395	8.0606	8.73749	9.43979	8.30819	8.05348	8.19494	6.61448	6.40901	8.30448
A_30_P01030416	-0.119191	8.31716	-0.372456	0.71479	0.959364	-5.46882	A_30_P01030416	-1.20108	8.31716	-3.59235	0.00268699	0.445121	-1.55352	A_30_P01030416	-1.08189	8.31716	-3.30211	0.00486707	0.450599	-2.04575	ACCCTTTGTTTTGTTCTTTTATCTACCCTTGTCATCCAGAGCACTTAGCTGCCGGTTCTG	0	chr1:90340543-90359181_R	chr1:90340543-90359181_R	lincRNA:chr1:90340543-90359181 reverse strand	NA	NA	NA	NA	NA	NA	9.11349	8.55594	8.32041	9.20352	8.56591	8.86478	8.26632	8.92083	8.11019	8.31404	7.90308	8.36757	6.82733	6.75001	8.67393
A_55_P2011877	-0.000935173	11.9606	-0.00119207	0.999065	0.999876	-5.53111	A_55_P2011877	-1.17786	11.9606	-1.43706	0.171338	0.871457	-4.67549	A_55_P2011877	-1.17692	11.9606	-1.46532	0.163587	0.636055	-4.60374	CTGTGCACCACTGAACTTACAGTAAAGAAAGTTTTTCTTATGTTTGAAGGATTGTTACTC	0	Eif2s3y	NM_012011	ref|Mus musculus eukaryotic translation initiation factor 2, subunit 3, structural gene Y-linked (Eif2s3y), mRNA [NM_012011]	NA	NA	NA	NA	NA	NA	12.645	12.1096	12.1515	12.3624	12.3481	12.2199	12.402	12.4703	12.1744	12.461	12.4357	12.2848	6.76879	12.4557	12.12
A_55_P1957424	-0.235271	8.99923	-0.811307	0.429941	0.893104	-5.24131	A_55_P1957424	-1.16795	8.99923	-3.85494	0.00157186	0.43593	-1.15012	A_55_P1957424	-0.932682	8.99923	-3.14143	0.00675873	0.450599	-2.28762	AAGGATGCTTTTGAAGATCAATTGCGTCCTCTTGTCCACTCTGACAGAACTCCGGTTCAT	0	Sulf1	NM_001198565	ref|Mus musculus sulfatase 1 (Sulf1), transcript variant 1, mRNA [NM_001198565]	NA	NA	NA	NA	NA	NA	9.78479	9.08482	9.00576	9.9831	9.36891	9.39896	8.90416	9.45029	8.96615	8.94013	8.61408	9.05789	7.83742	7.43387	9.15814
A_30_P01031980	-0.105959	8.07128	-0.321537	0.752264	0.967177	-5.48463	A_30_P01031980	-1.16714	8.07128	-3.38994	0.00406633	0.487754	-1.86776	A_30_P01031980	-1.06118	8.07128	-3.14529	0.0067058	0.450599	-2.28181	CCAGGGATTATAGCATGGAAGAGTTCCTCTTCTCAGAGGATATTAAACTTTTTGAGGATT	0	chr14:49288962-49413023_F	chr14:49288962-49413023_F	lincRNA:chr14:49288962-49413023 forward strand	NA	NA	NA	NA	NA	NA	8.82693	8.26024	7.93703	8.78131	8.2498	8.31534	7.95863	8.66699	9.0502	8.01827	8.05917	8.02382	6.62451	6.25628	8.04061
A_55_P1959305	-0.0617412	8.9096	-0.186525	0.854546	0.984724	-5.51543	A_55_P1959305	-1.15897	8.9096	-3.35125	0.0044014	0.501565	-1.92802	A_55_P1959305	-1.09723	8.9096	-3.23768	0.00555251	0.450599	-2.14268	CGTTCATACATTTCTAAAAGACTTGCGACGCCTCACGCCTTAATGCCATCTCTTAAAGTT	0	Rbm47	NM_178446	ref|Mus musculus RNA binding motif protein 47 (Rbm47), transcript variant 1, mRNA [NM_178446]	NA	NA	NA	NA	NA	NA	9.77966	8.99376	8.87592	9.73437	9.11098	9.41382	8.91415	9.60061	8.87422	8.78253	8.61994	9.01204	7.71987	7.09747	9.1147
A_51_P373609	-1.17628	11.4898	-1.70744	0.108457	0.728365	-4.34613	A_51_P373609	-1.15164	11.4898	-1.60002	0.130548	0.855891	-4.48555	A_51_P373609	0.024636	11.4898	0.0349286	0.9726	0.993935	-5.48137	TTCTGAATTAGTTCTTGATCCTGGAACGAGTGTCATAGACACATGCCGTAAAGCAAATGC	0	Yars2	NM_198246	ref|Mus musculus tyrosyl-tRNA synthetase 2 (mitochondrial) (Yars2), nuclear gene encoding mitochondrial protein, mRNA [NM_198246]	NM_198246	Yars2	70120	tyrosyl-tRNA synthetase 2 (mitochondrial)	GO:0006412,GO:0006418,GO:0006437,GO:0043039,GO:0070184,GO:0005739,GO:0005737,GO:0000049,GO:0000166,GO:0003723,GO:0004812,GO:0004831,GO:0005524,GO:0016874,GO:0042803,GO:0072545	translation,tRNA aminoacylation for protein translation,tyrosyl-tRNA aminoacylation,tRNA aminoacylation,mitochondrial tyrosyl-tRNA aminoacylation,mitochondrion,cytoplasm,tRNA binding,nucleotide binding,RNA binding,aminoacyl-tRNA ligase activity,tyrosine-tRNA ligase activity,ATP binding,ligase activity,protein homodimerization activity,tyrosine binding	15.5415	11.075	11.2219	11.3092	11.2128	11.2168	11.255	11.1308	11.2423	11.0349	11.2367	11.275	11.2652	11.1328	11.1971
A_51_P402994	0.0712466	10.9286	0.102616	0.919634	0.992612	-5.52636	A_51_P402994	-1.14509	10.9286	-1.57858	0.135393	0.857974	-4.51134	A_51_P402994	-1.21634	10.9286	-1.71113	0.107759	0.584333	-4.31639	CCTTGAAGTTCCAATTGGATATTGTTGATTACAGTGTGTCAAGAACTTGGTTCAGAAAAT	0	Ddx3y	NM_012008	ref|Mus musculus DEAD (Asp-Glu-Ala-Asp) box polypeptide 3, Y-linked (Ddx3y), mRNA [NM_012008]	NM_012008	Ddx3y	26900	DEAD (Asp-Glu-Ala-Asp) box polypeptide 3, Y-linked	GO:0005634,GO:0005737,GO:0000166,GO:0003676,GO:0003723,GO:0004386,GO:0005524,GO:0008026,GO:0016787	nucleus,cytoplasm,nucleotide binding,nucleic acid binding,RNA binding,helicase activity,ATP binding,ATP-dependent helicase activity,hydrolase activity	11.4474	11.3356	11.3162	11.2971	11.0129	11.4052	11.385	11.3907	11.1013	11.1799	11.3132	11.1965	6.24488	11.0851	11.218
A_55_P1959318	-0.210176	8.07943	-0.842621	0.412743	0.888682	-5.21911	A_55_P1959318	-1.13849	8.07943	-4.3687	0.000556848	0.419967	-0.382798	A_55_P1959318	-0.928312	8.07943	-3.63512	0.00246192	0.450599	-1.54766	ATCAGTGCTGCACCAGCATCTGCTCCCTCTACCAGCTGGAGAACTACTGCAACTAAGGCC	0	Ins1	NM_008386	ref|Mus musculus insulin I (Ins1), mRNA [NM_008386]	NA	NA	NA	NA	NA	NA	8.92481	8.25265	8.24188	8.71647	8.57524	8.64582	8.04716	8.46291	7.66938	8.03355	7.60634	8.07574	6.8616	6.84327	8.23467
A_55_P2115225	-0.14246	10.2032	-0.580327	0.570355	0.932282	-5.38103	A_55_P2115225	-1.13018	10.2032	-4.40658	0.00051626	0.419967	-0.327638	A_55_P2115225	-0.987721	10.2032	-3.92997	0.00134931	0.450599	-1.11399	CACAATGTTTTATCACCTGTTCATTGCCGGGTAGCGGAAATAAAGTCAGATGCTCAGGTT	0	Fap	NM_007986	ref|Mus musculus fibroblast activation protein (Fap), mRNA [NM_007986]	NA	NA	NA	NA	NA	NA	11.0292	10.4958	10.1491	10.9008	10.5301	10.6191	10.3768	10.598	9.65073	10.6368	10.0549	9.86311	9.53566	8.58924	10.0189
A_52_P292792	-0.33491	8.08597	-1.27843	0.220626	0.811265	-4.83669	A_52_P292792	-1.11202	8.08597	-4.0629	0.00103039	0.43593	-0.835506	A_52_P292792	-0.777111	8.08597	-2.8974	0.0111002	0.454217	-2.65462	CAGTTGTCCTCAAATATTTTACAGAAACAAAGAATGATGAAAAGACCGGTAACTTGCTTG	0	Col8a1	NM_007739	ref|Mus musculus collagen, type VIII, alpha 1 (Col8a1), mRNA [NM_007739]	NM_007739	Col8a1	12837	collagen, type VIII, alpha 1	GO:0001525,GO:0007155,GO:0010811,GO:0048593,GO:0050673,GO:0005576,GO:0005581,GO:0005578,GO:0005604,GO:0031012	angiogenesis,cell adhesion,positive regulation of cell-substrate adhesion,camera-type eye morphogenesis,epithelial cell proliferation,extracellular region,collagen,proteinaceous extracellular matrix,basement membrane,extracellular matrix	8.8558	8.23639	8.00393	8.9136	8.57261	8.19103	8.02727	8.36856	7.9926	8.4961	8.19676	7.88723	7.09277	6.54313	7.91168
A_51_P175424	-0.119865	9.92118	-0.369093	0.717243	0.959514	-5.46993	A_51_P175424	-1.10311	9.92118	-3.25115	0.00540176	0.526308	-2.08415	A_51_P175424	-0.983244	9.92118	-2.9572	0.00983336	0.450599	-2.56485	GGCTGAGCCTTTGGCCTTCAAAGCTGTGGATGAGGAGATTCCCTGTCCTCATGCTTGGTT	0	Car14	NM_011797	ref|Mus musculus carbonic anhydrase 14 (Car14), mRNA [NM_011797]	NM_011797	Car14	23831	carbonic anhydrase 14	GO:0016021,GO:0016020,GO:0004089,GO:0046872,GO:0016829	integral to membrane,membrane,carbonate dehydratase activity,metal ion binding,lyase activity	10.657	10.1875	9.74268	10.6773	10.3308	10.446	9.79961	10.4441	9.63911	10.0344	9.60448	9.97122	8.95846	8.08315	10.2419
A_55_P1962693	-0.111747	8.74996	-0.409851	0.687739	0.956037	-5.45577	A_55_P1962693	-1.09939	8.74996	-3.85935	0.0015578	0.43593	-1.1434	A_55_P1962693	-0.98764	8.74996	-3.53805	0.00300278	0.450599	-1.69216	CGGGACACATCCGATCTATATTTAGAGACCTTTAGTGTTCAAACATTTTCTAAATAAAGC	0	Pla2g5	NM_001122954	ref|Mus musculus phospholipase A2, group V (Pla2g5), transcript variant 1, mRNA [NM_001122954]	NA	NA	NA	NA	NA	NA	9.46271	8.91688	8.59739	9.43672	9.26731	9.26536	8.86511	9.01868	8.57154	9.01722	8.41177	8.83751	7.60228	7.1862	8.79274
A_51_P454008	-0.0891718	10.1112	-0.26788	0.792459	0.973995	-5.49881	A_51_P454008	-1.09061	10.1112	-3.13586	0.00683598	0.535512	-2.26406	A_51_P454008	-1.00144	10.1112	-2.93842	0.0102152	0.450599	-2.59307	ACTTCCAGATCCGCAAGGACTTCTTATACTTGGGTGCCAATGTCCAGTATATGAGAGTCT	0	Lbp	NM_008489	ref|Mus musculus lipopolysaccharide binding protein (Lbp), mRNA [NM_008489]	NM_008489	Lbp	16803	lipopolysaccharide binding protein	GO:0002232,GO:0002281,GO:0006953,GO:0042742,GO:0006810,GO:0006869,GO:0050830,GO:0050829,GO:0015920,GO:0031663,GO:0032490,GO:0032496,GO:0032720,GO:0032722,GO:0032755,GO:0032757,GO:0032760,GO:0044130,GO:0034145,GO:0042535,GO:0043032,GO:0045087,GO:0060265,GO:0071222,GO:0071223,GO:0090023,GO:0005576,GO:0005615	leukocyte chemotaxis involved in inflammatory response,macrophage activation involved in immune response,acute-phase response,defense response to bacterium,transport,lipid transport,defense response to Gram-positive bacterium,defense response to Gram-negative bacterium,lipopolysaccharide transport,lipopolysaccharide-mediated signaling pathway,detection of molecule of bacterial origin,response to …	10.9278	9.9865	9.95932	11.0251	10.5052	10.6117	10.0322	10.6704	9.78626	10.3761	9.65073	10.1821	8.88994	8.48928	10.5759
A_55_P1989633	-1.08986	6.49085	-1.2629	0.226005	0.813579	-4.85251	A_55_P1989633	-1.0856	6.49085	-1.20404	0.247328	0.900243	-4.9209	A_55_P1989633	0.00426498	6.49085	0.00482715	0.996212	0.999331	-5.4819	GGTGTTGGATTCCCCATGCAATCAGCTTTTCAACCTAAGTTAATACATAGCTTTAATCTT	0	Olfr70	NM_019485	ref|Mus musculus olfactory receptor 70 (Olfr70), mRNA [NM_019485]	NA	NA	NA	NA	NA	NA	6.06724	5.9582	6.02024	12.1026	6.06629	6.20951	6.09476	6.06009	6.09251	6.08773	6.20693	6.02756	6.04829	6.24189	6.07901
A_55_P1962404	-0.0408879	10.5229	-0.138377	0.891793	0.98988	-5.52248	A_55_P1962404	-1.05325	10.5229	-3.41172	0.00388896	0.482413	-1.83384	A_55_P1962404	-1.01236	10.5229	-3.34642	0.0044452	0.450599	-1.97915	ACCAAAGTATGTTCTAAGGCAAGTACATCTTCTATTGTGTTCCCAAACCAAGAACTTATC	0	Ugt1a6b	NM_201410	ref|Mus musculus UDP glucuronosyltransferase 1 family, polypeptide A6B (Ugt1a6b), mRNA [NM_201410]	NA	NA	NA	NA	NA	NA	10.9327	10.8281	10.4607	11.33	10.8163	10.9195	10.2858	11.2669	10.5757	10.7659	10.0695	10.5868	9.19282	9.05508	10.7582
A_66_P138319	-0.243668	8.57395	-0.860029	0.40338	0.886136	-5.20644	A_66_P138319	-1.04601	8.57395	-3.53366	0.00302988	0.460996	-1.6444	A_66_P138319	-0.802342	8.57395	-2.76599	0.0144694	0.461385	-2.8511	TGGCGTGCGGCTTGTTCAGATCAGCGAGTAAACTGGTACATGAAAGGATGTTCATCATAT	0	Acox2	NM_053115	ref|Mus musculus acyl-Coenzyme A oxidase 2, branched chain (Acox2), transcript variant 1, mRNA [NM_053115]	NA	NA	NA	NA	NA	NA	9.36408	8.51047	8.46316	9.4169	9.30258	8.98828	8.43604	9.00473	7.87531	8.82693	8.24712	8.63981	7.3352	7.40965	8.78906
A_51_P468456	-1.10174	8.64331	-1.72947	0.10435	0.723456	-4.31844	A_51_P468456	-1.04482	8.64331	-1.56982	0.137416	0.858727	-4.5218	A_51_P468456	0.0569194	8.64331	0.087271	0.931617	0.984423	-5.47854	CCCTTTCAATCTAGACTTGCCAAGTTCTTGATGTGCTAACCCCACCCAGCTACCCATGAG	0	S100a3	NM_011310	ref|Mus musculus S100 calcium binding protein A3 (S100a3), mRNA [NM_011310]	NM_011310	S100a3	20197	S100 calcium binding protein A3	GO:0005737,GO:0005509,GO:0046872	cytoplasm,calcium ion binding,metal ion binding	12.3555	8.14853	8.31897	8.39033	8.65644	8.34495	8.33083	8.32828	8.43471	8.342	8.38798	8.58386	8.0606	8.50511	8.46156
A_55_P2105181	0.0168985	7.90439	0.0628248	0.95074	0.994458	-5.52933	A_55_P2105181	-1.02862	7.90439	-3.66025	0.00233862	0.437012	-1.44866	A_55_P2105181	-1.04552	7.90439	-3.79655	0.00177047	0.450599	-1.30913	ACCAACTTTATCTAAGGTGCTGCTGGCAGTGGATCCTAAGATCTTTTGAGCATGACCCTT	0	Bhmt	NM_016668	ref|Mus musculus betaine-homocysteine methyltransferase (Bhmt), mRNA [NM_016668]	NA	NA	NA	NA	NA	NA	8.82464	7.75885	7.74747	8.42049	8.45522	8.53734	8.18785	8.29976	7.61389	7.94468	7.29097	7.78388	7.23458	6.40452	8.06171
A_52_P561671	-0.136642	10.4444	-0.492787	0.629336	0.9465	-5.4225	A_52_P561671	-1.01297	10.4444	-3.4966	0.00326865	0.464503	-1.7019	A_52_P561671	-0.876331	10.4444	-3.08687	0.00755419	0.450599	-2.36979	ACACTTCCTCCTGGTTGTCGCTTCCTAAACCTTCCTCATCTGACCCCTTCTGGGAAGAAA	0	Msx1	NM_010835	ref|Mus musculus homeobox, msh-like 1 (Msx1), mRNA [NM_010835]	NM_010835	Msx1	17701	msh homeobox 1	GO:0000122,GO:0000902,GO:0001701,GO:0001837,GO:0003007,GO:0003198,GO:0006351,GO:0006355,GO:0007275,GO:0007507,GO:0007517,GO:0043066,GO:0008285,GO:0009952,GO:0010463,GO:0045892,GO:0050821,GO:0023019,GO:0030262,GO:0030308,GO:0030326,GO:0030509,GO:0030513,GO:0030900,GO:0030901,GO:0034504,GO:0035115,GO:0035116,GO:0035880,GO:0042474,GO:0042475,GO:0042476,GO:0042481,GO:0042733,GO:0043392,GO:0045944,GO:…	negative regulation of transcription from RNA polymerase II promoter,cell morphogenesis,in utero embryonic development,epithelial to mesenchymal transition,heart morphogenesis,epithelial to mesenchymal transition involved in endocardial cushion formation,transcription, DNA-dependent,regulation of transcription, DNA-dependent,multicellular organismal development,heart development,muscle organ deve…	11.2212	10.5799	10.3327	11.2456	10.6899	10.9791	10.3597	10.7971	10.1385	10.6175	9.98795	10.5079	9.62624	8.9333	10.6488
A_55_P1996489	-0.95888	6.30355	-1.87877	0.0799544	0.702914	-4.12532	A_55_P1996489	-0.991529	6.30355	-1.85947	0.0827917	0.825585	-4.15666	A_55_P1996489	-0.0326491	6.30355	-0.0624823	0.951008	0.988994	-5.48018	AATGGAGAGTGAGCTGGCTATAGTAAAGAGACAATCTACAAGGTCTGCTTGTTGCTCACG	0	ENSMUST00000105094	ENSMUST00000105094	ens|predicted gene 10926 Gene [Source:MGI Symbol;Acc:MGI:3779138] [ENSMUST00000105094]	NA	NA	NA	NA	NA	NA	9.36832	6.08954	6.05268	6.11067	6.47883	6.08062	6.03874	6.1122	6.01229	5.99771	6.12227	6.0785	6.09911	5.94778	5.96391
A_55_P2057370	-0.236154	7.1411	-0.927302	0.368527	0.875109	-5.15534	A_55_P2057370	-0.978737	7.1411	-3.67847	0.00225315	0.43593	-1.42059	A_55_P2057370	-0.742583	7.1411	-2.84805	0.0122645	0.459744	-2.72854	GCATATCGTGGTCCAGAATTATACCTATATGTTAGCAAGATTTTTCCATATAAGTCACTG	0	Slc22a19	NM_144785	ref|Mus musculus solute carrier family 22 (organic anion transporter), member 19 (Slc22a19), mRNA [NM_144785]	NA	NA	NA	NA	NA	NA	7.63344	7.65296	7.35671	7.65347	7.43612	7.41585	6.90946	7.63816	6.94649	7.10814	7.04239	7.16153	5.99398	5.80022	7.36762
A_55_P1979998	-0.259068	9.2157	-0.892659	0.38621	0.880101	-5.18208	A_55_P1979998	-0.973178	9.2157	-3.20951	0.00588157	0.532115	-2.14913	A_55_P1979998	-0.71411	9.2157	-2.40333	0.0297078	0.489079	-3.38363	CTTCTGTACTGTTGCTTCCTCAGGGGGAGACATTCAAGAATAAAGTGTTCTACCACTTCT	0	1700026L06Rik	NM_027283	ref|Mus musculus RIKEN cDNA 1700026L06 gene (1700026L06Rik), mRNA [NM_027283]	NA	NA	NA	NA	NA	NA	9.74845	9.31885	9.13378	10.1168	9.80352	9.50531	8.87883	9.7254	8.89311	9.33814	8.72013	9.29795	7.86552	8.17477	9.71484
A_30_P01022361	-0.945626	6.15625	-1.63393	0.123189	0.738429	-4.43692	A_30_P01022361	-0.950772	6.15625	-1.57241	0.136815	0.858348	-4.51871	A_30_P01022361	-0.00514587	6.15625	-0.00868461	0.993186	0.998912	-5.48187	GATCCACACTTATCAGAGTCGCCAGATAAACACTTAGCTTTTCACCATCCGAACGAACAG	0	chr17:86560289-86565864_F	chr17:86560289-86565864_F	lincRNA:chr17:86560289-86565864 forward strand	NA	NA	NA	NA	NA	NA	9.54174	5.92042	5.89089	5.86914	5.92481	5.93258	5.94945	5.91593	5.9456	5.86413	6.00155	5.90926	5.89348	5.96239	5.82244
A_55_P2004132	-0.142813	7.17659	-0.580659	0.570137	0.932282	-5.38086	A_55_P2004132	-0.945849	7.17659	-3.68088	0.00224209	0.43593	-1.41688	A_55_P2004132	-0.803037	7.17659	-3.18909	0.00613216	0.450599	-2.21585	CCACAGCTTGCAACTTAGGAGTGGAAATATTAATATCTATCTATCAAAGGGGTTTCAAAA	0	Gm853	NM_001034872	ref|Mus musculus predicted gene 853 (Gm853), mRNA [NM_001034872]	NA	NA	NA	NA	NA	NA	7.82082	7.41359	7.25207	7.74737	7.4081	7.52508	7.13822	7.60624	6.95439	7.25346	7.02326	7.18742	6.06757	5.85616	7.39518
A_55_P1980139	0.0138283	7.96261	0.0232426	0.981765	0.998518	-5.53087	A_55_P1980139	-0.935906	7.96261	-1.50564	0.153032	0.865228	-4.59727	A_55_P1980139	-0.949734	7.96261	-1.55917	0.13991	0.616236	-4.4975	CATGTATAGAGTTTTCAAGAAAGTGTGTTCTACTCCCAGAAAACAGTCACTTTAACTTTG	0	Prdm12	NM_001123362	ref|Mus musculus PR domain containing 12 (Prdm12), mRNA [NM_001123362]	NA	NA	NA	NA	NA	NA	9.80838	6.71953	6.45179	8.7944	9.41607	8.68635	7.55418	8.88578	8.23852	7.53345	7.18159	7.18602	6.56832	7.63111	8.78361
A_55_P2137421	-0.0373017	7.97551	-0.129606	0.898609	0.990288	-5.52353	A_55_P2137421	-0.928627	7.97551	-3.08825	0.00753299	0.541689	-2.33834	A_55_P2137421	-0.891325	7.97551	-3.02488	0.0085702	0.450599	-2.46309	ACTCAAGCGCAGATGAAGTGGTGGTACCCCTGGATAACCTAGGGAACCCCAACTGTGACG	0	Trpv4	NM_022017	ref|Mus musculus transient receptor potential cation channel, subfamily V, member 4 (Trpv4), mRNA [NM_022017]	NA	NA	NA	NA	NA	NA	8.42116	8.16181	7.8225	8.62526	8.35252	8.44089	7.82618	8.42455	7.94309	8.24773	7.59137	8.1331	6.84986	6.45873	8.33391
A_55_P2128501	-0.0338776	7.74339	-0.115616	0.909498	0.991352	-5.52508	A_55_P2128501	-0.928318	7.74339	-3.03234	0.00844121	0.556433	-2.42548	A_55_P2128501	-0.89444	7.74339	-2.98149	0.00936024	0.450599	-2.52834	AGATCTCCGAGATGAACCGCAACATCAACCGCCTGCAGGCGGAGATTGAAGCCCTCAAAG	0	Krt8	NM_031170	ref|Mus musculus keratin 8 (Krt8), mRNA [NM_031170]	NA	NA	NA	NA	NA	NA	8.32448	7.87677	7.51999	8.54479	8.00311	8.13138	7.74265	8.30318	7.55031	7.86966	7.48684	7.93802	6.46194	6.36541	8.03236
A_55_P2109326	-0.972207	11.5099	-1.43677	0.171421	0.777332	-4.66723	A_55_P2109326	-0.923643	11.5099	-1.30649	0.211166	0.888525	-4.81705	A_55_P2109326	0.0485637	11.5099	0.0700996	0.945045	0.987934	-5.47973	ACTACACCACGGAGGAGAGGATCTTTGCTCAGCGACTTATGAAATACTGGACCAATTTTG	0	Ache	NM_009599	ref|Mus musculus acetylcholinesterase (Ache), mRNA [NM_009599]	NA	NA	NA	NA	NA	NA	15.2279	10.9775	11.137	10.9445	11.0919	11.128	11.1934	11.0726	12.4847	11.1534	11.3697	11.5254	10.961	11.173	11.2078
A_52_P413395	0.183167	8.99342	0.553854	0.587884	0.93637	-5.39425	A_52_P413395	-0.902196	8.99342	-2.6111	0.0197232	0.666041	-3.0756	A_52_P413395	-1.08536	8.99342	-3.20553	0.00592962	0.450599	-2.19109	GCCTTAGCTTTGTTCCCTAGCAAATGTACTATTCAAGTCACCAGGTTAAAATTAAACTGG	0	Sln	NM_025540	ref|Mus musculus sarcolipin (Sln), mRNA [NM_025540]	NM_025540	Sln	66402	sarcolipin	GO:0070296,GO:1901077,GO:1901894,GO:0016021,GO:0016020,GO:0016529,GO:0030234	sarcoplasmic reticulum calcium ion transport,regulation of relaxation of muscle,regulation of calcium-transporting ATPase activity,integral to membrane,membrane,sarcoplasmic reticulum,enzyme regulator activity	10.1621	8.78599	8.67944	9.17962	10.0153	10.0067	9.53038	9.57277	6.8662	9.58578	8.33806	8.2487	8.44408	8.79808	8.68809
A_55_P2061084	0.297407	9.8254	0.865381	0.40053	0.884783	-5.2025	A_55_P2061084	-0.89975	9.8254	-2.50584	0.024295	0.690064	-3.2349	A_55_P2061084	-1.19716	9.8254	-3.40239	0.00396398	0.450599	-1.89513	TGGGATGCCCTAATGGCTTCCTCAAATATACGGAGGACGATAATAAATAAAATTTCATAG	0	Wfikkn2	NM_181819	ref|Mus musculus WAP, follistatin/kazal, immunoglobulin, kunitz and netrin domain containing 2 (Wfikkn2), mRNA [NM_181819]	NA	NA	NA	NA	NA	NA	10.0698	9.94815	9.56921	10.5852	9.82779	10.3054	10.067	10.5972	10.064	10.0743	9.65931	9.73893	9.03458	7.68942	10.1506
A_55_P2194992	0.142672	7.92712	0.578203	0.571751	0.932843	-5.38211	A_55_P2194992	-0.894322	7.92712	-3.46905	0.00345833	0.468148	-1.7447	A_55_P2194992	-1.03699	7.92712	-4.10482	0.000946626	0.450599	-0.861429	CTTCCCTTTAACTTTGATAAGTGATGCAGATATTATGTAGGGTGAACCTTATATACAACC	0	Gm606	NM_001013761	ref|Mus musculus predicted gene 606 (Gm606), mRNA [NM_001013761]	NA	NA	NA	NA	NA	NA	8.40724	8.04536	8.19676	8.52813	7.8903	8.60866	8.11253	8.5706	7.53165	7.82006	7.41486	7.8587	7.0577	6.6036	8.26062
A_51_P195374	-0.264718	7.61466	-1.68466	0.112849	0.732576	-4.37453	A_51_P195374	-0.888004	7.61466	-5.40901	7.37797e-05	0.382892	1.04533	A_51_P195374	-0.623286	7.61466	-3.87428	0.00151115	0.450599	-1.1952	GCTTATCAGATTCTCAGATCTCACCGAGAAATTATCCCCAAATTGGTCCGGGTCTATGTA	0	Baiap2l1	NM_025833	ref|Mus musculus BAI1-associated protein 2-like 1 (Baiap2l1), mRNA [NM_025833]	NM_025833	Baiap2l1	66898	BAI1-associated protein 2-like 1	GO:0007165,GO:0009617,GO:0030838,GO:0046847,GO:2000251,GO:0005886,GO:0005829,GO:0005634,GO:0005737,GO:0005856,GO:0015629,GO:0030054,GO:0003779,GO:0008093,GO:0017124,GO:0070064	signal transduction,response to bacterium,positive regulation of actin filament polymerization,filopodium assembly,positive regulation of actin cytoskeleton reorganization,plasma membrane,cytosol,nucleus,cytoplasm,cytoskeleton,actin cytoskeleton,cell junction,actin binding,cytoskeletal adaptor activity,SH3 domain binding,proline-rich region binding	8.17759	7.99365	7.70386	8.25935	7.84177	7.80309	7.52303	7.93947	7.5392	7.54959	7.30812	7.48486	6.84791	6.69244	7.55602
A_55_P2085335	-0.0365176	13.372	-0.136654	0.893131	0.990023	-5.52269	A_55_P2085335	-0.876536	13.372	-3.13952	0.00678515	0.535512	-2.25835	A_55_P2085335	-0.840018	13.372	-3.07032	0.00781312	0.450599	-2.3947	CTACCGCTATCCCTGCAGTTACCCTTCCGGCTCTATGCAAATACAGCAGCCAATGGCAAA	0	Mia1	NM_019394	ref|Mus musculus melanoma inhibitory activity 1 (Mia1), mRNA [NM_019394]	NA	NA	NA	NA	NA	NA	13.9543	13.4261	13.2484	14.1719	13.8136	13.8489	13.4869	13.9759	12.5752	13.2727	13.0466	13.3876	12.403	12.1889	13.7796
A_55_P2019312	-0.128797	12.6147	-0.663222	0.517304	0.91931	-5.33585	A_55_P2019312	-0.874417	12.6147	-4.30969	0.000626675	0.419967	-0.469132	A_55_P2019312	-0.74562	12.6147	-3.75014	0.00194634	0.450599	-1.37747	GCCACTGTGATAATTGTCTGCTCAGCATTTCCATATTTATTGTACCAATGATTGTAATGA	0	Car12	NM_178396	ref|Mus musculus carbonic anyhydrase 12 (Car12), mRNA [NM_178396]	NA	NA	NA	NA	NA	NA	13.223	12.9434	12.8015	13.2344	12.8069	12.9993	12.7521	13.1168	11.5811	12.7069	12.2318	12.3334	11.8554	11.7402	12.8936
A_55_P1990909	-0.0457786	7.27477	-0.209148	0.837161	0.981624	-5.5114	A_55_P1990909	-0.873823	7.27477	-3.82111	0.00168402	0.43593	-1.20174	A_55_P1990909	-0.828044	7.27477	-3.69506	0.00217805	0.450599	-1.45882	GAAAAAGAATCTTCTTTATGCTCTGTAAATGAACTCACTCTCTCCACAAGACAAATGACA	0	NAP066544-1	NAP066544-1	Unknown	NA	NA	NA	NA	NA	NA	7.9934	7.3961	7.25177	7.78564	7.47498	7.68275	7.26067	7.84894	7.28255	7.04195	6.89685	7.14263	6.48641	6.1201	7.45673
A_55_P2032548	0.0700444	7.56828	0.24979	0.806156	0.976286	-5.50301	A_55_P2032548	-0.863596	7.56828	-2.94772	0.0100243	0.584385	-2.55715	A_55_P2032548	-0.93364	7.56828	-3.25205	0.00539177	0.450599	-2.12105	GTAAAGATCCCCATGGAAGGTATCCCATCTGATCCCCAAAACGGTATCCACTGTGTTGCC	0	Slc4a5	NM_001166067	ref|Mus musculus solute carrier family 4, sodium bicarbonate cotransporter, member 5 (Slc4a5), mRNA [NM_001166067]	NA	NA	NA	NA	NA	NA	8.18785	7.6431	7.45727	8.15602	7.71675	8.09329	7.58455	8.19783	7.45203	7.50257	7.2652	7.75073	6.45488	6.18914	7.87304
A_55_P1959303	-0.114258	7.49734	-0.576271	0.573022	0.933264	-5.38309	A_55_P1959303	-0.852615	7.49734	-4.11594	0.000925598	0.43593	-0.756093	A_55_P1959303	-0.738357	7.49734	-3.63734	0.00245078	0.450599	-1.54437	CACCCGCGCATCTAGGGAACTATTTTGAAAACTATATTCAATATTTAAAGACACAAACTG	0	Rbm47	NM_178446	ref|Mus musculus RNA binding motif protein 47 (Rbm47), transcript variant 1, mRNA [NM_178446]	NA	NA	NA	NA	NA	NA	7.9878	7.85652	7.50573	8.02651	7.74336	7.9408	7.38621	7.82763	7.32145	7.57931	7.1216	7.3582	7.07777	6.22624	7.50101
A_51_P430259	-0.18667	11.8715	-0.574307	0.574317	0.933609	-5.38408	A_51_P430259	-0.844791	11.8715	-2.48768	0.0251801	0.696534	-3.2622	A_51_P430259	-0.658121	11.8715	-1.97766	0.0667403	0.535148	-3.97524	TTTTAGAGACTGACCGAAATAGGTGAGACCCTGCCTGTATTCAGAAATGTGGAACAGAGA	0	1700009P17Rik	NM_001081275	ref|Mus musculus RIKEN cDNA 1700009P17 gene (1700009P17Rik), mRNA [NM_001081275]	BC061017	1700009P17Rik	75472	RIKEN cDNA 1700009P17 gene	GO:0008150,GO:0005575,GO:0003674	biological_process,cellular_component,molecular_function	12.4808	11.7232	11.5313	12.7687	12.5147	12.1996	11.4235	12.4289	11.4495	12.2092	11.3777	12.2292	10.5496	10.9322	12.2537
A_55_P2186668	-0.160487	10.3552	-0.506001	0.620249	0.94454	-5.41666	A_55_P2186668	-0.843487	10.3552	-2.54546	0.0224665	0.681311	-3.17515	A_55_P2186668	-0.683	10.3552	-2.10334	0.0528166	0.520666	-3.80567	GTTATCCAAGGAGACAACCCAGATGAACCGCAAAGCTCGCACCCCTCTGCAGGTCACACT	0	1700009P17Rik	NM_001081275	ref|Mus musculus RIKEN cDNA 1700009P17 gene (1700009P17Rik), mRNA [NM_001081275]	NA	NA	NA	NA	NA	NA	10.9947	10.2552	10.3534	11.1308	10.7416	10.7376	10.0312	10.9744	10.0364	10.1531	9.94462	10.6031	9.00303	9.34189	11.0275
A_55_P1964028	-0.308767	10.8594	-0.82401	0.42291	0.892117	-5.23239	A_55_P1964028	-0.841574	10.8594	-2.14965	0.0483979	0.775456	-3.75749	A_55_P1964028	-0.532807	10.8594	-1.38883	0.185268	0.652495	-4.68691	AGATCTTTATAACTGCCCGTTGTAGCATTAAAGGAAGCTGGTGTGCCCTTGCTGGAATTG	0	Slc14a2	NM_030683	ref|Mus musculus solute carrier family 14 (urea transporter), member 2 (Slc14a2), transcript variant 2, mRNA [NM_030683]	NA	NA	NA	NA	NA	NA	11.84	10.4033	10.3118	11.8023	11.9484	11.3559	10.3607	11.2834	10.2123	10.6937	10.2891	10.5789	9.78759	10.2841	11.7399
A_55_P1977066	-0.0854984	8.20904	-0.295932	0.77136	0.970495	-5.49171	A_55_P1977066	-0.837661	8.20904	-2.77509	0.014207	0.628905	-2.82441	A_55_P1977066	-0.752163	8.20904	-2.54286	0.0225822	0.479433	-3.18094	AAACACCTTATGCCTGTCTCCTCAGGGATCCACAAATAAAAGACCTCTCAGTTCTGTTTG	0	Klk4	NM_019928	ref|Mus musculus kallikrein related-peptidase 4 (prostase, enamel matrix, prostate) (Klk4), mRNA [NM_019928]	NA	NA	NA	NA	NA	NA	8.38735	8.66229	7.99532	9.11769	8.44157	8.33573	7.81855	9.10862	8.31345	8.20899	7.70713	8.28325	7.19815	7.13263	8.42494
A_55_P1979997	-0.253821	8.26154	-0.938399	0.362982	0.873958	-5.14659	A_55_P1979997	-0.837067	8.26154	-2.96206	0.00973687	0.584385	-2.53486	A_55_P1979997	-0.583246	8.26154	-2.10614	0.0525395	0.520299	-3.80184	ATAGTCCTGGACTTTATGAAAGAGTGGATTGCTCATTCTGAGAAGCTGCCTCGCAAAGTG	0	1700026L06Rik	NM_027283	ref|Mus musculus RIKEN cDNA 1700026L06 gene (1700026L06Rik), mRNA [NM_027283]	NA	NA	NA	NA	NA	NA	8.78361	8.43727	8.2516	9.02546	8.68432	8.47496	7.96208	8.81603	8.01693	7.96333	7.93686	8.44462	7.06419	7.31006	8.75174
A_51_P435321	-0.297477	9.57917	-1.80137	0.0918839	0.712407	-4.22659	A_51_P435321	-0.834279	9.57917	-4.83543	0.000221404	0.408871	0.280955	A_51_P435321	-0.536802	9.57917	-3.17497	0.00631156	0.450599	-2.23711	CACTACATGTTGTTCACCTGATTTTAATGTTGCATAAATATGCATTGTCTCATGCCTGTT	0	Ap1s2	NM_026887	ref|Mus musculus adaptor-related protein complex 1, sigma 2 subunit (Ap1s2), mRNA [NM_026887]	NM_026887	Ap1s2	108012	adaptor-related protein complex 1, sigma 2 subunit	GO:0016192,GO:0006810,GO:0006886,GO:0006897,GO:0015031,GO:0016020,GO:0005794,GO:0005905,GO:0030117,GO:0031410,GO:0003674,GO:0008565	vesicle-mediated transport,transport,intracellular protein transport,endocytosis,protein transport,membrane,Golgi apparatus,coated pit,membrane coat,cytoplasmic vesicle,molecular_function,protein transporter activity	10.2002	9.80379	9.58347	10.3341	9.95518	9.83771	9.61387	9.71903	8.91831	9.6649	9.4078	9.47201	8.94028	8.73297	9.50385
A_55_P2146314	0.124917	8.289	0.38537	0.705401	0.957506	-5.46445	A_55_P2146314	-0.834095	8.289	-2.4629	0.0264372	0.698644	-3.29935	A_55_P2146314	-0.959012	8.289	-2.88973	0.0112739	0.454544	-2.66612	CAAACAGAGATCCTTAATTCTACTCTCTAATGACATACCGAGATGAAATTAAAAGCCTCT	0	Lmx1a	NM_033652	ref|Mus musculus LIM homeobox transcription factor 1 alpha (Lmx1a), mRNA [NM_033652]	NA	NA	NA	NA	NA	NA	8.63969	8.2064	8.23122	8.79257	8.45375	8.67904	8.2985	8.80486	9.14076	8.14736	8.2516	8.25241	7.05553	6.53407	8.84723
A_51_P103222	-0.140428	9.86348	-0.580864	0.570002	0.932282	-5.38075	A_51_P103222	-0.833388	9.86348	-3.29946	0.00489354	0.511903	-2.00878	A_51_P103222	-0.69296	9.86348	-2.79966	0.0135217	0.460344	-2.80088	CTCTGCTTTACCTTCTTAAGCCACCTAATTGTTGGCCCCACTACGGGTAGCCAGAGGCTT	0	Slc39a4	NM_028064	ref|Mus musculus solute carrier family 39 (zinc transporter), member 4 (Slc39a4), mRNA [NM_028064]	NM_028064	Slc39a4	72027	solute carrier family 39 (zinc transporter), member 4	GO:0006810,GO:0006811,GO:0030001,GO:0006829,GO:0006882,GO:0034224,GO:0055085,GO:0071577,GO:0005886,GO:0016021,GO:0016020,GO:0005768,GO:0016023,GO:0016324	transport,ion transport,metal ion transport,zinc ion transport,cellular zinc ion homeostasis,cellular response to zinc ion starvation,transmembrane transport,zinc ion transmembrane transport,plasma membrane,integral to membrane,membrane,endosome,cytoplasmic membrane-bounded vesicle,apical plasma membrane	10.5764	9.76193	9.78449	10.5207	10.3379	10.1344	10.0294	10.2384	9.12098	10.0499	9.82759	9.76333	8.86511	8.80493	10.137
A_55_P2043122	-0.0725407	10.9767	-0.284184	0.780175	0.971628	-5.49477	A_55_P2043122	-0.828073	10.9767	-3.105	0.0072801	0.541122	-2.31221	A_55_P2043122	-0.755532	10.9767	-2.891	0.0112449	0.454403	-2.66421	GGGATTTCTTCCCAGCCCCTAAAACTTCTAAGAAACAAAATAAAAATGTAAACAACTCAC	0	Arsg	NM_028710	ref|Mus musculus arylsulfatase G (Arsg), transcript variant 1, mRNA [NM_028710]	NA	NA	NA	NA	NA	NA	11.5042	10.9077	10.7901	11.7192	11.2875	11.2041	10.7828	11.5485	11.0895	11.2197	10.4757	11.0834	9.8301	9.95167	11.257
A_30_P01026656	-0.250448	10.9372	-0.816609	0.426998	0.892303	-5.2376	A_30_P01026656	-0.820857	10.9372	-2.56176	0.0217528	0.676658	-3.15049	A_30_P01026656	-0.570409	10.9372	-1.8166	0.0894186	0.565654	-4.18469	ATCTTGGTTTGGTCTTAATCTCGCTCCCTTTTTCTAACAGCTGAATGAGCAGCCAGCATG	0	chr8:93337794-93348869_R	chr8:93337794-93348869_R	lincRNA:chr8:93337794-93348869 reverse strand	NA	NA	NA	NA	NA	NA	11.7515	10.7623	10.7782	11.7537	11.4787	11.3518	10.6159	11.3425	10.0722	11.0907	10.6298	11.3196	9.78626	9.99841	11.3256
A_55_P2146034	-0.0964108	7.67824	-0.459269	0.65266	0.950044	-5.43666	A_55_P2146034	-0.818409	7.67824	-3.73153	0.0020217	0.43593	-1.33897	A_55_P2146034	-0.721998	7.67824	-3.35934	0.00432915	0.450599	-1.95974	AATCAAATCTCCAAAGGACGACTTGCTTCCCGATTTGAATCCTGTGGAGCAGTTCTTCCA	0	Abca4	NM_007378	ref|Mus musculus ATP-binding cassette, sub-family A (ABC1), member 4 (Abca4), mRNA [NM_007378]	NA	NA	NA	NA	NA	NA	8.3271	7.72988	7.57852	8.34049	7.89731	8.07776	7.64622	8.02796	7.51935	7.7246	7.44072	7.68899	6.95116	6.55	7.67351
A_52_P537827	-0.160911	6.94662	-0.853859	0.406683	0.887055	-5.21096	A_52_P537827	-0.807792	6.94662	-4.10274	0.000950624	0.43593	-0.775826	A_52_P537827	-0.64688	6.94662	-3.35274	0.00438805	0.450599	-1.96965	GTAAGCTTTGGGACTTGCAATTAATTATTGAGCTGGATGAATGTGAATATGGATCTAATG	0	Wdr72	NM_001033500	ref|Mus musculus WD repeat domain 72 (Wdr72), mRNA [NM_001033500]	AK142559	Wdr72	546144	WD repeat domain 72	GO:0008150,GO:0005575,GO:0003674	biological_process,cellular_component,molecular_function	7.57629	7.27383	6.70378	7.45679	7.33045	7.24078	6.89728	7.26526	6.75767	6.9912	6.64764	6.91118	6.17307	6.00138	6.97272
A_66_P106478	-0.785839	12.9935	-1.70984	0.108003	0.727423	-4.34313	A_66_P106478	-0.804912	12.9935	-1.67627	0.114506	0.847348	-4.39206	A_66_P106478	-0.0190735	12.9935	-0.0405347	0.968204	0.993138	-5.48118	TGGCTCATGCCTTGACAGAAAAATCTAAGGCCATGACTGGTGTGGAACAATGGCCATATA	0	Cct3	NM_009836	ref|Mus musculus chaperonin containing Tcp1, subunit 3 (gamma) (Cct3), mRNA [NM_009836]	NA	NA	NA	NA	NA	NA	15.6918	12.8268	12.7351	12.8379	12.8195	12.7491	12.8201	12.7825	12.8397	12.9176	12.7853	12.8177	12.8022	12.6997	12.7767
A_55_P2108837	-0.21365	12.7504	-1.28348	0.218898	0.809965	-4.83151	A_55_P2108837	-0.800166	12.7504	-4.60089	0.000350935	0.419967	-0.0481806	A_55_P2108837	-0.586516	12.7504	-3.44147	0.00365922	0.450599	-1.83655	CTTTGTCTTTGTGTGTGCTCTAACTGTCCTAAACTGTCAATAAAGGTGTTTCCGTTGTAA	0	Tuba1c	NM_009448	ref|Mus musculus tubulin, alpha 1C (Tuba1c), mRNA [NM_009448]	NA	NA	NA	NA	NA	NA	13.1888	13.0999	12.7399	13.3199	13.1079	12.933	12.5155	13.1718	12.328	13.1188	12.4129	12.6421	12.0808	11.8986	12.6977
A_30_P01026518	-0.168255	10.8696	-0.532593	0.602157	0.940627	-5.40444	A_30_P01026518	-0.799064	10.8696	-2.42093	0.0287034	0.706507	-3.36201	A_30_P01026518	-0.630809	10.8696	-1.9503	0.0701839	0.540131	-4.01148	GCTTCTGCATTTGGCTCTCTTCACCTTGTTTGCATGAATAATTTAGTATTTAACTTACAG	0	chr8:93337794-93348869_R	chr8:93337794-93348869_R	lincRNA:chr8:93337794-93348869 reverse strand	NA	NA	NA	NA	NA	NA	11.4819	10.7089	10.7849	11.6089	11.4955	11.3114	10.5663	11.3849	10.0239	10.9826	10.4441	11.1321	9.61984	9.93007	11.5682
A_55_P1975989	-0.298149	9.4586	-0.931991	0.366177	0.874364	-5.15165	A_55_P1975989	-0.798228	9.4586	-2.38825	0.0305949	0.71192	-3.41056	A_55_P1975989	-0.500078	9.4586	-1.52684	0.147718	0.623461	-4.53461	CCTCTCTTTACTGAGTGTGCGTTTTATTTTATGTAAGGTAAGATAGCAAGCTGATCATAT	0	Wdr63	NM_172864	ref|Mus musculus WD repeat domain 63 (Wdr63), mRNA [NM_172864]	NA	NA	NA	NA	NA	NA	10.0574	9.35591	9.2433	10.3129	10.1828	9.77012	8.99291	9.86813	8.73223	9.62157	9.01057	9.87672	8.33162	8.47085	10.0519
A_55_P2135656	-0.103063	8.18315	-0.540577	0.596777	0.938934	-5.40066	A_55_P2135656	-0.792181	8.18315	-3.977	0.0012264	0.43593	-0.964873	A_55_P2135656	-0.689118	8.18315	-3.53042	0.00305005	0.450599	-1.70354	TTCTACCAAGGCTGACAAGTTGTGTTTGATCATTGGGACCAACATGGCAGAAGGACAGAA	0	Slco1a5	NM_130861	ref|Mus musculus solute carrier organic anion transporter family, member 1a5 (Slco1a5), mRNA [NM_130861]	NA	NA	NA	NA	NA	NA	8.65565	8.36623	8.18147	8.81722	8.41761	8.56122	7.99949	8.64822	8.12801	8.10149	7.96333	7.98721	7.37656	7.24837	8.29515
A_55_P2097372	-0.315682	8.69947	-1.07696	0.298603	0.848589	-5.02982	A_55_P2097372	-0.788342	8.69947	-2.57418	0.0212239	0.672861	-3.13168	A_55_P2097372	-0.472661	8.69947	-1.57498	0.136221	0.613152	-4.47916	TACTGGGAATGATAAGGCCTTCAAGTTCTGAAAAAACGGTTTATTACCCCAGGAGGAGGC	0	Tctex1d4	NM_175030	ref|Mus musculus Tctex1 domain containing 4 (Tctex1d4), mRNA [NM_175030]	NA	NA	NA	NA	NA	NA	9.27853	8.66628	8.6395	9.29523	9.49102	8.90802	8.33679	9.05112	7.65594	9.23974	8.25804	8.98255	7.48684	7.8911	9.31143
A_55_P2075686	0.0353031	7.3764	0.145427	0.88632	0.988824	-5.52157	A_55_P2075686	-0.786878	7.3764	-3.10252	0.00731706	0.541689	-2.31608	A_55_P2075686	-0.822181	7.3764	-3.30808	0.00480799	0.450599	-2.03677	CAACACATGTGCATAGAATTTAAAGTCACTGCTAAAGAACATTATTTTGTAGCAGTGGAC	0	Trpm3	NM_001035246	ref|Mus musculus transient receptor potential cation channel, subfamily M, member 3 (Trpm3), transcript variant 9, mRNA [NM_001035246]	NA	NA	NA	NA	NA	NA	7.94053	7.43114	7.22125	8.01213	7.53937	7.89293	7.31175	7.91939	7.52066	7.09951	7.0824	7.52253	6.42861	6.24217	7.48171
A_51_P447976	-0.0537317	9.66987	-0.31254	0.758955	0.968185	-5.48718	A_51_P447976	-0.784472	9.66987	-4.36745	0.000558242	0.419967	-0.384622	A_51_P447976	-0.730741	9.66987	-4.1516	0.000861298	0.450599	-0.794538	GAGAATTTCATTCATCAATAAACCAAAGCCAATAGCTGGAGACTTGAGATCTGGTTGGAA	0	Fam46c	NM_001142952	ref|Mus musculus family with sequence similarity 46, member C (Fam46c), mRNA [NM_001142952]	BC046309	Fam46c	74645	family with sequence similarity 46, member C	GO:0008150,GO:0005575,GO:0003674	biological_process,cellular_component,molecular_function	9.64995	10.0621	10.0512	10.2193	9.82371	9.98486	9.78861	9.87727	9.39421	10.0866	9.2324	9.51209	9.13279	8.52654	9.70648
A_55_P2143765	-0.0972807	7.1246	-0.448994	0.659888	0.952433	-5.44081	A_55_P2143765	-0.781336	7.1246	-3.45165	0.00358374	0.475173	-1.77174	A_55_P2143765	-0.684055	7.1246	-3.08377	0.00760205	0.450599	-2.37446	TCCTTACACCAGAATTCTCTGTGGCTGTTACGGTACGATTTTGTGTTCGAATATCCCAGG	0	Ugt1a6b	NM_201410	ref|Mus musculus UDP glucuronosyltransferase 1 family, polypeptide A6B (Ugt1a6b), mRNA [NM_201410]	NA	NA	NA	NA	NA	NA	7.72009	7.16062	7.12381	7.86702	7.11275	7.43187	7.02963	7.54433	7.08781	7.18625	7.00687	7.15361	6.23672	6.08379	7.12381
A_66_P113868	-0.039044	7.39231	-0.15661	0.877651	0.987272	-5.52005	A_66_P113868	-0.773382	7.39231	-2.96917	0.00959747	0.581694	-2.52381	A_66_P113868	-0.734338	7.39231	-2.87699	0.0115681	0.456354	-2.68521	TATTTTCCCTGTTATGTGCTGTAGATGGAGAGTGATGACAATCGTGTAAATGTACTAGAA	0	Cdh3	NM_007665	ref|Mus musculus cadherin 3 (Cdh3), transcript variant 2, mRNA [NM_007665]	NA	NA	NA	NA	NA	NA	7.72526	7.57309	7.27883	7.91256	7.70444	7.73033	7.18436	7.832	7.50928	7.58455	7.25929	7.46044	6.42976	6.05883	7.64162
A_51_P327983	-0.0774996	8.58702	-0.252632	0.804	0.975595	-5.50237	A_51_P327983	-0.770617	8.58702	-2.40437	0.0296475	0.709856	-3.38664	A_51_P327983	-0.693117	8.58702	-2.20684	0.043414	0.508472	-3.66255	ACAAAGTGCCCAAATCAAAGGAAGTTTTATCAGAGTCAGGCCTAAGGGACCAAGAAGAAG	0	4833427G06Rik	NM_177702	ref|Mus musculus RIKEN cDNA 4833427G06 gene (4833427G06Rik), mRNA [NM_177702]	NM_177702	4833427G06Rik	235345	RIKEN cDNA 4833427G06 gene	GO:0008150,GO:0005575,GO:0003674	biological_process,cellular_component,molecular_function	9.14819	8.61642	8.41314	9.24075	9.05308	8.97897	8.41929	9.23517	8.08336	8.33191	8.50481	8.81801	7.55373	7.29003	9.11841
A_55_P1973868	0.0128379	10.0429	0.0591309	0.953632	0.995176	-5.52953	A_55_P1973868	-0.767142	10.0429	-3.38199	0.00413306	0.491923	-1.88014	A_55_P1973868	-0.77998	10.0429	-3.50898	0.00318685	0.450599	-1.73555	TGGGTATGGGGTGAGGCAGGCCAACTGTACTAAAGTAACGCAATAAACACATTATCAGCT	0	Sema3b	NM_001042779	ref|Mus musculus sema domain, immunoglobulin domain (Ig), short basic domain, secreted, (semaphorin) 3B (Sema3b), transcript variant 1, mRNA [NM_001042779]	NA	NA	NA	NA	NA	NA	10.4726	10.217	9.93248	10.5154	10.2792	10.3461	10.0055	10.601	10.0644	10.1389	9.84422	10.0814	9.28322	8.77475	10.0881
A_51_P407323	-0.103897	6.99208	-0.527608	0.605529	0.941276	-5.40678	A_51_P407323	-0.765778	6.99208	-3.72209	0.00206103	0.43593	-1.35346	A_51_P407323	-0.661881	6.99208	-3.28297	0.00506143	0.450599	-2.07454	GAAGAGCGGGAAGAGCGTGATGTATTTTACTGGTAATTCAGATGGCTCTACAATAAAAGA	0	F5	NM_007976	ref|Mus musculus coagulation factor V (F5), mRNA [NM_007976]	NM_007976	F5	14067	coagulation factor V	GO:0007596,GO:0007155,GO:0007599,GO:0008015,GO:0005576,GO:0005615,GO:0031091,GO:0004252	blood coagulation,cell adhesion,hemostasis,blood circulation,extracellular region,extracellular space,platelet alpha granule,serine-type endopeptidase activity	7.63669	7.04833	6.96336	7.55678	7.21218	7.43994	6.95787	7.26979	6.78593	6.92624	6.75047	6.98835	6.21853	6.03067	7.09602
A_52_P610987	-0.200682	7.8544	-1.23964	0.234251	0.81921	-4.87591	A_52_P610987	-0.764353	7.8544	-4.51915	0.000412622	0.419967	-0.165024	A_52_P610987	-0.563671	7.8544	-3.40087	0.00397636	0.450599	-1.89741	TTATGCAATACCTTAGATGATGTATTCTGTTTCCCCTTCTGACCATGCACGAGAGCAATT	0	Slc28a3	NM_022317	ref|Mus musculus solute carrier family 28 (sodium-coupled nucleoside transporter), member 3 (Slc28a3), mRNA [NM_022317]	NM_022317	Slc28a3	114304	solute carrier family 28 (sodium-coupled nucleoside transporter), member 3	GO:0001895,GO:0006810,GO:0006863,GO:0015855,GO:0015860,GO:0015864,GO:0035725,GO:0016021,GO:0016020,GO:0005887,GO:0001882,GO:0005415,GO:0015389,GO:0015390	retina homeostasis,transport,purine nucleobase transport,pyrimidine nucleobase transport,purine nucleoside transmembrane transport,pyrimidine nucleoside transport,sodium ion transmembrane transport,integral to membrane,membrane,integral to plasma membrane,nucleoside binding,nucleoside:sodium symporter activity,pyrimidine- and adenine-specific:sodium symporter activity,purine-specific nucleoside:s…	8.37793	8.0425	7.79447	8.39964	8.26722	8.12732	7.80698	8.04753	7.54802	7.97939	7.52795	7.77135	7.21016	6.96951	7.94599
A_51_P514319	-0.0729212	12.9053	-0.274692	0.787319	0.972755	-5.49715	A_51_P514319	-0.763875	12.9053	-2.75416	0.0148172	0.63496	-2.85663	A_51_P514319	-0.690954	12.9053	-2.54225	0.0226094	0.479433	-3.18183	GAGGGGAGAGATGTGCCTTGGGTTCTTTACAATGTATTAAACTCTAACTGCTCAATAAAT	0	Slc13a4	NM_172892	ref|Mus musculus solute carrier family 13 (sodium/sulfate symporters), member 4 (Slc13a4), mRNA [NM_172892]	NM_172892	Slc13a4	243755	solute carrier family 13 (sodium/sulfate symporters), member 4	GO:0008150,GO:0005575,GO:0003674	biological_process,cellular_component,molecular_function	13.5526	13.1293	12.6737	13.771	12.7913	13.4313	12.5917	13.3789	12.5601	13.045	12.6753	12.6734	12.5936	11.6743	13.0387
A_51_P394104	-0.277936	6.59299	-2.43926	0.027692	0.631028	-3.33353	A_51_P394104	-0.759387	6.59299	-6.37896	1.27008e-05	0.204354	2.20043	A_51_P394104	-0.481451	6.59299	-4.12706	0.000905038	0.450599	-0.829593	ATGGCCTTTGGACCTTGCAAGCCGTGCTGAATGGATGGTCAAGGAGAGAACATCTGTGAC	0	Defb35	NM_139224	ref|Mus musculus defensin beta 35 (Defb35), mRNA [NM_139224]	NM_139224	Defb35	246084	defensin beta 35	GO:0006952,GO:0042742,GO:0008150,GO:0005575,GO:0005576,GO:0003674	defense response,defense response to bacterium,biological_process,cellular_component,extracellular region,molecular_function	7.09466	6.80919	6.69768	7.09759	6.96753	6.77609	6.4375	6.74432	6.24911	6.93115	6.19927	6.45987	6.07881	5.93505	6.41701
A_55_P1992031	-0.191601	8.47319	-0.85408	0.406564	0.887055	-5.21079	A_55_P1992031	-0.75785	8.47319	-3.23339	0.00560145	0.526308	-2.11186	A_55_P1992031	-0.566249	8.47319	-2.46538	0.0263088	0.481754	-3.2939	CTCATCTCATCTAAGAGTTAAGAGACTAAGAAAGAGGGGTCTACTGATTCTCTGGTCTGC	0	Dydc2	NM_027717	ref|Mus musculus DPY30 domain containing 2 (Dydc2), mRNA [NM_027717]	NA	NA	NA	NA	NA	NA	8.99189	8.53162	8.28916	9.11219	9.02125	8.77497	8.40328	8.67434	8.21806	8.4918	8.14053	8.65972	7.40789	7.63303	8.74807
A_30_P01031953	-0.809411	6.10632	-1.53678	0.145278	0.755502	-4.55291	A_30_P01031953	-0.755572	6.10632	-1.37307	0.190013	0.880339	-4.74611	A_30_P01031953	0.053839	6.10632	0.0998427	0.921798	0.982442	-5.47749	GAAATTTCCTGAGTAGAAACTTCTAGAACATATAAATGACAGGTTTTGCCTAGACCTAGG	0	chr9:96635508-96654148_F	chr9:96635508-96654148_F	lincRNA:chr9:96635508-96654148 forward strand	NA	NA	NA	NA	NA	NA	5.86973	9.83678	5.91449	6.09121	5.85525	5.83858	5.74396	5.74753	5.81597	5.71048	5.9071	5.8444	5.77654	5.83622	5.80654
A_55_P2064547	-0.238739	12.2681	-1.32871	0.203906	0.799401	-4.78448	A_55_P2064547	-0.754064	12.2681	-4.01688	0.00113108	0.43593	-0.904701	A_55_P2064547	-0.515324	12.2681	-2.80132	0.0134764	0.460344	-2.79839	TGTGTGCTCTAACTGTCCTAAACTGTCAATAAAGGTGTTTCCATTGTAAGTTGCAAAAAA	0	Tuba1c	BC022182	gb|Mus musculus tubulin, alpha 1C, mRNA (cDNA clone MGC:14067 IMAGE:3661220), complete cds. [BC022182]	NA	NA	NA	NA	NA	NA	12.7419	12.51	12.2609	12.8995	12.5997	12.4936	11.9455	12.6388	11.7267	12.6492	11.9196	12.1821	11.6058	11.4926	12.356
A_52_P264905	-0.16148	12.5639	-0.851223	0.408099	0.887247	-5.21288	A_52_P264905	-0.751503	12.5639	-3.79166	0.00178823	0.43593	-1.24677	A_52_P264905	-0.590023	12.5639	-3.03787	0.00834672	0.450599	-2.44355	TCACCACCACGGTGTGTTTACACAGAGATCACTGTAAGTACTGTGAGACTTGAATGTGGA	0	Cab39l	NM_026908	ref|Mus musculus calcium binding protein 39-like (Cab39l), mRNA [NM_026908]	NM_026908	Cab39l	69008	calcium binding protein 39-like	GO:0008150,GO:0005575,GO:0003674	biological_process,cellular_component,molecular_function	13.1344	12.6252	12.4508	13.2207	12.8437	12.8231	12.5077	12.8394	12.4748	12.5646	12.3412	12.5533	11.8038	11.6124	12.6628
A_30_P01030963	-0.780008	6.39698	-1.62874	0.124293	0.73854	-4.44323	A_30_P01030963	-0.750344	6.39698	-1.49964	0.154566	0.866185	-4.60422	A_30_P01030963	0.0296647	6.39698	0.0605019	0.952559	0.989161	-5.48029	GCCAGACTGCTATAGTTAGAAAGAGTGTGTTGAAATTGAAACCAGAAAGACTAAGACATG	0	chr5:106121842-106127192_R	chr5:106121842-106127192_R	lincRNA:chr5:106121842-106127192 reverse strand	NA	NA	NA	NA	NA	NA	9.17099	6.17013	6.13777	6.07133	6.30688	6.20288	6.19635	6.1645	6.06578	6.31361	6.3274	6.26481	6.19843	6.10672	6.25712
A_52_P295104	-0.116938	8.47218	-0.426828	0.675599	0.955038	-5.44944	A_52_P295104	-0.740884	8.47218	-2.58834	0.020636	0.669821	-3.1102	A_52_P295104	-0.623945	8.47218	-2.22443	0.0419799	0.50727	-3.63794	CATCTGCTAAGCTGACCCTTTTAAGGGTCCCGCACTTCAATAGGGACCAGCTCATGCTTG	0	2210020M01Rik	NM_183259	ref|Mus musculus RIKEN cDNA 2210020M01 gene (2210020M01Rik), mRNA [NM_183259]	NM_183259	Smim5	66528	small integral membrane protein 5	GO:0008150,GO:0016021,GO:0016020,GO:0003674	biological_process,integral to membrane,membrane,molecular_function	8.98706	8.40378	8.47661	9.08886	8.98706	8.94857	8.29551	8.89922	7.8093	8.40234	8.26437	8.56928	7.28197	7.57613	9.09261
A_66_P139647	-0.216367	9.57764	-0.891858	0.386625	0.880208	-5.18269	A_66_P139647	-0.740161	9.57764	-2.92015	0.0106005	0.589641	-2.59998	A_66_P139647	-0.523794	9.57764	-2.10883	0.0522745	0.519545	-3.79816	TATGCTACGTACAAACGAGTGGAGATATCATGTGTTAGATCAGCTAACACATTTCCTAAA	0	Vwa3a	NM_177697	ref|Mus musculus von Willebrand factor A domain containing 3A (Vwa3a), mRNA [NM_177697]	NA	NA	NA	NA	NA	NA	10.145	9.61942	9.50102	10.1585	10.1597	9.85084	9.4264	9.93037	8.7173	9.82069	9.22888	9.73221	8.49114	8.83956	10.0435
A_66_P128761	-0.78373	6.13941	-1.73628	0.103109	0.722964	-4.30983	A_66_P128761	-0.738936	6.13941	-1.56688	0.138101	0.858727	-4.52531	A_66_P128761	0.0447938	6.13941	0.0969276	0.924074	0.982625	-5.47775	TGGCCATGCTTGCTTTAATAGCTATGCAGAGTTCTTCTGAGATTTGTAACTACGACAAGG	0	Pydc3	NM_001162938	ref|Mus musculus pyrin domain containing 3 (Pydc3), mRNA [NM_001162938]	NA	NA	NA	NA	NA	NA	8.79704	5.96276	6.02362	5.89572	5.96297	5.98545	5.95095	5.88724	5.93995	5.81164	5.97252	5.94681	6.02065	6.02061	5.91326
A_30_P01018838	-0.463267	7.49189	-2.30426	0.0360094	0.648759	-3.53192	A_30_P01018838	-0.736301	7.49189	-3.50535	0.00321064	0.46289	-1.68832	A_30_P01018838	-0.273034	7.49189	-1.32646	0.204632	0.668608	-4.75229	AAGATACTTTCTTCAATGAAGCTTAGCCCATACTCGCTACAAGTAACCAGCTAAAACAGT	0	chr14:105497388-105511063_F	chr14:105497388-105511063_F	lincRNA:chr14:105497388-105511063 forward strand	NA	NA	NA	NA	NA	NA	7.88363	7.70125	7.42066	8.37529	7.86368	7.02714	7.43246	7.7556	7.58831	7.48783	7.07453	7.56065	6.76953	6.80141	7.63638
A_51_P212754	-0.0944341	11.1881	-0.50389	0.621697	0.94454	-5.4176	A_51_P212754	-0.728898	11.1881	-3.72262	0.00205883	0.43593	-1.35266	A_51_P212754	-0.634464	11.1881	-3.30666	0.00482191	0.450599	-2.0389	AAATGTGAATCAAGCAGTCCGGCATTCTGGAAAGCCTTGGCATGGTTCTGTAAAGCTCTT	0	Tgfbi	NM_009369	ref|Mus musculus transforming growth factor, beta induced (Tgfbi), mRNA [NM_009369]	NM_009369	Tgfbi	21810	transforming growth factor, beta induced	GO:0007155,GO:0030198,GO:0005576,GO:0005578,GO:0005604,GO:0005615,GO:0031012,GO:0070062,GO:0050840	cell adhesion,extracellular matrix organization,extracellular region,proteinaceous extracellular matrix,basement membrane,extracellular space,extracellular matrix,extracellular vesicular exosome,extracellular matrix binding	11.8669	11.2237	10.9511	11.8584	11.3351	11.6547	11.2055	11.2868	11.1915	11.2202	10.9158	11.0214	10.5777	10.3437	11.1697
A_51_P400217	-0.25367	8.00277	-1.32387	0.205471	0.799581	-4.78957	A_51_P400217	-0.726902	8.00277	-3.631	0.00248275	0.440252	-1.49379	A_51_P400217	-0.473232	8.00277	-2.41227	0.0291935	0.489079	-3.37074	AGGGGTAGAACGTGAGGTTTTGCAGAGCCTAGAAGATGGAATTATGCAGCTTTTCCTTGT	0	Vpreb1	NM_016982	ref|Mus musculus pre-B lymphocyte gene 1 (Vpreb1), mRNA [NM_016982]	NM_016982	Vpreb1	22362	pre-B lymphocyte gene 1	GO:0000902,GO:0002377,GO:0006955,GO:0008361,GO:0030097,GO:0042100,GO:0048872,GO:0005886,GO:0009897	cell morphogenesis,immunoglobulin production,immune response,regulation of cell size,hemopoiesis,B cell proliferation,homeostasis of number of cells,plasma membrane,external side of plasma membrane	8.63899	8.29372	7.79373	8.63397	8.33033	8.26484	8.00816	8.08367	7.29368	8.25731	7.89731	8.01048	7.68574	7.00251	7.84709
A_51_P347529	-0.250834	9.21048	-0.871845	0.397105	0.883885	-5.19771	A_51_P347529	-0.726867	9.21048	-2.41815	0.0288603	0.706584	-3.36616	A_51_P347529	-0.476033	9.21048	-1.61609	0.127015	0.603233	-4.43092	GTGCAAGTGTGAACAATCTTCTGTTCCCCATGCGTGGGGATCCATGTCCTTAAAGAAAAA	0	Nek5	NM_177898	ref|Mus musculus NIMA (never in mitosis gene a)-related expressed kinase 5 (Nek5), mRNA [NM_177898]	NM_177898	Nek5	330721	NIMA (never in mitosis gene a)-related expressed kinase 5	GO:0006468,GO:0016310,GO:0005575,GO:0000166,GO:0004672,GO:0004674,GO:0046872,GO:0005524,GO:0016301,GO:0016740,GO:0016772	protein phosphorylation,phosphorylation,cellular_component,nucleotide binding,protein kinase activity,protein serine/threonine kinase activity,metal ion binding,ATP binding,kinase activity,transferase activity,transferase activity, transferring phosphorus-containing groups	9.85011	9.08374	9.00303	9.8895	9.90957	9.46743	8.82334	9.69373	8.62359	9.20084	8.79704	9.54729	8.10345	8.4566	9.70795
A_30_P01023417	-0.236856	10.2986	-0.81596	0.427357	0.892444	-5.23805	A_30_P01023417	-0.722955	10.2986	-2.3838	0.0308611	0.712838	-3.41715	A_30_P01023417	-0.486099	10.2986	-1.63563	0.122831	0.600667	-4.40771	AAAGAGAAAAACATGCAGTTGACTCCTCTGGTCCAGACTATGTGCTTCTGGGCTATGAAC	0	chr8:93337794-93348869_R	chr8:93337794-93348869_R	lincRNA:chr8:93337794-93348869 reverse strand	NA	NA	NA	NA	NA	NA	10.9017	10.1567	10.1359	11.0533	10.9055	10.6204	9.96387	10.6954	9.54803	10.3743	9.99334	10.5563	9.28121	9.36659	10.9259
A_55_P2111825	-0.250189	9.49461	-0.794739	0.439224	0.896091	-5.25274	A_55_P2111825	-0.71833	9.49461	-2.18401	0.0453435	0.77022	-3.70844	A_55_P2111825	-0.468141	9.49461	-1.45248	0.167072	0.638992	-4.61793	CCCAGGGAACCTTGGCCTGACCAGGCTGGCTTGCTTGTAATAAAATCTTCAGCCACAACC	0	1700001C02Rik	NM_029285	ref|Mus musculus RIKEN cDNA 1700001C02 gene (1700001C02Rik), mRNA [NM_029285]	NA	NA	NA	NA	NA	NA	10.0524	9.42174	9.28489	10.2508	10.2801	9.85314	9.06886	9.99384	8.61805	9.45214	9.31619	9.95311	8.15738	8.83521	9.88136
A_51_P245789	-0.115868	9.97988	-0.713038	0.486825	0.911436	-5.306	A_51_P245789	-0.716349	9.97988	-4.21938	0.000751331	0.43593	-0.602253	A_51_P245789	-0.600481	9.97988	-3.60932	0.00259534	0.450599	-1.586	TCATGCCAAACAGCTTTGTCAAAATGTTCAAGAATAAGAATCAGAAGCCCATGAACGCAC	0	Pcolce2	NM_029620	ref|Mus musculus procollagen C-endopeptidase enhancer 2 (Pcolce2), mRNA [NM_029620]	NM_029620	Pcolce2	76477	procollagen C-endopeptidase enhancer 2	GO:0010952,GO:0005576,GO:0005518,GO:0008201,GO:0016504	positive regulation of peptidase activity,extracellular region,collagen binding,heparin binding,peptidase activator activity	10.4956	10.0475	9.85654	10.5141	10.2793	10.1456	10.0215	10.2869	10.0408	10.0335	9.74995	9.91547	9.10843	9.21182	9.99098
A_30_P01018064	-0.324566	7.55568	-1.57771	0.135592	0.747518	-4.50462	A_30_P01018064	-0.704433	7.55568	-3.27748	0.00511855	0.521444	-2.04306	A_30_P01018064	-0.379868	7.55568	-1.80357	0.091523	0.567462	-4.2012	TTGATTAGATGAAACCATTTGCAGCCCTGCGCTGCCGCAGCACCTCTTTGAAGCCCTCAC	0	chrX:138966975-138981525_F	chrX:138966975-138981525_F	lincRNA:chrX:138966975-138981525 forward strand	NA	NA	NA	NA	NA	NA	7.92972	7.57364	7.35144	8.48723	7.9383	7.58037	7.22125	7.69114	7.53989	7.92532	7.12695	7.39087	6.86322	6.8097	7.9061
A_51_P227962	-0.257065	11.5706	-0.811336	0.429925	0.893104	-5.24129	A_51_P227962	-0.702741	11.5706	-2.12289	0.0509077	0.780613	-3.79546	A_51_P227962	-0.445676	11.5706	-1.3739	0.189763	0.654924	-4.70276	GAGATGTGTTCTCCTGTTTTGACAATGGAACTGCACTACTTGCTTCCCTAAGTCCCCTTT	0	Dynlrb2	NM_029297	ref|Mus musculus dynein light chain roadblock-type 2 (Dynlrb2), mRNA [NM_029297]	NM_029297	Dynlrb2	75465	dynein light chain roadblock-type 2	GO:0006810,GO:0008150,GO:0005868,GO:0005737,GO:0005856,GO:0005874,GO:0030286,GO:0005515,GO:0003774	transport,biological_process,cytoplasmic dynein complex,cytoplasm,cytoskeleton,microtubule,dynein complex,protein binding,motor activity	12.2191	11.2944	11.3571	12.3381	12.3122	11.8751	11.1623	12.0011	10.7651	11.6815	11.0858	11.9874	10.388	10.8804	12.2118
A_30_P01028271	-0.108959	7.11738	-0.602158	0.556109	0.928097	-5.36968	A_30_P01028271	-0.70173	7.11738	-3.71186	0.00210454	0.43593	-1.36919	A_30_P01028271	-0.592771	7.11738	-3.19971	0.00600052	0.450599	-2.19985	CACTTCATTTTCTGGCAGTTCCCACAATAGTGTAGATAAGTTAAAGATTAAGGCAATCTT	0	chr17:84355587-84356863_F	chr17:84355587-84356863_F	lincRNA:chr17:84355587-84356863 forward strand	NA	NA	NA	NA	NA	NA	7.55795	7.37581	7.13236	7.48706	7.40878	7.34615	7.07651	7.52319	7.05286	6.95629	6.93931	7.26053	6.32166	6.16702	7.15515
A_55_P1999641	-0.0405587	9.71153	-0.275873	0.78643	0.97245	-5.49686	A_55_P1999641	-0.697974	9.71153	-4.544	0.000392768	0.419967	-0.129381	A_55_P1999641	-0.657415	9.71153	-4.36758	0.000558092	0.450599	-0.489682	GTGCTGACTAATTTCTGTAAGGAAGTAGCATATTAACTGTACTATATCTAGTGTTGTGTC	0	Frem1	NM_177863	ref|Mus musculus Fras1 related extracellular matrix protein 1 (Frem1), transcript variant 1, mRNA [NM_177863]	NA	NA	NA	NA	NA	NA	10.266	9.8653	9.69862	10.2608	9.82995	10.067	9.83607	10.1199	9.1979	9.76125	9.41325	9.5004	9.15715	8.98989	9.70948
A_55_P1964433	-0.279378	8.50169	-0.990102	0.337909	0.864687	-5.10462	A_55_P1964433	-0.695977	8.50169	-2.36079	0.0322743	0.716805	-3.45118	A_55_P1964433	-0.416599	8.50169	-1.44206	0.169946	0.641763	-4.62937	ATTAGCTTGTGATGTATAGAGCTTTGGGCACAGTGTTCAATAAAACTGTTGTTTATCATG	0	Zmynd12	NM_001014900	ref|Mus musculus zinc finger, MYND domain containing 12 (Zmynd12), mRNA [NM_001014900]	NA	NA	NA	NA	NA	NA	9.03388	8.42678	8.29908	9.13522	9.30957	8.80307	7.99302	8.88292	7.86415	8.63708	8.15027	8.78376	7.38984	7.84647	8.9702
A_55_P2020203	-0.135106	8.33234	-0.491717	0.630074	0.946677	-5.42297	A_55_P2020203	-0.691599	8.33234	-2.40918	0.0293702	0.709856	-3.37949	A_55_P2020203	-0.556493	8.33234	-1.97823	0.0666704	0.535148	-3.97448	ATTATTGCTACTGCTGTGGGGCCGCTGATTCTAGACAACAGATTTGGTCCTTAATTTTTT	0	Sfrp5	NM_018780	ref|Mus musculus secreted frizzled-related sequence protein 5 (Sfrp5), mRNA [NM_018780]	NA	NA	NA	NA	NA	NA	8.75936	8.50657	8.20402	8.73666	8.67985	8.55143	8.06489	8.69808	8.46664	8.30045	8.0795	8.69638	7.17618	7.18409	8.88097
A_55_P2061170	-0.204547	10.0399	-1.3347	0.201985	0.798853	-4.77816	A_55_P2061170	-0.68616	10.0399	-4.28538	0.000657993	0.419967	-0.504853	A_55_P2061170	-0.481613	10.0399	-3.06948	0.00782662	0.450599	-2.39598	CAACACTGGACTACACAGCCAAACAGTGTCTCAAAAACCAAATAAATAAGAGAAAAACGA	0	Tbc1d2	NM_198664	ref|Mus musculus TBC1 domain family, member 2 (Tbc1d2), mRNA [NM_198664]	NA	NA	NA	NA	NA	NA	10.4497	10.2422	10.0535	10.6082	10.3451	10.1121	10.1488	10.2484	9.50113	10.2817	9.76946	9.96024	9.44741	9.21075	10.22
A_55_P2132024	-0.205098	10.96	-0.791397	0.441112	0.896991	-5.25503	A_55_P2132024	-0.682614	10.96	-2.52106	0.0235762	0.687342	-3.21198	A_55_P2132024	-0.477517	10.96	-1.79969	0.0921588	0.568453	-4.20611	CATCCGCGCAGAGGCCATCTGCTGATAGGAGCCATTCAGAGCCTTATTAAACTGCATCGT	0	Tekt1	NM_011569	ref|Mus musculus tektin 1 (Tekt1), mRNA [NM_011569]	NA	NA	NA	NA	NA	NA	11.5009	10.9437	10.934	11.5216	11.5275	11.2301	10.7579	11.3982	10.0659	11.006	10.6819	11.2416	9.90794	10.1738	11.5082
A_55_P2071626	-0.0847843	12.5013	-0.203173	0.841744	0.982426	-5.51251	A_55_P2071626	-0.682208	12.5013	-1.56474	0.138601	0.858743	-4.52785	A_55_P2071626	-0.597423	12.5013	-1.39833	0.182453	0.650481	-4.67675	CTTCTGGCAAGGTTATAGATGATTAACCTCTGTTCATAGACTTATATATGGAAGTAGAGT	0	C530008M17Rik	NM_001163793	ref|Mus musculus RIKEN cDNA C530008M17 gene (C530008M17Rik), mRNA [NM_001163793]	NA	NA	NA	NA	NA	NA	12.7435	13.0077	12.8125	12.8601	12.6527	12.7422	12.7205	12.8113	12.3063	12.4957	12.7456	9.58324	12.7618	12.6358	12.6407
A_55_P1981589	-0.19861	6.58846	-1.12647	0.277759	0.840535	-4.98484	A_55_P1981589	-0.673232	6.58846	-3.65474	0.00236511	0.438614	-1.45715	A_55_P1981589	-0.474622	6.58846	-2.62931	0.0190212	0.475667	-3.05385	CCACCTTTGATGAATCCCATTGTGTATTGTGTTAAAACTAGGCAGATAAGAGTAAAAGTT	0	Olfr570	NM_147110	ref|Mus musculus olfactory receptor 570 (Olfr570), mRNA [NM_147110]	NA	NA	NA	NA	NA	NA	7.14144	6.70259	6.6247	7.11492	6.88716	6.91957	6.59737	6.71878	6.2564	6.32891	6.27845	6.68493	5.97574	5.76199	6.83393
A_52_P356741	-0.740066	6.1574	-1.76076	0.0987526	0.717851	-4.27874	A_52_P356741	-0.670066	6.1574	-1.52589	0.147953	0.862882	-4.5737	A_52_P356741	0.0700006	6.1574	0.16267	0.872961	0.968352	-5.4702	GCATTCATGCTCCTTTTTTCAACATATTCATATGACCTGATTGATTTTGTTCCAAGGAAG	0	Vmn1r57	NM_001166734	ref|Mus musculus vomeronasal 1 receptor 57 (Vmn1r57), mRNA [NM_001166734]	XR_002676	NA	NA	NA	NA	NA	5.95957	9.14667	5.92905	6.45469	5.98761	5.93054	5.80915	5.7944	5.87463	5.84458	6.05786	5.89695	5.85928	5.89981	5.91614
A_51_P422369	-0.21658	10.948	-0.6542	0.522939	0.920404	-5.34104	A_51_P422369	-0.667325	10.948	-1.92932	0.0729312	0.820917	-4.06328	A_51_P422369	-0.450745	10.948	-1.32984	0.203542	0.667329	-4.74881	ACTCAGACTACCTAGCCCCCATGATACAGTACCACGTGGACGACTGATGCCTGCAAGCAC	0	Odf3b	NM_001013022	ref|Mus musculus outer dense fiber of sperm tails 3B (Odf3b), mRNA [NM_001013022]	NM_001013022	Odf3b	70113	outer dense fiber of sperm tails 3B	GO:0008150,GO:0005575,GO:0003674	biological_process,cellular_component,molecular_function	11.5268	10.754	10.8785	11.5711	11.6612	11.2758	10.4539	11.5814	10.123	10.8187	10.4637	11.4477	9.68295	10.3239	11.6574
A_55_P1981704	-0.236025	10.2325	-0.894804	0.385099	0.879898	-5.18045	A_55_P1981704	-0.665529	10.2325	-2.41497	0.02904	0.708124	-3.37088	A_55_P1981704	-0.429504	10.2325	-1.59043	0.132698	0.608575	-4.46113	AGCAGCCGGCAGCTTATAGACCAAGAAGTGACCCATTAAAGTTCTCTATTATTTTCCGTT	0	Ccdc113	NM_172914	ref|Mus musculus coiled-coil domain containing 113 (Ccdc113), mRNA [NM_172914]	NA	NA	NA	NA	NA	NA	10.7213	10.2456	10.088	10.8369	10.8283	10.4669	9.85617	10.6363	9.53173	10.418	9.90274	10.3595	9.20061	9.49448	10.9014
A_52_P625215	0.296353	8.33046	1.01126	0.32801	0.861425	-5.08689	A_52_P625215	-0.664486	8.33046	-2.17027	0.0465429	0.771858	-3.7281	A_52_P625215	-0.960839	8.33046	-3.20244	0.00596717	0.450599	-2.19574	AGGTGCTAGGACCATAGAGACTGATTCTGCTCTACTGGCCGAGTCTGAAGGCCGTCCTGT	0	Wfikkn2	NM_181819	ref|Mus musculus WAP, follistatin/kazal, immunoglobulin, kunitz and netrin domain containing 2 (Wfikkn2), mRNA [NM_181819]	AK011977	Wfikkn2	278507	WAP, follistatin/kazal, immunoglobulin, kunitz and netrin domain containing 2	GO:0007179,GO:0010466,GO:0005575,GO:0005576,GO:0005515,GO:0004857,GO:0004867,GO:0008191,GO:0030414	transforming growth factor beta receptor signaling pathway,negative regulation of peptidase activity,cellular_component,extracellular region,protein binding,enzyme inhibitor activity,serine-type endopeptidase inhibitor activity,metalloendopeptidase inhibitor activity,peptidase inhibitor activity	8.73827	8.30397	7.99206	8.89568	8.25443	8.84411	8.40276	9.08926	8.5218	8.3389	8.20882	8.28271	7.75059	6.68806	8.64556
A_55_P1963547	-0.350472	9.67963	-1.82982	0.0873256	0.707851	-4.18964	A_55_P1963547	-0.662186	9.67963	-3.30911	0.00479786	0.511903	-1.99373	A_55_P1963547	-0.311714	9.67963	-1.58961	0.132884	0.608621	-4.46209	CTGGATACCAAATGTAATCTTTCCGATGCTACAATGAATTTATACACGAGATTGATATGC	0	Prdm16	NM_027504	ref|Mus musculus PR domain containing 16 (Prdm16), transcript variant 1, mRNA [NM_027504]	NA	NA	NA	NA	NA	NA	10.3853	9.66341	9.42582	10.2395	10.4659	9.85702	9.61194	9.71399	8.79868	9.85676	9.50689	9.39191	9.17817	9.18129	9.91795
A_52_P86116	-0.0500844	8.14339	-0.269265	0.791414	0.97378	-5.49847	A_52_P86116	-0.661649	8.14339	-3.40471	0.00394521	0.483336	-1.84476	A_52_P86116	-0.611565	8.14339	-3.21142	0.00585873	0.450599	-2.18223	TGTTTTTCCCCTGAAAAATCTAATTTCCACTGTCAACAGAATCACGTCTAAAAGCTAAAG	0	Serpinb1b	NM_173052	ref|Mus musculus serine (or cysteine) peptidase inhibitor, clade B, member 1b (Serpinb1b), mRNA [NM_173052]	NM_173052	Serpinb1b	282663	serine (or cysteine) peptidase inhibitor, clade B, member 1b	GO:0010466,GO:0010951,GO:0030162,GO:0042176,GO:0005615,GO:0005737,GO:0004867,GO:0030414	negative regulation of peptidase activity,negative regulation of endopeptidase activity,regulation of proteolysis,regulation of protein catabolic process,extracellular space,cytoplasm,serine-type endopeptidase inhibitor activity,peptidase inhibitor activity	8.63562	8.20381	8.09463	8.66177	8.251	8.5384	8.00192	8.46415	8.10689	8.20621	7.91417	8.02883	7.37948	7.28443	8.37956
A_55_P2119907	-0.348339	8.34637	-1.39898	0.18226	0.78408	-4.70899	A_55_P2119907	-0.659581	8.34637	-2.53543	0.0229162	0.682607	-3.19029	A_55_P2119907	-0.311241	8.34637	-1.22091	0.241062	0.694736	-4.85775	GCAAGCACAGTGAGGCCTCCAGTGTCTGTTTCTATTGTCTCTTAATAAAAAGGACACCTT	0	Dnahc11	NM_010060	ref|Mus musculus dynein, axonemal, heavy chain 11 (Dnahc11), mRNA [NM_010060]	NA	NA	NA	NA	NA	NA	8.93134	8.31897	8.1631	8.92045	9.14382	8.45438	7.99932	8.67876	7.72368	8.24536	8.15653	8.60254	7.42189	7.64205	8.79335
A_52_P675039	-0.0719246	9.28718	-0.321342	0.752409	0.967177	-5.48468	A_52_P675039	-0.657731	9.28718	-2.81263	0.0131729	0.616883	-2.76649	A_52_P675039	-0.585807	9.28718	-2.55635	0.0219873	0.479433	-3.16118	AATAGCGTGCGACCATCTGATAGATGACTTACTAATGGCTCAGAAGGAAATCCTATCCCA	0	Fhad1	NM_177868	ref|Mus musculus forkhead-associated (FHA) phosphopeptide binding domain 1 (Fhad1), mRNA [NM_177868]	NM_028429	NA	NA	NA	NA	NA	9.81431	9.21705	9.07498	9.73169	9.66002	9.57277	9.18577	9.56586	9.59244	9.20595	9.11246	9.4004	8.1394	8.48576	9.54882
A_55_P1954302	-0.329204	8.59089	-1.1718	0.259649	0.829983	-4.94221	A_55_P1954302	-0.655383	8.59089	-2.23284	0.0413098	0.753845	-3.63817	A_55_P1954302	-0.326179	8.59089	-1.13402	0.274677	0.716206	-4.93939	CATGCCCTGGGATTATCTCCCATCCAGTCCCATGTATCTGAAATCTAATAAATAAGGAAA	0	Esrrb	NM_001159500	ref|Mus musculus estrogen related receptor, beta (Esrrb), transcript variant 2, mRNA [NM_001159500]	NA	NA	NA	NA	NA	NA	8.8548	8.72992	8.5279	9.01926	8.73749	8.27743	8.03557	8.70939	10.856	8.29023	9.0489	8.36031	7.691	7.70608	8.01914
A_55_P1985337	-0.164188	7.05506	-1.06885	0.302126	0.849805	-5.03703	A_55_P1985337	-0.653625	7.05506	-4.07265	0.00101026	0.43593	-0.820877	A_55_P1985337	-0.489437	7.05506	-3.11206	0.00717609	0.450599	-2.33186	GGGAGGCTACTGTCAACAGATAGATGTGGAAATGTTCTGATCTCAATAAACGCTCAACAC	0	Sytl3	NM_031395	ref|Mus musculus synaptotagmin-like 3 (Sytl3), transcript variant 1, mRNA [NM_031395]	NA	NA	NA	NA	NA	NA	7.48672	7.30085	6.84174	7.60294	7.3562	7.2676	6.94475	7.25577	7.07236	7.08297	6.68767	6.94391	6.4091	6.36401	7.20926
A_51_P193686	-0.314982	8.67444	-1.08708	0.294252	0.847678	-5.02076	A_51_P193686	-0.652697	8.67444	-2.15606	0.0478145	0.775456	-3.74837	A_51_P193686	-0.337715	8.67444	-1.13842	0.272895	0.715682	-4.93537	TCAATTAAGATACACGGGGGAGAAAAAAGGTTTTACCCTGTAATACTAATATGTACGTCA	0	1700012B09Rik	NM_029306	ref|Mus musculus RIKEN cDNA 1700012B09 gene (1700012B09Rik), mRNA [NM_029306]	NM_029306	1700012B09Rik	69325	RIKEN cDNA 1700012B09 gene	GO:0008150,GO:0005575,GO:0003674	biological_process,cellular_component,molecular_function	9.13517	8.53062	8.52884	9.48838	9.33396	8.9057	8.10717	9.04252	8.16776	8.68317	8.22211	9.04075	7.61564	8.03537	9.2795
A_55_P2001948	-0.0310773	11.0952	-0.199626	0.844468	0.982913	-5.51315	A_55_P2001948	-0.652095	11.0952	-4.00921	0.00114882	0.43593	-0.916265	A_55_P2001948	-0.621017	11.0952	-3.89631	0.00144492	0.450599	-1.16304	GGTCCTGTCTTTCTCAATTGATTGTTCAAGGTAGTTGAAATATAAACATTTGAGTGGAAG	0	Cab39l	NM_026908	ref|Mus musculus calcium binding protein 39-like (Cab39l), mRNA [NM_026908]	NA	NA	NA	NA	NA	NA	11.4872	11.2345	11.0541	11.5264	11.2804	11.3575	11.0919	11.4586	10.9267	11.3222	10.8701	11.0156	10.4145	10.2144	11.174
A_55_P2111990	-0.216411	11.0036	-0.83475	0.417024	0.889747	-5.22476	A_55_P2111990	-0.650907	11.0036	-2.40309	0.0297219	0.709856	-3.38855	A_55_P2111990	-0.434495	11.0036	-1.63696	0.122551	0.600142	-4.40613	TATATCGACCAGGTGCTGTGTATGGAGATGAGGAAGTCCATCCCACCTCGAGACGGCGAC	0	Tekt1	NM_011569	ref|Mus musculus tektin 1 (Tekt1), mRNA [NM_011569]	NA	NA	NA	NA	NA	NA	11.4929	10.9691	10.8706	11.6685	11.6251	11.281	10.7113	11.4409	10.1733	11.01	10.7518	11.3086	10.0109	10.2776	11.4628
A_55_P2125346	-0.677477	6.26759	-1.66627	0.116508	0.734237	-4.39729	A_55_P2125346	-0.64937	6.26759	-1.52868	0.147263	0.862882	-4.57043	A_55_P2125346	0.0281074	6.26759	0.0675222	0.947062	0.988518	-5.47989	TTGGGTCCCCAATACCTGAATGTAGTTCCAGTCAGCTGTAATAAAGACTTTCAATTGCCT	0	Gjd4	NM_153086	ref|Mus musculus gap junction protein, delta 4 (Gjd4), mRNA [NM_153086]	NA	NA	NA	NA	NA	NA	8.64582	5.98826	6.063	6.16464	6.16797	6.14256	6.14201	6.06023	6.10961	5.87938	6.12181	6.07135	6.12828	6.14434	6.18459
A_55_P2085142	-0.678707	7.94546	-2.24937	0.0400222	0.654908	-3.61143	A_55_P2085142	-0.64877	7.94546	-2.05799	0.0575004	0.794031	-3.88663	A_55_P2085142	0.0299368	7.94546	0.0969081	0.924089	0.982625	-5.47775	AGGTGATAGCTTGGCTTATGGACTGAGGTCAAAGTCTAGGAGTTTCCAGGTTTCTGATGA	0	Spp1	NM_009263	ref|Mus musculus secreted phosphoprotein 1 (Spp1), mRNA [NM_009263]	NA	NA	NA	NA	NA	NA	7.65583	8.4143	7.87958	8.8929	9.58904	7.95135	7.76304	7.55399	7.56544	7.10214	7.93479	7.49914	8.45005	7.32413	7.60624
A_51_P460643	-0.166384	7.17962	-0.982244	0.341639	0.86585	-5.11112	A_51_P460643	-0.644984	7.17962	-3.64446	0.00241538	0.440252	-1.47302	A_51_P460643	-0.478601	7.17962	-2.75968	0.014654	0.461563	-2.8605	ATCAAGATCTGGTTCCAGAACCGTCGCATGAAGTACAAGAAAGACCAGAAGGCCAAGGGG	0	Hoxb3	NM_001079869	ref|Mus musculus homeobox B3 (Hoxb3), transcript variant 1, mRNA [NM_001079869]	NM_001079869	Hoxb3	15410	homeobox B3	GO:0000122,GO:0006351,GO:0006355,GO:0007275,GO:0009952,GO:0021546,GO:0021615,GO:0030878,GO:0048704,GO:0050767,GO:0051216,GO:0060216,GO:0060324,GO:0005634,GO:0000979,GO:0003677,GO:0003700	negative regulation of transcription from RNA polymerase II promoter,transcription, DNA-dependent,regulation of transcription, DNA-dependent,multicellular organismal development,anterior/posterior pattern specification,rhombomere development,glossopharyngeal nerve morphogenesis,thyroid gland development,embryonic skeletal system morphogenesis,regulation of neurogenesis,cartilage development,defin…	7.73643	7.17428	7.10399	7.72644	7.44985	7.39505	7.16472	7.35969	6.90889	7.27058	7.07257	7.08562	6.73495	6.25131	7.25994
A_55_P2095084	0.0661707	7.17202	0.393966	0.699179	0.957259	-5.46146	A_55_P2095084	-0.643749	7.17202	-3.66846	0.00229969	0.43593	-1.436	A_55_P2095084	-0.70992	7.17202	-4.12837	0.000902639	0.450599	-0.827713	ATCATGGTGAAGGGCGCCTTTCAGTGTCTGGGTACCATCCAACACCTCAAGTACAAGTGA	0	Abca4	NM_007378	ref|Mus musculus ATP-binding cassette, sub-family A (ABC1), member 4 (Abca4), mRNA [NM_007378]	NA	NA	NA	NA	NA	NA	7.53329	7.18844	7.04008	7.70818	7.35211	7.52868	7.33847	7.52795	7.09515	7.2628	6.85567	7.09466	6.55178	6.2059	7.29707
A_55_P2048794	-0.225597	12.6136	-1.42509	0.174712	0.779545	-4.68022	A_55_P2048794	-0.642006	12.6136	-3.88171	0.0014885	0.43593	-1.10936	A_55_P2048794	-0.416409	12.6136	-2.56924	0.0214327	0.479433	-3.14226	GGGGGAGGGGTTCCATACACTCATCTCTGGAATCAATTATTAAAGGAGGGTTTATAATGA	0	Cd82	NM_007656	ref|Mus musculus CD82 antigen (Cd82), transcript variant 1, mRNA [NM_007656]	NA	NA	NA	NA	NA	NA	12.9595	12.77	12.4625	13.1943	13.0489	12.6734	12.3922	12.8714	12.38	12.9628	12.385	12.5245	12.0735	11.8447	12.6613
A_55_P2048418	0.0174649	10.0811	0.0812617	0.936314	0.993574	-5.52813	A_55_P2048418	-0.638972	10.0811	-2.84561	0.0123251	0.608387	-2.7155	A_55_P2048418	-0.656437	10.0811	-2.98324	0.00932703	0.450599	-2.52571	CACCTAGATATTCCATCTCTTTTTAAACGTGGCATATTTTCAAACTGGATCCTGACTATT	0	Mdfic	NM_175088	ref|Mus musculus MyoD family inhibitor domain containing (Mdfic), mRNA [NM_175088]	NA	NA	NA	NA	NA	NA	10.4661	10.1002	9.95003	10.6285	10.2004	10.3381	10.1007	10.5083	10.1084	10.1266	9.92512	9.97289	9.45008	8.89533	10.4454
A_51_P288558	-0.278985	10.0525	-0.957082	0.353777	0.870937	-5.13165	A_51_P288558	-0.637737	10.0525	-2.09404	0.053748	0.787913	-3.83616	A_51_P288558	-0.358752	10.0525	-1.20209	0.248058	0.699138	-4.87584	CATAACTCCAGAACCGGGTTTGATTTCTCACACCTATTTTTGCCCTATAGTCAAATTACT	0	Wdr16	NM_027963	ref|Mus musculus WD repeat domain 16 (Wdr16), mRNA [NM_027963]	NM_027963	Wdr16	71860	WD repeat domain 16	GO:0008150,GO:0005737,GO:0043231,GO:0003674	biological_process,cytoplasm,intracellular membrane-bounded organelle,molecular_function	10.631	9.91869	9.81657	10.7729	10.7458	10.3349	9.66552	10.3808	9.15786	10.1219	9.58013	10.3394	9.22433	9.25055	10.8466
A_51_P305532	-0.0186346	11.2231	-0.0397663	0.968807	0.996692	-5.5304	A_51_P305532	-0.636662	11.2231	-1.30041	0.213189	0.888525	-4.8234	A_51_P305532	-0.618028	11.2231	-1.28819	0.217299	0.676585	-4.79131	CAGAAGAGTTGAGAAACACTGGCGTTTAATTGGTTGGGGTCAGATAAGAAGAGGAGTGAC	0	Eif2s3x	NM_012010	ref|Mus musculus eukaryotic translation initiation factor 2, subunit 3, structural gene X-linked (Eif2s3x), mRNA [NM_012010]	NM_012010	Eif2s3x	26905	eukaryotic translation initiation factor 2, subunit 3, structural gene X-linked	GO:0006412,GO:0006413,GO:0005575,GO:0000166,GO:0003924,GO:0003743,GO:0005525	translation,translational initiation,cellular_component,nucleotide binding,GTPase activity,translation initiation factor activity,GTP binding	11.6894	11.2805	11.3929	11.3158	11.4572	11.2505	11.6239	11.5264	11.2605	11.3562	11.6342	11.3938	8.21073	11.5423	11.4129
A_55_P2183597	-0.180362	10.7113	-1.19214	0.251822	0.827172	-4.92264	A_55_P2183597	-0.631566	10.7113	-3.99552	0.00118114	0.43593	-0.936899	A_55_P2183597	-0.451203	10.7113	-2.91292	0.0107568	0.451002	-2.63133	CCAGCAGTTCCAACACTGGACTACACAGCCAAACAGTGTCTCAAAAACCAAATAAATAAG	0	Tbc1d2	NM_198664	ref|Mus musculus TBC1 domain family, member 2 (Tbc1d2), mRNA [NM_198664]	NA	NA	NA	NA	NA	NA	11.0455	10.8339	10.688	11.259	11.1034	10.7964	10.6643	11.0033	10.2326	10.9808	10.4525	10.606	10.1562	9.95561	10.8922
A_51_P304239	-0.110516	9.91108	-0.562675	0.582012	0.935424	-5.38991	A_51_P304239	-0.629609	9.91108	-3.06817	0.00784751	0.544846	-2.36965	A_51_P304239	-0.519093	9.91108	-2.5814	0.0209221	0.479433	-3.12441	AACGTGGTGAGATGCAACATCCACTACACAGGTCGCTACGTTTCTACAACAAACTGCAAA	0	Loxl1	NM_010729	ref|Mus musculus lysyl oxidase-like 1 (Loxl1), mRNA [NM_010729]	NM_010729	Loxl1	16949	lysyl oxidase-like 1	GO:0055114,GO:0005576,GO:0005578,GO:0031012,GO:0005515,GO:0046872,GO:0005507,GO:0016491	oxidation-reduction process,extracellular region,proteinaceous extracellular matrix,extracellular matrix,protein binding,metal ion binding,copper ion binding,oxidoreductase activity	10.4328	10.0698	9.95415	10.2776	10.0634	10.1305	9.80254	10.3441	9.65435	9.8316	9.67742	9.94919	8.99225	9.17714	10.3092
A_52_P707503	-0.265761	10.1626	-0.791923	0.440814	0.896969	-5.25467	A_52_P707503	-0.628722	10.1626	-1.79319	0.0932328	0.836815	-4.24349	A_52_P707503	-0.362961	10.1626	-1.0564	0.307589	0.736353	-5.00815	TGTTCCCCTTAAATTGGCCTTATTTGTGGTCATTATTTTGAAATATTTACAAAGCAATTT	0	Tmem212	NM_001164437	ref|Mus musculus transmembrane protein 212 (Tmem212), mRNA [NM_001164437]	XM_149293	NA	NA	NA	NA	NA	10.7107	9.82536	10.0281	10.9193	10.9895	10.4978	9.64465	10.624	8.99449	10.3575	9.84406	10.5533	8.96726	9.55143	10.9322
A_30_P01018972	-0.187143	7.33782	-1.08284	0.29607	0.847722	-5.02456	A_30_P01018972	-0.628553	7.33782	-3.48102	0.00337461	0.46757	-1.7261	A_30_P01018972	-0.441411	7.33782	-2.49464	0.024837	0.479433	-3.25135	AAGTCCATAGTCAGATGCTAGAAACAATTTCAACCCAGTGCTGACTGACGACAGGGAAGA	0	chr3:35236023-35241498_R	chr3:35236023-35241498_R	lincRNA:chr3:35236023-35241498 reverse strand	NA	NA	NA	NA	NA	NA	7.70569	7.53036	7.3972	7.89835	7.58328	7.54747	7.08946	7.71667	7.0953	7.23314	6.98924	7.37093	6.56044	6.74326	7.60648
A_55_P2043382	-0.0892053	7.92019	-0.595936	0.56015	0.92914	-5.37295	A_55_P2043382	-0.624129	7.92019	-3.99078	0.00119255	0.43593	-0.94405	A_55_P2043382	-0.534924	7.92019	-3.49042	0.00331029	0.450599	-1.7633	CCCTCTTTTGTAGTGGGCTGGGTTTTAAATTATAAATTTTAACCACCTCAAGTAAAACTG	0	Llgl2	NM_145438	ref|Mus musculus lethal giant larvae homolog 2 (Drosophila) (Llgl2), mRNA [NM_145438]	NA	NA	NA	NA	NA	NA	8.31208	8.18675	7.82516	8.3299	8.18707	8.21698	7.97281	8.11368	7.62975	7.98998	7.70508	7.89319	7.24482	7.1498	8.04581
A_55_P2056729	-0.169399	13.8641	-1.0111	0.328086	0.861425	-5.08703	A_55_P2056729	-0.624023	13.8641	-3.56498	0.00284175	0.460996	-1.59587	A_55_P2056729	-0.454624	13.8641	-2.6504	0.0182382	0.472716	-3.0227	CATCTCTTCTACAACGAGCAGCAGGAGACTGGTGGGGCCCATGCCCAAAGTGTGCAGTAA	0	Igfbp2	NM_008342	ref|Mus musculus insulin-like growth factor binding protein 2 (Igfbp2), mRNA [NM_008342]	NA	NA	NA	NA	NA	NA	14.4135	13.9381	13.7467	14.4255	13.9876	14.1544	13.5994	14.0608	14.2802	13.6063	13.6847	13.8003	13.3349	13.1336	13.7958
A_66_P135391	-0.0931224	13.8448	-0.579622	0.570818	0.932424	-5.38139	A_66_P135391	-0.621021	13.8448	-3.69974	0.00215731	0.43593	-1.38784	A_66_P135391	-0.527899	13.8448	-3.20935	0.0058835	0.450599	-2.18533	AGGAGTTCCCAGTTTTGACACATGTATTTATATTTGGAAAGAGACCAACACTGAGCTCAG	0	Igfbp2	NM_008342	ref|Mus musculus insulin-like growth factor binding protein 2 (Igfbp2), mRNA [NM_008342]	NA	NA	NA	NA	NA	NA	14.2673	13.9174	13.8549	14.3254	13.9343	14.1454	13.7154	14.0681	14.2842	13.5757	13.5908	13.6569	13.2883	13.0135	14.0339
A_52_P20639	-0.0635312	7.51463	-0.270415	0.790546	0.973422	-5.49819	A_52_P20639	-0.616345	7.51463	-2.51097	0.0240504	0.690064	-3.22718	A_52_P20639	-0.552814	7.51463	-2.29826	0.0364294	0.499393	-3.53385	CCCCATTCACCCTATCCATTCATGGCACCTTTACTGGTGACCAGATGACATTCACTGCAG	0	Rd3	NM_023727	ref|Mus musculus retinal degeneration 3 (Rd3), transcript variant 1, mRNA [NM_023727]	NM_023727	Rd3	74023	retinal degeneration 3	GO:0007601,GO:0050896,GO:0060041	visual perception,response to stimulus,retina development in camera-type eye	8.00049	7.57097	7.45025	7.95371	7.73019	7.81919	7.30499	8.00786	7.3587	7.3825	7.30675	7.77292	6.53932	6.62487	7.89679
A_51_P205106	-0.140087	10.0869	-0.588545	0.56497	0.930648	-5.3768	A_51_P205106	-0.61519	10.0869	-2.4738	0.0258769	0.69771	-3.28302	A_51_P205106	-0.475103	10.0869	-1.9496	0.070274	0.540131	-4.0124	CAAACTCAATGTGAAAGGATCACCTGTGAAAATCACCAAAAAATAAATAGCCCTGCATTT	0	Mlf1	NM_010801	ref|Mus musculus myeloid leukemia factor 1 (Mlf1), transcript variant 2, mRNA [NM_010801]	NM_010801	Mlf1	17349	myeloid leukemia factor 1	GO:0002318,GO:0006351,GO:0007049,GO:0007050,GO:0007275,GO:0030154,GO:0005634,GO:0005737,GO:0005515	myeloid progenitor cell differentiation,transcription, DNA-dependent,cell cycle,cell cycle arrest,multicellular organismal development,cell differentiation,nucleus,cytoplasm,protein binding	10.5657	9.96135	9.84249	10.6716	10.5687	10.2873	9.83057	10.471	10.0196	10.0676	9.79109	10.2063	9.16565	9.27607	10.5785
A_52_P376460	-0.219058	7.29596	-1.13867	0.272793	0.837371	-4.9735	A_52_P376460	-0.612436	7.29596	-3.04701	0.00819297	0.551665	-2.40263	A_52_P376460	-0.393378	7.29596	-1.99721	0.0643749	0.533156	-3.94919	TAAAACTGAAGCCTTTGGTTTTACTTCCGGTTGTGTATTGCTTAGAATCTCAGAAGGTCA	0	ENSMUST00000113940	ENSMUST00000113940	ens|sperm associated antigen 16 Gene [Source:MGI (curated);Acc:MGI:1913972] [ENSMUST00000113940]	AK083083	Spag16	66722	sperm associated antigen 16	GO:0007283,GO:0042384,GO:0030030,GO:0005930,GO:0005634,GO:0005737,GO:0005856,GO:0005874,GO:0005929,GO:0035085,GO:0042995,GO:0005515,GO:0019901	spermatogenesis,cilium assembly,cell projection organization,axoneme,nucleus,cytoplasm,cytoskeleton,microtubule,cilium,cilium axoneme,cell projection,protein binding,protein kinase binding	7.82131	7.38441	7.25854	7.71364	7.76695	7.56676	7.14101	7.49831	6.70533	7.2809	7.25804	7.33317	6.55161	6.53362	7.62573
A_51_P230439	-0.0904795	10.5022	-0.516996	0.612737	0.942853	-5.41168	A_51_P230439	-0.611288	10.5022	-3.34316	0.0044749	0.505654	-1.94064	A_51_P230439	-0.520809	10.5022	-2.90664	0.0108944	0.45203	-2.64075	AAGAATTCAAGTGCCTTAGGTTTGTGAGCCACAAAGTCTTGGCTGAGATCAAAGTGCCAA	0	Ppfibp2	NM_008905	ref|Mus musculus PTPRF interacting protein, binding protein 2 (liprin beta 2) (Ppfibp2), transcript variant 1, mRNA [NM_008905]	NM_008905	Ppfibp2	19024	PTPRF interacting protein, binding protein 2 (liprin beta 2)	GO:0015074,GO:0003677,GO:0008907	DNA integration,DNA binding,integrase activity	11.0503	10.6048	10.2097	10.9437	10.7823	10.7289	10.3302	10.863	10.6027	10.5478	10.3005	10.5777	9.77358	9.8211	10.3972
A_55_P2350617	-0.0700948	7.91613	-0.525526	0.60694	0.941774	-5.40775	A_55_P2350617	-0.607267	7.91613	-4.35775	0.000569174	0.419967	-0.398778	A_55_P2350617	-0.537172	7.91613	-3.93367	0.00133921	0.450599	-1.10861	GATGTTGTGTCAGTCAGTGTGTTAGCTAGATACACTGGCCTCAGCAATAAAATATAAAGC	0	Slc37a2	NM_001145960	ref|Mus musculus solute carrier family 37 (glycerol-3-phosphate transporter), member 2 (Slc37a2), transcript variant 1, mRNA [NM_001145960]	NA	NA	NA	NA	NA	NA	8.39235	8.11042	7.65849	8.30861	8.28843	8.1764	8.04958	8.1156	7.68995	7.99787	7.70608	7.90015	7.40864	7.25819	7.68118
A_52_P599264	0.196597	9.48802	0.917086	0.373683	0.876218	-5.16332	A_52_P599264	-0.606497	9.48802	-2.70793	0.016257	0.648306	-2.92767	A_52_P599264	-0.803093	9.48802	-3.65912	0.00234405	0.450599	-1.51206	ATATCGCAGCAACACAGCTTTCTTAGAACTGTAAAATCTCAACTAATGCAAATACGCACT	0	Mdfic	NM_175088	ref|Mus musculus MyoD family inhibitor domain containing (Mdfic), mRNA [NM_175088]	NM_175088	Mdfic	16543	MyoD family inhibitor domain containing	GO:0006351,GO:0006355,GO:0007257,GO:0045893,GO:0045892,GO:0030111,GO:0042308,GO:0050434,GO:0005634,GO:0005737,GO:0005730,GO:0005794,GO:0005515,GO:0008134	transcription, DNA-dependent,regulation of transcription, DNA-dependent,activation of JUN kinase activity,positive regulation of transcription, DNA-dependent,negative regulation of transcription, DNA-dependent,regulation of Wnt receptor signaling pathway,negative regulation of protein import into nucleus,positive regulation of viral transcription,nucleus,cytoplasm,nucleolus,Golgi apparatus,protei…	9.90027	9.45147	9.22698	9.99789	9.48426	9.91547	9.62208	10.0048	9.42773	9.71903	9.11769	9.53057	8.82735	8.35252	9.74215
A_30_P01023598	-0.170184	7.2463	-1.15622	0.26577	0.833925	-4.95701	A_30_P01023598	-0.605456	7.2463	-3.93711	0.00132989	0.43593	-1.02524	A_30_P01023598	-0.435272	7.2463	-2.88839	0.0113043	0.45461	-2.66811	GAACCAGACTGCTAAAGTTAAGGGGGAGTCTAGTGATGAACTGTAAAAAATTAAACATTT	0	chr3:35236023-35241498_R	chr3:35236023-35241498_R	lincRNA:chr3:35236023-35241498 reverse strand	NA	NA	NA	NA	NA	NA	7.6317	7.41821	7.31831	7.64064	7.56635	7.43712	7.0725	7.56558	6.8648	7.35327	7.0238	7.19215	6.52332	6.65814	7.42866
A_52_P72007	-0.0141492	6.74341	-0.0805244	0.93689	0.993574	-5.52819	A_52_P72007	-0.604393	6.74341	-3.29223	0.00496642	0.511903	-2.02005	A_52_P72007	-0.590244	6.74341	-3.28098	0.00508201	0.450599	-2.07752	CAAGTTCGGAGGGTTCTGTCACTATAATATTTGTCCTGGTAATAGCAGGTTTATGAGTAA	0	Defb10	NM_139225	ref|Mus musculus defensin beta 10 (Defb10), mRNA [NM_139225]	NM_139225	Defb10	246085	defensin beta 10	GO:0006952,GO:0042742,GO:0008150,GO:0005575,GO:0005576,GO:0003674	defense response,defense response to bacterium,biological_process,cellular_component,extracellular region,molecular_function	7.02008	6.96795	6.75298	7.22852	6.77003	7.02164	6.6022	7.19864	6.75323	6.76931	6.48713	6.68695	5.97182	5.93914	6.98155
A_55_P2022840	-0.718439	13.4211	-2.10398	0.0527537	0.672167	-3.81816	A_55_P2022840	-0.603391	13.4211	-1.69131	0.111551	0.846872	-4.37329	A_55_P2022840	0.115049	13.4211	0.329085	0.746665	0.934296	-5.43414	GTATGACTAAGACATAACTGTGCTGGGAAGAAGTTGTGCCATGAAGGTCTTTAATTTTTT	0	Csnk2a1	NM_007788	ref|Mus musculus casein kinase 2, alpha 1 polypeptide (Csnk2a1), mRNA [NM_007788]	NA	NA	NA	NA	NA	NA	15.4399	13.1979	13.1851	13.4433	13.5428	13.1746	13.2589	13.0882	13.1007	13.4552	13.3595	13.2737	13.4203	13.3285	13.0475
A_55_P2000818	-0.0326184	10.4603	-0.245853	0.809146	0.977	-5.50389	A_55_P2000818	-0.602674	10.4603	-4.34781	0.000580608	0.419967	-0.413302	A_55_P2000818	-0.570056	10.4603	-4.19669	0.000786445	0.450599	-0.73033	GATGAACCTGCTTCGAGACAAAAGTCCCAACATCCAATTCGAAGCCTTCCATGTCTTTAA	0	Cab39l	NM_026908	ref|Mus musculus calcium binding protein 39-like (Cab39l), mRNA [NM_026908]	NA	NA	NA	NA	NA	NA	10.7718	10.5849	10.5437	10.8903	10.6221	10.733	10.4964	10.8098	10.3732	10.3749	10.2461	10.3293	9.9295	9.66453	10.5357
A_52_P425651	-0.206326	8.65791	-0.877903	0.393913	0.881968	-5.19319	A_52_P425651	-0.601316	8.65791	-2.44889	0.0271741	0.69947	-3.3203	A_52_P425651	-0.39499	8.65791	-1.64155	0.121587	0.598967	-4.40064	CAAACTACGAGAATGTGATTGCCATTCAGATTGGAATAATGGAGCAAACGATTAGTGTTA	0	D19Ertd652e	NM_027559	ref|Mus musculus DNA segment, Chr 19, ERATO Doi 652, expressed (D19Ertd652e), mRNA [NM_027559]	XM_129357	NA	NA	NA	NA	NA	9.28466	8.56521	8.57664	9.21234	9.179	8.8834	8.51857	9.10768	7.80092	8.4302	8.3605	8.91434	7.9808	7.91487	9.1395
A_51_P303424	-0.437905	6.71886	-2.29594	0.0365925	0.649453	-3.54403	A_51_P303424	-0.598525	6.71886	-3.00357	0.00894972	0.567063	-2.47028	A_51_P303424	-0.16062	6.71886	-0.822539	0.42372	0.804561	-5.18992	TCCCATCTACTTTTGCAACGTTGGAATTGAGTTCTATCTCAAGGAGGGGAGCTTCAGCTA	0	Itgax	NM_021334	ref|Mus musculus integrin alpha X (Itgax), mRNA [NM_021334]	NM_021334	Itgax	16411	integrin alpha X	GO:0007155,GO:0007229,GO:0051607,GO:0016021,GO:0016020,GO:0008305,GO:0009897,GO:0046872	cell adhesion,integrin-mediated signaling pathway,defense response to virus,integral to membrane,membrane,integrin complex,external side of plasma membrane,metal ion binding	6.47211	7.21782	6.80117	7.13722	8.00027	6.64542	6.66518	6.59094	6.2974	6.6025	6.55998	6.57527	6.41412	6.31003	6.49343
A_51_P162671	-0.24062	8.99788	-1.09201	0.292149	0.846648	-5.01632	A_51_P162671	-0.597377	8.99788	-2.59487	0.0203697	0.669059	-3.10027	A_51_P162671	-0.356757	8.99788	-1.5814	0.134747	0.611523	-4.47168	GTTTGACTCAACCCAGGGCAATCCCAATGAGGACGTGGTGAAGTTTTATGCTTCCTTTAT	0	Folr2	NM_008035	ref|Mus musculus folate receptor 2 (fetal) (Folr2), mRNA [NM_008035]	NM_008035	Folr2	14276	folate receptor 2 (fetal)	GO:0006620,GO:0015884,GO:0055085,GO:0005886,GO:0016020,GO:0031225,GO:0005542,GO:0008517	posttranslational protein targeting to membrane,folic acid transport,transmembrane transport,plasma membrane,membrane,anchored to membrane,folic acid binding,folic acid transporter activity	9.25789	8.99205	8.72233	9.81684	9.56033	9.17403	8.63003	9.205	8.81905	9.10201	8.7681	8.92753	8.3468	8.2185	9.42773
A_52_P161297	0.0669297	7.82613	0.343643	0.735909	0.964621	-5.47804	A_52_P161297	-0.596908	7.82613	-2.9334	0.0103197	0.584604	-2.5794	A_52_P161297	-0.663838	7.82613	-3.3291	0.00460553	0.450599	-2.00517	ACTGCTCAGACAAGGAAGTGGTGTCCTTGGCCAAAGTCCTCATTAAAAACTGGAAGCGGC	0	Tcea3	NM_011542	ref|Mus musculus transcription elongation factor A (SII), 3 (Tcea3), mRNA [NM_011542]	NM_011542	Tcea3	21401	transcription elongation factor A (SII), 3	GO:0032784,GO:0006351,GO:0006355,GO:0006357,GO:0005634,GO:0003676,GO:0003677,GO:0046872,GO:0008270	regulation of DNA-dependent transcription, elongation,transcription, DNA-dependent,regulation of transcription, DNA-dependent,regulation of transcription from RNA polymerase II promoter,nucleus,nucleic acid binding,DNA binding,metal ion binding,zinc ion binding	8.19181	7.74329	7.88956	8.50657	7.77831	8.28605	7.83527	8.30477	7.75175	7.55854	7.59603	7.91266	7.13104	6.98924	7.91703
A_55_P2036907	-0.167875	8.16835	-0.738042	0.471938	0.905014	-5.29026	A_55_P2036907	-0.596158	8.16835	-2.50859	0.0241637	0.690064	-3.23076	A_55_P2036907	-0.428282	8.16835	-1.83908	0.0858873	0.561885	-4.15604	AAGCTTCCTCCTGGGAAGATGGTTTGAAAAAAGTCAATAAAGAATCTTTAGGTTCCTACC	0	Mycbpap	NM_170671	ref|Mus musculus MYCBP associated protein (Mycbpap), mRNA [NM_170671]	NA	NA	NA	NA	NA	NA	8.68374	8.16336	7.98886	8.58348	8.73066	8.3951	7.96675	8.50885	7.68745	8.19879	7.98676	8.35699	7.22506	7.43829	8.6111
A_55_P1979508	0.0506965	7.72743	0.259877	0.79851	0.974737	-5.5007	A_55_P1979508	-0.5961	7.72743	-2.92472	0.0105028	0.588914	-2.59288	A_55_P1979508	-0.646796	7.72743	-3.23843	0.00554403	0.450599	-2.14156	AAGGAGTTCAAGTATACGTGTCCACACAGCGCAGAGATCCTGGCTGCCTACCAGCCTGCT	0	Clic3	NM_027085	ref|Mus musculus chloride intracellular channel 3 (Clic3), mRNA [NM_027085]	NA	NA	NA	NA	NA	NA	7.9846	7.69475	7.70213	8.31345	7.85829	7.97547	7.73229	8.28098	7.84546	7.54988	7.36354	7.76312	6.95439	6.85808	8.03497
A_52_P421344	-0.0873621	8.20468	-0.449983	0.659191	0.952197	-5.44041	A_52_P421344	-0.595337	8.20468	-2.93502	0.0102859	0.584604	-2.57689	A_52_P421344	-0.507975	8.20468	-2.55559	0.0220203	0.479433	-3.16229	CCTCAGCAACATTATTTATTTCTCAGCTGCTCTGTATCGGATCCCTGAGCCTGAATTACA	0	Paqr5	NM_028748	ref|Mus musculus progestin and adipoQ receptor family member V (Paqr5), mRNA [NM_028748]	NM_028748	Paqr5	74090	progestin and adipoQ receptor family member V	GO:0007275,GO:0030154,GO:0048477,GO:0016021,GO:0016020,GO:0005496,GO:0008289	multicellular organismal development,cell differentiation,oogenesis,integral to membrane,membrane,steroid binding,lipid binding	8.78927	8.18642	8.1133	8.71705	8.46198	8.66628	8.20351	8.39907	7.75038	8.02382	8.08873	8.14809	7.58602	7.42155	8.51478
A_66_P118579	-0.224035	9.69573	-0.694721	0.497906	0.914711	-5.31721	A_66_P118579	-0.594785	9.69573	-1.76534	0.0979557	0.839799	-4.27942	A_66_P118579	-0.37075	9.69573	-1.12293	0.279212	0.71919	-4.94946	AGGAATCCTGGGACTGACACTTAAAACACACCAATCTGTCTGCTGCTGAGTGATCAGACA	0	ENSMUST00000046994	ENSMUST00000046994	ens|RIKEN cDNA 3300002A11 gene Gene [Source:MGI Symbol;Acc:MGI:1919073] [ENSMUST00000046994]	NA	NA	NA	NA	NA	NA	9.97847	9.49319	9.4236	10.5783	10.4321	9.80763	8.98263	10.416	9.16139	9.92911	9.23049	9.97253	8.61358	9.21908	10.1978
A_51_P450888	0.0122341	10.7659	0.0345841	0.97287	0.997457	-5.53057	A_51_P450888	-0.593031	10.7659	-1.60456	0.129543	0.855166	-4.48007	A_51_P450888	-0.605265	10.7659	-1.67119	0.115519	0.591988	-4.36502	TCGCGGTATATAGAGATATGAATTTTATTTTACTTGTGTAAAATATCGGATGACGTGGAA	0	Rtn4r	NM_022982	ref|Mus musculus reticulon 4 receptor (Rtn4r), mRNA [NM_022982]	NM_022982	Rtn4r	65079	reticulon 4 receptor	GO:0007409,GO:0005886,GO:0016020,GO:0005783,GO:0009986,GO:0031225,GO:0005515	axonogenesis,plasma membrane,membrane,endoplasmic reticulum,cell surface,anchored to membrane,protein binding	11.065	11.1517	11.106	10.9389	10.7373	11.119	11.0487	10.961	10.5952	10.8726	10.9233	8.28124	10.9501	10.7655	10.9735
A_55_P2192662	-0.24079	8.09569	-1.23486	0.235975	0.819671	-4.88068	A_55_P2192662	-0.59124	8.09569	-2.90214	0.0109943	0.592324	-2.62793	A_55_P2192662	-0.35045	8.09569	-1.75542	0.0996889	0.575788	-4.26164	TGAAGGAAATCACAAAGGTTCTGTCGGACACAAAATGGGACAGAATTTTCTCATTGTATA	0	Lepr	NM_001122899	ref|Mus musculus leptin receptor (Lepr), transcript variant 3, mRNA [NM_001122899]	NA	NA	NA	NA	NA	NA	8.70296	8.44322	7.93152	8.70591	8.08787	8.34738	8.18182	8.00064	7.77579	8.00919	8.28294	7.6267	8.18707	7.21403	7.9383
A_51_P401024	-0.140516	7.81418	-0.662058	0.518029	0.919553	-5.33652	A_51_P401024	-0.590725	7.81418	-2.66397	0.0177507	0.654523	-2.99497	A_51_P401024	-0.450209	7.81418	-2.07186	0.0560291	0.522644	-3.8486	TGGCAAGTTTACAGTGGATTTTGAGAGAGATCAAAGTTCAGAAGTCAAAAAGTATTCCAC	0	Lrrc34	NM_027941	ref|Mus musculus leucine rich repeat containing 34 (Lrrc34), mRNA [NM_027941]	NM_027941	Lrrc34	71827	leucine rich repeat containing 34	GO:0008150,GO:0005575,GO:0003674	biological_process,cellular_component,molecular_function	8.3404	7.75526	7.59286	8.32534	8.31208	8.14656	7.54337	8.12263	7.212	8.09027	7.56324	7.88677	7.07584	7.13378	8.11237
A_55_P2103963	-0.0418114	6.67282	-0.257213	0.800528	0.97498	-5.50132	A_55_P2103963	-0.590018	6.67282	-3.47406	0.00342304	0.468148	-1.73691	A_55_P2103963	-0.548206	6.67282	-3.29396	0.00494892	0.450599	-2.05801	ACTACTGAGCAGCAGCTGAGAGAGCTCTTTGAAAAACAAAAATTCAAGTCTGCACTGTAG	0	Bhmt	NM_016668	ref|Mus musculus betaine-homocysteine methyltransferase (Bhmt), mRNA [NM_016668]	NA	NA	NA	NA	NA	NA	7.26122	6.61586	6.48252	7.04002	7.03389	7.07198	6.7275	6.85941	6.45586	6.67694	6.37323	6.65581	6.23647	5.91203	6.68955
A_55_P2133365	-0.236441	9.40416	-0.896229	0.384362	0.879898	-5.17936	A_55_P2133365	-0.588423	9.40416	-2.13481	0.0497752	0.778983	-3.77857	A_55_P2133365	-0.351981	9.40416	-1.30314	0.212277	0.673312	-4.77617	AGGTAGTGGTGAACATGCTGAACTCGCTGTCTCGGAACCGGACTCTGCCGCAGATTGTAC	0	1110017D15Rik	NM_001048005	ref|Mus musculus RIKEN cDNA 1110017D15 gene (1110017D15Rik), transcript variant 1, mRNA [NM_001048005]	NA	NA	NA	NA	NA	NA	9.9558	9.09328	9.31375	10.0441	9.977	9.63318	9.19379	9.59416	8.75881	9.51398	9.13378	9.80019	8.39494	8.67648	9.97908
A_51_P438967	-0.55437	6.84739	-3.0611	0.0079613	0.550511	-2.3856	A_51_P438967	-0.58702	6.84739	-3.10245	0.00731798	0.541689	-2.31618	A_51_P438967	-0.0326505	6.84739	-0.176094	0.862588	0.965806	-5.46819	TGGGAACTGTTGTTCTCTAAGGATTATTGTAAAATGTATATCGTGGCTTAGGGAGTGTGG	0	Gpnmb	NM_053110	ref|Mus musculus glycoprotein (transmembrane) nmb (Gpnmb), mRNA [NM_053110]	NM_053110	Gpnmb	93695	glycoprotein (transmembrane) nmb	GO:0007155,GO:0005886,GO:0016021,GO:0016020,GO:0005887,GO:0016023,GO:0031410,GO:0005178,GO:0008201	cell adhesion,plasma membrane,integral to membrane,membrane,integral to plasma membrane,cytoplasmic membrane-bounded vesicle,cytoplasmic vesicle,integrin binding,heparin binding	6.85854	7.11989	6.88319	7.19242	8.23976	6.57747	6.81516	6.62362	6.62813	6.63474	6.66401	6.73009	6.58074	6.57216	6.59092
A_30_P01019526	-0.117737	8.6118	-0.516977	0.61275	0.942853	-5.41169	A_30_P01019526	-0.586472	8.6118	-2.46479	0.0263392	0.698644	-3.29652	A_30_P01019526	-0.468735	8.6118	-2.0103	0.0628341	0.532365	-3.93168	TAGCAAAGGATTTCTTTGAGGCCCTTTGCAATTCACGACCGAACGAAAATTCAGTGGTGG	0	chr7:99879368-99889978_F	chr7:99879368-99889978_F	lincRNA:chr7:99879368-99889978 forward strand	NA	NA	NA	NA	NA	NA	8.99678	9.48776	8.31727	8.14426	9.16644	8.54545	8.53006	8.88685	8.42635	9.49464	7.71106	8.54623	8.09094	8.25835	8.57459
A_52_P551011	-0.170433	8.36738	-0.930748	0.366799	0.874364	-5.15263	A_52_P551011	-0.586175	8.36738	-3.06394	0.00791532	0.545117	-2.37623	A_52_P551011	-0.415742	8.36738	-2.21758	0.0425334	0.508169	-3.64754	AGCCTCATGCTATAGGAGGATCTCCCAGAAGCTGTGCTCTGGCAAGCTGGGGATAGCCAT	0	1190007F08Rik	NM_001163721	ref|Mus musculus RIKEN cDNA 1190007F08 gene (1190007F08Rik), transcript variant 1, mRNA [NM_001163721]	NM_001033144	NA	NA	NA	NA	NA	8.89435	8.38567	8.27837	8.89244	8.4931	8.5588	8.12767	8.61277	8.9128	7.97372	8.10839	8.47959	7.53128	7.80445	8.45735
A_51_P246543	0.323736	9.60886	0.877693	0.394023	0.881985	-5.19335	A_51_P246543	-0.584977	9.60886	-1.51798	0.14992	0.863068	-4.58293	A_51_P246543	-0.908713	9.60886	-2.40633	0.0295344	0.489079	-3.37931	ACCGAGAGCTTCACTAAATGGTAGATTTTGCTGTCAGAGACCCTACAATAAGATTGTTTT	0	Ebf3	NM_010096	ref|Mus musculus early B-cell factor 3 (Ebf3), transcript variant 3, mRNA [NM_010096]	NM_010096	Ebf3	13593	early B cell factor 3	GO:0006351,GO:0006355,GO:0007275,GO:0045893,GO:0005634,GO:0005515,GO:0003677,GO:0046872,GO:0046983	transcription, DNA-dependent,regulation of transcription, DNA-dependent,multicellular organismal development,positive regulation of transcription, DNA-dependent,nucleus,protein binding,DNA binding,metal ion binding,protein dimerization activity	10.0423	9.19396	8.9325	9.49702	9.99137	9.96458	9.4894	9.71776	12.9313	9.7971	9.59244	7.93067	8.83999	9.63522	8.57718
A_55_P1960698	-0.166759	8.92785	-0.925726	0.369319	0.87573	-5.15658	A_55_P1960698	-0.579748	8.92785	-3.0804	0.00765433	0.543377	-2.35057	A_55_P1960698	-0.412989	8.92785	-2.23928	0.0408036	0.505131	-3.61711	CGATTATGCCTGAATCTTCCAGAATCGATTAATACAGAAATGACTACAGCAAAATTTGTC	0	Pih1d2	NM_028300	ref|Mus musculus PIH1 domain containing 2 (Pih1d2), mRNA [NM_028300]	NA	NA	NA	NA	NA	NA	9.32966	8.87863	8.97264	9.34435	9.36106	9.09261	8.81051	9.19309	8.50001	9.06527	8.62566	8.99656	8.15581	8.25497	9.33686
A_66_P118799	-0.0674594	7.41343	-0.58995	0.564052	0.930146	-5.37607	A_66_P118799	-0.579269	7.41343	-4.84872	0.000215737	0.408871	0.299337	A_66_P118799	-0.511809	7.41343	-4.37177	0.000553437	0.450599	-0.483839	GCGAGAACAGGCTGTATTACACAAGGTAGTTCTGACACCAAAGTCTTGCAAATTAAAGTT	0	Gm5144	XR_105665	ref|PREDICTED: Mus musculus predicted gene 5144 (Gm5144), partial miscRNA [XR_105665]	NA	NA	NA	NA	NA	NA	7.89519	7.54433	7.55117	7.82903	7.49668	7.66377	7.56536	7.76746	6.91969	7.34633	7.4093	7.07855	7.18564	6.85065	7.09829
A_55_P2097938	-0.0570946	7.60124	-0.370849	0.715962	0.959499	-5.46935	A_55_P2097938	-0.577618	7.60124	-3.59102	0.00269433	0.445121	-1.55558	A_55_P2097938	-0.520523	7.60124	-3.30232	0.00486499	0.450599	-2.04543	ACCGAGACGCAGGTGAAGATCTGGTTCCAGAACCGCCGAACCAAGTGGAAGAAGCAAAAC	0	ENSMUST00000030994	ENSMUST00000030994	ens|NK1 transcription factor related, locus 1 (Drosophila) Gene [Source:MGI Symbol;Acc:MGI:109346] [ENSMUST00000030994]	NA	NA	NA	NA	NA	NA	8.13072	7.46996	7.5192	8.07249	7.74145	7.85161	7.58061	7.83543	7.69154	7.69716	7.32076	7.69208	6.95662	6.92029	7.53866
A_55_P1960411	-0.380995	10.2407	-1.28323	0.218984	0.809965	-4.83177	A_55_P1960411	-0.576037	10.2407	-1.857	0.0831618	0.825802	-4.15993	A_55_P1960411	-0.195042	10.2407	-0.64164	0.530841	0.857111	-5.30243	GGCGCTGAGGAAGTGAGCTGTGATGGGCCAGTTGAGGTTTCAAATAAAAAGGCATTTTTT	0	Lrrc23	NM_013588	ref|Mus musculus leucine rich repeat containing 23 (Lrrc23), mRNA [NM_013588]	NA	NA	NA	NA	NA	NA	10.7931	10.1187	9.82069	11.0322	11.0744	10.3283	9.71794	10.55	9.58213	10.2101	9.93881	10.7013	9.23223	9.70281	10.8082
A_55_P2054708	-0.0734548	7.81103	-0.418178	0.681773	0.955593	-5.4527	A_55_P2054708	-0.575241	7.81103	-3.13448	0.00685527	0.535512	-2.26622	A_55_P2054708	-0.501786	7.81103	-2.79021	0.0137815	0.460344	-2.81499	GGACTTGTTTCAATTTCAACTTCACAAGGATCCCTTTCTAATCACTCCTTTCTTCCCTGA	0	AK143362	AK143362	gb|Mus musculus 2 days pregnant adult female ovary cDNA, RIKEN full-length enriched library, clone:E330015J04 product:unclassifiable, full insert sequence. [AK143362]	NA	NA	NA	NA	NA	NA	8.15581	7.95089	7.6458	8.19142	8.12032	7.98415	7.65863	8.18196	7.83948	7.88227	7.61564	7.87899	7.20918	6.90373	7.94723
A_30_P01022579	-0.0266694	6.8651	-0.16781	0.868986	0.986756	-5.51841	A_30_P01022579	-0.571636	6.8651	-3.4427	0.00365003	0.478282	-1.78566	A_30_P01022579	-0.544966	6.8651	-3.34927	0.00441928	0.450599	-1.97486	TGATTCTTCTTAATTACCAGCAGTGAAGACATTCAAGACGCCGGAGAGCAGAGGTCAAAC	0	chr17:84355587-84356863_F	chr17:84355587-84356863_F	lincRNA:chr17:84355587-84356863 forward strand	NA	NA	NA	NA	NA	NA	7.31056	6.84375	6.68559	7.35726	7.10091	7.11275	6.97864	7.12113	6.75572	6.91637	6.71997	6.92332	6.11356	6.16669	6.87021
A_55_P1987156	-0.224193	9.60097	-1.35447	0.195742	0.794311	-4.75714	A_55_P1987156	-0.570907	9.60097	-3.30132	0.00487495	0.511903	-2.00588	A_55_P1987156	-0.346714	9.60097	-2.04595	0.058807	0.525286	-3.88372	CCAACAGACTTGAAAAGGCCCCTTGTCTAGGTACCCCACGAAAATAAACTTTGAAAACGT	0	Crhr2	NM_009953	ref|Mus musculus corticotropin releasing hormone receptor 2 (Crhr2), mRNA [NM_009953]	NA	NA	NA	NA	NA	NA	10.1433	9.59372	9.33933	9.96199	10.223	9.80857	9.53948	9.54712	9.62479	9.61912	8.88838	9.50464	9.12656	9.27906	9.81545
A_51_P322972	-0.0770806	10.1568	-0.451114	0.658394	0.95194	-5.43996	A_51_P322972	-0.569905	10.1568	-3.19241	0.00609065	0.534946	-2.17581	A_51_P322972	-0.492825	10.1568	-2.81715	0.0130534	0.460344	-2.77474	GTGACACAGTAGGTGTCGCTGTTTTCTGCATTTCTTTCAAGGACTGTTAGGTATACAAAT	0	Hkdc1	NM_145419	ref|Mus musculus hexokinase domain containing 1 (Hkdc1), mRNA [NM_145419]	NM_145419	Hkdc1	216019	hexokinase domain containing 1	GO:0001678,GO:0005975,GO:0006096,GO:0016310,GO:0005739,GO:0005829,GO:0005634,GO:0000166,GO:0004340,GO:0004396,GO:0005524,GO:0008865,GO:0016301,GO:0016740,GO:0016773,GO:0019158	cellular glucose homeostasis,carbohydrate metabolic process,glycolysis,phosphorylation,mitochondrion,cytosol,nucleus,nucleotide binding,glucokinase activity,hexokinase activity,ATP binding,fructokinase activity,kinase activity,transferase activity,phosphotransferase activity, alcohol group as acceptor,mannokinase activity	10.4359	10.3976	10.5018	10.606	10.3733	10.3618	10.4882	10.5865	8.58037	10.4324	10.1565	9.75279	9.61734	9.80957	10.2523
A_55_P1988839	-0.134864	9.48716	-0.950851	0.356829	0.871594	-5.13666	A_55_P1988839	-0.569033	9.48716	-3.83998	0.00162048	0.43593	-1.17293	A_55_P1988839	-0.434169	9.48716	-2.98987	0.00920229	0.450599	-2.51575	GCAACTAGACCCACCACTACCCAGCCTACCCCTCTGCAATGAATAAAACCTTTGAATGAG	0	Ins2	NM_001185084	ref|Mus musculus insulin II (Ins2), transcript variant 3, mRNA [NM_001185084]	NA	NA	NA	NA	NA	NA	9.79447	9.49661	9.50255	9.94055	9.90324	9.65776	9.38702	9.76356	9.21685	9.60238	9.06492	9.31458	8.92069	8.93701	9.80525
A_52_P354682	0.00781995	11.0028	0.0334274	0.973777	0.997503	-5.53061	A_52_P354682	-0.566868	11.0028	-2.31929	0.0349786	0.728372	-3.51226	A_52_P354682	-0.574688	11.0028	-2.39943	0.0299352	0.489079	-3.38925	ATGATTTGTCTCAACGGTTAATGAACGCTTTGCTAATGACGATTCTACAATTAACTTCTG	0	Elovl7	NM_029001	ref|Mus musculus ELOVL family member 7, elongation of long chain fatty acids (yeast) (Elovl7), mRNA [NM_029001]	NM_029001	Elovl7	74559	ELOVL family member 7, elongation of long chain fatty acids (yeast)	GO:0006629,GO:0006631,GO:0006633,GO:0019367,GO:0034626,GO:0042761,GO:0016021,GO:0016020,GO:0005783,GO:0016740	lipid metabolic process,fatty acid metabolic process,fatty acid biosynthetic process,fatty acid elongation, saturated fatty acid,fatty acid elongation, polyunsaturated fatty acid,very long-chain fatty acid biosynthetic process,integral to membrane,membrane,endoplasmic reticulum,transferase activity	11.4297	10.7253	10.8853	11.3027	11.3902	11.2241	11.0522	11.2397	11.2323	11.1198	10.7422	11.444	9.97561	10.0303	11.2482
A_66_P112301	0.00500471	8.62099	0.0157615	0.987634	0.998753	-5.531	A_66_P112301	-0.559897	8.62099	-1.68772	0.11225	0.846872	-4.37778	A_66_P112301	-0.564902	8.62099	-1.73767	0.102858	0.579241	-4.28369	CATCCTCTTGACACATTACCATCACCTGAGAAATACCGAGCAGCAAAGAACTTCTGCAAT	0	C230072F16Rik	AK087338	gb|Mus musculus 0 day neonate lung cDNA, RIKEN full-length enriched library, clone:E030046I06 product:unclassifiable, full insert sequence. [AK087338]	NA	NA	NA	NA	NA	NA	9.15958	8.23732	8.51358	9.19724	9.10219	9.09506	8.32182	9.3278	8.15362	8.23057	8.09669	9.03598	7.479	7.99115	9.37324
A_55_P2030269	-0.241252	10.7999	-0.883588	0.390933	0.881566	-5.18893	A_55_P2030269	-0.556153	10.7999	-1.94961	0.0702726	0.816546	-4.03582	A_55_P2030269	-0.314901	10.7999	-1.12649	0.277749	0.718386	-4.94623	GCTGTGGCTGTTATTTCTCCCATGACCTAAAATAAAGTCGTTTTGAGTTATTTCTGTTGG	0	Dnahc6	NM_001164669	ref|Mus musculus dynein, axonemal, heavy chain 6 (Dnahc6), mRNA [NM_001164669]	NA	NA	NA	NA	NA	NA	11.2027	10.6892	10.4893	11.4911	11.5032	10.9545	10.233	11.264	10.0504	11.2306	10.361	11.1107	9.86907	10.3704	11.1796
A_55_P2137927	-0.0796298	9.5599	-0.471016	0.644441	0.949033	-5.43181	A_55_P2137927	-0.554592	9.5599	-3.13985	0.00678066	0.535512	-2.25785	A_55_P2137927	-0.474962	9.5599	-2.74407	0.0151206	0.46388	-2.88374	TATGTTTGTGCCGGTACATTCATTCTGAAGACTACAGCAAGGTCCCCAAGTACTGAGGTT	0	Cd82	NM_001136055	ref|Mus musculus CD82 antigen (Cd82), transcript variant 2, mRNA [NM_001136055]	NA	NA	NA	NA	NA	NA	9.89911	9.63144	9.35006	10.1611	9.78861	9.76861	9.36866	9.91696	9.2934	9.88015	9.44992	9.61256	9.00361	8.82139	9.45289
A_52_P48681	-0.118485	7.63648	-0.707006	0.490457	0.912791	-5.30972	A_52_P48681	-0.552687	7.63648	-3.15657	0.00655315	0.535512	-2.23175	A_52_P48681	-0.434203	7.63648	-2.53064	0.0231345	0.479433	-3.19882	CTCTCTCAAATGAGGAGTTCCTAAAGCTTACTAAGTTAAACTGATCTTAAGTCTTTAAGG	0	Cldn1	NM_016674	ref|Mus musculus claudin 1 (Cldn1), mRNA [NM_016674]	NM_016674	Cldn1	12737	claudin 1	GO:0016338,GO:0045216,GO:0005886,GO:0016021,GO:0016020,GO:0005923,GO:0016324,GO:0016328,GO:0030054,GO:0005515,GO:0005198	calcium-independent cell-cell adhesion,cell-cell junction organization,plasma membrane,integral to membrane,membrane,tight junction,apical plasma membrane,lateral plasma membrane,cell junction,protein binding,structural molecule activity	8.11221	7.77607	7.64198	8.09896	7.84709	7.93131	7.79903	7.81572	7.04941	7.39841	7.72975	7.42089	7.51857	6.73667	7.67107
A_55_P1974660	-0.107419	6.73468	-0.568938	0.577862	0.934654	-5.38679	A_55_P1974660	-0.5526	6.73468	-2.80137	0.0134751	0.617935	-2.78387	A_55_P1974660	-0.445181	6.73468	-2.30302	0.0360957	0.499171	-3.52709	GCAAAATTTGTATCCTGTACCTGATGAATAAAGTAAGTTCAAGTATATGGCAGAACCACT	0	A_55_P1974660	A_55_P1974660	Unknown	NA	NA	NA	NA	NA	NA	7.02308	6.81627	6.82657	7.26685	6.89333	6.87312	6.64255	7.17019	6.45008	6.58669	6.63276	6.75398	6.07081	5.88687	7.12702
A_55_P2002578	-0.125641	12.6355	-0.863874	0.401331	0.885167	-5.20361	A_55_P2002578	-0.552377	12.6355	-3.63521	0.00246147	0.440252	-1.48729	A_55_P2002578	-0.426736	12.6355	-2.86586	0.0118312	0.458312	-2.70188	TCGCCCCACTGCATAGCTGTGTTAAGCTACATGGCTTTAATGATAAATGGGTTTATTTCT	0	Ephx1	NM_010145	ref|Mus musculus epoxide hydrolase 1, microsomal (Ephx1), mRNA [NM_010145]	NA	NA	NA	NA	NA	NA	13.1286	12.7789	12.5555	13.0719	12.8294	12.9297	12.5689	12.8365	12.2131	12.6977	12.514	12.5588	12.0213	12.0649	12.7634
A_30_P01024746	-0.167353	7.86081	-1.19051	0.252441	0.827597	-4.92422	A_30_P01024746	-0.551442	7.86081	-3.75471	0.00192827	0.43593	-1.30339	A_30_P01024746	-0.38409	7.86081	-2.66876	0.0175817	0.472053	-2.99553	AACAAGAATATATTTCCTCTGAATCCAGAAGTCAGCCTGGGTCCTTGAGGTGACCTTGTG	0	chr1:90340543-90359181_R	chr1:90340543-90359181_R	lincRNA:chr1:90340543-90359181 reverse strand	NA	NA	NA	NA	NA	NA	8.28486	7.81407	7.71387	8.4705	8.09235	8.02188	7.73188	7.97824	7.97372	7.91945	7.59001	7.71675	7.3249	7.30339	7.97631
A_51_P315666	-0.107348	10.9453	-0.774773	0.450577	0.899895	-5.26624	A_51_P315666	-0.551269	10.9453	-3.8082	0.00172894	0.43593	-1.22148	A_51_P315666	-0.443921	10.9453	-3.12941	0.0069265	0.450599	-2.30572	ACAGTGGAAAAGGAATTGGCCATTATGAGTTCTTGGCACACAAGTGAGCATTTTCAGTGC	0	Nid2	NM_008695	ref|Mus musculus nidogen 2 (Nid2), mRNA [NM_008695]	NM_008695	Nid2	18074	nidogen 2	GO:0007155,GO:0007160,GO:0005576,GO:0005578,GO:0005604,GO:0009986,GO:0031012	cell adhesion,cell-matrix adhesion,extracellular region,proteinaceous extracellular matrix,basement membrane,cell surface,extracellular matrix	11.4119	11.128	10.9986	11.4237	10.8851	11.2394	10.9047	11.1528	10.7639	10.8371	10.7673	10.7814	10.6773	10.2097	10.9982
A_51_P128696	-0.0452504	8.08626	-0.253718	0.803176	0.975537	-5.50212	A_51_P128696	-0.549802	8.08626	-2.9506	0.00996593	0.584385	-2.55268	A_51_P128696	-0.504551	8.08626	-2.76319	0.0145509	0.461503	-2.85526	TCTGCCGGCCGCCTGGTGGATGCTCTGAAGAACTATGAAATCATCTTCTACCTTGCTGGC	0	Slc16a8	NM_020516	ref|Mus musculus solute carrier family 16 (monocarboxylic acid transporters), member 8 (Slc16a8), mRNA [NM_020516]	NM_020516	Slc16a8	57274	solute carrier family 16 (monocarboxylic acid transporters), member 8	GO:0006810,GO:0015711,GO:0055085,GO:0005886,GO:0016021,GO:0016020,GO:0009925,GO:0015293,GO:0015355	transport,organic anion transport,transmembrane transport,plasma membrane,integral to membrane,membrane,basal plasma membrane,symporter activity,secondary active monocarboxylate transmembrane transporter activity	8.49512	8.05929	8.07042	8.54652	8.17041	8.25965	7.89228	8.58403	8.09414	8.11791	7.89818	8.12458	7.52393	7.25321	8.20418
A_30_P01020970	-0.205731	9.02896	-1.11873	0.280944	0.841093	-4.99198	A_30_P01020970	-0.549618	9.02896	-2.86062	0.0119571	0.603043	-2.69228	A_30_P01020970	-0.343887	9.02896	-1.82649	0.0878496	0.564836	-4.17211	AGACTTTTTGATCTTGCGAATGGTTGCATTGTGTCAGTAGGAAGCCTTTTCAACTGGATG	0	chr10:92238941-92283837_R	chr10:92238941-92283837_R	lincRNA:chr10:92238941-92283837 reverse strand	NA	NA	NA	NA	NA	NA	9.52516	8.93134	8.92481	9.65112	9.4552	9.22538	8.83223	9.32948	8.51601	8.98674	8.76907	9.205	8.31553	8.56674	9.20061
A_55_P2088380	-0.247114	8.56966	-1.33099	0.203173	0.799401	-4.78207	A_55_P2088380	-0.546838	8.56966	-2.8191	0.0130022	0.614918	-2.75649	A_55_P2088380	-0.299724	8.56966	-1.57679	0.135804	0.612801	-4.47705	GGTTCTGTGCTGTTCTAGCTAGTGCATAGTGTCTCTAAATAAACATGCTAAATGATCAGG	0	C230072F16Rik	XM_001003864	ref|PREDICTED: Mus musculus RIKEN cDNA C230072F16 gene (C230072F16Rik), mRNA [XM_001003864]	NA	NA	NA	NA	NA	NA	8.99753	8.63486	8.40958	9.05481	9.13045	8.74388	8.27785	8.78086	7.89891	8.82855	8.1697	8.6817	7.99894	8.02318	8.91415
A_55_P2088615	-0.209635	10.4116	-0.933065	0.36564	0.874364	-5.15081	A_55_P2088615	-0.54568	10.4116	-2.32466	0.0346169	0.725868	-3.50437	A_55_P2088615	-0.336045	10.4116	-1.4609	0.164779	0.636946	-4.60863	TTAAGAGTTTTTACCCAACTGTGTTGGAAGACAGAGGTATCCAGACTGATTAAATATTTG	0	Fbln5	NM_011812	ref|Mus musculus fibulin 5 (Fbln5), mRNA [NM_011812]	NA	NA	NA	NA	NA	NA	10.9705	11.0305	10.4435	10.5677	10.1513	10.3095	10.1047	10.9155	10.3448	10.515	10.8297	10.1121	9.81769	9.63394	10.427
A_51_P482425	-0.00591494	10.0646	-0.0203576	0.984028	0.998518	-5.53093	A_51_P482425	-0.545371	10.0646	-1.79656	0.0926743	0.836815	-4.23911	A_51_P482425	-0.539456	10.0646	-1.81346	0.0899219	0.566251	-4.18868	GAGCTACAGGGAGCAATTTACCGTTTGCAGGAGAAAAATCTCTTTCCATATAACCCAGCG	0	Lins	NM_152815	ref|Mus musculus lines homolog (Drosophila) (Lins), transcript variant 1, mRNA [NM_152815]	NM_152815	Lins	72635	lines homolog (Drosophila)	GO:0008150,GO:0005575,GO:0003674	biological_process,cellular_component,molecular_function	10.1675	10.5638	10.1438	10.1518	10.1931	10.1536	10.3891	10.2419	9.86176	10.143	10.159	10.0129	10.3094	8.31094	10.1675
A_55_P2355330	-0.0124531	10.0805	-0.0667548	0.947663	0.99417	-5.5291	A_55_P2355330	-0.54488	10.0805	-2.79564	0.0136316	0.618748	-2.79273	A_55_P2355330	-0.532427	10.0805	-2.78767	0.013852	0.460344	-2.81877	ATCTATGCCAGCATCAAGACAGACAGTACCTTCTCTGGATTTCTCGTCTATTCTGACTGG	0	C1qtnf5	NM_001040632	ref|Mus musculus C1q and tumor necrosis factor related protein 5 (C1qtnf5), transcript variant 2, mRNA [NM_001040632]	NA	NA	NA	NA	NA	NA	10.5254	9.99098	9.98964	10.4961	10.2829	10.3671	10.0621	10.4101	10.0384	10.031	9.76098	10.1476	9.29037	9.3417	10.4737
A_55_P2046149	-0.476827	6.52072	-1.60274	0.129946	0.742202	-4.47468	A_55_P2046149	-0.54349	6.52072	-1.74851	0.100913	0.842926	-4.30098	A_55_P2046149	-0.0666629	6.52072	-0.218857	0.829726	0.958315	-5.46073	ATGGAGTCAGGCTATGCCTGCTTCTGTGGGAACAATCCTGACTACTGGAAGCACGGGGAG	0	Kremen1	NM_032396	ref|Mus musculus kringle containing transmembrane protein 1 (Kremen1), mRNA [NM_032396]	NA	NA	NA	NA	NA	NA	8.25762	6.35531	6.48107	6.38108	6.37711	6.40088	6.44074	6.4041	6.31099	6.62117	6.482	6.36724	6.31605	6.31739	6.298
A_51_P440327	-0.100452	9.78801	-0.513251	0.615291	0.943589	-5.41339	A_51_P440327	-0.538809	9.78801	-2.63499	0.0188072	0.660556	-3.03922	A_51_P440327	-0.438357	9.78801	-2.18763	0.0450329	0.509869	-3.68934	TGTGCACCCACGGAGAAGGCAGGATTAACTACTATAACTTTGTTCGAGCTTTCTCGAACT	0	Efhc1	NM_027974	ref|Mus musculus EF-hand domain (C-terminal) containing 1 (Efhc1), mRNA [NM_027974]	AK006489	Efhc1	71877	EF-hand domain (C-terminal) containing 1	GO:0006874,GO:0043065,GO:0005930,GO:0005929,GO:0043025,GO:0005509,GO:0008022	cellular calcium ion homeostasis,positive regulation of apoptotic process,axoneme,cilium,neuronal cell body,calcium ion binding,protein C-terminus binding	10.1144	9.74301	9.65133	10.3353	10.1691	9.99885	9.55863	10.1761	9.5794	9.82603	9.50209	9.85146	8.99376	9.15002	10.1706
A_55_P2174401	-0.317156	7.62856	-2.04488	0.058924	0.681508	-3.90042	A_55_P2174401	-0.535496	7.62856	-3.30465	0.00484183	0.511903	-2.00068	A_55_P2174401	-0.21834	7.62856	-1.375	0.189426	0.654878	-4.70159	TTATCATGAACATCTCAGCCACACTGGCCAAACTTGCCCTGGCTCAGCCTACAGCTACTG	0	Ccdc42b	NM_001195094	ref|Mus musculus coiled-coil domain containing 42B (Ccdc42b), mRNA [NM_001195094]	NA	NA	NA	NA	NA	NA	7.90243	7.56404	7.46207	8.46526	8.09117	7.57219	7.3654	7.76971	7.66637	7.60087	7.28338	7.45367	7.3406	7.15488	7.73643
A_55_P2081283	-0.320266	7.38438	-1.62496	0.125102	0.739495	-4.44783	A_55_P2081283	-0.534136	7.38438	-2.59393	0.020408	0.669059	-3.10171	A_55_P2081283	-0.21387	7.38438	-1.05988	0.306053	0.735265	-5.00515	CCTCGCTGTTGCCTCGATCAAAGAAACTGCTCTCAAATCACAAGCTATTAAAATGTATAT	0	Dlx4	NM_007867	ref|Mus musculus distal-less homeobox 4 (Dlx4), mRNA [NM_007867]	NA	NA	NA	NA	NA	NA	7.80473	7.37078	7.23183	7.95089	8.00752	7.34656	7.03739	7.72144	6.97339	7.33404	7.14097	7.61494	6.70948	6.87033	7.65143
A_55_P2128734	-0.000276049	13.9362	-0.00142853	0.998879	0.999876	-5.53111	A_55_P2128734	-0.53324	13.9362	-2.6412	0.0185758	0.65962	-3.02975	A_55_P2128734	-0.532964	13.9362	-2.69388	0.0167207	0.471375	-2.95831	CTTGAATGACCTTCACAGAAGAGAGCAACGCACTTGGCCCTGCACTGGTACCACTTTTGC	0	Pbxip1	NM_146131	ref|Mus musculus pre-B-cell leukemia transcription factor interacting protein 1 (Pbxip1), mRNA [NM_146131]	NA	NA	NA	NA	NA	NA	14.259	13.9809	13.9953	14.2221	14.1088	14.224	13.9669	14.2488	13.8035	13.8417	13.7902	13.9979	13.4703	12.8327	14.3013
A_51_P247168	-0.0922336	9.17499	-0.311283	0.759892	0.968185	-5.48753	A_51_P247168	-0.53282	9.17499	-1.72116	0.105883	0.844429	-4.33574	A_51_P247168	-0.440586	9.17499	-1.45236	0.167106	0.638992	-4.61806	CACTCACGCTGGTGTACCAAAAGGACGGCATACTCGCTTCTGGAATTGTAATGTATTCTA	0	D19Ertd652e	ENSMUST00000099350	ens|Putative uncharacterized protein Fragment [Source:UniProtKB/TrEMBL;Acc:Q9CUP3] [ENSMUST00000099350]	NA	NA	NA	NA	NA	NA	9.68395	9.0128	8.89568	9.72792	9.69727	9.50789	8.71316	9.80421	8.6227	9.09838	8.82116	9.69202	8.2196	8.44612	9.68194
A_55_P2130695	-0.139547	8.92469	-0.575244	0.573699	0.933595	-5.38361	A_55_P2130695	-0.530952	8.92469	-2.0949	0.0536615	0.787913	-3.83495	A_55_P2130695	-0.391405	8.92469	-1.57592	0.136004	0.612801	-4.47806	CCAGGAAGCCAGAGTTGAGAAGCATTTACAACCAGTTCTTCAAACAGCCTAAAGAAAAAA	0	Armc4	NM_001081393	ref|Mus musculus armadillo repeat containing 4 (Armc4), mRNA [NM_001081393]	NA	NA	NA	NA	NA	NA	9.39269	8.89088	9.04512	9.46943	9.1852	9.2389	8.6649	9.46943	7.95304	8.74388	8.85676	9.16768	8.1526	8.19751	9.44237
A_55_P2370384	-0.346873	9.09165	-1.11123	0.284055	0.842304	-4.99886	A_55_P2370384	-0.529015	9.09165	-1.6221	0.125717	0.853679	-4.45878	A_55_P2370384	-0.182143	9.09165	-0.569931	0.577206	0.876946	-5.33983	TAACCTCAGAAGACATTGGGTCTCTTCAACAATAAAGCTTTGATCCTAGTGTGGTACCTT	0	1600029I14Rik	NR_028123	ref|Mus musculus RIKEN cDNA 1600029I14 gene (1600029I14Rik), non-coding RNA [NR_028123]	NA	NA	NA	NA	NA	NA	9.5893	8.86273	8.90551	9.74172	9.90215	9.20041	8.57994	9.43243	7.9808	9.32483	8.81193	9.59037	8.03915	8.50332	9.91021
A_51_P333111	-0.0423136	8.70383	-0.327673	0.747711	0.966771	-5.48284	A_51_P333111	-0.52889	8.70383	-3.92013	0.00137658	0.43593	-1.05098	A_51_P333111	-0.486576	8.70383	-3.68034	0.00224455	0.450599	-1.48061	CCAGAATCATCTACAGCACTGCTTTACATGAAGCCGACTCGGAAGATTCTCTTGAGGATA	0	Aox1	NM_009676	ref|Mus musculus aldehyde oxidase 1 (Aox1), mRNA [NM_009676]	NM_009676	Aox1	11761	aldehyde oxidase 1	GO:0055114,GO:0005737,GO:0009055,GO:0003824,GO:0004031,GO:0046872,GO:0005506,GO:0016491,GO:0008762,GO:0016614,GO:0043546,GO:0050660,GO:0051287	oxidation-reduction process,cytoplasm,electron carrier activity,catalytic activity,aldehyde oxidase activity,metal ion binding,iron ion binding,oxidoreductase activity,UDP-N-acetylmuramate dehydrogenase activity,oxidoreductase activity, acting on CH-OH group of donors,molybdopterin cofactor binding,flavin adenine dinucleotide binding,NAD binding	9.18858	8.82532	8.76402	9.01639	8.84115	9.07242	8.76939	8.97451	8.35915	8.5588	8.60514	8.055	8.28142	8.39593	8.85023
A_55_P1981425	-0.238837	7.57723	-1.09721	0.289942	0.844587	-5.01162	A_55_P1981425	-0.528853	7.57723	-2.3254	0.0345679	0.725868	-3.5033	A_55_P1981425	-0.290015	7.57723	-1.30132	0.212883	0.673474	-4.77802	GCTCTGTCAGTTGGATAACTAAGTCGAACGAGTTTAGAAAATGTCTGATCATTTTATAAC	0	ENSMUST00000100792	ENSMUST00000100792	ref|PREDICTED: Mus musculus dynein, axonemal, heavy chain 12 (Dnahc12), mRNA [XM_003085913]	NA	NA	NA	NA	NA	NA	8.02214	7.42761	7.48529	8.05368	8.26062	7.69746	7.25373	7.9411	6.84803	7.7458	7.26539	7.78587	6.76982	7.13708	7.96485
A_52_P114620	-0.0694966	8.73313	-0.453355	0.656816	0.951228	-5.43906	A_52_P114620	-0.528839	8.73313	-3.30197	0.00486842	0.511903	-2.00486	A_52_P114620	-0.459343	8.73313	-2.92677	0.0104593	0.450599	-2.61055	AGCAGCCACGAAATCACAGACAACCTGACTAGGAGAGCCTCTAACAGAAATAAAGTTAGC	0	Elmo3	NM_172760	ref|Mus musculus engulfment and cell motility 3, ced-12 homolog (C. elegans) (Elmo3), mRNA [NM_172760]	NM_172760	Elmo3	234683	engulfment and cell motility 3	GO:0006915,GO:0006909,GO:0008150,GO:0005575,GO:0005737,GO:0005856,GO:0005515,GO:0005543,GO:0017124	apoptotic process,phagocytosis,biological_process,cellular_component,cytoplasm,cytoskeleton,protein binding,phospholipid binding,SH3 domain binding	9.0502	8.87019	8.68033	9.06432	9.04359	9.01037	8.63899	9.00759	8.64073	8.63425	8.37829	8.76656	8.04306	8.13353	9.03497
A_51_P204252	-0.12636	8.04034	-0.651648	0.524539	0.92063	-5.3425	A_51_P204252	-0.527966	8.04034	-2.60607	0.0199217	0.667432	-3.08326	A_51_P204252	-0.401607	8.04034	-2.02293	0.061379	0.529572	-3.91473	GTTCTAGATGAGCTACTGCATGCAGACCTCGTCAAGTGTAAAACGGCCATGTGATTGATA	0	Efhb	NM_172497	ref|Mus musculus EF hand domain family, member B (Efhb), mRNA [NM_172497]	NM_172497	Efhb	211482	EF hand domain family, member B	GO:0008150,GO:0005575,GO:0005509,GO:0046872	biological_process,cellular_component,calcium ion binding,metal ion binding	8.45073	7.97664	8.10529	8.47221	8.50138	8.33943	7.90854	8.42848	7.37314	7.86692	7.88257	8.19339	7.16378	7.59303	8.34953
A_55_P2008016	-0.346633	9.59797	-1.42749	0.174031	0.779333	-4.67755	A_55_P2008016	-0.525721	9.59797	-2.07221	0.0559927	0.793135	-3.86678	A_55_P2008016	-0.179088	9.59797	-0.720354	0.48244	0.832676	-5.25662	CGCGTGTTTTCTAAGAGGGGCTTTAGCCGATTGGATAATTTCAAATAAAAGTATTAGAAA	0	Armc3	NM_001081083	ref|Mus musculus armadillo repeat containing 3 (Armc3), mRNA [NM_001081083]	NA	NA	NA	NA	NA	NA	10.1058	9.37282	9.27657	10.2846	10.3789	9.60537	9.16709	9.84107	8.81818	9.99557	9.34221	9.934	8.90035	9.09949	9.84756
A_52_P340408	-0.217077	8.383	-0.793718	0.4398	0.896528	-5.25344	A_52_P340408	-0.525555	8.383	-1.83927	0.085858	0.830803	-4.18332	A_52_P340408	-0.308478	8.383	-1.10167	0.288058	0.723564	-4.96853	AAGCAATACTGGAGAACATGATTCAGAACATCCTGGTAGAGGCAAGCCGTGGAGAGGTAG	0	Ccdc108	NM_001039495	ref|Mus musculus coiled-coil domain containing 108 (Ccdc108), mRNA [NM_001039495]	NM_001039495	Ccdc108	241116	coiled-coil domain containing 108	GO:0008150,GO:0005575,GO:0016021,GO:0016020,GO:0003674	biological_process,cellular_component,integral to membrane,membrane,molecular_function	9.00458	8.18508	8.33601	8.77688	8.99312	8.60691	8.17066	8.7631	7.63816	8.0734	8.03459	8.87446	7.35564	7.83487	9.09757
A_55_P2039289	-0.0461157	10.3303	-0.395263	0.698242	0.957259	-5.46101	A_55_P2039289	-0.525068	10.3303	-4.30751	0.00062942	0.419967	-0.472332	A_55_P2039289	-0.478952	10.3303	-4.00964	0.00114781	0.450599	-0.99844	ACATTTCCCATCTCCGCAGGCCTTCCTACCATCAGTCCCCAATAAATGCACTTGAGATTT	0	Hspb6	NM_001012401	ref|Mus musculus heat shock protein, alpha-crystallin-related, B6 (Hspb6), mRNA [NM_001012401]	NA	NA	NA	NA	NA	NA	10.6403	10.3996	10.3646	10.7175	10.4948	10.5648	10.2878	10.6354	10.3069	10.2929	10.1161	10.1922	9.79643	9.72956	10.416
A_55_P2007650	-0.211523	8.11846	-2.32266	0.0347514	0.648749	-3.50512	A_55_P2007650	-0.525067	8.11846	-5.51845	6.01097e-05	0.382892	1.18438	A_55_P2007650	-0.313544	8.11846	-3.36282	0.00429848	0.450599	-1.95452	GCCTAGGGCCAAATAAATGCTCTTATCTATCTATTATGTGCTTTAAGTAGAGAATTCACT	0	Nt5dc1	NM_176968	ref|Mus musculus 5'-nucleotidase domain containing 1 (Nt5dc1), mRNA [NM_176968]	NA	NA	NA	NA	NA	NA	8.4705	8.34495	8.18546	8.41083	8.3661	8.17466	8.12448	8.15095	7.85428	8.3521	8.00579	7.9286	7.56986	7.66632	8.17201
A_52_P347764	-0.304564	8.50804	-0.973908	0.345627	0.868556	-5.11797	A_52_P347764	-0.524138	8.50804	-1.60421	0.129621	0.855166	-4.4805	A_52_P347764	-0.219574	8.50804	-0.685801	0.503356	0.843627	-5.27733	CAGAGAATGTGAGGACCTCGCTAGCTCCATGAGTGAAATTCTTCCAGGACTCTGTATAAA	0	4930451C15Rik	NM_029053	ref|Mus musculus RIKEN cDNA 4930451C15 gene (4930451C15Rik), transcript variant 1, mRNA [NM_029053]	AK015438	4930451C15Rik	74685	RIKEN cDNA 4930451C15 gene	GO:0008150,GO:0005575,GO:0003674	biological_process,cellular_component,molecular_function	9.0443	8.13735	8.32966	9.17803	9.30663	8.66428	7.94507	8.94219	7.73568	8.50918	8.23436	8.99431	7.35717	8.08943	9.15293
A_55_P2137937	-0.014297	13.7364	-0.0790767	0.938022	0.993574	-5.52829	A_55_P2137937	-0.518372	13.7364	-2.74423	0.0151158	0.637776	-2.87191	A_55_P2137937	-0.504075	13.7364	-2.72318	0.0157678	0.466711	-2.91481	CTGCCTTTCGGACACCCCTTGCTGCTCAGACCTCTAATAAAACTCGGTTTTCCTTCTTGA	0	Fxyd1	NM_052992	ref|Mus musculus FXYD domain-containing ion transport regulator 1 (Fxyd1), transcript variant 3, mRNA [NM_052992]	NA	NA	NA	NA	NA	NA	14.2446	13.6494	13.5761	14.1724	13.9751	14.0772	13.7055	14.0882	13.4334	13.6919	13.4212	13.8695	13.0417	13.1162	13.9835
A_55_P2110250	-0.167137	7.63756	-0.413263	0.685292	0.955593	-5.45452	A_55_P2110250	-0.51689	7.63756	-1.22328	0.240192	0.899357	-4.9019	A_55_P2110250	-0.349753	7.63756	-0.844676	0.411631	0.798284	-5.17443	TGTCTTGGCTTCAATGTCAGGGTTTCCTCAAAATTCCTGTACCGCCAACTTCTCTAAGCA	0	BC048943	NM_001127685	ref|Mus musculus cDNA sequence BC048943 (BC048943), mRNA [NM_001127685]	NA	NA	NA	NA	NA	NA	7.85433	7.49882	7.40697	7.83907	8.0153	7.45605	7.2143	7.75314	9.37151	7.47408	7.87843	8.92186	6.31453	6.10719	7.4578
A_52_P609972	-0.33738	9.40827	-0.957229	0.353705	0.870937	-5.13153	A_52_P609972	-0.515911	9.40827	-1.40102	0.181661	0.875629	-4.71555	A_52_P609972	-0.17853	9.40827	-0.494749	0.627983	0.896004	-5.37451	ATACCGGAAGCCTTGACGATGGATTTGGTGACATGATCCCTCTCTCTTTGGTTCCCCTGT	0	Eln	NM_007925	ref|Mus musculus elastin (Eln), mRNA [NM_007925]	NM_007925	Eln	13717	elastin	GO:0001974,GO:0007519,GO:0030198,GO:0030833,GO:0043149,GO:0005739,GO:0005576,GO:0005578,GO:0071953,GO:0005515,GO:0030023,GO:0005201,GO:0050840	blood vessel remodeling,skeletal muscle tissue development,extracellular matrix organization,regulation of actin filament polymerization,stress fiber assembly,mitochondrion,extracellular region,proteinaceous extracellular matrix,elastic fiber,protein binding,extracellular matrix constituent conferring elasticity,extracellular matrix structural constituent,extracellular matrix binding	10.1384	10.3018	9.78123	9.51398	8.60733	9.10307	8.78361	10.2544	9.5261	9.06286	10.2787	8.74828	8.9788	8.96432	9.0811
A_52_P679105	-0.0278502	9.52637	-0.143187	0.888058	0.989254	-5.52186	A_52_P679105	-0.515505	9.52637	-2.53678	0.0228553	0.681883	-3.18826	A_52_P679105	-0.487655	9.52637	-2.44886	0.0271755	0.484283	-3.31785	ATTTATTGGCTATATTGATACCCATATAAGACTGTATCTTACAGTGCACAGAATTCCCAC	0	Prss23	NM_029614	ref|Mus musculus protease, serine, 23 (Prss23), mRNA [NM_029614]	NM_029614	Prss23	76453	protease, serine, 23	GO:0006508,GO:0005576,GO:0005634,GO:0004252,GO:0003824,GO:0008236,GO:0008233,GO:0016787	proteolysis,extracellular region,nucleus,serine-type endopeptidase activity,catalytic activity,serine-type peptidase activity,peptidase activity,hydrolase activity	10.0652	9.77274	9.5848	9.90599	9.51133	9.90135	9.75612	9.83728	8.66171	9.44017	9.6751	8.46707	9.49902	9.14262	9.6751
A_51_P316902	-0.0213739	6.89097	-0.145552	0.886223	0.988824	-5.52156	A_51_P316902	-0.513737	6.89097	-3.34849	0.00442641	0.502208	-1.93234	A_51_P316902	-0.492363	6.89097	-3.27488	0.00514588	0.450599	-2.08671	AAATCATGGTCTTGATAGTTTACAAAAAACCCCCACTTTATTCTGTACATAGCTAGCAAG	0	Svopl	NM_177200	ref|Mus musculus SV2 related protein homolog (rat)-like (Svopl), mRNA [NM_177200]	BC058741	Svopl	320590	SV2 related protein homolog (rat)-like	GO:0006810,GO:0055085,GO:0016021,GO:0016020,GO:0003674	transport,transmembrane transport,integral to membrane,membrane,molecular_function	7.51514	6.86535	6.75403	7.14517	7.05639	7.19379	6.83883	7.25075	6.79445	6.82625	6.83258	6.69624	6.49547	6.27329	6.82689
A_52_P279152	-0.0696091	10.2844	-0.504843	0.621043	0.94454	-5.41718	A_52_P279152	-0.512611	10.2844	-3.55838	0.00288038	0.460996	-1.60609	A_52_P279152	-0.443002	10.2844	-3.13814	0.00680431	0.450599	-2.29258	TGTCATCATCTGTGTGATTGTCCTTATCATCGTCATCCTCATTATACTTTTTGCCACTGG	0	Vamp8	NM_016794	ref|Mus musculus vesicle-associated membrane protein 8 (Vamp8), mRNA [NM_016794]	NM_016794	Vamp8	22320	vesicle-associated membrane protein 8	GO:0000046,GO:0016192,GO:0006906,GO:0006461,GO:0006810,GO:0006914,GO:0006944,GO:0015031,GO:0030100,GO:0016021,GO:0016020,GO:0005764,GO:0005739,GO:0005765,GO:0005768,GO:0005769,GO:0030141,GO:0031201,GO:0031902,GO:0055037,GO:0005515,GO:0019905	autophagic vacuole fusion,vesicle-mediated transport,vesicle fusion,protein complex assembly,transport,autophagy,cellular membrane fusion,protein transport,regulation of endocytosis,integral to membrane,membrane,lysosome,mitochondrion,lysosomal membrane,endosome,early endosome,secretory granule,SNARE complex,late endosome membrane,recycling endosome,protein binding,syntaxin binding	10.6688	10.4019	10.2388	10.7115	10.406	10.5443	10.1893	10.5878	10.0568	10.2869	10.0466	10.2573	9.80741	9.64382	10.419
A_55_P2092750	-0.371924	8.20202	-1.35935	0.194225	0.792069	-4.75192	A_55_P2092750	-0.512474	8.20202	-1.79277	0.0933024	0.836815	-4.24403	A_55_P2092750	-0.140549	8.20202	-0.501745	0.623169	0.894264	-5.37148	TTGAATGCTGGGATTACAGGAATGCACCATCATGCTTGGTCATCCCAATTATTTAAAAAA	0	Car9	NM_139305	ref|Mus musculus carbonic anhydrase 9 (Car9), mRNA [NM_139305]	NA	NA	NA	NA	NA	NA	8.49646	7.91054	8.15985	8.8711	9.12267	8.20231	7.65915	8.52386	7.37351	8.45705	7.86524	8.80516	7.26891	7.81445	8.50001
A_55_P2171116	-0.190104	10.2319	-1.49193	0.156556	0.763925	-4.60484	A_55_P2171116	-0.512194	10.2319	-3.84738	0.00159624	0.43593	-1.16165	A_55_P2171116	-0.322089	10.2319	-2.46893	0.0261257	0.481754	-3.28874	TTTCTCTCTCCTTATCCTTCTTGTAAGACATCCATTTAATAAAGTCTCATGCTGAGAGAT	0	Lgals3	NM_001145953	ref|Mus musculus lectin, galactose binding, soluble 3 (Lgals3), transcript variant 1, mRNA [NM_001145953]	NA	NA	NA	NA	NA	NA	10.4387	10.4951	10.184	10.6666	10.6884	10.33	10.1255	10.4831	9.69188	10.3109	10.0952	10.0894	9.88747	9.63933	10.3531
A_66_P112164	-0.0816106	10.8903	-0.384961	0.705698	0.957506	-5.46459	A_66_P112164	-0.511967	10.8903	-2.31146	0.0355122	0.729614	-3.52374	A_66_P112164	-0.430356	10.8903	-1.98278	0.0661136	0.534148	-3.96843	GATCACCTCATTCCTCGACTGTGAGATGAGTTTATGAAAAGAATTAAAAGTGAGCACTTG	0	Rab7l1	NM_144875	ref|Mus musculus RAB7, member RAS oncogene family-like 1 (Rab7l1), mRNA [NM_144875]	NA	NA	NA	NA	NA	NA	11.1681	11.1804	11.0131	11.2298	11.0413	11.1714	10.9838	11.0241	10.2778	11.2441	10.9197	9.41537	10.9311	10.76	10.9941
A_55_P2369534	-0.0664719	6.67255	-0.372305	0.7149	0.95937	-5.46887	A_55_P2369534	-0.510329	6.67255	-2.73581	0.0153734	0.640416	-2.88486	A_55_P2369534	-0.443857	6.67255	-2.42818	0.0282994	0.485332	-3.34778	GCTACTTTGGTACCACATACAGAAGTGTGCATATACATGCAAGAAATGAGTATATACAAA	0	C430049E01Rik	AK141396	gb|Mus musculus 7 days embryo whole body cDNA, RIKEN full-length enriched library, clone:C430049E01 product:hypothetical protein, full insert sequence. [AK141396]	NA	NA	NA	NA	NA	NA	6.97329	6.93614	6.57719	7.02903	6.89935	6.80579	6.4274	7.27706	6.56754	6.50853	6.53068	6.82435	5.94095	6.12633	6.6647
A_55_P2096375	-0.182385	7.11025	-1.32388	0.205467	0.799581	-4.78956	A_55_P2096375	-0.50895	7.11025	-3.53597	0.00301557	0.460996	-1.64082	A_55_P2096375	-0.326565	7.11025	-2.31529	0.0352506	0.498171	-3.50966	GCGCTGAGGAAGCAAAAACAACAGAAATGCTGAAAGAAGAAGGCTATCAGATTCAGCAGA	0	Dydc2	NM_027717	ref|Mus musculus DPY30 domain containing 2 (Dydc2), mRNA [NM_027717]	NA	NA	NA	NA	NA	NA	7.47509	7.04311	7.01133	7.56324	7.59701	7.26938	7.09635	7.1574	7.06333	6.95739	7.03089	7.05844	6.61782	6.49618	7.21682
A_55_P2021810	-0.330247	11.3023	-1.64421	0.121031	0.737204	-4.42438	A_55_P2021810	-0.5089	11.3023	-2.42508	0.0284716	0.70542	-3.35583	A_55_P2021810	-0.178654	11.3023	-0.868774	0.398729	0.792105	-5.15714	TGGAGATCTCAAGAGAGTGTGGCTATCCCCTATTTTCACCAAGCCTTGAATATCCAGCCA	0	Arc	NM_018790	ref|Mus musculus activity regulated cytoskeletal-associated protein (Arc), mRNA [NM_018790]	NA	NA	NA	NA	NA	NA	11.9514	11.259	11.5375	11.2135	11.8556	11.4462	11.3107	10.9962	10.552	11.7659	11.1983	11.7249	10.6446	10.7634	11.3148
A_55_P2040276	-0.0481314	9.44231	-0.464527	0.648976	0.949496	-5.4345	A_55_P2040276	-0.508822	9.44231	-4.70027	0.000288497	0.419967	0.0924065	A_55_P2040276	-0.460691	9.44231	-4.34278	0.00058648	0.450599	-0.524334	CCTTCATGACCTTATTAATAAAGTCCAAGATTCCCTTCGCAATTAAGAAGGGAGCATCAA	0	Gm11744	NM_001163318	ref|Mus musculus predicted gene 11744 (Gm11744), mRNA [NM_001163318]	NA	NA	NA	NA	NA	NA	9.83307	9.66371	9.46517	9.50997	9.59351	9.62157	9.46455	9.64336	9.5055	9.55381	9.31773	9.29404	8.91059	8.83162	9.4264
A_51_P423518	-0.387898	15.8417	-1.54817	0.142527	0.753124	-4.53957	A_51_P423518	-0.50657	15.8417	-1.93515	0.0721584	0.820477	-4.05541	A_51_P423518	-0.118672	15.8417	-0.46262	0.650311	0.902017	-5.38789	AACGAGGTGATGTATGCTGTATCAGAAACCATCTGTAACAGTTGTGTTCTCAGTGCTGTG	0	Amph	NM_175007	ref|Mus musculus amphiphysin (Amph), mRNA [NM_175007]	NM_175007	Amph	218038	amphiphysin	GO:0007612,GO:0043547,GO:0045807,GO:0048488,GO:0016020,GO:0005737,GO:0005856,GO:0008021,GO:0030054,GO:0031410,GO:0043679,GO:0045202,GO:0005515,GO:0008022,GO:0032403,GO:0046982	learning,positive regulation of GTPase activity,positive regulation of endocytosis,synaptic vesicle endocytosis,membrane,cytoplasm,cytoskeleton,synaptic vesicle,cell junction,cytoplasmic vesicle,axon terminus,synapse,protein binding,protein C-terminus binding,protein complex binding,protein heterodimerization activity	17.3043	15.8315	15.9489	15.8097	15.618	15.763	15.9836	15.8532	15.2495	15.7124	15.7216	15.5769	15.8008	15.6009	15.8508
A_52_P352735	-0.259373	11.5788	-0.702251	0.493333	0.913568	-5.31263	A_52_P352735	-0.505854	11.5788	-1.31089	0.209712	0.888485	-4.81245	A_52_P352735	-0.246481	11.5788	-0.651817	0.524433	0.854427	-5.29678	GCCAAGCTGAGAGTGGTCAAGCCTCACTGGGATGCAAATGTGCTGAGACTCCACACCAGA	0	Ccdc153	NM_001081369	ref|Mus musculus coiled-coil domain containing 153 (Ccdc153), mRNA [NM_001081369]	XM_196478	NA	NA	NA	NA	NA	12.2528	11.0465	11.3459	12.2562	12.41	11.9314	10.9927	12.0219	10.5139	11.5135	11.2383	12.2023	10.3751	11.0734	12.5085
A_55_P2044684	-0.220791	10.3941	-0.810863	0.430189	0.893113	-5.24161	A_55_P2044684	-0.505635	10.3941	-1.77737	0.0958903	0.837851	-4.26394	A_55_P2044684	-0.284844	10.3941	-1.02176	0.323175	0.746478	-5.03752	CTCTTAGCTGTTAAGTTGTTTTTTCGGTTAACAAAATAAATCTCCAGGTGTTCAGTGTTG	0	Rsph1	NM_025290	ref|Mus musculus radial spoke head 1 homolog (Chlamydomonas) (Rsph1), mRNA [NM_025290]	NA	NA	NA	NA	NA	NA	10.8672	10.1284	10.1557	11.1479	11.0259	10.7265	9.97612	10.7054	9.60909	10.3483	10.0031	10.7771	9.58508	9.8717	10.9846
A_55_P2107815	-0.0187977	6.85442	-0.111034	0.913069	0.991818	-5.52555	A_55_P2107815	-0.504362	6.85442	-2.85147	0.0121803	0.604907	-2.70645	A_55_P2107815	-0.485564	6.85442	-2.80139	0.0134745	0.460344	-2.79828	GCCCACAAGTAAGAAAAGCAAAATTTGTATCCTGTACCTGATGAATAAAGTAAGTTCAAG	0	ENSMUST00000109592	ENSMUST00000109592	ref|PREDICTED: Mus musculus protein FAM81B-like (LOC634601), mRNA [XM_909370]	NA	NA	NA	NA	NA	NA	7.09106	6.96603	6.85118	7.32603	7.00055	7.12353	6.72932	7.28675	6.48848	6.92673	6.71717	6.91947	6.17506	6.1511	7.0638
A_55_P2234979	-0.105634	10.2289	-0.514147	0.614679	0.943493	-5.41298	A_55_P2234979	-0.504289	10.2289	-2.3493	0.0330029	0.717855	-3.46814	A_55_P2234979	-0.398655	10.2289	-1.89521	0.0776063	0.551149	-4.08364	GGGAGATACCCTGGATAGTACAGAGAAAGAAATACTTTGTAAATGTTAACTTCAATTGGA	0	3110027N22Rik	AK014088	gb|Mus musculus 13 days embryo head cDNA, RIKEN full-length enriched library, clone:3110027N22 product:inferred: RIKEN cDNA 3110027N22 gene, full insert sequence. [AK014088]	NA	NA	NA	NA	NA	NA	10.3751	10.4276	10.7006	10.6326	10.5057	10.3336	10.4599	10.6979	8.34607	10.8081	10.1803	9.51277	10.0928	9.94297	10.418
A_55_P2167525	-0.142899	8.43515	-0.673651	0.510834	0.918126	-5.32977	A_55_P2167525	-0.503754	8.43515	-2.273	0.0382463	0.738932	-3.57992	A_55_P2167525	-0.360855	8.43515	-1.66155	0.117462	0.594524	-4.37664	TACACAGAGAAACACAAGGAGATGCTGCCAAAATCCTTCATCAAGCTACTGCGCTCCAAA	0	Scube3	NM_001004366	ref|Mus musculus signal peptide, CUB domain, EGF-like 3 (Scube3), mRNA [NM_001004366]	NA	NA	NA	NA	NA	NA	8.62158	8.52724	8.28403	8.78701	8.84096	8.57002	8.06812	8.60366	8.65312	8.71374	7.97406	8.79704	7.52421	7.75294	8.80956
A_51_P356055	-0.139553	12.469	-0.409989	0.68764	0.955986	-5.45572	A_51_P356055	-0.502992	12.469	-1.41439	0.177775	0.872758	-4.70078	A_51_P356055	-0.363439	12.469	-1.04289	0.3136	0.739961	-5.0197	ACTTGTTTCTGTGAACCACTCACTACTTAGAAAGAGCTTTCCAATGAACGCTTTTTCCAG	0	Grp	NM_175012	ref|Mus musculus gastrin releasing peptide (Grp), mRNA [NM_175012]	NM_175012	Grp	225642	gastrin releasing peptide	GO:0007218,GO:0005576,GO:0005615,GO:0005184	neuropeptide signaling pathway,extracellular region,extracellular space,neuropeptide hormone activity	13.0086	12.9644	13.0897	12.7043	12.3855	12.8708	13.1195	12.5555	10.7441	12.1789	13.2625	11.1838	12.9857	12.5379	11.4444
A_66_P131008	-0.0778045	6.82186	-0.701728	0.493649	0.9136	-5.31295	A_66_P131008	-0.502465	6.82186	-4.33755	0.000592659	0.419967	-0.428312	A_66_P131008	-0.42466	6.82186	-3.74095	0.00198318	0.450599	-1.39102	TATGACGGATACACTGGCTCCAGGAGGCACCTACTCAGCTCTCAGAACTGTGGTTGCAGG	0	Trpm5	NM_020277	ref|Mus musculus transient receptor potential cation channel, subfamily M, member 5 (Trpm5), mRNA [NM_020277]	NA	NA	NA	NA	NA	NA	7.16926	6.97611	6.76318	7.24898	6.85277	7.01783	6.69824	7.06308	6.90328	6.91109	6.66111	6.64487	6.34398	6.29503	6.77911
A_66_P122511	0.127887	6.76171	0.678416	0.507894	0.91775	-5.32696	A_66_P122511	-0.501743	6.76171	-2.54756	0.0223732	0.680968	-3.17198	A_66_P122511	-0.62963	6.76171	-3.26235	0.00527943	0.450599	-2.10556	CCCAAAGCCAAGAGTGAGTTCAACTCATACAGCCTGACTGGGTATGTGTGAAGAACCAGG	0	Cldn2	NM_016675	ref|Mus musculus claudin 2 (Cldn2), mRNA [NM_016675]	NA	NA	NA	NA	NA	NA	7.00572	6.82499	6.79781	7.10247	6.81031	7.18475	6.68972	7.32727	6.6818	6.60681	6.6047	7.00739	6.0226	5.94074	6.81861
A_51_P247542	-0.128604	8.25139	-0.539485	0.597512	0.939329	-5.40118	A_51_P247542	-0.500337	8.25139	-2.00891	0.0629961	0.801083	-3.95469	A_51_P247542	-0.371733	8.25139	-1.52311	0.148641	0.623513	-4.53885	CTGCAGGTGTTTCTTCCATTGACCTGAAGGCATTATTTGTCTGCCCACATGTATACATTG	0	Ttll6	NM_172799	ref|Mus musculus tubulin tyrosine ligase-like family, member 6 (Ttll6), mRNA [NM_172799]	NM_172799	Ttll6	237930	tubulin tyrosine ligase-like family, member 6	GO:0001578,GO:0006464,GO:0051013,GO:0018095,GO:0005737,GO:0005856,GO:0005929,GO:0036064,GO:0042995,GO:0015631	microtubule bundle formation,cellular protein modification process,microtubule severing,protein polyglutamylation,cytoplasm,cytoskeleton,cilium,cilium basal body,cell projection,tubulin binding	8.70112	8.19292	8.2033	8.67925	8.59223	8.53329	7.92311	8.66983	7.80376	8.1235	7.97315	8.64293	7.4081	7.54488	8.77951
A_51_P358462	-0.239772	9.61503	-0.822584	0.423696	0.89219	-5.2334	A_51_P358462	-0.499624	9.61503	-1.64059	0.121787	0.851541	-4.43616	A_51_P358462	-0.259853	9.61503	-0.870734	0.397692	0.791361	-5.15571	CACCCCCATGTGGGAAGAACCCTGGCTTCAGTTGACCCCTTCTATCGAGACATGCCTCAT	0	4930579J09Rik	NM_133689	ref|Mus musculus RIKEN cDNA 4930579J09 gene (4930579J09Rik), mRNA [NM_133689]	NM_133689	Ppp1r32	67752	protein phosphatase 1, regulatory subunit 32	GO:0008150,GO:0005575,GO:0019902	biological_process,cellular_component,phosphatase binding	10.0867	9.33064	9.5016	10.2	10.2928	9.88545	9.06958	10.0358	9.21964	9.27756	9.16989	10.0466	8.56059	9.2433	10.3053
A_51_P295085	0.0213643	10.4258	0.0915995	0.928235	0.993373	-5.52733	A_51_P295085	-0.499578	10.4258	-2.05013	0.05835	0.794619	-3.89759	A_51_P295085	-0.520943	10.4258	-2.18157	0.0455544	0.509869	-3.69776	CATTAAAGCATCTGTGAACTGTAAGGCCACAACTATTGCTCTAATAATGTCAACTAGCTC	0	Ogn	NM_008760	ref|Mus musculus osteoglycin (Ogn), mRNA [NM_008760]	NM_008760	Ogn	18295	osteoglycin	GO:0048662,GO:0005576,GO:0005578,GO:0005615,GO:0031012,GO:0008083	negative regulation of smooth muscle cell proliferation,extracellular region,proteinaceous extracellular matrix,extracellular space,extracellular matrix,growth factor activity	10.8957	10.6981	10.4423	10.9953	10.1091	11.023	10.4062	10.6947	9.79494	10.2882	10.2469	9.90505	10.7144	9.51047	10.6622
A_55_P2150717	-0.00400097	8.79838	-0.0164801	0.98707	0.998753	-5.53099	A_55_P2150717	-0.496391	8.79838	-1.95701	0.069324	0.814167	-4.02575	A_55_P2150717	-0.49239	8.79838	-1.98098	0.066333	0.534452	-3.97082	GCTATGAAGAACGAGTGCCCGGTGCTATTAAATGAATTTCAAAGACAAGAAAACATGACA	0	Eomes	NM_010136	ref|Mus musculus eomesodermin homolog (Xenopus laevis) (Eomes), transcript variant 1, mRNA [NM_010136]	NA	NA	NA	NA	NA	NA	9.31579	9.02239	8.96216	9.29815	8.98229	9.35641	9.04832	9.32985	6.62502	8.93549	8.58348	8.06256	8.52016	9.00559	8.92806
A_51_P256665	-0.0598095	8.97668	-0.497769	0.625902	0.945355	-5.42032	A_51_P256665	-0.49562	8.97668	-3.94804	0.00130067	0.43593	-1.00867	A_51_P256665	-0.435811	8.97668	-3.54268	0.00297445	0.450599	-1.68524	AATGCTCATAGGTACTATATTTCACAAAGCTCTGTACTGTGACCTCTAGATCTTTCTAAA	0	Pon3	NM_173006	ref|Mus musculus paraoxonase 3 (Pon3), mRNA [NM_173006]	NM_173006	Pon3	269823	paraoxonase 3	GO:0010124,GO:0019439,GO:0046226,GO:0046395,GO:0005576,GO:0005615,GO:0043231,GO:0004063,GO:0004064,GO:0046872,GO:0016787,GO:0018733,GO:0042803,GO:0047856	phenylacetate catabolic process,aromatic compound catabolic process,coumarin catabolic process,carboxylic acid catabolic process,extracellular region,extracellular space,intracellular membrane-bounded organelle,aryldialkylphosphatase activity,arylesterase activity,metal ion binding,hydrolase activity,3,4-dihydrocoumarin hydrolase activity,protein homodimerization activity,dihydrocoumarin hydrolas…	9.33789	9.15982	9.02068	9.31558	9.0611	9.24707	8.94384	9.25006	8.5732	9.07457	8.88878	8.92165	8.41921	8.44878	8.98797
A_55_P1973526	-0.16812	9.78026	-0.637049	0.533746	0.922771	-5.35072	A_55_P1973526	-0.495322	9.78026	-1.79645	0.0926929	0.836815	-4.23926	A_55_P1973526	-0.327201	9.78026	-1.211	0.244727	0.696906	-4.8673	CAAGCAGGTGGGGGTCTGTGCTGTAACCTTGCATCAAAAATAAATAAACAAATAAATAAA	0	AU021034	NM_177629	ref|Mus musculus expressed sequence AU021034 (AU021034), mRNA [NM_177629]	NA	NA	NA	NA	NA	NA	10.231	9.48518	9.73215	10.3201	10.3388	9.96311	9.47105	10.2524	8.98344	9.8215	9.53994	10.1311	8.82116	9.19724	10.4158
A_55_P2056070	-0.111035	9.29612	-0.906058	0.379304	0.878103	-5.17184	A_55_P2056070	-0.495148	9.29612	-3.86726	0.00153291	0.43593	-1.13135	A_55_P2056070	-0.384112	9.29612	-3.06146	0.00795541	0.450599	-2.40804	TGCCATTGGAGTGTTATATATATGGATCATCAATAAAGCCATGAAGGCTACACAACTGTG	0	Hfe	NM_010424	ref|Mus musculus hemochromatosis (Hfe), mRNA [NM_010424]	NA	NA	NA	NA	NA	NA	9.75775	9.64708	9.14091	9.45232	9.53397	9.49902	9.32118	9.42665	8.87531	9.52356	9.06158	9.17595	8.71534	8.91059	9.40067
A_66_P138898	-0.421845	9.55796	-1.01761	0.325078	0.860119	-5.0815	A_66_P138898	-0.494728	9.55796	-1.14228	0.271337	0.905735	-4.98024	A_66_P138898	-0.0728833	9.55796	-0.171725	0.865961	0.966733	-5.46886	AAACATTGTCTTGTTATGTCTAAGTGCATTTAAGCAATGGGTGTTCCTTGAGCCATACTT	0	Sp8	NM_177082	ref|Mus musculus trans-acting transcription factor 8 (Sp8), mRNA [NM_177082]	NA	NA	NA	NA	NA	NA	10.5118	8.8922	8.5503	10.106	11.1664	9.70119	8.97548	9.63764	8.97182	9.58779	9.29324	10.2362	8.6113	9.12073	10.0073
A_51_P456870	-0.170581	10.5567	-0.586251	0.56647	0.931142	-5.37799	A_51_P456870	-0.494559	10.5567	-1.62684	0.124698	0.853679	-4.45299	A_51_P456870	-0.323978	10.5567	-1.08754	0.294055	0.727713	-4.98105	GGAGAGACTAATATAGTGAATGTAGTTATAGCTAAGACTTAACTGGGGAAAGGATGCCCG	0	Foxj1	NM_008240	ref|Mus musculus forkhead box J1 (Foxj1), mRNA [NM_008240]	NM_008240	Foxj1	15223	forkhead box J1	GO:0000122,GO:0001947,GO:0002508,GO:0002635,GO:0002897,GO:0002924,GO:0030036,GO:0006351,GO:0006355,GO:0006959,GO:0042384,GO:0030324,GO:0030855,GO:0030856,GO:0032088,GO:0032862,GO:0033085,GO:0035089,GO:0042130,GO:0045409,GO:0045944,GO:0050869,GO:0050900,GO:0060271,GO:0060972,GO:1901248,GO:0005634,GO:0005667,GO:0000976,GO:0003677,GO:0003690,GO:0003700,GO:0003705,GO:0008134,GO:0008301	negative regulation of transcription from RNA polymerase II promoter,heart looping,central tolerance induction,negative regulation of germinal center formation,positive regulation of central B cell tolerance induction,negative regulation of humoral immune response mediated by circulating immunoglobulin,actin cytoskeleton organization,transcription, DNA-dependent,regulation of transcription, DNA-d…	11.1094	10.143	10.2567	11.2246	11.1742	10.8266	10.2136	10.8922	9.94248	10.5904	10.3674	11.0493	9.56033	9.89491	11.106
A_51_P162162	-0.121166	7.14284	-0.820633	0.424772	0.892303	-5.23477	A_51_P162162	-0.492263	7.14284	-3.19109	0.00610719	0.534946	-2.17788	A_51_P162162	-0.371096	7.14284	-2.45488	0.0268567	0.483902	-3.30913	CGAATCGCCTTCCCTGGGAAAGTTATAGCAATCATTTGTAAAGCCTTGCTCCACAGCTTT	0	Inmt	NM_009349	ref|Mus musculus indolethylamine N-methyltransferase (Inmt), mRNA [NM_009349]	NM_009349	Inmt	21743	indolethylamine N-methyltransferase	GO:0009308,GO:0009636,GO:0032259,GO:0005829,GO:0005737,GO:0004790,GO:0008168,GO:0016740	amine metabolic process,response to toxic substance,methylation,cytosol,cytoplasm,thioether S-methyltransferase activity,methyltransferase activity,transferase activity	7.73057	6.99527	6.99774	7.50442	7.46238	7.42788	7.17434	7.16747	7.03523	7.06174	6.90123	6.97844	6.70926	6.64007	7.35653
A_55_P2063715	-0.0996783	8.26529	-0.437771	0.667823	0.953277	-5.44523	A_55_P2063715	-0.490466	8.26529	-2.06172	0.0571015	0.794031	-3.88143	A_55_P2063715	-0.390788	8.26529	-1.67635	0.114491	0.591518	-4.35878	CCCTGACAAGCCTCCTCTATAGTTTTATATAAATCAATGTATGTTTTCTGGGTCTTTCAA	0	Ccdc11	NM_028948	ref|Mus musculus coiled-coil domain containing 11 (Ccdc11), transcript variant 1, mRNA [NM_028948]	NA	NA	NA	NA	NA	NA	8.71534	8.15618	8.08713	8.78368	8.64481	8.56816	8.03003	8.64229	7.8797	8.10016	7.94763	8.45024	7.42042	7.69379	8.85974
A_55_P1994194	-0.0829094	9.14262	-0.565945	0.579844	0.934934	-5.38828	A_55_P1994194	-0.489727	9.14262	-3.19962	0.00600161	0.534946	-2.16456	A_55_P1994194	-0.406818	9.14262	-2.71235	0.0161136	0.467148	-2.9309	GTCCTTCAAGTTTTTACACAGAAGAGAATTTTGAGTGTCCTCTCTATGTTTCAAATAGCA	0	Heph	NM_001159628	ref|Mus musculus hephaestin (Heph), transcript variant 4, mRNA [NM_001159628]	NA	NA	NA	NA	NA	NA	9.51847	9.17554	8.92782	9.58868	9.29965	9.23487	9.05192	9.39037	9.53083	9.07488	9.15355	9.1714	8.59038	8.47069	8.96025
A_30_P01030222	-0.0612261	6.8791	-0.483035	0.636081	0.946911	-5.42672	A_30_P01030222	-0.486206	6.8791	-3.67144	0.00228573	0.43593	-1.43141	A_30_P01030222	-0.42498	6.8791	-3.27482	0.00514653	0.450599	-2.0868	GGAATGAGGATAATCGACTCCTGTCCTTTGTTTTACTCTTTAACCTAGTAATAAATCCCT	0	chr17:29571806-29603008_F	chr17:29571806-29603008_F	lincRNA:chr17:29571806-29603008 forward strand	NA	NA	NA	NA	NA	NA	7.20809	6.86633	6.80821	7.2734	7.09551	7.0949	6.7323	7.14305	6.85385	7.02143	6.71989	6.80572	6.40385	6.26293	6.89699
A_55_P2108151	0.13222	12.227	0.477144	0.640173	0.947922	-5.42923	A_55_P2108151	-0.485557	12.227	-1.67713	0.114335	0.847348	-4.39099	A_55_P2108151	-0.617777	12.227	-2.17751	0.0459077	0.509869	-3.7034	TTTGCTTCTGACATAGTTGTGTTGACTCACAACCCCAGAAACAGACATCATGGTGCACCT	0	Beta-s	NM_001201391	ref|Mus musculus hemoglobin subunit beta-1-like (Beta-s), mRNA [NM_001201391]	NA	NA	NA	NA	NA	NA	11.2885	12.7565	13.0116	12.7302	12.1023	12.2128	12.4492	12.6655	12.3784	12.5221	11.558	12.0869	11.9039	11.4028	12.3365
A_51_P504065	-0.0985914	9.25942	-0.571776	0.575987	0.93403	-5.38536	A_51_P504065	-0.484393	9.25942	-2.6888	0.0168914	0.648594	-2.95698	A_51_P504065	-0.385801	9.25942	-2.18538	0.0452259	0.509869	-3.69246	CAAGTTGAGAAATGTGAACAAGAATTAGCTAAGTCATCTGGAAGAGAAGAAACACCAGTC	0	Spa17	NM_011449	ref|Mus musculus sperm autoantigenic protein 17 (Spa17), mRNA [NM_011449]	NM_011449	Spa17	20686	sperm autoantigenic protein 17	GO:0001539,GO:0007339,GO:0016020,GO:0005737,GO:0031514,GO:0072372	ciliary or bacterial-type flagellar motility,binding of sperm to zona pellucida,membrane,cytoplasm,motile cilium,primary cilium	9.65257	9.15406	9.13965	9.77659	9.53948	9.48854	9.13274	9.51628	9.06804	9.20862	9.08903	9.41157	8.63079	8.60179	9.48154
A_51_P254656	-0.151472	10.1356	-0.396254	0.697526	0.957073	-5.46066	A_51_P254656	-0.483188	10.1356	-1.20985	0.245156	0.900122	-4.91519	A_51_P254656	-0.331716	10.1356	-0.847584	0.41006	0.797531	-5.17236	TTGATCATAACCTCACAGGGTCTTCGTGATCCACAACAGATTGTAACTGGGAAGTTTAAG	0	Hdc	NM_008230	ref|Mus musculus histidine decarboxylase (Hdc), mRNA [NM_008230]	NM_008230	Hdc	15186	histidine decarboxylase	GO:0001692,GO:0001694,GO:0006520,GO:0006547,GO:0006548,GO:0019752,GO:0042423,GO:0005829,GO:0030425,GO:0043025,GO:0003824,GO:0004398	histamine metabolic process,histamine biosynthetic process,cellular amino acid metabolic process,histidine metabolic process,histidine catabolic process,carboxylic acid metabolic process,catecholamine biosynthetic process,cytosol,dendrite,neuronal cell body,catalytic activity,histidine decarboxylase activity	10.6281	9.75971	9.65479	10.7289	10.7976	10.2959	9.52129	10.6529	10.0796	10.129	10.0308	10.9117	8.58473	9.39375	10.8649
A_52_P876147	-0.295181	7.84834	-1.1945	0.250924	0.826799	-4.92035	A_52_P876147	-0.482342	7.84834	-1.86822	0.0814945	0.82471	-4.14507	A_52_P876147	-0.187161	7.84834	-0.739757	0.470927	0.827578	-5.24458	CAATGTAGGAGATATGTGTACTTATTCAACATAAAAGAATGTATTTGTGTTGAGAAGGGA	0	E030010N08Rik	ENSMUST00000138595	ref|PREDICTED: Mus musculus RIKEN cDNA E030010N08 gene (E030010N08Rik), mRNA [XM_001474855]	XM_355224	NA	NA	NA	NA	NA	8.19986	7.83273	7.55476	8.45915	8.47421	7.92263	7.36669	8.08885	7.36322	8.00823	7.47287	8.13773	6.98296	7.36515	8.4961
A_51_P491635	0.00485348	9.12546	0.0163015	0.98721	0.998753	-5.53099	A_51_P491635	-0.481768	9.12546	-1.54877	0.142383	0.860621	-4.54679	A_51_P491635	-0.486621	9.12546	-1.5964	0.131357	0.607363	-4.45413	TACCCGAGGGTCTCAAGAACAGAGGGCTACCTTGGGGAACCATAAAGAGTGTATTTAATA	0	Ly6g6e	NM_027366	ref|Mus musculus lymphocyte antigen 6 complex, locus G6E (Ly6g6e), mRNA [NM_027366]	NM_027366	Ly6g6e	70274	lymphocyte antigen 6 complex, locus G6E	GO:0008150,GO:0005575,GO:0003674	biological_process,cellular_component,molecular_function	9.41382	9.83838	9.48776	9.20811	9.16964	9.48805	9.72626	9.3786	7.32614	9.45883	9.56118	8.03177	9.62687	9.0798	8.08671
A_51_P205390	-0.0524057	8.37379	-0.25383	0.803091	0.975537	-5.5021	A_51_P205390	-0.481343	8.37379	-2.23149	0.0414172	0.754061	-3.64013	A_51_P205390	-0.428937	8.37379	-2.02925	0.0606634	0.528409	-3.90624	CCTTTAACGCACGAATAGAGAAACTGAAGAAAGCCTGAAGACGCGGTACAAGCAAAGTGA	0	1700040L02Rik	NM_028491	ref|Mus musculus RIKEN cDNA 1700040L02 gene (1700040L02Rik), mRNA [NM_028491]	NM_028491	1700040L02Rik	73287	RIKEN cDNA 1700040L02 gene	GO:0008150,GO:0005575,GO:0003674	biological_process,cellular_component,molecular_function	8.86754	8.15491	8.19494	8.7355	8.74325	8.65135	8.24987	8.66141	8.45278	8.13471	8.15389	8.57488	7.58541	7.68439	8.7621
A_55_P2028365	-0.277472	9.80918	-1.02031	0.323839	0.859907	-5.0792	A_55_P2028365	-0.481172	9.80918	-1.69352	0.111123	0.846872	-4.37053	A_55_P2028365	-0.203701	9.80918	-0.731616	0.475737	0.829541	-5.24966	GCTGTCCCTGTGGTGGGTACTGGTGTTTACCCCCAAAGATTAAGAAAAACGTATTATGAT	0	Lrrc36	NM_001170788	ref|Mus musculus leucine rich repeat containing 36 (Lrrc36), transcript variant 1, mRNA [NM_001170788]	NA	NA	NA	NA	NA	NA	10.2926	9.53547	9.62227	10.3228	10.582	9.95678	9.35121	10.1058	9.067	9.95271	9.56841	10.049	8.77424	9.4419	10.5154
A_51_P467224	-0.00174895	9.38467	-0.0125855	0.990125	0.998867	-5.53104	A_51_P467224	-0.479484	9.38467	-3.30249	0.00486325	0.511903	-2.00405	A_51_P467224	-0.477735	9.38467	-3.35781	0.00434272	0.450599	-1.96203	TCACTTATGAGTATGGTGCAGTACATGTAAATTAAGTGTGTGTACACTGTAACGTGCTAT	0	Fbn1	NM_007993	ref|Mus musculus fibrillin 1 (Fbn1), mRNA [NM_007993]	NM_007993	Fbn1	14118	fibrillin 1	GO:0001501,GO:0001822,GO:0007507,GO:0035582,GO:0035583,GO:0001527,GO:0005576,GO:0005578,GO:0005604,GO:0005615,GO:0031012,GO:0005515	skeletal system development,kidney development,heart development,sequestering of BMP in extracellular matrix,sequestering of TGFbeta in extracellular matrix,microfibril,extracellular region,proteinaceous extracellular matrix,basement membrane,extracellular space,extracellular matrix,protein binding	9.74933	9.46898	9.21433	9.85991	9.44344	9.64259	9.25077	9.80883	9.46132	9.27633	9.12312	9.22052	9.09351	8.78086	9.37622
A_55_P2096226	-0.100659	8.57304	-0.687069	0.502579	0.916244	-5.32181	A_55_P2096226	-0.479175	8.57304	-3.13052	0.00691093	0.535512	-2.2724	A_55_P2096226	-0.378516	8.57304	-2.52353	0.0234618	0.479433	-3.20921	AACTACGTGCAGGCATCCACATACGTGCAGAGAGCCCATCTGTACTCCTTGCGATGCGCA	0	Loxl1	NM_010729	ref|Mus musculus lysyl oxidase-like 1 (Loxl1), mRNA [NM_010729]	NA	NA	NA	NA	NA	NA	9.07926	8.65367	8.42455	9.00266	8.65425	8.78376	8.3729	8.8999	8.33301	8.68207	8.37394	8.65186	8.08072	8.08773	8.51534
A_52_P512137	-0.144797	8.13826	-0.832573	0.418212	0.889747	-5.22631	A_52_P512137	-0.479137	8.13826	-2.63693	0.0187347	0.660556	-3.03627	A_52_P512137	-0.33434	8.13826	-1.87771	0.0801077	0.555477	-4.10634	TAGAAGATATCAGGAGTAAACACTCCACAAAGAGTCCACCCAAAATCATAATAACCCGTA	0	Iqub	NM_172535	ref|Mus musculus IQ motif and ubiquitin domain containing (Iqub), mRNA [NM_172535]	NM_172535	Iqub	214704	IQ motif and ubiquitin domain containing	GO:0030030,GO:0060271,GO:0001669,GO:0031514,GO:0005515	cell projection organization,cilium morphogenesis,acrosomal vesicle,motile cilium,protein binding	8.57718	8.0641	8.03425	8.62359	8.58934	8.41773	8.0427	8.39455	7.79125	7.72048	7.95993	8.3404	7.57585	7.59434	8.34815
A_52_P308669	-0.2009	6.67386	-1.44945	0.167905	0.774084	-4.65304	A_52_P308669	-0.478479	6.67386	-3.30414	0.00484683	0.511903	-2.00147	A_52_P308669	-0.277579	6.67386	-1.95607	0.0694444	0.539166	-4.00386	CTCCACACTAACTGCTTTGAGATCACGCTCGAGCTGAGTTGCGACAAGTTTCCCCGGCAA	0	Cpn1	NM_030703	ref|Mus musculus carboxypeptidase N, polypeptide 1 (Cpn1), mRNA [NM_030703]	NM_030703	Cpn1	93721	carboxypeptidase N, polypeptide 1	GO:0008152,GO:0006508,GO:0005576,GO:0005615,GO:0004180,GO:0004181,GO:0008237,GO:0008233,GO:0046872,GO:0008270,GO:0016787	metabolic process,proteolysis,extracellular region,extracellular space,carboxypeptidase activity,metallocarboxypeptidase activity,metallopeptidase activity,peptidase activity,metal ion binding,zinc ion binding,hydrolase activity	7.09835	6.70912	6.70327	7.03213	7.04097	6.76819	6.57605	6.91899	6.15149	6.65199	6.53651	6.81128	6.05881	6.24505	6.80579
A_55_P2001250	0.0371307	9.08533	0.170173	0.86716	0.986435	-5.51805	A_55_P2001250	-0.476984	9.08533	-2.09235	0.0539181	0.788721	-3.83853	A_55_P2001250	-0.514114	9.08533	-2.30141	0.0362087	0.499171	-3.52939	GAGCCTGGCAGCCACAGACATCATACACAGCCTCTGAAGCTTATTAAAGTATGTTCACCC	0	Cpz	NM_153107	ref|Mus musculus carboxypeptidase Z (Cpz), mRNA [NM_153107]	NA	NA	NA	NA	NA	NA	9.46472	9.47855	9.17056	9.31864	8.82241	9.62642	9.31734	9.01167	8.59827	9.28938	9.20366	8.49887	9.35554	8.11316	9.01077
A_52_P660422	-0.50532	6.14798	-1.47508	0.160979	0.76654	-4.62407	A_52_P660422	-0.475027	6.14798	-1.32722	0.204389	0.887597	-4.79525	A_52_P660422	0.0302931	6.14798	0.0863713	0.93232	0.984656	-5.4786	CTTCCTGTATATACCTTGCCAGCTTTAAAACATATGCCTGTAAGAAGACAGACAACCCAA	0	Mip	NM_008600	ref|Mus musculus major intrinsic protein of eye lens fiber (Mip), mRNA [NM_008600]	NM_008600	Mip	17339	major intrinsic protein of eye lens fiber	GO:0002088,GO:0006810,GO:0006833,GO:0007154,GO:0007601,GO:0015722,GO:0050896,GO:0055085,GO:0005886,GO:0016021,GO:0016020,GO:0043231,GO:0005921,GO:0030054,GO:0046691,GO:0005515,GO:0005212,GO:0005215	lens development in camera-type eye,transport,water transport,cell communication,visual perception,canalicular bile acid transport,response to stimulus,transmembrane transport,plasma membrane,integral to membrane,membrane,intracellular membrane-bounded organelle,gap junction,cell junction,intracellular canaliculus,protein binding,structural constituent of eye lens,transporter activity	6.15223	8.55081	6.04916	5.93675	5.92071	5.92738	5.88122	6.04798	5.89661	5.93541	5.98669	5.92532	6.08305	5.90831	6.01802
A_52_P88983	-0.101933	8.56842	-0.674849	0.510094	0.918126	-5.32906	A_52_P88983	-0.47453	8.56842	-3.00697	0.00888809	0.567063	-2.46499	A_52_P88983	-0.372597	8.56842	-2.40938	0.0293587	0.489079	-3.3749	TCCTTCACCATGAGTTTATAACTTACTGGGTTTCATACATGGACAGTTAGGAAGATGTGT	0	Dock5	NM_177780	ref|Mus musculus dedicator of cytokinesis 5 (Dock5), mRNA [NM_177780]	AI838553	NA	NA	NA	NA	NA	8.97682	8.79756	8.4317	9.0249	8.64255	8.86905	8.55966	8.67452	8.17883	8.58143	8.54585	8.20899	8.54487	7.83103	8.65859
A_52_P359819	-0.123865	7.05339	-1.05473	0.308327	0.853289	-5.04946	A_52_P359819	-0.474216	7.05339	-3.86496	0.00154011	0.43593	-1.13486	A_52_P359819	-0.350351	7.05339	-2.91389	0.0107356	0.451002	-2.62987	CCCTGGCTCATCAAAACGGACGAGGAAAGAACGCATGAAAAGGGGATGCATGATGCATGC	0	Ntf5	NM_198190	ref|Mus musculus neurotrophin 5 (Ntf5), mRNA [NM_198190]	NM_198190	Ntf5	78405	neurotrophin 5	GO:0007402,GO:0007616,GO:0008052,GO:0008344,GO:0008544,GO:0042490,GO:0005576,GO:0005102,GO:0005166,GO:0008083	ganglion mother cell fate determination,long-term memory,sensory organ boundary specification,adult locomotory behavior,epidermis development,mechanoreceptor differentiation,extracellular region,receptor binding,neurotrophin p75 receptor binding,growth factor activity	7.61454	7.26791	7.01358	7.27058	7.18003	7.29964	7.06555	7.23131	6.7323	6.86923	6.97603	6.95536	6.75881	6.54303	7.02302
A_30_P01019754	-0.357977	6.83161	-1.96775	0.0679698	0.6911	-4.00606	A_30_P01019754	-0.472817	6.83161	-2.48761	0.0251835	0.696534	-3.26231	A_30_P01019754	-0.11484	6.83161	-0.61657	0.546811	0.865013	-5.31598	TTATAGAGGTAGAGGATATATGTTAATAGAGGACACTTGGCATCTTCCTCTGGCTACTAC	0	chr3:75451370-75459674_R	chr3:75451370-75459674_R	lincRNA:chr3:75451370-75459674 reverse strand	NA	NA	NA	NA	NA	NA	7.01506	6.59003	6.78387	7.6696	7.25854	6.74902	6.54055	6.71571	7.03629	6.91682	6.44952	6.61028	6.43722	6.35295	7.34875
A_51_P135389	-0.217522	8.15016	-0.818033	0.426209	0.892303	-5.2366	A_51_P135389	-0.472352	8.15016	-1.70023	0.10983	0.846872	-4.36211	A_51_P135389	-0.25483	8.15016	-0.93604	0.364156	0.773482	-5.10662	AATGAGTCATTAATGCTGTGTCTACATTACAGAGATATGATTCCCAACCCAACAGCCAAT	0	Zfp474	NM_025749	ref|Mus musculus zinc finger protein 474 (Zfp474), mRNA [NM_025749]	NM_025749	Zfp474	66758	zinc finger protein 474	GO:0008150,GO:0005575,GO:0003674,GO:0046872	biological_process,cellular_component,molecular_function,metal ion binding	8.45567	7.90301	8.13703	8.82994	8.79999	8.48105	7.74115	8.46773	7.32377	7.98166	7.84198	8.4879	7.24926	7.69987	8.85245
A_55_P1953103	-0.142675	9.53111	-1.0001	0.333205	0.863833	-5.09628	A_55_P1953103	-0.47184	9.53111	-3.16566	0.00643267	0.534946	-2.21757	A_55_P1953103	-0.329165	9.53111	-2.25364	0.0396957	0.503315	-3.59692	CTAAAAGTCTTTCAAAACTGGAAAAATGCACTGGCAGGGGAGAATAATTTTACCCATTTA	0	Nudt7	NM_024446	ref|Mus musculus nudix (nucleoside diphosphate linked moiety X)-type motif 7 (Nudt7), transcript variant 2, mRNA [NM_024446]	NA	NA	NA	NA	NA	NA	10.038	9.57034	9.45186	9.7806	9.7555	9.60646	9.51492	9.69748	9.24815	9.73191	9.43538	9.55638	8.80643	9.06845	9.70483
A_55_P2137527	-0.178748	11.6182	-1.02202	0.323059	0.859597	-5.07775	A_55_P2137527	-0.469566	11.6182	-2.56973	0.0214122	0.676148	-3.13843	A_55_P2137527	-0.290818	11.6182	-1.6241	0.125286	0.602647	-4.42143	TGGGGGAAGACGATCACCAGAAGTGACATTCTCTTGGTGGAGTGAACCTGCACACTGAAT	0	Fam183b	NM_029283	ref|Mus musculus family with sequence similarity 183, member B (Fam183b), transcript variant 1, mRNA [NM_029283]	NA	NA	NA	NA	NA	NA	12.078	11.5779	11.541	12.04	12.0426	11.7703	11.4507	11.9027	10.9754	11.7746	11.4353	10.984	11.1054	11.4946	12.0999
A_52_P629895	0.163689	8.08275	1.41589	0.177344	0.78096	-4.69041	A_52_P629895	-0.469375	8.08275	-3.886	0.00147553	0.43593	-1.10282	A_52_P629895	-0.633064	8.08275	-5.34851	8.2684e-05	0.450599	0.798297	GTTTCCGTTGGACCCGTTAATTACCCATGTTTTACCTTTCGAGAAAATAAATGAAGCATT	0	Adh1	NM_007409	ref|Mus musculus alcohol dehydrogenase 1 (class I) (Adh1), mRNA [NM_007409]	NM_007409	Adh1	11522	alcohol dehydrogenase 1 (class I)	GO:0001523,GO:0006068,GO:0006069,GO:0055114,GO:0032526,GO:0033574,GO:0042572,GO:0042573,GO:0048149,GO:0046186,GO:0048545,GO:0005622,GO:0005739,GO:0005829,GO:0005737,GO:0004022,GO:0004745,GO:0046872	retinoid metabolic process,ethanol catabolic process,ethanol oxidation,oxidation-reduction process,response to retinoic acid,response to testosterone stimulus,retinol metabolic process,retinoic acid metabolic process,behavioral response to ethanol,acetaldehyde biosynthetic process,response to steroid hormone stimulus,intracellular,mitochondrion,cytosol,cytoplasm,alcohol dehydrogenase (NAD) activi…	8.2413	8.24219	8.45139	8.19886	7.72526	8.42635	8.27759	8.32191	8.32021	8.34283	7.9092	7.51696	7.88925	7.44122	7.93674
A_55_P2068461	-0.0725593	8.06767	-0.567795	0.578618	0.934777	-5.38736	A_55_P2068461	-0.469096	8.06767	-3.51346	0.00315778	0.461568	-1.67573	A_55_P2068461	-0.396537	8.06767	-3.03081	0.00846753	0.450599	-2.45418	TCTGGATTTCACTAGATGTGCTATTTTCAACTGCGTCCATCATGCACCTCTGCGCCATAT	0	Htr2c	NM_008312	ref|Mus musculus 5-hydroxytryptamine (serotonin) receptor 2C (Htr2c), mRNA [NM_008312]	NA	NA	NA	NA	NA	NA	8.46092	8.13273	8.08249	8.34953	8.10334	8.21663	7.99206	8.29566	8.30594	8.01197	7.88925	8.12732	7.33642	7.6185	8.09235
A_52_P472324	-0.448878	6.67713	-2.03803	0.0596803	0.681508	-3.90988	A_52_P472324	-0.468576	6.67713	-2.03628	0.0598752	0.797175	-3.91684	A_52_P472324	-0.0196983	6.67713	-0.087355	0.931551	0.984423	-5.47853	TTACTGTTTTACCACTAACATCTCCTTTTGGCTCAGCATTCACCGATCTTTAGGGAAATG	0	Slpi	NM_011414	ref|Mus musculus secretory leukocyte peptidase inhibitor (Slpi), mRNA [NM_011414]	NM_011414	Slpi	20568	secretory leukocyte peptidase inhibitor	GO:0006508,GO:0010466,GO:0032091,GO:0045071,GO:0005576,GO:0031012,GO:0008233,GO:0004867,GO:0016787,GO:0030414,GO:0019899	proteolysis,negative regulation of peptidase activity,negative regulation of protein binding,negative regulation of viral genome replication,extracellular region,extracellular matrix,peptidase activity,serine-type endopeptidase inhibitor activity,hydrolase activity,peptidase inhibitor activity,enzyme binding	6.46463	7.14902	6.65797	6.65566	8.16336	6.50971	6.53063	6.43291	6.48882	6.63029	6.66521	6.52678	6.42112	6.31747	6.54342
A_55_P1973809	0.0192286	15.5828	0.0720474	0.943521	0.994156	-5.52877	A_55_P1973809	-0.468225	15.5828	-1.67919	0.113926	0.847348	-4.38842	A_55_P1973809	-0.487454	15.5828	-1.78394	0.0947779	0.569476	-4.22596	TTTTCTGCTATTGTCTATGCACAAAGGTTATATGTCCCCTAGAGAAAAACTGTCAATTGT	0	Hbb-b1	NM_008220	ref|Mus musculus hemoglobin, beta adult major chain (Hbb-b1), mRNA [NM_008220]	NA	NA	NA	NA	NA	NA	14.7482	16.1662	16.3626	16.0584	15.5163	15.6143	15.7177	15.8456	15.5648	15.7284	15.0859	15.3524	15.3079	14.7237	15.9489
A_55_P1960743	-0.178805	7.84223	-0.808942	0.431259	0.893196	-5.24295	A_55_P1960743	-0.467313	7.84223	-2.02357	0.0613062	0.797314	-3.93444	A_55_P1960743	-0.288507	7.84223	-1.27488	0.221846	0.679934	-4.80467	CTCACAGACATCTCCGAGCCTATCTACTGACCTTTGCCTGGAACGCAGCTATGGTCACTG	0	Styxl1	NM_029659	ref|Mus musculus serine/threonine/tyrosine interacting-like 1 (Styxl1), mRNA [NM_029659]	NA	NA	NA	NA	NA	NA	8.23852	7.61972	7.73515	8.35977	8.43702	8.01872	7.54598	8.22521	7.27811	7.75459	7.73568	8.02089	7.03528	7.33326	8.29551
A_51_P195825	-0.22084	7.10911	-1.03859	0.315535	0.856687	-5.06352	A_51_P195825	-0.466984	7.10911	-2.10205	0.0529454	0.785401	-3.82489	A_51_P195825	-0.246145	7.10911	-1.13066	0.276045	0.717104	-4.94245	GCAGCAACACAGACATGTTAAACTACCGATCTTTGTTTAATGAGGATGAGGAAGGGCAGA	0	Tsnaxip1	NM_024445	ref|Mus musculus translin-associated factor X (Tsnax) interacting protein 1 (Tsnaxip1), mRNA [NM_024445]	NM_024445	Tsnaxip1	72236	translin-associated factor X (Tsnax) interacting protein 1	GO:0007275,GO:0007283,GO:0008150,GO:0030154,GO:0005737,GO:0005515	multicellular organismal development,spermatogenesis,biological_process,cell differentiation,cytoplasm,protein binding	7.53745	7.13893	7.00803	7.61191	7.48352	7.31388	6.83363	7.34287	6.54983	6.97729	6.90832	7.49208	6.28556	6.5741	7.57931
A_55_P2142990	-0.172585	7.98244	-0.97964	0.342881	0.866595	-5.11327	A_55_P2142990	-0.465417	7.98244	-2.52859	0.0232281	0.686841	-3.20062	A_55_P2142990	-0.292831	7.98244	-1.62352	0.125411	0.602647	-4.42212	ATGAACACGGAGGAAATACCGGTTGCTCCTCCGCTCCGTGGAGTTACACCTGCTTTACAA	0	1700027A23Rik	NM_029604	ref|Mus musculus RIKEN cDNA 1700027A23 gene (1700027A23Rik), transcript variant 2, mRNA [NM_029604]	NA	NA	NA	NA	NA	NA	8.46198	7.88556	7.90453	8.55921	8.21806	8.23607	7.74145	8.227	7.60847	7.82578	7.8081	8.09027	7.40717	7.48607	8.27692
A_55_P2110615	-0.166556	6.9748	-1.61039	0.12826	0.741613	-4.46546	A_55_P2110615	-0.464738	6.9748	-4.30083	0.000637908	0.419967	-0.482141	A_55_P2110615	-0.298182	6.9748	-2.81597	0.0130846	0.460344	-2.77652	CCCGACAGGCTGGAACAATGTGTTCTACATGCTCATCTCTGCCGACGTCTTGGCTTGCTT	0	Slc37a2	NM_020258	ref|Mus musculus solute carrier family 37 (glycerol-3-phosphate transporter), member 2 (Slc37a2), transcript variant 2, mRNA [NM_020258]	NA	NA	NA	NA	NA	NA	7.3595	6.9645	6.78257	7.45452	7.29026	7.01183	6.99096	7.04498	6.9403	7.11555	6.77682	6.92211	6.57823	6.63279	6.75701
A_55_P2072075	-0.0783099	7.62162	-0.338161	0.739953	0.965038	-5.47972	A_55_P2072075	-0.464466	7.62162	-1.91971	0.0742217	0.821617	-4.07624	A_55_P2072075	-0.386157	7.62162	-1.62872	0.124297	0.602136	-4.41594	ATTGATGGAGGTTGCACCGGATACCTAACTCTTCCAAATTCCACATTATCGTGTCTCTAG	0	A_55_P2072075	A_55_P2072075	Unknown	NA	NA	NA	NA	NA	NA	8.07097	7.50999	7.4578	7.98312	8.03368	7.83326	7.37621	8.10689	7.29032	7.45828	7.36109	7.94022	6.82755	6.92868	8.14628
A_51_P364485	-0.196303	7.50848	-1.9065	0.0760301	0.701797	-4.08847	A_51_P364485	-0.464348	7.50848	-4.31646	0.000618234	0.419967	-0.459208	A_51_P364485	-0.268045	7.50848	-2.54269	0.0225898	0.479433	-3.18119	AGCTCTTCTCGGCACTGGCCCAGCCTTGACTTGTCATGATTCGAGGCTGGGATTTGAAGC	0	Tnfaip2	NM_009396	ref|Mus musculus tumor necrosis factor, alpha-induced protein 2 (Tnfaip2), mRNA [NM_009396]	NM_009396	Tnfaip2	21928	tumor necrosis factor, alpha-induced protein 2	GO:0001525,GO:0006887,GO:0007275,GO:0030154,GO:0000145	angiogenesis,exocytosis,multicellular organismal development,cell differentiation,exocyst	7.99014	7.63638	7.63218	7.69824	7.57585	7.45856	7.47721	7.68956	7.42497	7.57088	7.28897	7.44482	7.43075	6.92157	7.38716
A_66_P127070	-0.0999362	9.20296	-0.79142	0.441098	0.896991	-5.25501	A_66_P127070	-0.463871	9.20296	-3.51606	0.00314103	0.461568	-1.67171	A_66_P127070	-0.363934	9.20296	-2.81504	0.0131092	0.460344	-2.77791	GAAAGGGCTTGGGCAGGGGTGAAGAGAAGAGTATGAGCCTAATTAGACTGTTAGATTAAA	0	Gdf5	NM_008109	ref|Mus musculus growth differentiation factor 5 (Gdf5), mRNA [NM_008109]	NA	NA	NA	NA	NA	NA	9.20026	9.83486	9.3662	9.54919	9.28033	9.29892	9.25402	9.50285	8.57026	9.39604	9.11898	8.58838	9.0836	8.93024	9.07035
A_55_P2162807	-0.484892	6.0324	-1.77204	0.0968006	0.716883	-4.26432	A_55_P2162807	-0.463709	6.0324	-1.622	0.125738	0.853679	-4.4589	A_55_P2162807	0.0211822	6.0324	0.0756097	0.940734	0.987215	-5.47938	GACAAGAGAGCCGCTCTCTGCTTTCGCCACAACCTGAACACTTACAACCGCAAGTATGCC	0	Pla2g2e	NM_012044	ref|Mus musculus phospholipase A2, group IIE (Pla2g2e), mRNA [NM_012044]	NA	NA	NA	NA	NA	NA	7.64533	5.92245	6.00687	5.90597	5.91836	5.94541	5.83	5.96936	5.89213	5.77227	6.01304	5.98918	5.89263	5.88942	5.89361
A_51_P291501	-0.172912	8.5165	-0.967056	0.34893	0.869811	-5.12357	A_51_P291501	-0.463603	8.5165	-2.48169	0.0254784	0.69771	-3.27118	A_51_P291501	-0.290692	8.5165	-1.58794	0.133259	0.608827	-4.46404	CAAGAGACAGTCCCTGGTGCAACACAGGAAATGCTGGAATGCCTTTTGCGTATTGTTATA	0	Ccno	NM_001081062	ref|Mus musculus cyclin O (Ccno), mRNA [NM_001081062]	AK053890	Ccno	218630	cyclin O	GO:0000079,GO:0051726,GO:0006284,GO:0007049,GO:0051301,GO:0005634,GO:0005654,GO:0004844,GO:0019901	regulation of cyclin-dependent protein serine/threonine kinase activity,regulation of cell cycle,base-excision repair,cell cycle,cell division,nucleus,nucleoplasm,uracil DNA N-glycosylase activity,protein kinase binding	8.67498	8.5497	8.39494	9.12152	8.96216	8.73166	8.27033	8.64687	8.11237	8.67334	8.31575	8.79945	7.86368	7.94163	8.68919
A_55_P2181634	-0.200788	9.14838	-0.764503	0.456489	0.901203	-5.27307	A_55_P2181634	-0.463248	9.14838	-1.68823	0.112151	0.846872	-4.37715	A_55_P2181634	-0.262461	9.14838	-0.976073	0.344588	0.760801	-5.075	GAAAGGTCACCCTCAAGACTTACAGACGAAAAGAAGTGAAGGCTGTGGTTTTGGTTTTTT	0	ENSMUST00000077670	ENSMUST00000077670	ens|sperm flagellar 2 Gene [Source:MGI (curated);Acc:MGI:2443727] [ENSMUST00000077670]	NA	NA	NA	NA	NA	NA	9.70072	8.7622	8.98085	9.7231	9.84696	9.38261	8.91175	9.49702	8.22017	9.04252	9.02259	9.53547	8.27203	8.65565	9.67205
A_51_P459944	-0.0402289	6.46508	-0.294737	0.772256	0.97055	-5.49203	A_51_P459944	-0.461727	6.46508	-3.23784	0.00555066	0.526308	-2.10491	A_51_P459944	-0.421499	6.46508	-3.01625	0.00872189	0.450599	-2.47607	TTATGGTGGCCGGCAAACCAGAGAATGACCTGAAGGAAGTGGTGACCGCCAACCGCTTGT	0	Tcf21	NM_011545	ref|Mus musculus transcription factor 21 (Tcf21), mRNA [NM_011545]	NM_011545	Tcf21	21412	transcription factor 21	GO:0000122,GO:0001657,GO:0001658,GO:0001763,GO:0001822,GO:0001944,GO:0006351,GO:0006355,GO:0009887,GO:0007530,GO:0007548,GO:0014707,GO:0030855,GO:0031063,GO:0032835,GO:0045944,GO:0048286,GO:0048536,GO:0048557,GO:0048608,GO:0048732,GO:0060008,GO:0060021,GO:0060425,GO:0060426,GO:0060435,GO:0060539,GO:0060541,GO:0060766,GO:0072162,GO:0072277,GO:0005634,GO:0005515,GO:0001077,GO:0001078,GO:0003677,GO:…	negative regulation of transcription from RNA polymerase II promoter,ureteric bud development,branching involved in ureteric bud morphogenesis,morphogenesis of a branching structure,kidney development,vasculature development,transcription, DNA-dependent,regulation of transcription, DNA-dependent,organ morphogenesis,sex determination,sex differentiation,branchiomeric skeletal muscle development,ep…	6.96672	6.4055	6.51264	6.71111	6.56832	6.7636	6.55627	6.61408	6.28765	6.34985	6.25127	6.4764	5.96217	5.88447	6.6661
A_55_P2109003	-0.606919	6.95198	-1.51213	0.151389	0.759106	-4.58159	A_55_P2109003	-0.460664	6.95198	-1.09854	0.289377	0.908121	-5.02073	A_55_P2109003	0.146254	6.95198	0.355913	0.726888	0.928382	-5.42607	AATCTTCACATTGCAGAGATAATGACTTTGAAGTAGATTTCCTGCACCACCCCCCAAGGC	0	ENSMUST00000044500	ENSMUST00000044500	ref|PREDICTED: Mus musculus predicted gene 4117 (Gm4117), partial miscRNA [XR_106816]	NA	NA	NA	NA	NA	NA	6.78245	9.71377	6.72599	6.79622	6.73634	6.54524	6.69548	6.70881	6.75873	6.80286	6.85937	6.5256	6.88788	6.78652	6.95451
A_51_P213359	-0.264301	8.64076	-1.57359	0.136543	0.748623	-4.50952	A_51_P213359	-0.460105	8.64076	-2.62195	0.0193019	0.661248	-3.05909	A_51_P213359	-0.195804	8.64076	-1.13865	0.272799	0.715682	-4.93516	CTAGTGGGAAACAAACACACCCTGACAATAAATGAAACTAAAACTTGAGTTTGCCTTTTT	0	Has2	NM_008216	ref|Mus musculus hyaluronan synthase 2 (Has2), mRNA [NM_008216]	NM_008216	Has2	15117	hyaluronan synthase 2	GO:0008284,GO:0030212,GO:0030213,GO:0030335,GO:0036120,GO:0060349,GO:1900625,GO:0016021,GO:0016020,GO:0005887,GO:0016740,GO:0016757,GO:0016758,GO:0050501	positive regulation of cell proliferation,hyaluronan metabolic process,hyaluronan biosynthetic process,positive regulation of cell migration,cellular response to platelet-derived growth factor stimulus,bone morphogenesis,positive regulation of monocyte aggregation,integral to membrane,membrane,integral to plasma membrane,transferase activity,transferase activity, transferring glycosyl groups,tran…	8.61316	9.45047	8.82584	9.21542	8.6817	8.67351	8.60327	8.81256	7.72111	8.76012	8.5776	7.91777	8.69019	8.56211	8.50657
A_55_P2013371	-0.197113	8.01587	-0.80605	0.432873	0.893531	-5.24496	A_55_P2013371	-0.459598	8.01587	-1.79887	0.0922939	0.836815	-4.23612	A_55_P2013371	-0.262485	8.01587	-1.0484	0.311139	0.738772	-5.01501	CCCGTGAATCCATAAGGGTAGTACATTACCAAGAATAAAGACTTTCTTCCTTTTCAATGC	0	Ttc29	NM_183096	ref|Mus musculus tetratricopeptide repeat domain 29 (Ttc29), mRNA [NM_183096]	NA	NA	NA	NA	NA	NA	8.39127	7.87788	7.8803	8.49453	8.64775	8.18569	7.56198	8.48673	7.4094	7.95574	7.85626	8.30448	7.1446	7.53354	8.50783
A_55_P2176838	-0.0479305	10.4444	-0.261448	0.797321	0.974547	-5.50034	A_55_P2176838	-0.459585	10.4444	-2.39946	0.0299332	0.709856	-3.39393	A_55_P2176838	-0.411654	10.4444	-2.19322	0.044556	0.509853	-3.68155	CAGCAATACTTTCTGTATGGTCCGCAGCACTGTATATTATGATTGATATTAATGTATCCA	0	Mitf	NM_001113198	ref|Mus musculus microphthalmia-associated transcription factor (Mitf), transcript variant 1, mRNA [NM_001113198]	NA	NA	NA	NA	NA	NA	10.8147	10.3384	10.1147	10.7665	10.8738	10.5803	10.4131	10.6096	10.3962	10.7525	10.3858	10.5612	9.80539	9.62794	10.6267
A_66_P122115	-0.210631	7.95715	-0.800634	0.435907	0.894574	-5.2487	A_66_P122115	-0.459571	7.95715	-1.67201	0.115355	0.847348	-4.39736	A_66_P122115	-0.24894	7.95715	-0.924236	0.37007	0.776917	-5.11572	GAAGATGACTCGTGGAATGAAATACATTTGTTTTCAAAGCTGAAATAATATCAGTCTGAA	0	Cdhr3	NM_001024478	ref|Mus musculus cadherin-related family member 3 (Cdhr3), mRNA [NM_001024478]	NA	NA	NA	NA	NA	NA	8.4421	7.86056	7.74708	8.36361	8.58824	8.08994	7.57378	8.39877	7.08224	8.05763	7.72833	8.35977	7.07484	7.38979	8.60064
A_52_P32864	-0.0736856	9.6652	-0.639388	0.532265	0.922246	-5.34942	A_52_P32864	-0.458221	9.6652	-3.80567	0.00173786	0.43593	-1.22534	A_52_P32864	-0.384535	9.6652	-3.25908	0.00531488	0.450599	-2.11048	TTTGATAATACCTTATTTGTAACTGTTCTGAAGAAAGTGGTTCCTATAACCTGGGATGCT	0	Prps2	NM_026662	ref|Mus musculus phosphoribosyl pyrophosphate synthetase 2 (Prps2), mRNA [NM_026662]	NM_026662	Prps2	110639	phosphoribosyl pyrophosphate synthetase 2	GO:0006015,GO:0006167,GO:0009116,GO:0009156,GO:0009165,GO:0016310,GO:0019693,GO:0044249,GO:0002189,GO:0043234,GO:0000166,GO:0000287,GO:0004749,GO:0030246,GO:0046872,GO:0005524,GO:0016208,GO:0016301,GO:0016740,GO:0019003,GO:0043531	5-phosphoribose 1-diphosphate biosynthetic process,AMP biosynthetic process,nucleoside metabolic process,ribonucleoside monophosphate biosynthetic process,nucleotide biosynthetic process,phosphorylation,ribose phosphate metabolic process,cellular biosynthetic process,ribose phosphate diphosphokinase complex,protein complex,nucleotide binding,magnesium ion binding,ribose phosphate diphosphokinase …	9.91679	9.79109	9.81457	10.1119	9.68966	9.79571	9.84954	9.88934	9.25744	9.57437	9.59037	9.53092	9.33531	9.05066	9.78032
A_55_P2186352	-0.165941	10.4164	-1.01851	0.324665	0.860119	-5.08074	A_55_P2186352	-0.458159	10.4164	-2.69155	0.0167987	0.648594	-2.95277	A_55_P2186352	-0.292217	10.4164	-1.75184	0.100321	0.576132	-4.2661	ACTCTGGGCCAGGGGTCACTGCTCTGCTAATAAATTCTTTTTAAATATCTAGCTCCAAAA	0	Ttc12	NM_172770	ref|Mus musculus tetratricopeptide repeat domain 12 (Ttc12), mRNA [NM_172770]	NA	NA	NA	NA	NA	NA	10.6353	10.5167	10.22	10.91	10.8789	10.5398	10.018	10.7572	10.1629	10.648	10.1054	10.4749	9.81395	10.1328	10.4324
A_55_P2038540	0.0120186	13.8815	0.0471178	0.963044	0.99636	-5.53011	A_55_P2038540	-0.45776	13.8815	-1.71768	0.10653	0.845262	-4.34014	A_55_P2038540	-0.469779	13.8815	-1.79887	0.0922941	0.568453	-4.20715	TATCATGGGTAATCCCAAGGTGAAGGCCCATGGCAAAAAGGTGATAACTGCCTTTAACGA	0	Hbb-b2	NM_016956	ref|Mus musculus hemoglobin, beta adult minor chain (Hbb-b2), mRNA [NM_016956]	NA	NA	NA	NA	NA	NA	13.1041	14.3527	14.6339	14.4936	13.6955	13.8452	14.0869	14.1228	13.9943	13.9796	13.4171	13.7249	13.6065	13.0669	14.0987
A_55_P1960291	-0.0511	9.45864	-0.390495	0.701689	0.957443	-5.46268	A_55_P1960291	-0.457097	9.45864	-3.34332	0.00447348	0.505654	-1.94039	A_55_P1960291	-0.405997	9.45864	-3.03036	0.00847529	0.450599	-2.45485	GCAGTCACCAGCGTGCCACAAGCCCTCAAGCTTCTGACCACTTAATAAATCTTTAAAAAA	0	Tjp3	NM_013769	ref|Mus musculus tight junction protein 3 (Tjp3), mRNA [NM_013769]	NA	NA	NA	NA	NA	NA	9.71319	9.60115	9.40302	9.79156	9.57103	9.69028	9.30159	9.6895	9.82733	9.25077	9.3659	9.45147	8.89421	8.85386	9.47468
A_55_P2051094	-0.174327	6.98879	-1.30958	0.210144	0.803818	-4.80452	A_55_P2051094	-0.455949	6.98879	-3.27839	0.00510908	0.521444	-2.04165	A_55_P2051094	-0.281623	6.98879	-2.06639	0.0566051	0.522982	-3.85603	TGTGGGGTAGATGGGATAGAGATAGGATGACCAAGTCAAATAAAAAACAGACTGACAATC	0	Rorc	NM_011281	ref|Mus musculus RAR-related orphan receptor gamma (Rorc), mRNA [NM_011281]	NA	NA	NA	NA	NA	NA	7.39386	7.04517	6.86383	7.31467	7.4354	7.20759	6.83927	7.10415	6.66787	6.95739	6.81128	6.98314	6.46733	6.58359	7.15733
A_52_P480351	-0.16562	8.86267	-1.45597	0.166119	0.772603	-4.6457	A_52_P480351	-0.455632	8.86267	-3.83379	0.00164107	0.43593	-1.18239	A_52_P480351	-0.290012	8.86267	-2.49019	0.0250561	0.479433	-3.25784	CACCAAAGGCTTCGGGACTCCTGTGTGTAGCTAGTTATTAAGACACTTAAGAACTCTCGT	0	Loxl2	NM_033325	ref|Mus musculus lysyl oxidase-like 2 (Loxl2), mRNA [NM_033325]	XM_985144	NA	NA	NA	NA	NA	9.10991	9.12462	8.79305	9.22538	9.04016	8.99205	8.73569	8.89783	8.68448	9.11694	8.70296	8.64901	8.70089	8.20702	8.96009
A_55_P2124736	0.0247405	8.41578	0.142182	0.888839	0.989377	-5.52199	A_55_P2124736	-0.454037	8.41578	-2.49748	0.0246988	0.692994	-3.24748	A_55_P2124736	-0.478777	8.41578	-2.68748	0.0169361	0.472053	-2.9678	CTCGACTTACAGGGATTGCTTTGTAAATGCAGATATGTTTTTGAAGACTTGTTTTTATCC	0	Col14a1	NM_181277	ref|Mus musculus collagen, type XIV, alpha 1 (Col14a1), mRNA [NM_181277]	NA	NA	NA	NA	NA	NA	8.67834	8.61172	8.26859	8.75757	8.39678	8.5987	8.38235	8.75409	8.45215	8.50657	8.57378	8.26062	7.99302	7.44717	8.55522
A_51_P361448	0.147482	7.60584	0.695407	0.497488	0.914711	-5.31679	A_51_P361448	-0.453857	7.60584	-2.04829	0.0585507	0.79545	-3.90015	A_51_P361448	-0.601339	7.60584	-2.76945	0.0143689	0.461385	-2.84593	ATAATTTGCTCTTGACCCAGGGAGGAGGTTGAACTAGATTGTACATGTGTTCTAGAACCG	0	Scara5	NM_028903	ref|Mus musculus scavenger receptor class A, member 5 (putative) (Scara5), transcript variant 1, mRNA [NM_028903]	NM_028903	Scara5	71145	scavenger receptor class A, member 5 (putative)	GO:0006810,GO:0006811,GO:0006879,GO:0006897,GO:0034605,GO:0034755,GO:0055072,GO:0070207,GO:0005886,GO:0016021,GO:0016020,GO:0005887,GO:0009986,GO:0005515,GO:0005044,GO:0070287	transport,ion transport,cellular iron ion homeostasis,endocytosis,cellular response to heat,iron ion transmembrane transport,iron ion homeostasis,protein homotrimerization,plasma membrane,integral to membrane,membrane,integral to plasma membrane,cell surface,protein binding,scavenger receptor activity,ferritin receptor activity	7.92165	7.63601	7.46614	8.00739	7.45955	7.97579	7.57867	8.08536	7.91282	7.33964	7.64661	7.81665	6.82755	6.66372	7.75002
A_51_P246653	-0.52146	7.45252	-3.07375	0.00775883	0.550511	-2.36602	A_51_P246653	-0.452814	7.45252	-2.55471	0.0220586	0.680066	-3.16116	A_51_P246653	0.0686453	7.45252	0.395216	0.698276	0.919412	-5.41314	TTAATACCACCCTTATTTCCAGTGTGGACTTCCAAATTGCTGGGGATCTGTTTATAGCTT	0	Clec7a	NM_020008	ref|Mus musculus C-type lectin domain family 7, member a (Clec7a), mRNA [NM_020008]	NM_020008	Clec7a	56644	C-type lectin domain family 7, member a	GO:0001878,GO:0001879,GO:0002238,GO:0002366,GO:0002752,GO:0006910,GO:0006911,GO:0006954,GO:0008037,GO:0016337,GO:0032760,GO:0045087,GO:0050766,GO:0071226,GO:0005886,GO:0016021,GO:0016020,GO:0009897,GO:0005515,GO:0001846,GO:0001872,GO:0001874,GO:0030246,GO:0046872,GO:0008329	response to yeast,detection of yeast,response to molecule of fungal origin,leukocyte activation involved in immune response,cell surface pattern recognition receptor signaling pathway,phagocytosis, recognition,phagocytosis, engulfment,inflammatory response,cell recognition,cell-cell adhesion,positive regulation of tumor necrosis factor production,innate immune response,positive regulation of phag…	7.53354	7.78777	7.22227	7.82379	8.59846	7.26891	7.37278	7.04257	7.35441	7.28278	7.24662	7.42407	7.1498	7.38343	7.29666
A_51_P444645	0.0466061	7.97778	0.318119	0.754803	0.967603	-5.4856	A_51_P444645	-0.452324	7.97778	-2.95509	0.00987558	0.584385	-2.5457	A_51_P444645	-0.49893	7.97778	-3.32631	0.00463195	0.450599	-2.00937	AGCATCTCTGAACTGGAAGGCAAGATCATGCCAGTTAACTACGAAGAGAACTCGCTGATT	0	Lect1	NM_010701	ref|Mus musculus leukocyte cell derived chemotaxin 1 (Lect1), mRNA [NM_010701]	NM_010701	Lect1	16840	leukocyte cell derived chemotaxin 1	GO:0001886,GO:0001937,GO:0007275,GO:0016525,GO:0030154,GO:0030948,GO:0045778,GO:0051216,GO:0016021	endothelial cell morphogenesis,negative regulation of endothelial cell proliferation,multicellular organismal development,negative regulation of angiogenesis,cell differentiation,negative regulation of vascular endothelial growth factor receptor signaling pathway,positive regulation of ossification,cartilage development,integral to membrane	8.44707	7.72232	7.71882	8.52839	8.24509	8.32314	8.01806	8.33978	7.88736	7.90833	7.91552	7.61587	7.71303	7.70508	7.57884
A_66_P130759	0.0038748	7.09144	0.0434931	0.965885	0.996579	-5.53026	A_66_P130759	-0.45227	7.09144	-4.85896	0.000211477	0.408871	0.313465	A_66_P130759	-0.456144	7.09144	-5.00092	0.000160574	0.450599	0.361249	ATAACCCAGCAAGAGCAACTCCAGAGAGGCCCAAGGAAGTTCTGGAATAAAATCATAGCT	0	ENSMUST00000111270	ENSMUST00000111270	gb|Mus musculus 0 day neonate skin cDNA, RIKEN full-length enriched library, clone:4631405J19 product:hypothetical protein, full insert sequence. [AK028444]	NA	NA	NA	NA	NA	NA	7.37046	7.29765	6.95996	7.24731	7.31246	7.23496	7.13289	7.35775	6.86669	7.53709	6.90147	6.76302	6.71634	6.64639	7.02718
A_55_P2171391	-0.414519	6.32908	-1.97832	0.0666593	0.689182	-3.9917	A_55_P2171391	-0.452087	6.32908	-2.06514	0.0567379	0.794031	-3.87666	A_55_P2171391	-0.0375681	6.32908	-0.175125	0.863336	0.965927	-5.46834	GAAGAAGTATATTGTTAGACTGATAATGTCCACCAATATGTTGTCAGAAAGTCCTTTAGC	0	A_55_P2171391	A_55_P2171391	Unknown	NA	NA	NA	NA	NA	NA	7.57585	6.31819	6.21287	6.21208	6.48291	6.27692	6.2766	6.12886	6.42745	6.05323	6.23618	6.16662	6.18041	6.14781	6.24018
A_30_P01018413	-0.123091	7.30023	-0.698633	0.495527	0.914317	-5.31484	A_30_P01018413	-0.451778	7.30023	-2.45428	0.0268884	0.698644	-3.31225	A_30_P01018413	-0.328687	7.30023	-1.82215	0.0885355	0.565203	-4.17764	CTTCAAGTGTAAAACGGCCATGTGATTGATATTTTTGGGAACTTACACATTTAAGCAAAG	0	chr17:33995525-34028025_R	chr17:33995525-34028025_R	lincRNA:chr17:33995525-34028025 reverse strand	NA	NA	NA	NA	NA	NA	7.66684	7.24876	7.31376	7.6338	7.76746	7.52047	7.09545	7.70626	6.7561	7.1533	7.10428	7.43334	6.58333	6.9172	7.60312
A_55_P1953758	-0.104044	10.1845	-0.745572	0.467509	0.903703	-5.28542	A_55_P1953758	-0.451718	10.1845	-3.09823	0.00738126	0.541689	-2.32277	A_55_P1953758	-0.347674	10.1845	-2.43344	0.0280096	0.484464	-3.34018	TCCTAGACCATGTGCCTTAATGAGTCTCTAAGACTTCACTCAATAAACATGCCAGTACCT	0	Serinc2	NM_172702	ref|Mus musculus serine incorporator 2 (Serinc2), mRNA [NM_172702]	NA	NA	NA	NA	NA	NA	10.4318	10.4398	10.3111	10.5144	10.3714	10.3691	10.1555	10.5429	9.57725	9.99716	10.0069	10.1553	9.73641	9.6387	10.5204
A_51_P336161	0.0118909	12.0182	0.047068	0.963083	0.99636	-5.53011	A_51_P336161	-0.451576	12.0182	-1.71087	0.107808	0.846872	-4.34873	A_51_P336161	-0.463467	12.0182	-1.79187	0.0934516	0.568453	-4.21598	ACACTGAAGCCTATGGAAATACGTACCTTCCTGGCCTCTGTACAATGGCAAGAACACAGG	0	Man2b1	NM_010764	ref|Mus musculus mannosidase 2, alpha B1 (Man2b1), mRNA [NM_010764]	NM_010764	Man2b1	17159	mannosidase 2, alpha B1	GO:0008152,GO:0005975,GO:0006013,GO:0006464,GO:0007611,GO:0005764,GO:0003824,GO:0004553,GO:0004559,GO:0030246,GO:0046872,GO:0005537,GO:0008270	metabolic process,carbohydrate metabolic process,mannose metabolic process,cellular protein modification process,learning or memory,lysosome,catalytic activity,hydrolase activity, hydrolyzing O-glycosyl compounds,alpha-mannosidase activity,carbohydrate binding,metal ion binding,mannose binding,zinc ion binding	12.355	12.0137	12.0261	12.1766	12.2919	12.2586	12.2533	12.1036	12.0599	12.1751	12.1592	10.237	11.9218	12.0504	12.1916
A_55_P2072284	-0.0529878	9.14026	-0.247878	0.807607	0.976529	-5.50344	A_55_P2072284	-0.451065	9.14026	-2.01965	0.0617544	0.799071	-3.93987	A_55_P2072284	-0.398077	9.14026	-1.81889	0.0890532	0.565507	-4.18178	CCTTTCTTGACATGCTGCTTTTGGGAAGGACAAGGGCATAGCCTTCCTTGAATGTGATTC	0	6030429G01Rik	NM_001033548	ref|Mus musculus RIKEN cDNA 6030429G01 gene (6030429G01Rik), mRNA [NM_001033548]	NA	NA	NA	NA	NA	NA	9.56306	8.72561	9.11607	9.57292	9.58868	9.41255	9.16622	9.31656	8.43249	9.5016	9.1348	9.57876	8.30509	8.5322	9.15734
A_30_P01022672	-0.173572	6.70996	-1.21355	0.243779	0.823452	-4.90175	A_30_P01022672	-0.450817	6.70996	-3.01686	0.00871119	0.56432	-2.44959	A_30_P01022672	-0.277246	6.70996	-1.89331	0.0778752	0.551149	-4.08612	TTGCAAATCTTTGAAGCGGGAGGACCAGTGATCATGCCATAGTAGTTAAAAGACACGGGA	0	chr6:112552041-112560067_R	chr6:112552041-112560067_R	lincRNA:chr6:112552041-112560067 reverse strand	NA	NA	NA	NA	NA	NA	7.04811	6.74206	6.38329	7.22814	7.08637	6.6426	6.61786	6.9262	6.61586	6.91518	6.49618	6.59433	6.23392	6.26891	6.85039
A_30_P01025525	-0.496857	6.03537	-1.69567	0.110706	0.73086	-4.36083	A_30_P01025525	-0.448034	6.03537	-1.46351	0.164073	0.870326	-4.64563	A_30_P01025525	0.0488226	6.03537	0.162745	0.872903	0.968352	-5.47019	TACAGTGAAGATTTATTTCTCATTGGACATAACCAACAGCGTGTAGCCGGGGAGACTGGA	0	chr3:37659958-37665945_F	chr3:37659958-37665945_F	lincRNA:chr3:37659958-37665945 forward strand	NA	NA	NA	NA	NA	NA	7.71416	5.89776	5.95097	5.84914	5.86048	5.85891	5.87459	5.88443	6.06602	5.90021	5.82764	5.94722	5.81898	5.97682	6.10329
A_52_P26626	-0.163533	8.6023	-0.812773	0.429126	0.893104	-5.24028	A_52_P26626	-0.446944	8.6023	-2.12613	0.0505977	0.779947	-3.79088	A_52_P26626	-0.28341	8.6023	-1.3758	0.189185	0.65481	-4.70075	TGGGGTCTCGCTTTCTTTATTGGCACAGTAGGCCGCTCTACCGGCCTATACTCCCTGTGT	0	Fam92b	NM_001033980	ref|Mus musculus family with sequence similarity 92, member B (Fam92b), mRNA [NM_001033980]	NM_001033980	Fam92b	436062	family with sequence similarity 92, member B	GO:0008150,GO:0005575,GO:0003674	biological_process,cellular_component,molecular_function	8.94312	8.757	8.2394	8.98499	9.03329	8.75271	8.20722	8.86389	8.90871	8.37829	8.30117	8.8914	7.78647	8.18071	8.80606
A_51_P411917	-0.241592	6.72032	-1.9381	0.0717703	0.695778	-4.04613	A_51_P411917	-0.44686	6.72032	-3.43115	0.00373736	0.48135	-1.80362	A_51_P411917	-0.205268	6.72032	-1.60839	0.128699	0.605225	-4.44002	GTTCATCGTAACGTGGGCTGATCTGAGGTCACTTGGAATTTGTAAACAGGGTAGCAAACA	0	Gata6	NM_010258	ref|Mus musculus GATA binding protein 6 (Gata6), mRNA [NM_010258]	NM_010258	Gata6	14465	GATA binding protein 6	GO:0000122,GO:0001701,GO:0001889,GO:0003148,GO:0003309,GO:0003310,GO:0006366,GO:0006351,GO:0006355,GO:0006644,GO:0007493,GO:0043066,GO:0042493,GO:0010468,GO:0014898,GO:0045893,GO:0045892,GO:0030513,GO:0030855,GO:0031016,GO:0032911,GO:0032912,GO:0035239,GO:0035987,GO:0043065,GO:0043627,GO:0045766,GO:0045944,GO:0048645,GO:0048738,GO:0051145,GO:0070848,GO:0055007,GO:0060045,GO:0060430,GO:0060486,GO:…	negative regulation of transcription from RNA polymerase II promoter,in utero embryonic development,liver development,outflow tract septum morphogenesis,type B pancreatic cell differentiation,pancreatic A cell differentiation,transcription from RNA polymerase II promoter,transcription, DNA-dependent,regulation of transcription, DNA-dependent,phospholipid metabolic process,endodermal cell fate det…	7.44948	6.85877	6.69234	6.90618	6.75408	6.79632	6.70212	6.72787	6.50168	6.68076	6.77948	6.62704	6.4783	6.30842	6.54203
A_55_P2052048	-0.152324	8.43796	-0.929218	0.367565	0.874565	-5.15384	A_55_P2052048	-0.446786	8.43796	-2.60869	0.019818	0.666494	-3.07927	A_55_P2052048	-0.294462	8.43796	-1.7545	0.0998511	0.575788	-4.26279	GGCCAAAGGACGATGTCTTATAGAAGAGATTTCTAGTTCGGAAATCCAGGTGGAGGTTAA	0	Pih1d2	NM_028300	ref|Mus musculus PIH1 domain containing 2 (Pih1d2), mRNA [NM_028300]	NA	NA	NA	NA	NA	NA	8.83162	8.4421	8.36493	8.83466	8.76889	8.60454	8.34775	8.63899	8.0024	8.37386	8.22096	8.54281	7.81172	7.90945	8.8747
A_55_P1963807	-0.197181	7.58327	-0.592511	0.562381	0.92985	-5.37474	A_55_P1963807	-0.446166	7.58327	-1.28322	0.218986	0.891754	-4.84121	A_55_P1963807	-0.248985	7.58327	-0.730771	0.476238	0.829823	-5.25019	TCTGGGGATCCCCACAAGACTGCTGTCACCAGCCACAGATCATTAAAACCTTCAAGCCTT	0	Actg2	NM_009610	ref|Mus musculus actin, gamma 2, smooth muscle, enteric (Actg2), mRNA [NM_009610]	NA	NA	NA	NA	NA	NA	8.36566	7.82087	7.79259	7.59688	7.12412	7.29026	6.97813	8.45278	7.29854	8.14175	8.49042	7.19066	6.89362	7.0752	7.23764
A_51_P415306	-0.0381732	7.0797	-0.235584	0.816959	0.978195	-5.50611	A_51_P415306	-0.446074	7.0797	-2.63493	0.0188096	0.660556	-3.03932	A_51_P415306	-0.407901	7.0797	-2.45877	0.0266524	0.48332	-3.30349	TGCGCAGGACAGGTAGCAGAGGTCTCTTCCTGTGAATGGTCAGCTACGGCAGCATCGATA	0	4930563D23Rik	NM_029252	ref|Mus musculus RIKEN cDNA 4930563D23 gene (4930563D23Rik), mRNA [NM_029252]	NM_029252	4930563D23Rik	75328	RIKEN cDNA 4930563D23 gene	GO:0008150,GO:0005575,GO:0003674	biological_process,cellular_component,molecular_function	7.32697	7.25962	7.01252	7.55241	7.17265	7.28567	6.96938	7.53294	6.91904	6.77158	6.92343	7.14588	6.64388	6.38817	7.29139
A_55_P2164469	0.0160599	9.79391	0.15319	0.880301	0.98781	-5.52053	A_55_P2164469	-0.445693	9.79391	-4.06912	0.0010175	0.43593	-0.826173	A_55_P2164469	-0.461753	9.79391	-4.30206	0.000636346	0.450599	-0.581444	CCATGTCCCAGAGCCAGAAGAGAGGCTGTTGTTTGGAAAGGCAAGAAGAATTCCCCAAAC	0	Gm11744	NM_001163318	ref|Mus musculus predicted gene 11744 (Gm11744), mRNA [NM_001163318]	NA	NA	NA	NA	NA	NA	9.99048	9.92132	9.80562	9.98583	9.92769	9.99765	9.82536	9.99954	9.97379	9.87205	9.65379	9.55729	9.13445	9.30329	9.96049
A_51_P348749	-0.0472297	7.52994	-0.314164	0.757746	0.968121	-5.48673	A_51_P348749	-0.445647	7.52994	-2.83731	0.0125333	0.610092	-2.72835	A_51_P348749	-0.398418	7.52994	-2.58855	0.0206274	0.479433	-3.1139	AAGCAGAATGACTGGGACAGCACCCAGGCTGTGGGATGATCACACACTACTGAGGGCCTT	0	Llgl2	NM_145438	ref|Mus musculus lethal giant larvae homolog 2 (Drosophila) (Llgl2), mRNA [NM_145438]	NM_145438	Llgl2	217325	lethal giant larvae homolog 2 (Drosophila)	GO:0006887,GO:0007049,GO:0032878,GO:0051301,GO:0005737,GO:0043231,GO:0030165	exocytosis,cell cycle,regulation of establishment or maintenance of cell polarity,cell division,cytoplasm,intracellular membrane-bounded organelle,PDZ domain binding	7.93131	7.67177	7.46996	7.83932	7.61772	7.84067	7.4824	7.76382	7.37644	7.30102	7.41807	7.61698	6.96579	6.90729	7.74662
A_51_P201785	-0.237654	10.6238	-1.29008	0.216659	0.808822	-4.82473	A_51_P201785	-0.444451	10.6238	-2.30925	0.0356645	0.729855	-3.52698	A_51_P201785	-0.206797	10.6238	-1.09646	0.290259	0.724816	-4.97316	TGCTGGCCTGGGAAACTGGCTGTAGTCCTAGCTTCGACTTAAGTTTCAGAATAAAGGTTT	0	Morn5	NM_029309	ref|Mus musculus MORN repeat containing 5 (Morn5), mRNA [NM_029309]	NM_029309	Morn5	75495	MORN repeat containing 5	GO:0008150,GO:0005575,GO:0003674	biological_process,cellular_component,molecular_function	10.8644	10.6523	10.5679	11.1603	11.1205	10.731	10.2499	10.9111	9.86467	10.8625	10.416	10.7428	10.0347	10.1825	10.997
A_55_P1963264	0.0612765	7.99976	0.197598	0.846026	0.983276	-5.51351	A_55_P1963264	-0.444446	7.99976	-1.37177	0.190409	0.880526	-4.74752	A_55_P1963264	-0.505722	7.99976	-1.59286	0.132151	0.608044	-4.45828	ATGAAGATGACTATGCAGCTACGGAACAATCACAGCAGTACCCAGTTTGTAAGGATTTAC	0	LOC100040412	ENSMUST00000115485	ref|PREDICTED: Mus musculus lysine-specific demethylase 5D-like (LOC100040412), mRNA [XM_001474638]	NA	NA	NA	NA	NA	NA	8.17497	8.2394	8.31803	8.01827	7.94821	8.22809	8.18283	8.25154	7.88496	8.17049	8.09296	8.14841	5.98062	8.22329	8.13426
A_52_P418515	-0.267052	9.39949	-1.28397	0.218731	0.809965	-4.83101	A_52_P418515	-0.444359	9.39949	-2.04488	0.0589241	0.796224	-3.90489	A_52_P418515	-0.177306	9.39949	-0.832644	0.418173	0.801389	-5.1829	TTAAGCACCACACAGTAAATGGTTTCCTTATTGTTCGCTACATTCAAATGAATTCCTTGG	0	1700007G11Rik	NM_001024614	ref|Mus musculus RIKEN cDNA 1700007G11 gene (1700007G11Rik), mRNA [NM_001024614]	NM_001024614	1700007G11Rik	75784	RIKEN cDNA 1700007G11 gene	GO:0008150,GO:0005575,GO:0003674	biological_process,cellular_component,molecular_function	9.8239	9.24601	9.24866	9.99841	9.96686	9.52592	9.10474	9.63444	8.68302	9.32043	9.21215	9.55076	8.8571	8.86255	9.95741
A_30_P01029207	-0.125003	6.80571	-0.908968	0.377815	0.877948	-5.1696	A_30_P01029207	-0.444292	6.80571	-3.09221	0.00747231	0.541689	-2.33215	A_30_P01029207	-0.319289	6.80571	-2.2677	0.0386376	0.500816	-3.57709	AAGTTCCAAGGTCTACTCTGTGCAATGATGAAAACCCAAGATGGCAGGAGACGAAGCATT	0	chr3:35236023-35241498_R	chr3:35236023-35241498_R	lincRNA:chr3:35236023-35241498 reverse strand	NA	NA	NA	NA	NA	NA	7.06295	6.89617	6.92825	7.25796	6.93675	7.08244	6.58155	7.04838	6.59808	6.61481	6.67824	6.88383	6.21106	6.38658	6.91856
A_55_P1975295	-0.229769	8.56258	-0.678354	0.507932	0.91775	-5.32699	A_55_P1975295	-0.444238	8.56258	-1.25532	0.228665	0.89422	-4.86974	A_55_P1975295	-0.214469	8.56258	-0.618452	0.545603	0.864731	-5.31498	ATGGTGACTACCCTGAATTCTTCCGCTGGAATGGCCACAACGACCACATGGGCTCCTGTC	0	Crygn	NM_153076	ref|Mus musculus crystallin, gamma N (Crygn), mRNA [NM_153076]	NA	NA	NA	NA	NA	NA	9.13563	8.05553	8.27022	9.46898	9.2077	8.91831	8.0425	8.976	7.20926	8.68477	8.37223	8.98605	7.6404	8.07024	9.40087
A_52_P127270	-0.0837458	6.90456	-0.524358	0.607732	0.942152	-5.40829	A_52_P127270	-0.443675	6.90456	-2.65892	0.0179308	0.656602	-3.0027	A_52_P127270	-0.359929	6.90456	-2.2012	0.0438841	0.509714	-3.67043	CGTTTGTTTCTGATAGTGGAAGAGCGCATCCAGCTTCGCTACCATTGCCGCGACGACTAC	0	Ccdc135	NM_001042715	ref|Mus musculus coiled-coil domain containing 135 (Ccdc135), mRNA [NM_001042715]	NM_001042715	Ccdc135	330830	coiled-coil domain containing 135	GO:0001539,GO:0007283,GO:0008150,GO:0030154,GO:0005737,GO:0005929,GO:0042995,GO:0003674	ciliary or bacterial-type flagellar motility,spermatogenesis,biological_process,cell differentiation,cytoplasm,cilium,cell projection,molecular_function	7.29334	6.76452	6.78682	7.3601	7.20442	7.07768	6.85287	7.16709	6.60698	6.91849	6.72039	7.0427	6.29323	6.34792	7.13179
A_55_P1959500	-0.0327964	6.63203	-0.391763	0.700772	0.957443	-5.46223	A_55_P1959500	-0.443524	6.63203	-5.07094	0.000140307	0.382892	0.601953	A_55_P1959500	-0.410727	6.63203	-4.79211	0.000240952	0.450599	0.0882429	ATGTATGGAAGTGACTTCTTGCCTTTCATAAAATCCTAATAAAACCCATCTTTTCATGGC	0	Ces2e	NM_172759	ref|Mus musculus carboxylesterase 2E (Ces2e), transcript variant 1, mRNA [NM_172759]	NA	NA	NA	NA	NA	NA	6.95808	6.64689	6.56337	6.92408	6.93697	6.82263	6.67965	6.89407	6.49234	6.67006	6.3583	6.58321	6.38418	6.28995	6.27675
A_55_P2170309	-0.110954	8.59331	-0.85586	0.40561	0.886713	-5.20949	A_55_P2170309	-0.441767	8.59331	-3.26157	0.0052878	0.525417	-2.06788	A_55_P2170309	-0.330813	8.59331	-2.4924	0.024947	0.479433	-3.25461	TACGGAGTCTACCGGGGCCTCAGTCCCCTTGACAACCATGAACTAGATGGTTTGGACCAG	0	Ppfibp2	NM_008905	ref|Mus musculus PTPRF interacting protein, binding protein 2 (liprin beta 2) (Ppfibp2), transcript variant 1, mRNA [NM_008905]	NA	NA	NA	NA	NA	NA	8.95539	8.56337	8.46335	9.00397	8.75409	8.66449	8.46951	8.78906	8.78822	8.64833	8.48318	8.69244	8.03282	8.0671	8.52437
A_55_P2078695	-0.232881	7.55846	-1.14911	0.268597	0.835593	-4.96371	A_55_P2078695	-0.441408	7.55846	-2.0847	0.0546981	0.790192	-3.84928	A_55_P2078695	-0.208527	7.55846	-1.005	0.330916	0.750815	-5.05144	CCCTTCATTTGATGTAAATATTGTGAGTTGCTGGTTCTCAATAACAATGTCAAAAAGCAG	0	Fbxl13	NM_001199632	ref|Mus musculus F-box and leucine-rich repeat protein 13 (Fbxl13), transcript variant 1, mRNA [NM_001199632]	NA	NA	NA	NA	NA	NA	7.94856	7.40263	7.47941	7.99081	8.11693	7.66115	7.19648	7.82972	7.01528	7.68751	7.21122	7.75997	6.84433	7.17602	8.05683
A_55_P2075200	-0.143815	8.54777	-1.51977	0.149472	0.758369	-4.57273	A_55_P2075200	-0.441283	8.54777	-4.4634	0.000460976	0.419967	-0.24531	A_55_P2075200	-0.297468	8.54777	-3.07037	0.00781236	0.450599	-2.39463	CTGTTGTGCAGACTGAAAACTTTTTAAAGAGGCCTCGTCATGTGTAATTAAATCTTGTAT	0	Tor3a	NM_023141	ref|Mus musculus torsin family 3, member A (Tor3a), mRNA [NM_023141]	NA	NA	NA	NA	NA	NA	8.84073	8.71472	8.51232	8.82184	8.87973	8.76995	8.5038	8.55819	8.18215	8.71782	8.36277	8.37743	8.23639	8.11916	8.61954
A_51_P255304	-0.0608032	7.54369	-0.45602	0.654942	0.950523	-5.43798	A_51_P255304	-0.441159	7.54369	-3.16685	0.0064171	0.534946	-2.21571	A_51_P255304	-0.380356	7.54369	-2.78627	0.013891	0.460344	-2.82086	AGGCTTTGCGTTCACATGTACTGTAATAGCCAGTCTTCTAGAGGTGTGACTCGTCTCCTC	0	Cav3	NM_007617	ref|Mus musculus caveolin 3 (Cav3), mRNA [NM_007617]	NM_007617	Cav3	12391	caveolin 3	GO:0001778,GO:0002027,GO:0008104,GO:0006469,GO:0006641,GO:0006897,GO:0007009,GO:0007015,GO:0007204,GO:0007520,GO:0008016,GO:0008284,GO:0010614,GO:0010831,GO:0014819,GO:0014902,GO:0017015,GO:0031116,GO:0031122,GO:0031579,GO:0038009,GO:0042391,GO:0042593,GO:0042632,GO:0043407,GO:0043409,GO:0045792,GO:0046716,GO:0051001,GO:0051394,GO:0051647,GO:0051896,GO:0051924,GO:0051926,GO:0055013,GO:0055117,GO:…	plasma membrane repair,regulation of heart rate,protein localization,negative regulation of protein kinase activity,triglyceride metabolic process,endocytosis,plasma membrane organization,actin filament organization,elevation of cytosolic calcium ion concentration,myoblast fusion,regulation of heart contraction,positive regulation of cell proliferation,negative regulation of cardiac muscle hypert…	7.9577	7.7521	7.81354	7.65797	7.69044	7.85127	7.86861	7.66463	6.48321	7.60857	7.70942	7.14014	7.25264	7.24134	7.4638
A_55_P2122830	0.0182926	8.76893	0.124868	0.902295	0.990625	-5.52408	A_55_P2122830	-0.441022	8.76893	-2.88144	0.0114645	0.599212	-2.66003	A_55_P2122830	-0.459315	8.76893	-3.06239	0.00794034	0.450599	-2.40664	GCAGCTAACAAAGAGAGATGGTTTTGCATTGATTTGCTTCTTTTTAATTGCTTTCCGTTT	0	Zfp185	NM_009549	ref|Mus musculus zinc finger protein 185 (Zfp185), transcript variant 1, mRNA [NM_009549]	NA	NA	NA	NA	NA	NA	9.17269	8.82735	8.56211	9.14076	8.90959	9.08069	8.82017	9.03772	8.36074	8.88113	8.52515	8.76492	8.53096	8.04996	8.87001
A_51_P258473	0.0888025	8.32449	0.467414	0.646957	0.949284	-5.43331	A_51_P258473	-0.440516	8.32449	-2.21928	0.042395	0.759233	-3.65775	A_51_P258473	-0.529318	8.32449	-2.72126	0.0158285	0.466711	-2.91766	GCTGCTTTCAAAGTCCTTCACATCGTCTAGACAGCGTTTAGTGGGGATCAAAAGTGCTAT	0	4931429I11Rik	NM_001081121	ref|Mus musculus RIKEN cDNA 4931429I11 gene (4931429I11Rik), mRNA [NM_001081121]	XM_134806	NA	NA	NA	NA	NA	8.71239	8.3299	8.19419	8.45423	8.45928	8.60141	8.2284	8.82201	8.64582	8.03128	8.26196	8.42817	7.62445	7.51054	8.56337
A_51_P382925	-0.0909352	8.34263	-0.618726	0.545428	0.925749	-5.3608	A_51_P382925	-0.440228	8.34263	-2.86694	0.0118055	0.603043	-2.68249	A_51_P382925	-0.349293	8.34263	-2.3213	0.0348427	0.496542	-3.5011	ATGAGATGTTCTCCCCAAAACACACAAAAGCAAGTGCCTTTACCTGGAGATAACTTGTGT	0	Fadd	NM_010175	ref|Mus musculus Fas (TNFRSF6)-associated via death domain (Fadd), mRNA [NM_010175]	NM_010175	Fadd	14082	Fas (TNFRSF6)-associated via death domain	GO:0006915,GO:0007165,GO:0070265,GO:0042981,GO:0032757,GO:0032760,GO:0043065,GO:0045087,GO:0045862,GO:0045944,GO:0051291,GO:0051607,GO:0060340,GO:0097049,GO:0097190,GO:0097191,GO:0097192,GO:0097202,GO:1902043,GO:2001238,GO:0005737,GO:0043005,GO:0031264,GO:0031265,GO:0043234,GO:0044297,GO:0045121,GO:0005515,GO:0002020,GO:0005164,GO:0042802	apoptotic process,signal transduction,necrotic cell death,regulation of apoptotic process,positive regulation of interleukin-8 production,positive regulation of tumor necrosis factor production,positive regulation of apoptotic process,innate immune response,positive regulation of proteolysis,positive regulation of transcription from RNA polymerase II promoter,protein heterooligomerization,defense…	8.47221	8.66128	8.4778	8.47796	8.60366	8.50721	8.32734	8.47522	8.42282	8.31325	8.40162	7.25832	8.1045	8.24965	8.38662
A_30_P01030666	-0.230895	8.01966	-1.77524	0.0962533	0.716718	-4.26022	A_30_P01030666	-0.43928	8.01966	-3.23265	0.00560995	0.526308	-2.11302	A_30_P01030666	-0.208385	8.01966	-1.56489	0.138566	0.614757	-4.49088	CCCCATACTCCTACCTGAACACTGCCCACACACCACCAGCGCAGCCTCACCTCACACCCA	0	chr6:47700758-47717846_F	chr6:47700758-47717846_F	lincRNA:chr6:47700758-47717846 forward strand	NA	NA	NA	NA	NA	NA	8.43294	7.99911	7.92619	8.60141	8.24462	8.04515	7.79141	8.26514	7.88617	7.88299	7.7622	7.83427	7.70335	7.71378	8.20621
A_51_P495232	-0.119205	11.9294	-1.01158	0.327861	0.861261	-5.08662	A_51_P495232	-0.437615	11.9294	-3.55445	0.00290368	0.460996	-1.61219	A_51_P495232	-0.31841	11.9294	-2.63917	0.0186511	0.473499	-3.03929	TGTTTAAGGCCATCTTACTATACTACTCAGATGTAATGGCTGTCCCCAAGATAGAAATGT	0	Gpx8	NM_027127	ref|Mus musculus glutathione peroxidase 8 (putative) (Gpx8), mRNA [NM_027127]	NM_027127	Gpx8	69590	glutathione peroxidase 8 (putative)	GO:0055114,GO:0006979,GO:0005575,GO:0016021,GO:0016020,GO:0004601,GO:0004602,GO:0016491	oxidation-reduction process,response to oxidative stress,cellular_component,integral to membrane,membrane,peroxidase activity,glutathione peroxidase activity,oxidoreductase activity	12.1962	12.0365	11.8481	12.3667	12.1744	12.1304	11.6866	12.1886	11.7245	11.9886	11.7699	11.7909	11.6581	11.4453	11.9368
A_51_P508580	-0.274159	8.90815	-1.91675	0.0746231	0.700418	-4.07477	A_51_P508580	-0.436702	8.90815	-2.9223	0.0105545	0.588914	-2.59664	A_51_P508580	-0.162543	8.90815	-1.10997	0.284582	0.722095	-4.96113	CCATCCAGGCCTAGCTGGCCAGGGACAAGGCAGAAATTTTAGAAAACCAAAGACTATTTT	0	Tcf15	NM_009328	ref|Mus musculus transcription factor 15 (Tcf15), mRNA [NM_009328]	NM_009328	Tcf15	21407	transcription factor 15	GO:0001756,GO:0003016,GO:0006351,GO:0006355,GO:0007275,GO:0007517,GO:0009952,GO:0016265,GO:0036342,GO:0042755,GO:0043583,GO:0043588,GO:0048339,GO:0048644,GO:0048705,GO:0050884,GO:0005634,GO:0003677,GO:0046983	somitogenesis,respiratory system process,transcription, DNA-dependent,regulation of transcription, DNA-dependent,multicellular organismal development,muscle organ development,anterior/posterior pattern specification,death,post-anal tail morphogenesis,eating behavior,ear development,skin development,paraxial mesoderm development,muscle organ morphogenesis,skeletal system morphogenesis,neuromuscula…	9.22257	9.34532	9.24664	9.22068	9.07457	8.95196	9.0779	9.03859	7.37475	9.0538	8.96278	8.61761	8.67485	8.68865	9.07153
A_52_P330359	-0.191411	7.00043	-1.02367	0.322303	0.859084	-5.07634	A_52_P330359	-0.435679	7.00043	-2.23014	0.0415238	0.754383	-3.64207	A_52_P330359	-0.244268	7.00043	-1.27595	0.221477	0.679702	-4.8036	AGTTAGATGCAAATCAGTTTTAAAAGATCGAGCTGTTTTAAGTGTGTTTTGGGAATGTGC	0	Agbl2	NM_178755	ref|Mus musculus ATP/GTP binding protein-like 2 (Agbl2), mRNA [NM_178755]	AK029932	Agbl2	271813	ATP/GTP binding protein-like 2	GO:0006508,GO:0005829,GO:0005737,GO:0004180,GO:0004181,GO:0008237,GO:0008233,GO:0046872,GO:0008270,GO:0016787	proteolysis,cytosol,cytoplasm,carboxypeptidase activity,metallocarboxypeptidase activity,metallopeptidase activity,peptidase activity,metal ion binding,zinc ion binding,hydrolase activity	7.413	6.88501	6.91486	7.32818	7.52499	7.14588	6.80449	7.17088	6.57421	7.03317	6.68695	7.40203	6.26934	6.55459	7.29888
A_66_P108267	-0.181715	7.37668	-1.62969	0.124091	0.73854	-4.44209	A_66_P108267	-0.434715	7.37668	-3.73159	0.00202146	0.43593	-1.33888	A_66_P108267	-0.253	7.37668	-2.21621	0.0426444	0.508169	-3.64945	TCATGCAGTTTAAGTGTGAAGACCCCGTGTCCGGGTAGTGCCAAGACTCTGTAGGTGTAG	0	Foxn4	NM_148935	ref|Mus musculus forkhead box N4 (Foxn4), mRNA [NM_148935]	NA	NA	NA	NA	NA	NA	7.36653	7.71139	7.3654	7.83135	7.77188	7.37521	7.25411	7.6067	7.04311	7.45887	7.15585	7.20351	6.99827	7.03044	7.47752
A_51_P274124	-0.182789	8.59069	-1.58925	0.132963	0.745536	-4.49085	A_51_P274124	-0.434503	8.59069	-3.61585	0.00256091	0.440252	-1.5172	A_51_P274124	-0.251713	8.59069	-2.1376	0.0495143	0.514725	-3.75863	ATCTGAGCTCTGATTCATTACTATTCCCCATTCCAGATAATGGCAACTGTTTGATACGAG	0	Mansc1	NM_026345	ref|Mus musculus MANSC domain containing 1 (Mansc1), mRNA [NM_026345]	NM_026345	Mansc1	67729	MANSC domain containing 1	GO:0008150,GO:0005575,GO:0016021,GO:0016020,GO:0003674	biological_process,cellular_component,integral to membrane,membrane,molecular_function	8.90676	8.68302	8.59549	8.77102	9.00397	8.74149	8.52201	8.55349	8.33679	8.74627	8.57695	8.65644	8.09463	8.07816	8.59392
A_52_P420504	-0.182014	11.0798	-0.548764	0.591285	0.937296	-5.39673	A_52_P420504	-0.432517	11.0798	-1.24813	0.231215	0.894741	-4.87702	A_52_P420504	-0.250504	11.0798	-0.737687	0.472147	0.827761	-5.24587	GTTTTGTGGATCAGCGCCTCCAGTTCCTTTCCAAATCATTCCTGCCCAAAGCTTTGATTT	0	Acta2	NM_007392	ref|Mus musculus actin, alpha 2, smooth muscle, aorta (Acta2), mRNA [NM_007392]	NM_007392	Acta2	11475	actin, alpha 2, smooth muscle, aorta	GO:0008217,GO:0014829,GO:0005737,GO:0005856,GO:0015629,GO:0030485	regulation of blood pressure,vascular smooth muscle contraction,cytoplasm,cytoskeleton,actin cytoskeleton,smooth muscle contractile fiber	11.8503	11.1347	11.4477	11.2695	10.4656	10.8493	10.5646	11.9205	10.8017	11.3506	11.8248	10.7944	10.031	10.6873	11.2046
A_51_P262325	-0.0968145	8.64648	-0.879323	0.393167	0.881569	-5.19213	A_51_P262325	-0.431661	8.64648	-3.75254	0.00193681	0.43593	-1.30672	A_51_P262325	-0.334847	8.64648	-2.97051	0.00957142	0.450599	-2.54486	GCCTGGACAATGGCCTGTTCATCTCCAATGATGTATTTTTGATCAACACTTTTTTCTTCC	0	Nek11	NM_172461	ref|Mus musculus NIMA (never in mitosis gene a)-related expressed kinase 11 (Nek11), mRNA [NM_172461]	NM_172461	Nek11	208583	NIMA (never in mitosis gene a)-related expressed kinase 11	GO:0006468,GO:0007049,GO:0007243,GO:0016310,GO:0031572,GO:0031573,GO:0005634,GO:0000166,GO:0004672,GO:0004674,GO:0046872,GO:0005524,GO:0016301,GO:0016740,GO:0016772	protein phosphorylation,cell cycle,intracellular protein kinase cascade,phosphorylation,G2 DNA damage checkpoint,intra-S DNA damage checkpoint,nucleus,nucleotide binding,protein kinase activity,protein serine/threonine kinase activity,metal ion binding,ATP binding,kinase activity,transferase activity,transferase activity, transferring phosphorus-containing groups	8.96758	8.77922	8.58348	8.9702	8.92045	8.83311	8.62119	8.87602	8.25241	8.62219	8.56816	8.60189	8.23122	8.16666	8.70339
A_52_P381484	-0.169722	7.74507	-1.54469	0.143364	0.753755	-4.54365	A_52_P381484	-0.430965	7.74507	-3.75421	0.00193022	0.43593	-1.30416	A_52_P381484	-0.261243	7.74507	-2.32233	0.0347739	0.4964	-3.49965	CCACAGGAGGAACAAACGAAGAGGGGCAGTTTTTCGAAACTTGGCCCTTGTGTGTCGTTG	0	Spon2	NM_133903	ref|Mus musculus spondin 2, extracellular matrix protein (Spon2), mRNA [NM_133903]	NM_133903	Spon2	100689	spondin 2, extracellular matrix protein	GO:0007155,GO:0045087,GO:0005576,GO:0005578,GO:0046872	cell adhesion,innate immune response,extracellular region,proteinaceous extracellular matrix,metal ion binding	8.02021	8.25787	7.6128	8.07881	7.77756	7.83135	7.81655	7.69166	7.41189	8.01607	7.70335	7.45916	7.71227	7.27456	7.51191
A_51_P112627	-0.111477	9.66359	-0.965294	0.349783	0.870083	-5.125	A_51_P112627	-0.428669	9.66359	-3.55282	0.00291339	0.460996	-1.61472	A_51_P112627	-0.317192	9.66359	-2.68272	0.0170982	0.472053	-2.97486	ACATTAGTCCTTGTCACCAACAGGAAACTGAGTGATGGACCCTCACTTCACAGCTTCAAT	0	St6galnac2	NM_009180	ref|Mus musculus ST6 (alpha-N-acetyl-neuraminyl-2,3-beta-galactosyl-1,3)-N-acetylgalactosaminide alpha-2,6-sialyltransferase 2 (St6galnac2), mRNA [NM_009180]	NM_009180	St6galnac2	20446	ST6 (alpha-N-acetyl-neuraminyl-2,3-beta-galactosyl-1,3)-N-acetylgalactosaminide alpha-2,6-sialyltransferase 2	GO:0006486,GO:0016021,GO:0016020,GO:0005794,GO:0030173,GO:0008373,GO:0016740,GO:0016757	protein glycosylation,integral to membrane,membrane,Golgi apparatus,integral to Golgi membrane,sialyltransferase activity,transferase activity,transferase activity, transferring glycosyl groups	10.0069	9.728	9.63301	10.0063	9.83639	9.76646	9.57662	9.90599	9.41839	9.77323	9.5592	9.73712	9.13202	9.20988	9.66436
A_55_P2002642	-0.281971	9.57979	-1.62241	0.125649	0.73972	-4.45092	A_55_P2002642	-0.428105	9.57979	-2.35766	0.0324711	0.716805	-3.4558	A_55_P2002642	-0.146134	9.57979	-0.821269	0.424421	0.804908	-5.1908	CATGCTGCCTCCGTCTGTTTCACCACTGTTTGTGATACAATAAAGGAATGCAAAACTCAA	0	Ccdc67	NM_181816	ref|Mus musculus coiled-coil domain containing 67 (Ccdc67), mRNA [NM_181816]	NA	NA	NA	NA	NA	NA	9.6935	9.58734	9.36276	10.2792	10.0344	9.52668	9.15273	9.70648	9.78714	9.60829	9.25691	9.65875	9.02189	9.19239	9.82834
A_51_P487298	0.0270107	9.55974	0.224779	0.8252	0.979329	-5.50835	A_51_P487298	-0.427731	9.55974	-3.40695	0.00392715	0.483336	-1.84127	A_51_P487298	-0.454742	9.55974	-3.69625	0.00217274	0.450599	-1.45706	TTTGGTTTTTGTAAGACTGTTGATGATATGAAGGCCTTTTGTAAGAAAATAAAAAATAAA	0	Vasn	NM_139307	ref|Mus musculus vasorin (Vasn), mRNA [NM_139307]	NM_139307	Vasn	246154	vasorin	GO:0071456,GO:0071461,GO:0005886,GO:0016021,GO:0016020,GO:0005739,GO:0005515	cellular response to hypoxia,cellular response to redox state,plasma membrane,integral to membrane,membrane,mitochondrion,protein binding	9.83342	9.59158	9.40863	9.92807	9.61984	9.80396	9.54935	9.76333	9.64225	9.73576	9.46271	9.44718	9.0992	8.91813	9.59275
A_55_P1981529	-0.0542598	8.54201	-0.246429	0.808708	0.976965	-5.50376	A_55_P1981529	-0.42772	8.54201	-1.85929	0.0828183	0.825585	-4.1569	A_55_P1981529	-0.37346	8.54201	-1.65666	0.118459	0.59576	-4.38253	ATATTTAATATGGAGCCCCAAGCACGTTTCCTTTCCAAACTGTCACCAGATGAAGCCTGC	0	Ttc18	NM_001163638	ref|Mus musculus tetratricopeptide repeat domain 18 (Ttc18), transcript variant 1, mRNA [NM_001163638]	NA	NA	NA	NA	NA	NA	8.93006	8.44184	8.59426	8.924	8.87565	8.83357	8.33445	9.12351	7.90933	8.19459	8.23487	8.84676	7.7112	8.17733	8.99868
A_55_P2175905	-0.176453	7.41143	-0.924239	0.370068	0.875742	-5.15774	A_55_P2175905	-0.427138	7.41143	-2.1414	0.04916	0.777824	-3.76923	A_55_P2175905	-0.250684	7.41143	-1.2825	0.219233	0.677957	-4.79703	GGGGCACACTGATGAAATATTTTCATGTGCTTTCAACTATAAAGGGAATATAGTCATTAC	0	Wdr69	NM_027725	ref|Mus musculus WD repeat domain 69 (Wdr69), transcript variant 1, mRNA [NM_027725]	NA	NA	NA	NA	NA	NA	7.89847	7.27711	7.26726	7.69079	8.01772	7.59974	7.22534	7.65614	6.94836	7.22079	7.19271	7.64162	6.77302	6.95033	7.81203
A_55_P2006261	-0.245893	7.65995	-1.0788	0.297808	0.848247	-5.02817	A_55_P2006261	-0.426992	7.65995	-1.79304	0.0932576	0.836815	-4.24368	A_55_P2006261	-0.181099	7.65995	-0.776047	0.449848	0.81709	-5.22127	ATCAGTGTGGAGGAATCAGTGGATGGAAAAGTGGTTTCTTCCCGTAAGAGAGAAATCTAA	0	Krt15	NM_008469	ref|Mus musculus keratin 15 (Krt15), mRNA [NM_008469]	NA	NA	NA	NA	NA	NA	8.05701	7.42071	7.92939	8.17821	8.06489	7.81841	7.5486	7.90064	6.28869	7.7006	7.65192	7.85201	7.09806	7.01854	8.37157
A_30_P01032544	-0.152118	8.59466	-1.27394	0.222172	0.812779	-4.84128	A_30_P01032544	-0.425918	8.59466	-3.41404	0.00387056	0.482413	-1.83024	A_30_P01032544	-0.2738	8.59466	-2.23964	0.0407756	0.505131	-3.61661	CGTTGACTTAATGTCCATTATGTATGTCGTCATAACGTCCTAGCAACCTGACTTTCTTTA	0	chr10:69669025-69686275_F	chr10:69669025-69686275_F	lincRNA:chr10:69669025-69686275 forward strand	NA	NA	NA	NA	NA	NA	8.853	8.91754	8.62138	8.83018	8.82482	8.65919	8.54727	8.83566	8.0571	8.65587	8.69856	8.45901	8.25614	8.01516	8.68899
A_30_P01032119	-0.463344	6.08548	-1.75938	0.098994	0.717851	-4.2805	A_30_P01032119	-0.425503	6.08548	-1.54644	0.142941	0.860621	-4.54954	A_30_P01032119	0.0378414	6.08548	0.140346	0.890264	0.973301	-5.47319	TAGCAGCTCTGTGGGCTAGTACAGAAACAAAGAGGCATCTCTAGAATAGATCACAGAGCA	0	chr5:25168628-25185353_F	chr5:25168628-25185353_F	lincRNA:chr5:25168628-25185353 forward strand	NA	NA	NA	NA	NA	NA	7.61895	6.02925	5.961	5.91175	5.99232	5.92602	5.93299	5.96722	5.9746	6.04069	5.92489	5.97596	5.99251	6.01064	6.02347
A_30_P01023064	-0.0987718	6.61541	-0.558775	0.584604	0.936039	-5.39184	A_30_P01023064	-0.424208	6.61541	-2.29698	0.0365192	0.732759	-3.54493	A_30_P01023064	-0.325436	6.61541	-1.79823	0.0923985	0.568453	-4.20795	CCAAAGATCAACTTTCCATACGGCATGCATCATTTTAAAGCGTATCAGCAAATGTGTTGA	0	chr2:71205705-71226510_F	chr2:71205705-71226510_F	lincRNA:chr2:71205705-71226510 forward strand	NA	NA	NA	NA	NA	NA	6.63291	6.51491	6.63913	7.70164	6.55142	6.60532	7.00931	6.65738	6.3744	6.5703	6.50561	6.46214	6.28592	6.29474	6.42605
A_51_P303217	-0.124797	9.31408	-0.555176	0.587001	0.936125	-5.3936	A_51_P303217	-0.423803	9.31408	-1.80453	0.0913668	0.836815	-4.22876	A_51_P303217	-0.299006	9.31408	-1.29922	0.213586	0.674183	-4.78015	ACCCATCTGATAGACACTTTCAGGATCGAAGCATAAAGGTTTTAAGCTTGCTTATGGCCT	0	Ucma	NM_026754	ref|Mus musculus upper zone of growth plate and cartilage matrix associated (Ucma), transcript variant 1, mRNA [NM_026754]	NM_026754	Ucma	68527	upper zone of growth plate and cartilage matrix associated	GO:0045668,GO:0005576,GO:0005578,GO:0005615,GO:0005737,GO:0005794,GO:0005856,GO:0016235,GO:0031012,GO:0048471,GO:0003674	negative regulation of osteoblast differentiation,extracellular region,proteinaceous extracellular matrix,extracellular space,cytoplasm,Golgi apparatus,cytoskeleton,aggresome,extracellular matrix,perinuclear region of cytoplasm,molecular_function	9.62721	8.94078	9.48877	10.0726	9.73345	9.58948	9.39695	9.61413	7.59326	9.58797	9.16469	9.43367	8.92023	8.84548	9.70255
A_66_P112573	-0.139088	9.47398	-0.653182	0.523577	0.920536	-5.34162	A_66_P112573	-0.423555	9.47398	-1.90384	0.0763995	0.821617	-4.09757	A_66_P112573	-0.284467	9.47398	-1.30483	0.211717	0.672908	-4.77445	CCGCAATGTGTAAAACCAAGAACACTCCCCCATTACAGCAACTCTCTTGCTTTGAGGCAA	0	Isg20	NM_020583	ref|Mus musculus interferon-stimulated protein (Isg20), transcript variant 1, mRNA [NM_020583]	NA	NA	NA	NA	NA	NA	8.91024	9.89625	10.0782	9.96928	9.53463	9.38813	9.69068	9.39578	9.26919	9.73451	9.16347	9.1976	9.29367	8.74646	9.8416
A_55_P2021275	-0.185356	8.86013	-0.645307	0.528527	0.921166	-5.34609	A_55_P2021275	-0.422868	8.86013	-1.40909	0.179306	0.874128	-4.70665	A_55_P2021275	-0.237513	8.86013	-0.80765	0.431979	0.808154	-5.20014	CTATTGTTGGTACACTCGCTCTTTATTAACCCATACGCATTGTATATTTTGTTGCACATA	0	Iqca	NM_029122	ref|Mus musculus IQ motif containing with AAA domain (Iqca), mRNA [NM_029122]	NA	NA	NA	NA	NA	NA	9.32279	8.54789	8.63168	9.33814	9.62283	9.08642	8.54281	9.18786	7.68725	9.15633	8.66242	9.22802	7.819	8.46971	9.59885
A_55_P2152901	-0.126542	11.0399	-0.91361	0.375449	0.876754	-5.16602	A_55_P2152901	-0.422774	11.0399	-2.92152	0.0105712	0.588914	-2.59786	A_55_P2152901	-0.296232	11.0399	-2.08898	0.054261	0.520997	-3.8253	GGTTTGGATAAAAGACACATACCAGCATGTATAGCACTCTCTCTCTCTCTCTCTCTCTCT	0	2900040C04Rik	AK013627	gb|Mus musculus adult male hippocampus cDNA, RIKEN full-length enriched library, clone:2900040C04 product:unclassifiable, full insert sequence. [AK013627]	NA	NA	NA	NA	NA	NA	11.3664	11.1596	11.129	11.4092	11.0777	11.2285	10.7395	11.3653	10.8638	10.9936	10.8007	10.8634	10.5509	10.695	11.356
A_51_P327451	0.182294	10.6626	0.634936	0.535086	0.923217	-5.3519	A_51_P327451	-0.422595	10.6626	-1.40882	0.179386	0.874128	-4.70695	A_51_P327451	-0.604889	10.6626	-2.05783	0.0575183	0.52305	-3.86765	TTTGGGAACATGGGACCCCAATATGTTACCACCTATGCTTAAGGAGCCAGCTGCCTTGGA	0	Alas2	NM_009653	ref|Mus musculus aminolevulinic acid synthase 2, erythroid (Alas2), nuclear gene encoding mitochondrial protein, transcript variant 1, mRNA [NM_009653]	NM_009653	Alas2	11656	aminolevulinic acid synthase 2, erythroid	GO:0008152,GO:0001666,GO:0006778,GO:0006783,GO:0006879,GO:0009058,GO:0030218,GO:0033014,GO:0042541,GO:0005739,GO:0005743,GO:0005759,GO:0003824,GO:0003870,GO:0016740	metabolic process,response to hypoxia,porphyrin-containing compound metabolic process,heme biosynthetic process,cellular iron ion homeostasis,biosynthetic process,erythrocyte differentiation,tetrapyrrole biosynthetic process,hemoglobin biosynthetic process,mitochondrion,mitochondrial inner membrane,mitochondrial matrix,catalytic activity,5-aminolevulinate synthase activity,transferase activity	9.73006	11.1363	11.591	11.1311	10.3362	10.783	10.9939	10.9853	10.7268	10.8022	10.1504	10.471	10.3519	9.80857	10.941
A_52_P204331	0.0464221	7.6286	0.285532	0.779162	0.971617	-5.49442	A_52_P204331	-0.422516	7.6286	-2.48741	0.0251931	0.696534	-3.2626	A_52_P204331	-0.468938	7.6286	-2.81723	0.0130514	0.460344	-2.77463	CACAGGTACCAGTCTCAATTCACCACTTAACTTTAGGAAGTCACTTCTATTCCTTCGGTA	0	D630039A03Rik	NM_178727	ref|Mus musculus RIKEN cDNA D630039A03 gene (D630039A03Rik), mRNA [NM_178727]	NM_178727	D630039A03Rik	242484	RIKEN cDNA D630039A03 gene	GO:0008150,GO:0005575,GO:0003674	biological_process,cellular_component,molecular_function	8.212	7.5661	7.37962	7.83604	7.88883	8.02419	7.59303	8.02682	7.30045	7.51246	7.43308	7.65053	7.08248	7.22875	7.69461
A_55_P2123123	0.000701567	10.307	0.00404387	0.996827	0.999579	-5.53111	A_55_P2123123	-0.422374	10.307	-2.33024	0.0342454	0.724707	-3.49619	A_55_P2123123	-0.423076	10.307	-2.38189	0.030976	0.490993	-3.41446	GTACCTCCCTTAGAAAGAAGTCAAGAATGGTGATGGACAAATGTAATAAAGGTATTCTTC	0	ENSMUST00000039118	ENSMUST00000039118	ens|zinc finger protein of the cerebellum 5 Gene [Source:MGI (curated);Acc:MGI:1929518] [ENSMUST00000039118]	NA	NA	NA	NA	NA	NA	10.8169	10.1717	9.88015	10.6889	10.6545	10.6172	10.0655	10.6861	10.4905	10.2316	10.0725	9.79421	10.0454	10.0074	10.3818
A_30_P01029637	-0.129003	8.55207	-0.982407	0.341561	0.86585	-5.11099	A_30_P01029637	-0.422213	8.55207	-3.0775	0.00769981	0.543377	-2.3551	A_30_P01029637	-0.29321	8.55207	-2.18095	0.0456082	0.509869	-3.69862	ATCATGGAGTTCTTAGTACCGCATCGGTCCTCCTCCACGGCATCTGCCTCTGTGCTGCTT	0	chr1:90340543-90359181_R	chr1:90340543-90359181_R	lincRNA:chr1:90340543-90359181 reverse strand	NA	NA	NA	NA	NA	NA	8.80893	8.57422	8.47314	9.05655	8.71105	8.72415	8.36716	8.67606	8.5731	8.57097	8.25528	8.50688	8.02487	8.13828	8.82034
A_51_P334104	0.213878	13.9039	0.570947	0.576534	0.93403	-5.38578	A_51_P334104	-0.421609	13.9039	-1.07724	0.29848	0.911349	-5.03997	A_51_P334104	-0.635488	13.9039	-1.65696	0.118398	0.59576	-4.38217	AACACCTTCAGATGTGTCTATGTGCGTTCTGCCATTCAACTTGGAAACTACAAGTAACCC	0	Dcn	NM_007833	ref|Mus musculus decorin (Dcn), transcript variant 2, mRNA [NM_007833]	NM_007833	Dcn	13179	decorin	GO:0019800,GO:0005576,GO:0005578,GO:0005589,GO:0005615,GO:0031012,GO:0005518,GO:0005539,GO:0050840	peptide cross-linking via chondroitin 4-sulfate glycosaminoglycan,extracellular region,proteinaceous extracellular matrix,collagen type VI,extracellular space,extracellular matrix,collagen binding,glycosaminoglycan binding,extracellular matrix binding	13.9727	14.5939	14.7682	14.1596	13.0304	14.5003	14.3956	14.3447	13.0108	13.7542	14.0794	12.3058	14.6715	14.0377	12.9342
A_66_P134073	0.100018	8.71575	0.604594	0.554532	0.927894	-5.36839	A_66_P134073	-0.42125	8.71575	-2.43726	0.0278006	0.69947	-3.33767	A_66_P134073	-0.521268	8.71575	-3.07769	0.00769681	0.450599	-2.38361	CTGGCCAAGAATATCTTCTACATGCCTTATTGGATGATTTATGGGGAAGTGTTTGCTGAC	0	Trpm3	NM_001035244	ref|Mus musculus transient receptor potential cation channel, subfamily M, member 3 (Trpm3), transcript variant 7, mRNA [NM_001035244]	NA	NA	NA	NA	NA	NA	9.03277	8.63334	8.60189	9.07153	8.65919	8.92023	8.69986	9.16139	8.95479	8.70028	8.65958	8.72896	8.07402	7.95935	8.87904
A_51_P325318	-0.127118	9.7702	-0.960307	0.352204	0.870688	-5.12904	A_51_P325318	-0.42124	9.7702	-3.04583	0.00821256	0.551665	-2.40445	A_51_P325318	-0.294122	9.7702	-2.17023	0.0465469	0.510761	-3.71351	TCACCCTATACACTAAGGCCTGTGGGGGTACCCACCCTATACACTAAGGCCTGTGCTCCA	0	Serinc2	NM_172702	ref|Mus musculus serine incorporator 2 (Serinc2), mRNA [NM_172702]	NM_172702	Serinc2	230779	serine incorporator 2	GO:0006658,GO:0051347,GO:0005575,GO:0016021,GO:0016020,GO:0003674	phosphatidylserine metabolic process,positive regulation of transferase activity,cellular_component,integral to membrane,membrane,molecular_function	10.1	9.96904	9.7806	10.2037	9.91133	9.98939	9.61912	10.1061	9.1199	9.67418	9.6454	9.76716	9.46743	9.30437	9.89525
A_55_P2055638	-0.162113	11.4829	-0.821133	0.424496	0.892225	-5.23442	A_55_P2055638	-0.419175	11.4829	-2.03219	0.060332	0.797314	-3.9225	A_55_P2055638	-0.257062	11.4829	-1.27177	0.222919	0.680987	-4.80777	GCTTCAAATGTCTGTACTTTGGAAATGAAAGCCAATAAAAGCTTTTTGAAGTGTGTTCTC	0	ENSMUST00000113016	ENSMUST00000113016	ens|gelsolin Gene [Source:MGI (curated);Acc:MGI:95851] [ENSMUST00000113016]	NA	NA	NA	NA	NA	NA	11.8638	11.339	11.2263	11.8712	11.894	11.555	11.1993	11.6363	11.5755	11.6166	11.5956	11.8212	10.7416	10.7998	11.5085
A_55_P2019054	-0.12853	9.5836	-1.17517	0.258339	0.8293	-4.93899	A_55_P2019054	-0.419156	9.5836	-3.66815	0.00230116	0.43593	-1.43648	A_55_P2019054	-0.290626	9.5836	-2.59542	0.0203475	0.479433	-3.10379	CCTGACCACTTGGGTGCGCTGAAGAGGCTGCTGAAAGAGCTGCAAAATAAACTATTTTTT	0	Acacb	NM_133904	ref|Mus musculus acetyl-Coenzyme A carboxylase beta (Acacb), mRNA [NM_133904]	NA	NA	NA	NA	NA	NA	9.98226	9.63422	9.39382	9.79099	9.85654	9.64577	9.50502	9.62721	9.88423	9.73148	9.59529	9.42277	8.98517	9.31747	9.38175
A_55_P2061999	-0.324659	6.68574	-0.967197	0.348862	0.869811	-5.12345	A_55_P2061999	-0.419	6.68574	-1.19474	0.250832	0.900243	-4.92999	A_55_P2061999	-0.0943404	6.68574	-0.274512	0.787456	0.946809	-5.44863	CCGCTGAGCATGTTATTCTCACAGCACCTTTAAAAGAAGTTTGTTTTCCCAAATTGAGAT	0	Gm5468	NR_027376	ref|Mus musculus predicted gene 5468 (Gm5468), non-coding RNA [NR_027376]	NA	NA	NA	NA	NA	NA	6.58557	8.94765	6.61098	6.44276	6.37666	6.55292	6.71257	6.62935	6.6345	6.25851	6.75484	6.30138	6.6143	6.42657	6.43748
A_52_P488501	-0.253551	6.98501	-1.59152	0.132452	0.745323	-4.48814	A_52_P488501	-0.41883	6.98501	-2.51627	0.0238001	0.688306	-3.21919	A_52_P488501	-0.165278	6.98501	-1.0133	0.327067	0.748475	-5.04457	GCGCCAACTGTCACCCAATGTTCGTCCTTAAGAGTTTTGTTCCCCAAAAACTTGTTTGTG	0	Gtsf1l	NM_026630	ref|Mus musculus gametocyte specific factor 1-like (Gtsf1l), mRNA [NM_026630]	NM_026630	Gtsf1l	68236	gametocyte specific factor 1-like	GO:0008150,GO:0005575,GO:0003674,GO:0046872	biological_process,cellular_component,molecular_function,metal ion binding	7.36934	6.92095	7.06269	7.35882	7.40222	7.15714	6.73491	7.07751	6.43548	6.90553	6.8371	7.21561	6.50812	6.46352	7.32614
A_55_P2059352	-0.114384	11.1987	-1.46881	0.16265	0.76874	-4.63119	A_55_P2059352	-0.418667	11.1987	-5.14568	0.00012157	0.382892	0.701761	A_55_P2059352	-0.304283	11.1987	-3.81639	0.0017003	0.450599	-1.28	GACAATGTGTGCTATGATGCCATTTCAAAGAGGCACCAAATAAAAATGACATTTTATACC	0	Col18a1	NM_001109991	ref|Mus musculus collagen, type XVIII, alpha 1 (Col18a1), transcript variant 1, mRNA [NM_001109991]	NA	NA	NA	NA	NA	NA	11.4905	11.381	11.1008	11.5453	11.1993	11.2323	11.1211	11.29	11.5303	11.3637	11.0356	10.8857	10.9263	10.8633	11.0147
A_51_P296535	-0.0770813	6.84982	-0.61343	0.548829	0.926447	-5.36367	A_51_P296535	-0.41838	6.84982	-3.18685	0.00616024	0.534946	-2.18449	A_51_P296535	-0.341299	6.84982	-2.65294	0.0181461	0.472716	-3.01895	GGGTAATCTATTTCACTACTAGACTGGTGCTGATGTCACAACAGCTACCCTTCATTTGCT	0	Col4a3	NM_007734	ref|Mus musculus collagen, type IV, alpha 3 (Col4a3), mRNA [NM_007734]	NM_007734	Col4a3	12828	collagen, type IV, alpha 3	GO:0007155,GO:0006919,GO:0007166,GO:0008283,GO:0016525,GO:0032836,GO:0072577,GO:0005576,GO:0005581,GO:0005578,GO:0005587,GO:0005604	cell adhesion,activation of cysteine-type endopeptidase activity involved in apoptotic process,cell surface receptor signaling pathway,cell proliferation,negative regulation of angiogenesis,glomerular basement membrane development,endothelial cell apoptotic process,extracellular region,collagen,proteinaceous extracellular matrix,collagen type IV,basement membrane	7.24677	6.8229	6.809	7.00931	7.05008	7.00848	6.84732	6.9217	7.17043	6.70201	6.81785	6.96093	6.43555	6.18759	6.75737
A_55_P2116818	-0.0412633	7.40532	-0.252253	0.804287	0.975698	-5.50246	A_55_P2116818	-0.417589	7.40532	-2.44341	0.0274676	0.69947	-3.32849	A_55_P2116818	-0.376326	7.40532	-2.24705	0.0402005	0.504506	-3.60619	AAGACGCAGCAAGATATCCTGGCGCTTCGGGCACAGTACCACAACCTGGTCATGGAGAAC	0	Iqcd	NM_029408	ref|Mus musculus IQ motif containing D (Iqcd), mRNA [NM_029408]	NA	NA	NA	NA	NA	NA	7.78463	7.49907	7.33326	7.68028	7.60068	7.71043	7.36041	7.67057	7.07291	7.19595	7.25562	7.53241	6.77367	6.83038	7.77961
A_52_P670026	-0.169625	7.52388	-1.24112	0.233719	0.819185	-4.87443	A_52_P670026	-0.41737	7.52388	-2.92294	0.0105407	0.588914	-2.59564	A_52_P670026	-0.247745	7.52388	-1.77054	0.0970592	0.57254	-4.24277	TGTTTGGAGTTTGGAGTCTAATGGTTGCATAGATAAACAGGCGACCAATCACACCCAGCA	0	Rsad2	NM_021384	ref|Mus musculus radical S-adenosyl methionine domain containing 2 (Rsad2), mRNA [NM_021384]	NM_021384	Rsad2	58185	radical S-adenosyl methionine domain containing 2	GO:0001503,GO:0009615,GO:0030278,GO:0034157,GO:0034165,GO:0035710,GO:0043367,GO:0045071,GO:0045087,GO:0050709,GO:0051607,GO:2000553,GO:0016020,GO:0005739,GO:0005783,GO:0005741,GO:0005743,GO:0005789,GO:0005811,GO:0005515,GO:0003824,GO:0046872	ossification,response to virus,regulation of ossification,positive regulation of toll-like receptor 7 signaling pathway,positive regulation of toll-like receptor 9 signaling pathway,CD4-positive, alpha-beta T cell activation,CD4-positive, alpha-beta T cell differentiation,negative regulation of viral genome replication,innate immune response,negative regulation of protein secretion,defense respon…	7.44282	7.87353	7.84198	7.95248	7.50341	7.42363	7.59671	7.64717	7.53658	7.38227	7.40352	7.37581	7.4388	6.79614	7.64338
A_55_P2045437	-0.0488692	7.94958	-0.19875	0.845141	0.98301	-5.51331	A_55_P2045437	-0.416987	7.94958	-1.62319	0.125481	0.853679	-4.45744	A_55_P2045437	-0.368118	7.94958	-1.4623	0.164401	0.636518	-4.60709	GAAATGGAACGTTCATCTGAACAGGAAGATGTTTCAACATTACCAGACCCCTTTCCAGCC	0	AU021034	NM_177629	ref|Mus musculus expressed sequence AU021034 (AU021034), mRNA [NM_177629]	NA	NA	NA	NA	NA	NA	8.35753	7.73553	8.05664	8.3741	8.23334	8.30796	7.69838	8.51094	7.30945	7.51792	7.7343	8.28623	7.14249	7.39654	8.5823
A_51_P148314	-0.142034	8.81677	-1.3373	0.201154	0.798069	-4.77541	A_51_P148314	-0.416624	8.81677	-3.75453	0.00192898	0.43593	-1.30367	A_51_P148314	-0.27459	8.81677	-2.52521	0.023384	0.479433	-3.20676	AGTGGCCCTCAGGGCCAGAACACTTGACCAATCAGCTGTTGGCAGGGGACCATGAGATTT	0	Fam117a	NM_172543	ref|Mus musculus family with sequence similarity 117, memberA (Fam117a), mRNA [NM_172543]	NM_172543	Fam117a	215512	family with sequence similarity 117, member A	GO:0008150,GO:0005575,GO:0003674	biological_process,cellular_component,molecular_function	9.15559	9.23573	8.86575	9.05939	8.81886	9.02968	8.83466	8.8896	8.52705	8.59241	8.86273	8.63449	8.60435	8.31412	8.82715
A_55_P2062836	-0.122995	10.285	-1.2821	0.21937	0.809965	-4.83293	A_55_P2062836	-0.41652	10.285	-4.1557	0.00085419	0.43593	-0.696785	A_55_P2062836	-0.293525	10.285	-2.98851	0.00922777	0.450599	-2.51779	TGCCATTGTACCACATTGTGTTATCATTGGTATGGTCTTAATAAACGCCTTCGGCCGTGC	0	Ttf2	NM_001013026	ref|Mus musculus transcription termination factor, RNA polymerase II (Ttf2), mRNA [NM_001013026]	NA	NA	NA	NA	NA	NA	10.3806	10.592	10.3061	10.4863	10.5557	10.286	10.1713	10.5139	10.2609	10.4024	10.0698	10.2632	9.80476	9.86612	10.3162
A_55_P1967539	-0.0702537	13.1832	-0.473893	0.642436	0.948791	-5.4306	A_55_P1967539	-0.416357	13.1832	-2.68814	0.016914	0.648594	-2.95801	A_55_P1967539	-0.346103	13.1832	-2.2803	0.0377122	0.499877	-3.55929	TTTGACCCATGACTGTCTGTCCTTCATGAATGAGTCTTTGCCTGTGATTCTAGTCAGCCT	0	Hunk	NM_015755	ref|Mus musculus hormonally upregulated Neu-associated kinase (Hunk), mRNA [NM_015755]	NA	NA	NA	NA	NA	NA	13.4118	13.4466	13.4858	13.6167	13.1888	13.3412	13.3975	13.608	12.0066	13.1193	13.1591	12.743	12.8001	13.0869	13.3372
A_51_P377856	0.0117971	8.48545	0.0657632	0.948439	0.994285	-5.52916	A_51_P377856	-0.414547	8.48545	-2.21186	0.0430005	0.761669	-3.66845	A_51_P377856	-0.426344	8.48545	-2.32138	0.0348378	0.496542	-3.501	GTTGCTTGGTATGTCCTGACTTTCCAAATTCTTGTCCCAAGCATTCTAACCCTGACTGCT	0	Gstt3	NM_133994	ref|Mus musculus glutathione S-transferase, theta 3 (Gstt3), mRNA [NM_133994]	NM_133994	Gstt3	103140	glutathione S-transferase, theta 3	GO:0006749,GO:0005575,GO:0004364,GO:0016740	glutathione metabolic process,cellular_component,glutathione transferase activity,transferase activity	8.85834	8.39803	8.21756	8.76957	8.59888	8.82629	8.16194	8.65545	9.29228	8.38448	8.35922	8.44129	7.83761	7.87234	8.60847
A_51_P122425	-0.193114	9.11196	-2.37533	0.0313748	0.644599	-3.42797	A_51_P122425	-0.414535	9.11196	-4.88028	0.000202878	0.408871	0.34284	A_51_P122425	-0.221421	9.11196	-2.66014	0.0178872	0.472053	-3.0083	TACCGCCCTAGGCTGGTCAATGGAGAGAGAAAGGCAGAAAAACATCTTTAAAGAGTTTTA	0	Ctf1	NM_007795	ref|Mus musculus cardiotrophin 1 (Ctf1), mRNA [NM_007795]	NM_007795	Ctf1	13019	cardiotrophin 1	GO:0007399,GO:0048666,GO:0048861,GO:0005576,GO:0005615,GO:0005125,GO:0005146	nervous system development,neuron development,leukemia inhibitory factor signaling pathway,extracellular region,extracellular space,cytokine activity,leukemia inhibitory factor receptor binding	9.22022	9.6354	9.12866	9.37419	9.27876	9.19493	9.0502	9.09621	9.02216	9.1355	8.92821	8.74676	8.83018	8.873	9.16505
A_51_P362959	-0.00175763	8.36619	-0.0097341	0.992362	0.999336	-5.53107	A_51_P362959	-0.414036	8.36619	-2.19473	0.0444283	0.764775	-3.69308	A_51_P362959	-0.412279	8.36619	-2.23015	0.041523	0.506468	-3.62992	ATTCCAGCATCACTTGAAAACCAGATTTTGCACACACATGCAAATCCACCTAGTGCCTTG	0	Fbxo36	NM_025386	ref|Mus musculus F-box protein 36 (Fbxo36), mRNA [NM_025386]	NM_025386	Fbxo36	66153	F-box protein 36	GO:0008150,GO:0005575,GO:0003674	biological_process,cellular_component,molecular_function	8.71438	8.23286	8.29872	8.72476	8.64168	8.65818	8.28262	8.73718	7.99623	8.31053	8.23266	8.4998	7.56324	7.87774	8.72233
A_52_P560728	-0.052498	10.0964	-0.392586	0.700176	0.957443	-5.46195	A_52_P560728	-0.413898	10.0964	-2.96252	0.0097279	0.584385	-2.53415	A_52_P560728	-0.3614	10.0964	-2.63972	0.0186309	0.473499	-3.03849	CTACAGGGCCTACAGAGGATGACTTCTGCCAGGCTGTAGCTCTGGGATCCTGTGCACTTT	0	Serhl	NM_023475	ref|Mus musculus serine hydrolase-like (Serhl), mRNA [NM_023475]	NM_023475	Serhl	68607	serine hydrolase-like	GO:0008152,GO:0005739,GO:0005777,GO:0005737,GO:0016023,GO:0016787	metabolic process,mitochondrion,peroxisome,cytoplasm,cytoplasmic membrane-bounded vesicle,hydrolase activity	10.5112	10.1623	9.91437	10.4264	10.2576	10.2793	10.0686	10.3595	9.91547	10.0671	9.98129	10.1115	9.49102	9.66861	10.2313
A_55_P2417569	-0.114728	9.09289	-0.946947	0.35875	0.872116	-5.13978	A_55_P2417569	-0.413614	9.09289	-3.26759	0.00522315	0.522892	-2.0585	A_55_P2417569	-0.298886	9.09289	-2.40957	0.0293479	0.489079	-3.37463	GGCGGAGCTGGAGTCCGCCAAGGAACTCACTTACTTATGTATTAAAACCAAAAAGCTTTT	0	Prrx2	NM_009116	ref|Mus musculus paired related homeobox 2 (Prrx2), mRNA [NM_009116]	NA	NA	NA	NA	NA	NA	9.24244	9.33098	9.07926	9.48179	9.19658	9.26414	9.02468	9.08616	9.10715	9.32163	9.20243	8.44433	9.18244	8.66215	8.76724
A_55_P1955548	-0.0945035	11.78	-0.642405	0.530357	0.92153	-5.34773	A_55_P1955548	-0.413566	11.78	-2.6908	0.0168242	0.648594	-2.95393	A_55_P1955548	-0.319063	11.78	-2.11843	0.0513381	0.517815	-3.785	TGACTCCGCACCAGATTTACACACAATAAAAGCTCTCCAAGGCCTTGTGTCTGATTGCAT	0	Ezr	NM_009510	ref|Mus musculus ezrin (Ezr), mRNA [NM_009510]	NA	NA	NA	NA	NA	NA	12.221	11.8591	11.7096	12.1939	12.0683	12.0518	11.9046	12.0204	10.5934	11.8607	11.7882	11.6473	11.5227	11.3679	11.8915
A_55_P2040723	-0.214551	9.60439	-0.647781	0.526969	0.921166	-5.34469	A_55_P2040723	-0.413555	9.60439	-1.1951	0.250697	0.900243	-4.92964	A_55_P2040723	-0.199004	9.60439	-0.586861	0.566071	0.872428	-5.33138	GGGCACAAGAAAGCGAACACAGTTCCTAATGGCATATTTTTGTATAATTTAATAAACAGC	0	Dnali1	NM_175223	ref|Mus musculus dynein, axonemal, light intermediate polypeptide 1 (Dnali1), mRNA [NM_175223]	NA	NA	NA	NA	NA	NA	9.95415	9.25478	9.38741	10.2384	10.4222	9.88872	9.06135	10.0084	8.58473	9.61661	9.33413	10.1786	8.50429	9.1281	10.5041
A_55_P2064321	-0.0667111	10.6643	-0.453504	0.656711	0.95115	-5.439	A_55_P2064321	-0.413472	10.6643	-2.69032	0.0168402	0.648594	-2.95466	A_55_P2064321	-0.346761	10.6643	-2.30245	0.036136	0.499171	-3.52791	TTTGTTCCTCCTGCCCAACAACTGTCAGTACTGAGATCTGAAATTAAAATGACTTGTTTG	0	Lama5	NM_001081171	ref|Mus musculus laminin, alpha 5 (Lama5), mRNA [NM_001081171]	NA	NA	NA	NA	NA	NA	10.9556	10.8014	10.5509	10.9691	10.8238	10.8287	10.3976	11.0235	10.5727	10.7669	10.4696	10.7585	10.0405	10.2053	10.8009
A_51_P101460	-0.0451727	8.79571	-0.234171	0.818035	0.978515	-5.50641	A_51_P101460	-0.413339	8.79571	-2.05087	0.0582698	0.794305	-3.89656	A_51_P101460	-0.368167	8.79571	-1.86414	0.0820978	0.55782	-4.12387	AAATTACACTGACTACTGGTGGCTTAGTACTTTATGTTGTCTCTCACCTAAATAGTTCCA	0	Dsp	NM_023842	ref|Mus musculus desmoplakin (Dsp), mRNA [NM_023842]	AK077574	Dsp	109620	desmoplakin	GO:0002934,GO:0003223,GO:0016337,GO:0018149,GO:0030216,GO:0034332,GO:0043588,GO:0045104,GO:0045109,GO:0071896,GO:0086005,GO:0086069,GO:0086091,GO:0005886,GO:0001533,GO:0005882,GO:0016020,GO:0005739,GO:0005737,GO:0005856,GO:0005911,GO:0005916,GO:0014704,GO:0016323,GO:0030054,GO:0030057,GO:0005515,GO:0030674,GO:0005080	desmosome organization,ventricular compact myocardium morphogenesis,cell-cell adhesion,peptide cross-linking,keratinocyte differentiation,adherens junction organization,skin development,intermediate filament cytoskeleton organization,intermediate filament organization,protein localization to adherens junction,regulation of ventricular cardiac muscle cell action potential,bundle of His cell to Pur…	9.3217	8.81193	8.97492	9.06252	8.90278	9.0928	8.96523	9.19379	7.54998	8.65611	8.92994	8.75589	8.12786	8.37763	9.21252
A_51_P231557	-0.106742	9.44054	-0.752167	0.463652	0.902266	-5.28115	A_51_P231557	-0.413119	9.44054	-2.7863	0.0138903	0.622388	-2.80713	A_51_P231557	-0.306377	9.44054	-2.10868	0.0522893	0.519552	-3.79837	CTTCCAAATTGGGTATGTTTCCTATACCTACACATTCCTATACATTCGAGTTACTCTTTA	0	7530428D23Rik	AK033061	gb|Mus musculus adult male eyeball cDNA, RIKEN full-length enriched library, clone:7530428D23 product:weakly similar to EPHRIN TYPE-A RECEPTOR 5 PRECURSOR (EC 2.7.1.112) (TYROSINE-PROTEIN KINASE RECEPTOR EHK-1) (EPH HOMOLOGY KINASE-1) (BRAIN-SPECIFIC KINA	BB269773	NA	NA	NA	NA	NA	9.8272	9.61676	9.52231	9.72478	9.80162	9.61984	9.56011	9.85578	8.07285	9.48865	9.36809	9.20712	9.3996	9.16422	9.3792
A_51_P240614	-0.135278	12.0478	-0.677851	0.508242	0.917874	-5.32729	A_51_P240614	-0.413001	12.0478	-1.98076	0.0663606	0.806938	-3.99336	A_51_P240614	-0.277722	12.0478	-1.35923	0.194263	0.658735	-4.71821	GTATATTTTCCCTGTGTTGTGAGACTTTGCACCTTGTGCCACATCCTACCCTTTCTGCTT	0	Tm4sf1	NM_008536	ref|Mus musculus transmembrane 4 superfamily member 1 (Tm4sf1), mRNA [NM_008536]	NM_008536	Tm4sf1	17112	transmembrane 4 superfamily member 1	GO:0016021,GO:0016020,GO:0005887	integral to membrane,membrane,integral to plasma membrane	12.4685	12.0344	12.0249	12.4888	12.2729	12.3322	11.7445	12.3952	11.378	11.9832	11.932	12.2979	11.3116	11.5981	12.4554
A_51_P136803	-0.117598	8.17521	-0.888845	0.388191	0.880608	-5.18497	A_51_P136803	-0.41257	8.17521	-2.98469	0.00929971	0.576159	-2.49967	A_51_P136803	-0.294972	8.17521	-2.17763	0.0458971	0.509869	-3.70324	ATGCCAAAGTCAAGACAGATCAGAAGCACAATTATATGAAAACCATGGTGGGCCTCCAAC	0	Kif9	NM_010628	ref|Mus musculus kinesin family member 9 (Kif9), transcript variant 2, mRNA [NM_010628]	NM_010628	Kif9	16578	kinesin family member 9	GO:0007018,GO:0005737,GO:0005856,GO:0005874,GO:0000166,GO:0003777,GO:0005524,GO:0008017	microtubule-based movement,cytoplasm,cytoskeleton,microtubule,nucleotide binding,microtubule motor activity,ATP binding,microtubule binding	8.51527	8.14306	8.18307	8.52073	8.5564	8.35641	8.08315	8.50174	7.86825	7.80646	8.04651	8.16511	7.77312	7.7405	8.36839
A_51_P282616	-0.274046	8.45259	-1.24743	0.231465	0.817702	-4.86811	A_51_P282616	-0.412378	8.45259	-1.79664	0.0926612	0.836815	-4.23901	A_51_P282616	-0.138332	8.45259	-0.61502	0.547807	0.865446	-5.3168	GGCTCTATTGAAACTTAACTCTTGCAATCTAAAAAATAAGACTATTGGTTATTTGGGGGG	0	4932425I24Rik	NM_001081025	ref|Mus musculus RIKEN cDNA 4932425I24 gene (4932425I24Rik), mRNA [NM_001081025]	XM_001002780	NA	NA	NA	NA	NA	8.98674	8.23913	8.26209	8.96802	9.01454	8.552	8.22809	8.6239	7.6235	8.41819	8.44516	8.71953	7.86024	7.85652	8.99119
A_55_P2020577	0.033669	12.9203	0.222718	0.826775	0.979664	-5.50876	A_55_P2020577	-0.412096	12.9203	-2.60915	0.0197998	0.666494	-3.07857	A_55_P2020577	-0.445765	12.9203	-2.88011	0.0114954	0.455908	-2.68054	CCTGATGTCCTAGCCAGATACAGCCTCAGAGCTCATCCAAATAAATGTTTCTTGACTCAG	0	Pcolce	NM_008788	ref|Mus musculus procollagen C-endopeptidase enhancer protein (Pcolce), mRNA [NM_008788]	NA	NA	NA	NA	NA	NA	13.1728	13.0414	12.8833	13.4337	12.7076	13.3147	12.839	13.1144	12.9657	12.8911	12.7507	12.5621	12.914	12.2282	12.9853
A_55_P2064257	-0.270633	8.60683	-1.11148	0.28395	0.842245	-4.99863	A_55_P2064257	-0.41136	8.60683	-1.61703	0.126813	0.853808	-4.46495	A_55_P2064257	-0.140727	8.60683	-0.564512	0.580793	0.878079	-5.34249	TATGGGTTATCCAATGAGTAGTTACCAAGGCCTTTTTCCAGAAGCTTCCAGAGCTCAGCT	0	Dnaic2	NM_001034878	ref|Mus musculus dynein, axonemal, intermediate chain 2 (Dnaic2), mRNA [NM_001034878]	NA	NA	NA	NA	NA	NA	9.00796	8.48532	8.40153	9.07404	9.18495	8.76855	8.2263	8.68899	8.32275	8.45984	8.41801	8.97682	7.57613	8.23436	9.27683
A_52_P418489	-0.029637	8.01696	-0.15435	0.879402	0.987688	-5.52037	A_52_P418489	-0.410631	8.01696	-2.04692	0.058701	0.795713	-3.90206	A_52_P418489	-0.380994	8.01696	-1.93806	0.0717745	0.541478	-4.0276	AAGGGCCCTGTTTGGAAACTGCAGGGAGTATAGACAGATTCCAGGTCCCTGGTCAGCCAG	0	Tinagl1	NM_023476	ref|Mus musculus tubulointerstitial nephritis antigen-like 1 (Tinagl1), transcript variant 1, mRNA [NM_023476]	NM_023476	Tinagl1	94242	tubulointerstitial nephritis antigen-like 1	GO:0006508,GO:0006955,GO:0005576,GO:0005737,GO:0031012,GO:0008234,GO:0005044,GO:0030247,GO:0043236	proteolysis,immune response,extracellular region,cytoplasm,extracellular matrix,cysteine-type peptidase activity,scavenger receptor activity,polysaccharide binding,laminin binding	8.28294	8.05772	8.03737	8.50841	7.87353	8.18171	7.84143	8.41346	8.07391	7.85667	8.26534	7.95742	7.4277	7.20759	8.26912
A_55_P2047621	-0.072958	7.48656	-0.548432	0.591507	0.937305	-5.39689	A_55_P2047621	-0.410053	7.48656	-2.95029	0.00997227	0.584385	-2.55316	A_55_P2047621	-0.337095	7.48656	-2.47502	0.0258151	0.481754	-3.2799	GCCCAAGGCTTAAGAATTACTTCCCAAGTTGACATTTCAGTTTCAAGGATTTAAATAAAC	0	D730039F16Rik	NM_030021	ref|Mus musculus RIKEN cDNA D730039F16 gene (D730039F16Rik), mRNA [NM_030021]	NA	NA	NA	NA	NA	NA	7.76138	7.61245	7.36823	7.88325	7.6887	7.69085	7.39099	7.74057	7.32867	7.38457	7.45492	7.74386	7.09982	6.93516	7.21492
A_30_P01032087	-0.375688	6.23428	-1.18854	0.253192	0.827808	-4.92612	A_30_P01032087	-0.408695	6.23428	-1.23754	0.235006	0.895586	-4.88766	A_30_P01032087	-0.0330062	6.23428	-0.10199	0.920122	0.982034	-5.4773	AACTAAATAAAACCTAAAGGAACATAGGTGACCATGAGGGACTCCAGGGAACATTCTCTG	0	chr19:53535104-53536627_F	chr19:53535104-53536627_F	lincRNA:chr19:53535104-53536627 forward strand	NA	NA	NA	NA	NA	NA	6.06012	8.41863	6.14754	6.0704	6.05394	6.0701	6.18994	6.07906	5.9605	6.12146	6.10992	6.11458	5.98917	6.08092	6.04792
A_55_P2013948	-0.19371	11.614	-0.969214	0.347887	0.869773	-5.12181	A_55_P2013948	-0.408364	11.614	-1.95564	0.0694988	0.814677	-4.02762	A_55_P2013948	-0.214654	11.614	-1.04902	0.310865	0.738512	-5.01448	GGGTCTTTACAGAATTGCTTCAAATGTCTGTACTTTGGAAATGAAAGCCAATAAAAGCTT	0	Gsn	NM_146120	ref|Mus musculus gelsolin (Gsn), mRNA [NM_146120]	NA	NA	NA	NA	NA	NA	11.9881	11.4975	11.365	11.9656	12.0317	11.6531	11.2873	11.7192	11.655	11.8421	11.7077	11.9215	10.8915	10.8942	11.7898
A_52_P298165	-0.139502	8.18444	-0.928244	0.368054	0.874613	-5.1546	A_52_P298165	-0.408145	8.18444	-2.5994	0.0201876	0.668636	-3.0934	A_52_P298165	-0.268644	8.18444	-1.74597	0.101366	0.577082	-4.2734	CTTTAAAAACATACAACAGCAGCATTTAAACAAACCTAACAACAATATCTTTTAGGGTTT	0	ENSMUST00000137184	ENSMUST00000137184	ref|PREDICTED: Mus musculus predicted gene 14964 (Gm14964), miscRNA [XR_106194]	AK045826	Gm14964	100008567	predicted gene 14964	NA	NA	8.54712	8.15075	8.00344	8.43672	8.79159	8.32548	8.04032	8.41748	7.67756	8.33568	8.08367	8.25979	7.54924	7.9349	8.21287
A_52_P489295	0.0915261	10.6264	0.532842	0.601989	0.940627	-5.40433	A_52_P489295	-0.408064	10.6264	-2.27382	0.0381859	0.738932	-3.57872	A_52_P489295	-0.49959	10.6264	-2.84081	0.012445	0.460344	-2.73937	GAAAGAGCTCCTGATTTCTTCTTACACCATCTCAGTTCTTAACTATAGTTCATGTTGAGG	0	Adamts1	NM_009621	ref|Mus musculus a disintegrin-like and metallopeptidase (reprolysin type) with thrombospondin type 1 motif, 1 (Adamts1), mRNA [NM_009621]	NM_009621	Adamts1	11504	a disintegrin-like and metallopeptidase (reprolysin type) with thrombospondin type 1 motif, 1	GO:0001542,GO:0008152,GO:0001822,GO:0006508,GO:0016525,GO:0060347,GO:0005576,GO:0005578,GO:0005604,GO:0031012,GO:0031410,GO:0005515,GO:0004222,GO:0008237,GO:0008233	ovulation from ovarian follicle,metabolic process,kidney development,proteolysis,negative regulation of angiogenesis,heart trabecula formation,extracellular region,proteinaceous extracellular matrix,basement membrane,extracellular matrix,cytoplasmic vesicle,protein binding,metalloendopeptidase activity,metallopeptidase activity,peptidase activity	11.0105	10.6753	10.7759	11.0893	10.3631	11.12	10.7425	11.0162	10.0225	10.3349	10.5416	10.5349	10.4547	9.9457	10.7686
A_55_P2184434	-0.021977	7.0331	-0.155445	0.878554	0.987481	-5.52021	A_55_P2184434	-0.407991	7.0331	-2.76207	0.0145837	0.632652	-2.84446	A_55_P2184434	-0.386014	7.0331	-2.66679	0.0176511	0.472053	-2.99845	TCATAAGTCATTTTTAATAAATGTGGTTCAATAAGGGACCAGGTATAGCTCTGTCTTCTG	0	Eomes	NM_010136	ref|Mus musculus eomesodermin homolog (Xenopus laevis) (Eomes), transcript variant 1, mRNA [NM_010136]	NA	NA	NA	NA	NA	NA	7.32145	7.27911	7.06211	7.15405	7.39868	7.33835	7.06739	7.35493	6.01456	7.37833	6.94042	6.38156	6.76086	7.03173	7.01297
A_55_P2048800	-0.168865	8.54741	-1.27259	0.222636	0.812863	-4.84265	A_55_P2048800	-0.407808	8.54741	-2.94158	0.0101499	0.584385	-2.56669	A_55_P2048800	-0.238943	8.54741	-1.75882	0.0990923	0.575048	-4.25741	GTGATCCTGGGCTTCGGGGTGTGGATTCTTGCAGACAAGAACAGCTTCATTTCCGTCCTA	0	Cd82	NM_001136055	ref|Mus musculus CD82 antigen (Cd82), transcript variant 2, mRNA [NM_001136055]	NA	NA	NA	NA	NA	NA	8.90728	8.4374	8.42494	9.05066	8.75001	8.54623	8.39593	8.7091	8.29864	8.8784	8.40876	8.5497	8.23181	8.00816	8.61408
A_52_P422859	-0.174136	11.0786	-1.42937	0.173499	0.778966	-4.67546	A_52_P422859	-0.407687	11.0786	-3.20302	0.00596015	0.53489	-2.15927	A_52_P422859	-0.233551	11.0786	-1.87248	0.0808702	0.55585	-4.11311	GAACGAGGGATGATGATAACCCTGCCCATCTGGGAGCCTGAGGACCTGACTAAGGGGTAA	0	Hspg2	NM_008305	ref|Mus musculus perlecan (heparan sulfate proteoglycan 2) (Hspg2), mRNA [NM_008305]	M77174	NA	NA	NA	NA	NA	11.3185	11.257	10.9641	11.4673	11.3111	11.1244	10.9265	11.1967	10.943	11.1867	11.118	11.1896	10.6606	10.5015	11.0133
A_52_P456448	-0.203491	8.32215	-0.99477	0.335707	0.864182	-5.10073	A_52_P456448	-0.406459	8.32215	-1.90182	0.0766804	0.821617	-4.10027	A_52_P456448	-0.202968	8.32215	-0.969128	0.347929	0.763047	-5.08056	CAACGCTTGAACCTACTATTTCCCGAGGAACATTTATTTGGAGTAGTTGAATATTTAGCG	0	Ccdc81	NM_001162979	ref|Mus musculus coiled-coil domain containing 81 (Ccdc81), mRNA [NM_001162979]	AK014876	Ccdc81	70884	coiled-coil domain containing 81	GO:0008150,GO:0005575,GO:0003674	biological_process,cellular_component,molecular_function	8.74506	8.04919	8.17025	8.85527	8.93701	8.53523	8.03804	8.57242	7.81724	8.08943	8.05538	8.63114	7.69114	7.98897	8.65644
A_51_P308048	0.000402902	9.98936	0.00241299	0.998107	0.999798	-5.53111	A_51_P308048	-0.405952	9.98936	-2.32705	0.0344572	0.725868	-3.50086	A_51_P308048	-0.406355	9.98936	-2.37705	0.0312695	0.491319	-3.42141	CCAGTGTCTTGTTACAATTGAGCTGGATATTTACTTGGGGAGTGCTGCGGCTTCTAATGA	0	Cmtm8	NM_027294	ref|Mus musculus CKLF-like MARVEL transmembrane domain containing 8 (Cmtm8), mRNA [NM_027294]	NM_027294	Cmtm8	70031	CKLF-like MARVEL transmembrane domain containing 8	GO:0006935,GO:0008150,GO:0005575,GO:0016021,GO:0016020,GO:0005615,GO:0003674,GO:0005125	chemotaxis,biological_process,cellular_component,integral to membrane,membrane,extracellular space,molecular_function,cytokine activity	10.2903	10.0044	9.71757	10.19	10.158	10.0906	9.79738	10.2644	10.5705	10.0792	9.76235	10.1748	9.37499	9.26397	10.102
A_30_P01022821	-0.180042	10.0412	-0.843761	0.412126	0.888493	-5.21828	A_30_P01022821	-0.404886	10.0412	-1.81616	0.0894892	0.836815	-4.2136	A_30_P01022821	-0.224844	10.0412	-1.02921	0.319776	0.744318	-5.03128	ATTTTGTTTTGGGGTATGGAACTCATGGCCATGTACATATGAGGCCAGGGCTCTGTCATT	0	chr7:91558475-91733625_F	chr7:91558475-91733625_F	lincRNA:chr7:91558475-91733625 forward strand	NA	NA	NA	NA	NA	NA	10.4978	10.2632	10.4917	10.2674	10.196	10.3192	10.5409	9.98436	8.04135	10.3004	10.2973	9.44782	9.93149	10.0809	9.95789
A_55_P2038747	-0.118922	10.0249	-0.700781	0.494224	0.913723	-5.31353	A_55_P2038747	-0.40452	10.0249	-2.28158	0.0376198	0.737607	-3.56741	A_55_P2038747	-0.285598	10.0249	-1.64381	0.121114	0.598746	-4.39794	CTTGTGCAGTGATGTGGTTTCCAATGATGTTTTGTATATAGCTACTGTATCCAAAATTAG	0	Ano1	NM_178642	ref|Mus musculus anoctamin 1, calcium activated chloride channel (Ano1), mRNA [NM_178642]	NA	NA	NA	NA	NA	NA	10.5372	9.91969	9.78479	10.2784	10.3733	10.1893	9.70948	10.2817	10.2658	9.98129	9.73549	9.60321	9.4262	9.98885	10.2983
A_51_P487389	-0.215219	8.61996	-1.38116	0.187565	0.788246	-4.72841	A_51_P487389	-0.404345	8.61996	-2.48365	0.0253803	0.697262	-3.26824	A_51_P487389	-0.189126	8.61996	-1.18547	0.254367	0.702886	-4.89163	TGAAAGAAATATCACTGACTTGGTGGGACTATTTATTGAAAATGTCCAAAGTCTGATTGC	0	Lrrc48	NM_029044	ref|Mus musculus leucine rich repeat containing 48 (Lrrc48), mRNA [NM_029044]	NM_029044	Lrrc48	74665	leucine rich repeat containing 48	GO:0008150,GO:0005737,GO:0003674	biological_process,cytoplasm,molecular_function	8.96912	8.56326	8.46392	9.07422	9.12674	8.71038	8.44866	8.78201	8.13176	8.57599	8.4971	8.78567	8.20189	8.10496	8.86368
A_55_P2173892	-0.167316	8.30939	-1.14587	0.269894	0.836351	-4.96676	A_55_P2173892	-0.404185	8.30939	-2.64943	0.0182733	0.65827	-3.01718	A_55_P2173892	-0.236869	8.30939	-1.58447	0.134048	0.610486	-4.4681	AAGATGCCAGGGCCACAATGGAGCTCTACAAAATCTCTCAGCGACTCAGAGCCCAGCGAG	0	Isg20	NM_020583	ref|Mus musculus interferon-stimulated protein (Isg20), transcript variant 1, mRNA [NM_020583]	NA	NA	NA	NA	NA	NA	8.04434	8.72348	8.88505	8.59756	8.33656	8.32843	8.36303	8.27269	8.11221	8.38715	8.10313	8.18283	8.14628	7.69678	8.46138
A_55_P2005470	-0.0545325	10.7271	-0.383066	0.707073	0.957729	-5.46524	A_55_P2005470	-0.404067	10.7271	-2.71673	0.015973	0.648306	-2.91417	A_55_P2005470	-0.349535	10.7271	-2.39819	0.0300071	0.489079	-3.39102	ATATGTGGGGCTGGAAGTGGGTGGGTAGCAGAGGTCTCAATAAACTTCAGGATCTGATGG	0	Mfap4	NM_029568	ref|Mus musculus microfibrillar-associated protein 4 (Mfap4), mRNA [NM_029568]	NA	NA	NA	NA	NA	NA	10.9636	11.0618	10.7828	11.1233	10.7142	10.8255	10.7621	11.1673	9.8423	11.0091	10.8694	10.1248	10.5387	10.4991	10.6228
A_55_P2054673	-0.439005	6.75575	-1.96052	0.0688792	0.692829	-4.01586	A_55_P2054673	-0.4035	6.75575	-1.72472	0.105223	0.844124	-4.33123	A_55_P2054673	0.0355053	6.75575	0.154871	0.878999	0.969944	-5.47129	ATCAGCTCCCCTTTCGCACCAGGTGGAGGGAAGCAGAGAGGAATTGTGGCCACCTTTTAT	0	Gpld1	NM_008156	ref|Mus musculus glycosylphosphatidylinositol specific phospholipase D1 (Gpld1), mRNA [NM_008156]	NA	NA	NA	NA	NA	NA	8.01172	6.53857	6.60058	6.5716	7.21754	6.67564	6.6313	6.57752	6.60422	6.60795	6.58896	6.75484	6.63685	6.71683	6.60217
A_55_P2112275	0.0363372	6.4051	0.267503	0.792744	0.974044	-5.4989	A_55_P2112275	-0.402936	6.4051	-2.83914	0.0124871	0.609666	-2.72552	A_55_P2112275	-0.439273	6.4051	-3.15855	0.00652674	0.450599	-2.26184	GGGCTGTCCAAGCTAACATCATCTGTTTTTTATATCCTGGATTGGGTAGTAAATAATAAA	0	Gm6471	XR_035463	ref|PREDICTED: Mus musculus predicted gene 6471 (Gm6471), miscRNA [XR_035463]	NA	NA	NA	NA	NA	NA	6.76767	6.44109	6.31436	6.70578	6.42569	6.70274	6.35228	6.73683	6.27331	6.39228	6.31952	6.39464	5.91392	5.81689	6.51949
A_51_P423825	0.0629685	9.48737	0.481193	0.637359	0.94725	-5.42751	A_51_P423825	-0.402306	9.48737	-2.94257	0.0101295	0.584385	-2.56515	A_51_P423825	-0.465274	9.48737	-3.47282	0.00343175	0.450599	-1.78962	GATCACCAGAAGCTCTAAGCTAGCGGCTACTCTTGGCTGTTGGACATAAAGGAGCCAGCA	0	Morn1	NM_001081100	ref|Mus musculus MORN repeat containing 1 (Morn1), mRNA [NM_001081100]	NA	NA	NA	NA	NA	NA	9.79406	9.35297	9.64928	9.72721	9.57034	9.73927	9.59799	9.87354	9.15715	9.46743	9.3527	9.40623	8.86288	9.04359	9.7159
A_55_P1954086	-0.101321	9.09471	-0.759075	0.459632	0.901483	-5.27664	A_55_P1954086	-0.402167	9.09471	-2.88381	0.0114095	0.599212	-2.65635	A_55_P1954086	-0.300846	9.09471	-2.20144	0.0438637	0.509714	-3.67009	CTGCAGAGTTGGTAATTCAGAAAACTCAAGGTTTAAGTTAAAAGTGAGTTTAGACTTTGG	0	Postn	NM_001198766	ref|Mus musculus periostin, osteoblast specific factor (Postn), transcript variant 3, mRNA [NM_001198766]	NA	NA	NA	NA	NA	NA	9.5857	8.96494	8.84173	9.54143	9.30281	9.31356	8.98674	9.18374	8.95291	9.26093	8.98851	9.04618	8.83843	8.64367	8.96936
A_55_P2163498	0.04863	8.43521	0.204557	0.840682	0.982402	-5.51225	A_55_P2163498	-0.402048	8.43521	-1.61869	0.126453	0.853679	-4.46293	A_55_P2163498	-0.450678	8.43521	-1.85162	0.0839709	0.560083	-4.13996	AGGAGATTCCAGTACGACGAGGAAACACTCTTGAGATTTCAGAGAAAGCAGAAGAAACGG	0	Wdr52	NM_001033247	ref|Mus musculus WD repeat domain 52 (Wdr52), mRNA [NM_001033247]	NA	NA	NA	NA	NA	NA	8.85676	8.21345	8.42049	8.82482	8.72822	8.88381	8.19419	9.10715	7.84081	8.03246	8.12742	8.78034	7.68956	7.98658	8.84204
A_55_P2241314	0.181662	6.72065	1.1378	0.273143	0.837871	-4.9743	A_55_P2241314	-0.401558	6.72065	-2.40728	0.0294795	0.709856	-3.38231	A_55_P2241314	-0.583219	6.72065	-3.5679	0.00282483	0.450599	-1.64765	TTGACTGGGTGACTCACAGTTATGGAGAAAAGACTAGAGCTGCAGTGCAAAGACTATGCA	0	Otx2os1	BU504680	gb|AGENCOURT_8968740 NIH_MGC_94 Mus musculus cDNA clone IMAGE:6492575 5', mRNA sequence [BU504680]	NA	NA	NA	NA	NA	NA	6.92806	6.69288	6.66064	6.97727	6.70914	7.3587	6.614	6.92316	7.24518	6.4725	6.65162	6.6152	6.20507	6.0725	6.68376
A_52_P625270	-0.167205	8.20531	-0.651453	0.524661	0.920636	-5.34261	A_52_P625270	-0.400251	8.20531	-1.49259	0.156384	0.867594	-4.61235	A_52_P625270	-0.233046	8.20531	-0.886857	0.389227	0.786983	-5.14388	AGCAGACAGAAGAACACCAGCTATGTCCTCCAGTCTACAGTACCTGCAAAAGGGGCTTAG	0	1700024G13Rik	NM_001034037	ref|Mus musculus RIKEN cDNA 1700024G13 gene (1700024G13Rik), mRNA [NM_001034037]	NM_001034037	1700024G13Rik	67085	RIKEN cDNA 1700024G13 gene	GO:0008150,GO:0005575,GO:0003674	biological_process,cellular_component,molecular_function	8.6635	7.91383	8.1555	8.8294	8.60921	8.53375	7.84414	8.58244	7.41731	7.92242	7.92068	8.60327	7.38584	7.82343	8.87497
A_51_P373901	-0.23946	8.21155	-1.12938	0.276567	0.839874	-4.98214	A_51_P373901	-0.400211	8.21155	-1.80664	0.0910235	0.836815	-4.22601	A_51_P373901	-0.160751	8.21155	-0.740524	0.470475	0.827397	-5.24409	GGACACATATGAAGGAAGCTATGAGTTTGGAAAAAGACATGGCCAGGGGACTTACAAATT	0	Rsph1	NM_025290	ref|Mus musculus radial spoke head 1 homolog (Chlamydomonas) (Rsph1), mRNA [NM_025290]	NM_025290	Rsph1	22092	radial spoke head 1 homolog (Chlamydomonas)	GO:0007126,GO:0005829,GO:0005634,GO:0005737,GO:0005694	meiosis,cytosol,nucleus,cytoplasm,chromosome	8.67128	7.89133	8.1276	8.79167	8.77243	8.37873	7.92919	8.46707	7.50229	8.01729	8.07632	8.5623	7.60903	7.78314	8.59361
A_52_P466147	-0.228472	11.8573	-0.83137	0.418871	0.889919	-5.22717	A_52_P466147	-0.400095	11.8573	-1.39348	0.183886	0.877681	-4.72385	A_52_P466147	-0.171623	11.8573	-0.609978	0.551054	0.866909	-5.31946	GGCCCTGAGAACCAAATAAGCCCTAGACAGGACTTCACCTTACTCCCTGTACAGCTGTGG	0	Rarres2	NM_027852	ref|Mus musculus retinoic acid receptor responder (tazarotene induced) 2 (Rarres2), mRNA [NM_027852]	NM_027852	Rarres2	71660	retinoic acid receptor responder (tazarotene induced) 2	GO:0001523,GO:0006952,GO:0010759,GO:0048566,GO:0050873,GO:0005576,GO:0031012,GO:0005515,GO:0005102	retinoid metabolic process,defense response,positive regulation of macrophage chemotaxis,embryonic digestive tract development,brown fat cell differentiation,extracellular region,extracellular matrix,protein binding,receptor binding	12.399	11.4353	11.6638	12.5368	12.4434	12.0924	11.399	12.2522	10.9593	11.7469	11.564	12.3043	11.1271	11.4647	12.4705
A_55_P1999760	-0.167461	10.9603	-0.93012	0.367113	0.874364	-5.15313	A_55_P1999760	-0.399869	10.9603	-2.12577	0.0506323	0.779947	-3.79139	A_55_P1999760	-0.232407	10.9603	-1.26081	0.226735	0.683071	-4.81868	CACCGAATGCCCTGAGGATAATCAGCTTGGTTTGACAATAAATGATTTGAGCTGTTGAAC	0	Lrrc51	NM_001162974	ref|Mus musculus leucine rich repeat containing 51 (Lrrc51), transcript variant 3, mRNA [NM_001162974]	NA	NA	NA	NA	NA	NA	11.2311	10.9907	10.8287	11.3477	11.4558	11.0763	10.7363	11.2323	10.2513	11.1331	10.7358	11.1205	10.3325	10.5177	11.4146
A_66_P127224	-0.109544	11.0144	-0.431269	0.672439	0.954153	-5.44775	A_66_P127224	-0.399776	11.0144	-1.50644	0.152829	0.865228	-4.59634	A_66_P127224	-0.290233	11.0144	-1.11605	0.282051	0.720534	-4.95566	CGTAGAGTCCTTTCGTCTATGATTGAATCAGAAACCAAAGAAACACTTCTATTAAGCTGC	0	Krt10	NM_010660	ref|Mus musculus keratin 10 (Krt10), mRNA [NM_010660]	NA	NA	NA	NA	NA	NA	11.1414	11.1864	11.1176	11.1666	11.4099	11.0834	11.1114	11.0529	10.6768	11.4505	11.1885	9.27894	11.0935	11.1347	11.123
A_52_P33382	-0.167352	8.59192	-0.659038	0.519913	0.920153	-5.33826	A_52_P33382	-0.399519	8.59192	-1.50588	0.152971	0.865228	-4.59699	A_52_P33382	-0.232167	8.59192	-0.89301	0.386028	0.784852	-5.13932	CATTCTGACTATGGCGCAGAAGCCATAGGACGGTTGTTTGAGAGCTTCCCCACCACCAAG	0	Gm5226	XM_356935	ref|PREDICTED: Mus musculus predicted pseudogene 5226 (Gm5226), mRNA [XM_356935]	NA	NA	NA	NA	NA	NA	7.91163	8.9327	9.44371	9.29324	8.49738	8.3919	8.772	8.73569	8.72325	8.17523	8.2295	8.31163	8.49243	7.98189	8.98658
A_55_P2062246	0.0356364	8.41561	0.220711	0.828309	0.979762	-5.50916	A_55_P2062246	-0.399386	8.41561	-2.36754	0.0318539	0.715879	-3.44122	A_55_P2062246	-0.435023	8.41561	-2.63158	0.0189352	0.475537	-3.05049	AGAGGATTCATGCTTTCCCTTCTCCTGATCCAGAAGATCACCATGGCAAAGGCTTATAGT	0	Tgtp2	NM_001145164	ref|Mus musculus T-cell specific GTPase 2 (Tgtp2), mRNA [NM_001145164]	NA	NA	NA	NA	NA	NA	8.8111	8.41848	8.12151	8.82524	8.53041	8.68453	8.51791	8.66149	8.18307	8.4143	8.14478	8.28577	8.41556	7.62549	8.59446
A_30_P01027683	-0.413466	6.44542	-1.22617	0.239134	0.820397	-4.88931	A_30_P01027683	-0.398665	6.44542	-1.1316	0.275661	0.906452	-4.99024	A_30_P01027683	0.0148013	6.44542	0.0428733	0.966371	0.992453	-5.48109	GCTTGGTGCTTACACCACATAGCGGATGTTGGCAGCAGGGAGCAGGGGTGTGTCACAGGA	0	chr5:143676800-143704125_F	chr5:143676800-143704125_F	lincRNA:chr5:143676800-143704125 forward strand	NA	NA	NA	NA	NA	NA	6.23115	6.21168	6.28244	8.58473	6.18617	6.2367	6.24183	6.2653	6.39017	6.62092	6.25797	6.25804	6.3139	6.32682	6.27356
A_30_P01022544	-0.234168	6.81449	-1.55229	0.141542	0.752349	-4.53472	A_30_P01022544	-0.39852	6.81449	-2.52853	0.0232308	0.686841	-3.20071	A_30_P01022544	-0.164352	6.81449	-1.06413	0.304188	0.734285	-5.00148	AGGAGAAGTTTGTGTTGAAACTATCAGGAATGCTCTAGATGACCTGCTGCATGCAGACCT	0	chr17:33995525-34028025_R	chr17:33995525-34028025_R	lincRNA:chr17:33995525-34028025 reverse strand	NA	NA	NA	NA	NA	NA	7.00905	6.66783	6.81187	7.60634	7.13325	6.91308	6.56988	6.97844	6.33509	6.81448	6.59151	6.93856	6.43196	6.52539	6.89064
A_55_P2076782	-0.120351	9.54814	-0.679717	0.507092	0.917545	-5.32619	A_55_P2076782	-0.398245	9.54814	-2.1528	0.0481106	0.775456	-3.75302	A_55_P2076782	-0.277894	9.54814	-1.53297	0.146209	0.622225	-4.52761	CCCATTTTAAAAAAGCAATGTATACAACCAGACCCTCATGCTAATGAAAAACGACAAATG	0	1700028P14Rik	NM_026188	ref|Mus musculus RIKEN cDNA 1700028P14 gene (1700028P14Rik), mRNA [NM_026188]	NA	NA	NA	NA	NA	NA	9.93121	9.80779	9.69603	9.95741	9.67772	9.84015	9.58455	9.93505	7.94799	9.51889	9.52544	9.43014	9.47105	9.07624	9.82246
A_51_P301930	-0.0456971	7.75792	-0.348054	0.732662	0.963558	-5.47668	A_51_P301930	-0.398012	7.75792	-2.90154	0.0110076	0.592324	-2.62886	A_51_P301930	-0.352315	7.75792	-2.62099	0.019339	0.478456	-3.06613	CCCAACTATTCCACACTGGTGACATGAGGGAGTTGGATATTAATGATGGTATTAGAATTT	0	Lrrc17	NM_028977	ref|Mus musculus leucine rich repeat containing 17 (Lrrc17), mRNA [NM_028977]	BC030317	Lrrc17	74511	leucine rich repeat containing 17	GO:0001503,GO:0045671,GO:0048539,GO:0005576,GO:0005615,GO:0003674	ossification,negative regulation of osteoclast differentiation,bone marrow development,extracellular region,extracellular space,molecular_function	7.882	8.26219	7.87094	8.04536	7.53738	7.87145	7.77696	7.99467	7.85776	7.66377	7.86505	7.21762	7.84642	7.2987	7.37855
A_55_P2112459	-0.118717	8.03701	-0.545286	0.593615	0.937969	-5.3984	A_55_P2112459	-0.397996	8.03701	-1.74971	0.100699	0.841912	-4.29945	A_55_P2112459	-0.279279	8.03701	-1.25293	0.229511	0.685416	-4.82647	TTTACTGTGCATAAACTAGGCTGCGACTGTGCACACACAGGGCACCTGTAAATAAAACGT	0	Cldn22	NM_029383	ref|Mus musculus claudin 22 (Cldn22), mRNA [NM_029383]	NA	NA	NA	NA	NA	NA	8.68317	8.09838	8.29698	8.14809	8.18785	8.31007	8.31736	8.26081	6.30624	8.09126	8.14027	8.19023	7.37793	7.67107	8.47548
A_30_P01027519	-0.0211615	6.332	-0.188967	0.852665	0.984694	-5.51501	A_30_P01027519	-0.397184	6.332	-3.39475	0.00402651	0.486573	-1.86027	A_30_P01027519	-0.376022	6.332	-3.27968	0.0050956	0.450599	-2.07949	CCAGACCTGGAATATGCATCAATGAGAATAAGACACTGACGAAGCTAACGACACTAACGG	0	chr17:29571806-29603008_F	chr17:29571806-29603008_F	lincRNA:chr17:29571806-29603008 forward strand	NA	NA	NA	NA	NA	NA	6.72347	6.46733	6.26158	6.49816	6.47362	6.54948	6.40227	6.58021	6.24161	6.08264	6.33929	6.26898	5.9335	5.80973	6.34809
A_51_P199352	-0.125205	8.63262	-1.05101	0.309979	0.854209	-5.05272	A_51_P199352	-0.396696	8.63262	-3.18727	0.00615491	0.534946	-2.18383	A_51_P199352	-0.271492	8.63262	-2.22597	0.0418565	0.506872	-3.63579	CTGAAAATTCTCTTCGTTTTGTTCGTTGACTTAATGTCCATTATGTATGTCGTCATAACG	0	2310015B20Rik	ENSMUST00000020090	ens|RIKEN cDNA 2310015B20 gene Gene [Source:MGI Symbol;Acc:MGI:1916813] [ENSMUST00000020090]	NA	NA	NA	NA	NA	NA	8.7681	8.907	8.46971	8.99705	8.99465	8.74276	8.57599	8.78069	8.17821	8.79274	8.60984	8.51358	8.3379	8.09134	8.7297
A_51_P374726	-0.281898	8.29409	-1.86356	0.0821838	0.704515	-4.14542	A_51_P374726	-0.396577	8.29409	-2.5093	0.0241296	0.690064	-3.22969	A_51_P374726	-0.114679	8.29409	-0.740479	0.470502	0.827397	-5.24412	TGTTTATCTTGGCAAAATACTGAATACACAGTTGAAGGGAAGGCTTGAGAGAGGGCTCCG	0	Ptx3	NM_008987	ref|Mus musculus pentraxin related gene (Ptx3), mRNA [NM_008987]	NM_008987	Ptx3	19288	pentraxin related gene	GO:0001878,GO:0008228,GO:0045429,GO:0050766,GO:0005576,GO:0001872	response to yeast,opsonization,positive regulation of nitric oxide biosynthetic process,positive regulation of phagocytosis,extracellular region,(1->3)-beta-D-glucan binding	8.34999	8.98271	8.56303	8.69532	8.45031	8.33375	8.3346	8.41848	7.02955	8.29698	8.27979	7.74941	8.31964	8.15753	8.45024
A_55_P2124791	-0.127936	10.9334	-1.22758	0.23862	0.820073	-4.88791	A_55_P2124791	-0.396411	10.9334	-3.64063	0.00243435	0.440252	-1.47893	A_55_P2124791	-0.268475	10.9334	-2.51615	0.023806	0.479433	-3.21999	GGGATACAATCCTGTATAGTTCCCATTTTTATGTAATCCTCAAGAAATAAAAGGAAGCCA	0	Col18a1	NM_001109991	ref|Mus musculus collagen, type XVIII, alpha 1 (Col18a1), transcript variant 1, mRNA [NM_001109991]	NA	NA	NA	NA	NA	NA	11.2599	11.0798	10.7992	11.4279	10.8729	11.0199	10.7857	11.062	11.0722	11.0411	10.783	10.6033	10.8612	10.5737	10.7598
A_51_P401987	-0.0910822	10.5447	-0.914853	0.374816	0.876686	-5.16505	A_51_P401987	-0.395816	10.5447	-3.80527	0.00173928	0.43593	-1.22595	A_51_P401987	-0.304733	10.5447	-2.98961	0.00920721	0.450599	-2.51614	GTGCCTCTGTACGACGGCACAGTGAGCTGGATAGGTTAGTCATGCTATTAAAATCTCAAT	0	Tmem37	NM_019432	ref|Mus musculus transmembrane protein 37 (Tmem37), mRNA [NM_019432]	NM_019432	Tmem37	170706	transmembrane protein 37	GO:0006810,GO:0006811,GO:0006816,GO:0034765,GO:0070588,GO:0016021,GO:0016020,GO:0005244,GO:0005262	transport,ion transport,calcium ion transport,regulation of ion transmembrane transport,calcium ion transmembrane transport,integral to membrane,membrane,voltage-gated ion channel activity,calcium channel activity	10.8364	10.7312	10.4252	10.8632	10.7471	10.8031	10.5403	10.5619	10.146	10.75	10.5137	10.4145	10.2062	10.1511	10.4812
A_55_P2001583	0.0946167	9.47305	0.571175	0.576383	0.93403	-5.38566	A_55_P2001583	-0.395189	9.47305	-2.2834	0.0374883	0.737607	-3.56476	A_55_P2001583	-0.489806	9.47305	-2.88803	0.0113126	0.45461	-2.66866	TTGTTAGTCTCTCTAGGCTCAGATTACCCAGACTAATAGGTTCACAACCAACCAACCAAC	0	Tspan18	NM_183180	ref|Mus musculus tetraspanin 18 (Tspan18), mRNA [NM_183180]	NA	NA	NA	NA	NA	NA	9.65798	9.75334	9.91746	9.83109	9.22052	9.82536	9.7413	10.0775	8.5322	9.05913	9.28102	9.05481	9.25738	9.30092	9.58578
A_55_P1967538	-0.0943169	12.5217	-0.701109	0.494025	0.913675	-5.31333	A_55_P1967538	-0.394601	12.5217	-2.80756	0.0133082	0.617935	-2.77432	A_55_P1967538	-0.300284	12.5217	-2.18024	0.0456698	0.509869	-3.69961	GAAGAGTCTATTTTAGTCATACGATTTGGTCATGAGTAAGGACTATATTTATGTCACCAC	0	Hunk	NM_015755	ref|Mus musculus hormonally upregulated Neu-associated kinase (Hunk), mRNA [NM_015755]	NA	NA	NA	NA	NA	NA	12.845	12.7736	12.6837	12.9181	12.5403	12.6938	12.7174	12.787	11.3738	12.6527	12.4628	12.0086	12.264	12.4812	12.6229
A_55_P2005743	-0.0470099	10.0893	-0.265139	0.79453	0.974162	-5.49946	A_55_P2005743	-0.394437	10.0893	-2.1293	0.0502961	0.778983	-3.78639	A_55_P2005743	-0.347427	10.0893	-1.91392	0.0750093	0.547772	-4.05925	TTTGAGATCTTGAGCACCTTCCCGCCCACGGTCTACCAGGACGATACAGTGACTCTGCAG	0	Ubxn11	NM_026257	ref|Mus musculus UBX domain protein 11 (Ubxn11), mRNA [NM_026257]	NA	NA	NA	NA	NA	NA	10.4215	9.92933	10.074	10.4542	10.3446	10.3485	9.92153	10.3985	9.84281	10.0257	9.71634	10.3499	9.37324	9.67828	10.4616
A_30_P01030977	-0.366675	6.29159	-1.97323	0.0672873	0.689182	-3.99862	A_30_P01030977	-0.393852	6.29159	-2.02864	0.0607323	0.797314	-3.92743	A_30_P01030977	-0.027177	6.29159	-0.142848	0.888321	0.972771	-5.47288	GAACTGAGACTACCCACTATCCATTTCCACTTTTAAAAAATATATCTCATTTCCACCTCT	0	chr15:38205154-38206196_F	chr15:38205154-38206196_F	lincRNA:chr15:38205154-38206196 forward strand	NA	NA	NA	NA	NA	NA	7.38256	6.16346	6.17056	6.56294	6.26298	6.28786	6.23729	6.17127	6.08406	6.05754	6.32492	6.19418	6.05441	6.16959	6.25018
A_51_P506961	-0.176964	7.90138	-1.89627	0.0774568	0.702914	-4.1021	A_51_P506961	-0.393827	7.90138	-4.0392	0.00108107	0.43593	-0.871118	A_51_P506961	-0.216862	7.90138	-2.26974	0.0384868	0.500481	-3.57422	TTTGGTGCTCATCCCTGTCTGCTGGACAGCCCATGCCATCATCCAGGATTTTTATAACCC	0	Cldn9	NM_020293	ref|Mus musculus claudin 9 (Cldn9), mRNA [NM_020293]	NM_020293	Cldn9	56863	claudin 9	GO:0005886,GO:0016021,GO:0016020,GO:0005923,GO:0030054,GO:0005198	plasma membrane,integral to membrane,membrane,tight junction,cell junction,structural molecule activity	8.20121	7.82618	7.83742	8.34938	8.16643	7.97366	7.75314	7.95985	7.91468	7.97625	7.69838	7.80602	7.5862	7.58762	7.88435
A_51_P414396	-0.21024	11.0781	-3.08704	0.00755157	0.550511	-2.34544	A_51_P414396	-0.393462	11.0781	-5.52974	5.88581e-05	0.382892	1.1986	A_51_P414396	-0.183223	11.0781	-2.62774	0.0190807	0.475667	-3.05616	ACTGTTTCTCAGAAGGAATGTCTACAGTGATGGGTTTGCCATGCAGAAAGGTCCCAGATT	0	Mmrn2	NM_153127	ref|Mus musculus multimerin 2 (Mmrn2), mRNA [NM_153127]	NM_153127	Mmrn2	105450	multimerin 2	GO:0001525,GO:0030948,GO:0090051,GO:0005576,GO:0005578,GO:0005604,GO:0005615	angiogenesis,negative regulation of vascular endothelial growth factor receptor signaling pathway,negative regulation of cell migration involved in sprouting angiogenesis,extracellular region,proteinaceous extracellular matrix,basement membrane,extracellular space	11.3232	11.3222	11.1598	11.4321	11.1004	10.9925	11.0596	11.1114	10.927	11.3762	10.9523	10.9748	10.8391	10.9117	10.6898
A_55_P2059010	-0.129306	13.7508	-0.739048	0.471345	0.904828	-5.28962	A_55_P2059010	-0.393336	13.7508	-2.15175	0.048206	0.775456	-3.7545	A_55_P2059010	-0.26403	13.7508	-1.47395	0.161277	0.634794	-4.59416	TGCCTGGTCTCTTTTCCTTTTCTTAAAATGAAGCGACCCCAATAAAAGTGATCTCTGTTT	0	Rbp1	NM_011254	ref|Mus musculus retinol binding protein 1, cellular (Rbp1), mRNA [NM_011254]	NA	NA	NA	NA	NA	NA	14.0582	13.7627	13.4571	14.3286	13.9673	13.9835	13.4051	13.9054	13.4537	14.0495	13.5526	13.9303	13.3391	13.1828	13.8855
A_51_P196972	-0.0780661	8.13838	-0.472716	0.643256	0.94896	-5.4311	A_51_P196972	-0.393307	8.13838	-2.27952	0.0377689	0.737612	-3.57041	A_51_P196972	-0.315241	8.13838	-1.86447	0.0820476	0.557785	-4.12343	CCCACAAGGTCTAAGAAAAGCGTTTGCCATGTTTTGGGCACACCCCATCCTCTCCTGCCT	0	Slc4a1	NM_011403	ref|Mus musculus solute carrier family 4 (anion exchanger), member 1 (Slc4a1), mRNA [NM_011403]	NM_011403	Slc4a1	20533	solute carrier family 4 (anion exchanger), member 1	GO:0006810,GO:0006811,GO:0006820,GO:0006821,GO:0034220,GO:0016021,GO:0016020,GO:0005887,GO:0016323,GO:0030018,GO:0030863,GO:0005515,GO:0003779,GO:0005215,GO:0005452,GO:0008022,GO:0008509,GO:0015108,GO:0015301	transport,ion transport,anion transport,chloride transport,ion transmembrane transport,integral to membrane,membrane,integral to plasma membrane,basolateral plasma membrane,Z disc,cortical cytoskeleton,protein binding,actin binding,transporter activity,inorganic anion exchanger activity,protein C-terminus binding,anion transmembrane transporter activity,chloride transmembrane transporter activity…	7.73327	8.50076	8.72501	8.51094	8.09262	8.17507	8.28999	8.14339	8.20043	8.13471	7.80405	7.89133	8.03459	7.53312	8.30648
A_55_P2134381	-0.373725	5.93387	-1.49995	0.154486	0.762473	-4.59563	A_55_P2134381	-0.393165	5.93387	-1.51034	0.151841	0.86503	-4.59182	A_55_P2134381	-0.0194392	5.93387	-0.0762043	0.940269	0.987057	-5.47934	AACCCCATTATTTATAGTCTAAGAAACAAGGAAATGAAAGACGCTATTGGGAGGCTTTTT	0	Olfr231	NM_001005520	ref|Mus musculus olfactory receptor 231 (Olfr231), mRNA [NM_001005520]	NA	NA	NA	NA	NA	NA	7.34765	5.74307	5.86461	5.78264	5.80644	5.90147	5.75133	5.80664	5.82314	6.0385	5.8201	5.82286	5.85813	5.74921	5.8922
A_66_P129444	0.0486629	9.44945	0.276398	0.786034	0.972312	-5.49673	A_66_P129444	-0.393079	9.44945	-2.13694	0.049576	0.778983	-3.77556	A_66_P129444	-0.441742	9.44945	-2.45065	0.0270802	0.484283	-3.31526	GTTAGGGGTCCCATTTCAGGTGCTGGTGGCAACACATGCAGGTCTAAACCGAAAGCCAGT	0	Pnkp	NM_021549	ref|Mus musculus polynucleotide kinase 3'- phosphatase (Pnkp), mRNA [NM_021549]	NA	NA	NA	NA	NA	NA	9.62106	9.58247	9.60127	9.52682	9.50113	9.60943	9.58117	9.65222	9.43135	9.83188	9.39578	8.14899	9.20734	9.48218	9.56868
A_55_P2048478	-0.0839738	9.20924	-0.861682	0.402498	0.885712	-5.20523	A_55_P2048478	-0.393054	9.20924	-3.86038	0.00155454	0.43593	-1.14183	A_55_P2048478	-0.309081	9.20924	-3.09778	0.00738799	0.450599	-2.35335	CGATGCACATAGGAATAGGTTCTAAAAGTTGAAATACATATTCTTCCTTTCCCAAATGTC	0	Olfml1	NM_172907	ref|Mus musculus olfactomedin-like 1 (Olfml1), mRNA [NM_172907]	NA	NA	NA	NA	NA	NA	9.33002	9.3764	9.20938	9.57437	9.43402	9.38741	9.17193	9.34532	8.94191	9.26959	9.15958	9.0299	8.85437	8.72952	9.32483
A_51_P450169	-0.0467797	7.21635	-0.235297	0.817177	0.978293	-5.50617	A_51_P450169	-0.392802	7.21635	-1.89107	0.0781923	0.821617	-4.11466	A_51_P450169	-0.346023	7.21635	-1.69996	0.109882	0.586976	-4.33006	AAGACAGATATTCTTCTACCATCAAGGACAAGATCCTGACCATCGATGTGAGACCTGGAT	0	Dnajb13	NM_153527	ref|Mus musculus DnaJ (Hsp40) related, subfamily B, member 13 (Dnajb13), mRNA [NM_153527]	NM_153527	Dnajb13	69387	DnaJ (Hsp40) related, subfamily B, member 13	GO:0006457,GO:0051082	protein folding,unfolded protein binding	7.55833	7.05921	7.12353	7.69621	7.46355	7.49954	6.89425	7.68609	6.88989	7.08039	7.09842	7.39566	6.56818	6.69224	7.53979
A_30_P01033108	-0.373246	6.83152	-1.52808	0.147412	0.757654	-4.56307	A_30_P01033108	-0.392732	6.83152	-1.53894	0.144753	0.860621	-4.55838	A_30_P01033108	-0.0194867	6.83152	-0.0779228	0.938925	0.986825	-5.47922	AAGGCCATTTCTCCTGGTTCTCATACATCCTCCCGCCAATTTCAGTCTTTTAAGGTCAAG	0	chr8:108153471-108159346_F	chr8:108153471-108159346_F	lincRNA:chr8:108153471-108159346 forward strand	NA	NA	NA	NA	NA	NA	8.21053	6.60622	6.66336	6.8955	6.66156	6.81257	6.6651	6.68569	6.84649	6.79543	6.81941	6.67104	6.62864	6.6978	6.81344
A_55_P2061704	-0.130183	6.95699	-0.734674	0.473927	0.906113	-5.29241	A_55_P2061704	-0.392472	6.95699	-2.11995	0.0511913	0.781531	-3.79963	A_55_P2061704	-0.262289	6.95699	-1.44577	0.168918	0.640589	-4.6253	TCGACTTCGACCATAAGCTACAGACATTTTTATCCTTGAAAAACATAGACCCAGTTACTG	0	Akd1	XM_003084819	ref|PREDICTED: Mus musculus adenylate kinase domain containing 1 (Akd1), mRNA [XM_003084819]	NA	NA	NA	NA	NA	NA	7.34384	6.79111	6.90708	7.24382	7.4044	7.04556	6.70311	7.36109	6.52836	6.96691	6.79111	7.10769	6.38873	6.47559	7.29649
A_55_P1964408	-0.0648525	11.9867	-0.493053	0.629152	0.946491	-5.42239	A_55_P1964408	-0.391112	11.9867	-2.84605	0.0123142	0.608387	-2.71483	A_55_P1964408	-0.326259	11.9867	-2.42273	0.0286024	0.487815	-3.35564	AGAAGCCTGCTGTCGCCGCAGCCCCTAAGAAGTAGATCCCCTTTCCTCATTGAGTTTTTT	0	Cryab	NM_009964	ref|Mus musculus crystallin, alpha B (Cryab), mRNA [NM_009964]	NA	NA	NA	NA	NA	NA	12.363	12.0741	12.1341	12.2311	12.0344	12.2755	12.1175	12.0959	11.4558	11.8123	12.051	12.0074	11.7185	11.3497	12.0798
A_52_P552665	-0.0938378	8.74217	-0.731827	0.475612	0.906571	-5.29422	A_52_P552665	-0.390977	8.74217	-2.91848	0.0106364	0.589641	-2.60257	A_52_P552665	-0.297139	8.74217	-2.26343	0.0389565	0.501305	-3.58312	AAGGGAAGGTGAACTTCAAAGTGATTCTGGAGTTCTTTGAAATGTGCTAGAAGACTTACA	0	Fzd7	NM_008057	ref|Mus musculus frizzled homolog 7 (Drosophila) (Fzd7), mRNA [NM_008057]	NM_008057	Fzd7	14369	frizzled homolog 7 (Drosophila)	GO:0001944,GO:0016055,GO:0007223,GO:0007165,GO:0006355,GO:0006357,GO:0007166,GO:0007186,GO:0007199,GO:0007275,GO:0009790,GO:0007409,GO:0007420,GO:0008406,GO:0010812,GO:0014834,GO:0045893,GO:0019827,GO:0030855,GO:0033077,GO:0034446,GO:0035412,GO:0035567,GO:0038031,GO:0042327,GO:0042666,GO:0048103,GO:0060054,GO:0060070,GO:0060231,GO:0005886,GO:0016021,GO:0016020,GO:0005737,GO:0032589,GO:0045177,GO:…	vasculature development,Wnt receptor signaling pathway,Wnt receptor signaling pathway, calcium modulating pathway,signal transduction,regulation of transcription, DNA-dependent,regulation of transcription from RNA polymerase II promoter,cell surface receptor signaling pathway,G-protein coupled receptor signaling pathway,G-protein coupled receptor signaling pathway coupled to cGMP nucleotide secon…	8.97513	9.02468	8.60064	9.1403	8.94485	9.11898	8.48196	8.90267	8.49329	8.64822	8.39395	8.5519	8.60805	8.44271	8.80516
A_55_P2183473	-0.0280179	9.48338	-0.23651	0.816253	0.977999	-5.50591	A_55_P2183473	-0.390561	9.48338	-3.15557	0.00656649	0.535512	-2.23331	A_55_P2183473	-0.362544	9.48338	-2.98917	0.00921543	0.450599	-2.5168	GCAGGCAAACCATGAAACGGGCCATTTCATATTTTTCAATAAAAGTCTTTCGTTTTTTGC	0	Cldn3	NM_009902	ref|Mus musculus claudin 3 (Cldn3), mRNA [NM_009902]	NA	NA	NA	NA	NA	NA	9.6037	9.85961	9.61861	9.79284	9.58594	9.76807	9.58097	9.76835	8.8015	9.34142	9.48877	8.94272	9.41275	9.15416	9.53132
A_51_P162144	-0.0752737	8.76606	-0.677248	0.508614	0.918065	-5.32765	A_51_P162144	-0.390513	8.76606	-3.36291	0.00429767	0.497721	-1.90987	A_51_P162144	-0.31524	8.76606	-2.77027	0.0143455	0.461385	-2.84472	TTCTTGTAATTCTATATAAGAAATGGTGCAAATCCACCCAAACAGTTGTCCCTTTTAGTG	0	Oca2	NM_021879	ref|Mus musculus oculocutaneous albinism II (Oca2), mRNA [NM_021879]	NM_021879	Oca2	18431	oculocutaneous albinism II	GO:0006810,GO:0007286,GO:0008283,GO:0030318,GO:0042438,GO:0043473,GO:0048066,GO:0055085,GO:0016021,GO:0016020,GO:0005765,GO:0005789,GO:0010008,GO:0033162	transport,spermatid development,cell proliferation,melanocyte differentiation,melanin biosynthetic process,pigmentation,developmental pigmentation,transmembrane transport,integral to membrane,membrane,lysosomal membrane,endoplasmic reticulum membrane,endosome membrane,melanosome membrane	8.94662	9.03116	8.89668	9.0448	8.94688	8.98344	8.79257	9.01326	7.86237	8.94662	8.66117	8.6859	8.67463	8.28	8.72476
A_55_P2042217	-0.106713	8.09597	-0.821631	0.424221	0.892225	-5.23407	A_55_P2042217	-0.390036	8.09597	-2.87434	0.0116301	0.602577	-2.67102	A_55_P2042217	-0.283323	8.09597	-2.13068	0.0501656	0.516755	-3.76816	CTGAGCCAGCTCTCCAATCGAACCAGCTTGGTATTATACTTCAAAAATAATCAATAATAA	0	Fam161a	AK040751	gb|Mus musculus adult male aorta and vein cDNA, RIKEN full-length enriched library, clone:A530023B02 product:weakly similar to OVARC1001399 PROTEIN (FRAGMENT) [Homo sapiens], full insert sequence. [AK040751]	NA	NA	NA	NA	NA	NA	8.4717	8.206	7.93441	8.43395	8.31788	8.26534	7.92428	8.37873	7.84032	8.01676	7.99245	8.07477	7.63035	7.70269	8.24994
A_55_P2340448	-0.0576111	7.75838	-0.599262	0.557988	0.928321	-5.37121	A_55_P2340448	-0.389988	7.75838	-3.88272	0.00148542	0.43593	-1.10782	A_55_P2340448	-0.332377	7.75838	-3.37689	0.00417637	0.450599	-1.93338	CTTGATGGTGTCCCTGTGATCTTGTACTTTATGAAATTTTTAAATTTGTAAGACACCTGC	0	B230114P17Rik	AK045415	gb|Mus musculus adult male corpora quadrigemina cDNA, RIKEN full-length enriched library, clone:B230114P17 product:unclassifiable, full insert sequence. [AK045415]	NA	NA	NA	NA	NA	NA	8.03136	7.86642	7.62229	8.1073	7.91558	7.91656	7.65043	8.00726	7.73496	7.77188	7.62039	7.60634	7.52014	7.30808	7.69678
A_55_P2069774	-0.0260277	7.42638	-0.15907	0.875747	0.987179	-5.5197	A_55_P2069774	-0.389147	7.42638	-2.27635	0.038	0.738932	-3.57503	A_55_P2069774	-0.363119	7.42638	-2.16759	0.0467805	0.510761	-3.71717	GCAAGATCATCTAGAATTCAGTGAGACCTGTAATGGCAAAATGTCTGATAAAAACCATTT	0	A230051G13Rik	AK016031	gb|Mus musculus adult male testis cDNA, RIKEN full-length enriched library, clone:4930543L23 product:hypothetical protein, full insert sequence. [AK016031]	NA	NA	NA	NA	NA	NA	7.4771	7.55286	7.54677	7.99333	7.25894	7.43466	7.5454	7.65773	7.69915	7.47387	7.41013	6.39126	7.50595	7.33428	7.11425
A_51_P309920	-0.128782	9.94769	-0.890212	0.38748	0.880551	-5.18393	A_51_P309920	-0.388808	9.94769	-2.57246	0.0212965	0.674683	-3.13429	A_51_P309920	-0.260026	9.94769	-1.75562	0.0996533	0.575788	-4.26139	CATACATTGGTATTCTCGAGGAGTCTATCTGTATTTCTCTTTAATGAGTTCTTTCCTAGT	0	Itga8	NM_001001309	ref|Mus musculus integrin alpha 8 (Itga8), mRNA [NM_001001309]	NM_001001309	Itga8	241226	integrin alpha 8	GO:0001656,GO:0007155,GO:0007229,GO:0007275,GO:0007399,GO:0007613,GO:0030030,GO:0030154,GO:0030198,GO:0030511,GO:0042472,GO:0045184,GO:0048745,GO:2000721,GO:0016021,GO:0016020,GO:0008305,GO:0014069,GO:0032591,GO:0043204	metanephros development,cell adhesion,integrin-mediated signaling pathway,multicellular organismal development,nervous system development,memory,cell projection organization,cell differentiation,extracellular matrix organization,positive regulation of transforming growth factor beta receptor signaling pathway,inner ear morphogenesis,establishment of protein localization,smooth muscle tissue devel…	10.3891	10.0559	10.2219	10.4142	9.85028	10.1825	10.2476	10.0548	9.0489	9.66146	10.0847	9.44251	10.0086	9.7849	9.76792
A_55_P2019447	-0.0198242	8.39721	-0.11785	0.907758	0.991272	-5.52485	A_55_P2019447	-0.388679	8.39721	-2.21157	0.0430241	0.761669	-3.66886	A_55_P2019447	-0.368855	8.39721	-2.14174	0.0491279	0.514419	-3.75291	GACAAGGATGCATATAATGCAACTCACCACCGTTTTATGCAAGTTCTGGTTTAAAATAAA	0	Ano2	NM_153589	ref|Mus musculus anoctamin 2 (Ano2), mRNA [NM_153589]	NA	NA	NA	NA	NA	NA	8.96955	8.24008	8.24076	8.47241	8.96682	8.68848	8.50918	8.70132	7.74954	8.31242	8.08025	8.03915	8.68051	8.02796	8.27966
A_66_P101732	-0.0488695	9.08083	-0.219552	0.829196	0.980047	-5.50939	A_66_P101732	-0.38833	9.08083	-1.66984	0.11579	0.847348	-4.40005	A_66_P101732	-0.33946	9.08083	-1.48958	0.157166	0.631948	-4.57671	TAAAACAAGGACTTCAGTAGGAAATGGCTCCATATTTCCTACTGAAATACGAGAGCACTC	0	Col9a3	NM_009936	ref|Mus musculus collagen, type IX, alpha 3 (Col9a3), mRNA [NM_009936]	NA	NA	NA	NA	NA	NA	9.40843	8.73939	8.86011	9.44067	9.4919	9.18825	8.90959	9.33513	9.38989	9.0086	8.85023	9.44121	8.15569	8.46052	9.53289
A_55_P2168667	-0.159598	10.0306	-1.78125	0.0952316	0.716668	-4.25251	A_55_P2168667	-0.387707	10.0306	-4.14168	0.000878708	0.43593	-0.717676	A_55_P2168667	-0.228109	10.0306	-2.48666	0.0252305	0.479697	-3.26297	CTGTTGTAATTGGTGACCCTGTGAGAATGTGAAACTGGATCATAAATGAAATGCAAAATA	0	Rbpms2	NM_028030	ref|Mus musculus RNA binding protein with multiple splicing 2 (Rbpms2), mRNA [NM_028030]	NA	NA	NA	NA	NA	NA	10.3441	10.1613	10.0305	10.216	10.1637	10.0722	9.97122	9.99666	10.0868	10.2477	9.99286	9.96503	9.4985	9.66777	10.0441
A_55_P2040371	-0.0572869	13.8083	-0.427219	0.67532	0.955038	-5.44929	A_55_P2040371	-0.386586	13.8083	-2.75941	0.0146618	0.633238	-2.84855	A_55_P2040371	-0.3293	13.8083	-2.39863	0.0299818	0.489079	-3.3904	CTACAAAGACCCAACATTGATGTTCACATTTTGGAAATATTTTGTGTCCCACAAAGTAAG	0	Rnaset2a	NM_001083938	ref|Mus musculus ribonuclease T2A (Rnaset2a), mRNA [NM_001083938]	NA	NA	NA	NA	NA	NA	14.1409	13.6965	13.6971	14.1926	13.9964	13.9673	13.7079	14.0366	13.7975	13.8132	13.5342	13.784	13.2774	13.3886	14.0936
A_51_P101006	-0.0166774	9.12871	-0.0940386	0.92633	0.993248	-5.52712	A_51_P101006	-0.38581	9.12871	-2.08221	0.0549534	0.790929	-3.85276	A_51_P101006	-0.369133	9.12871	-2.03299	0.0602425	0.527375	-3.9012	CCTATACACAGTTTTTGAGTATATAGAGAGCGGGATCATTAATCCTCTGCCCAGGAAAGT	0	Ak8	NM_001033874	ref|Mus musculus adenylate kinase 8 (Ak8), mRNA [NM_001033874]	NA	NA	NA	NA	NA	NA	9.36106	8.99977	8.97047	9.53057	9.43934	9.26775	8.924	9.58213	9.26959	8.92083	8.81477	9.17218	8.50001	8.64148	9.53664
A_52_P603421	-0.158749	8.92616	-1.18078	0.256169	0.828625	-4.9336	A_52_P603421	-0.385805	8.92616	-2.74664	0.0150428	0.637479	-2.86821	A_52_P603421	-0.227056	8.92616	-1.64956	0.11992	0.597637	-4.39105	GCAACGTGGAGGAATGCTACCGCTACTTTACCAGCGTTCTCTTTTGTCATGGAATCAGGC	0	Gm166	NM_001033040	ref|Mus musculus predicted gene 166 (Gm166), mRNA [NM_001033040]	NM_001033040	Gm166	233899	predicted gene 166	GO:0008150,GO:0005575,GO:0003674	biological_process,cellular_component,molecular_function	9.29376	8.93999	8.78634	9.29937	9.22181	9.0552	8.80696	9.04135	8.63277	8.9325	8.72054	9.01158	8.40948	8.53135	9.20938
A_51_P300506	0.0213991	10.2433	0.100085	0.921609	0.992882	-5.52659	A_51_P300506	-0.385341	10.2433	-1.72502	0.105168	0.844124	-4.33085	A_51_P300506	-0.40674	10.2433	-1.8581	0.0829973	0.558385	-4.13164	GGAACTTTCCCGGGCAAAATATGACCTTGCACTTGAGCGCTGCTCCCCTGGCGTCATCAA	0	Cox6b2	NM_183405	ref|Mus musculus cytochrome c oxidase subunit VIb polypeptide 2 (Cox6b2), transcript variant 1, mRNA [NM_183405]	NM_183405	Cox6b2	333182	cytochrome c oxidase subunit VIb polypeptide 2	GO:0008150,GO:0005739,GO:0030061,GO:0003674,GO:0004129	biological_process,mitochondrion,mitochondrial crista,molecular_function,cytochrome-c oxidase activity	10.5052	10.0847	10.0352	10.6556	10.1893	10.4473	9.9247	10.4827	11.5187	9.8653	10.095	10.2694	9.40536	9.62	10.5508
A_55_P2034067	-0.176084	9.94202	-1.5922	0.132299	0.744913	-4.48732	A_55_P2034067	-0.383266	9.94202	-3.31705	0.00472053	0.511903	-1.98135	A_55_P2034067	-0.207182	9.94202	-1.82981	0.0873283	0.564495	-4.16788	GGGAGGAGTTATCAAATTCTAGCTGTTTGCTGCCAAATCTTAGATGATTTTGGAAATTAT	0	Myom3	NM_001085509	ref|Mus musculus myomesin family, member 3 (Myom3), mRNA [NM_001085509]	NA	NA	NA	NA	NA	NA	10.1168	10.2376	10.0187	10.1012	10.3367	9.92531	9.97225	10.0677	9.05153	10.5238	9.81284	9.58758	9.65901	9.96387	9.75529
A_55_P2147831	-0.167876	7.12926	-1.73689	0.102999	0.722964	-4.30906	A_55_P2147831	-0.383135	7.12926	-3.79411	0.00177933	0.43593	-1.24303	A_55_P2147831	-0.215259	7.12926	-2.17531	0.0461001	0.509869	-3.70646	AGATCTCACAAGTCAAATAATCCAGGTTGAACACAAGTTAGCAGCTCAGCAGGTGACATC	0	Gimap4	NM_174990	ref|Mus musculus GTPase, IMAP family member 4 (Gimap4), transcript variant 1, mRNA [NM_174990]	NA	NA	NA	NA	NA	NA	7.31641	7.20891	7.08891	7.50355	7.31978	7.12657	6.94602	7.21692	7.18591	7.33889	6.93251	7.03124	6.73718	6.71902	7.26714
A_65_P11853	-0.252553	8.57187	-3.15271	0.00660499	0.542739	-2.24369	A_65_P11853	-0.382985	8.57187	-4.57601	0.000368641	0.419967	-0.0836366	A_65_P11853	-0.130432	8.57187	-1.59034	0.132718	0.608575	-4.46124	ACTACCTCACCAGCCTTTCTGGAGGAAAAGAATCCAGTGGACTTTCCCTTTTGTTTGTTC	0	Arhgap28	NM_172964	ref|Mus musculus Rho GTPase activating protein 28 (Arhgap28), mRNA [NM_172964]	NA	NA	NA	NA	NA	NA	8.85659	8.81671	8.58972	9.02079	8.58705	8.60424	8.33421	8.59132	8.56854	8.58602	8.43233	8.3661	8.51111	8.30568	8.40769
A_51_P486155	-0.214703	8.85339	-2.15462	0.047945	0.663261	-3.74682	A_51_P486155	-0.382949	8.85339	-3.67831	0.00225387	0.43593	-1.42082	A_51_P486155	-0.168246	8.85339	-1.64913	0.120009	0.597637	-4.39157	AAATGGCTTTTGATAATTGACTGGGCTGAACACTCCAATTAAGGATTTTACAGTTTCAAC	0	Ocln	NM_008756	ref|Mus musculus occludin (Ocln), mRNA [NM_008756]	NA	NA	NA	NA	NA	NA	9.33878	9.12128	8.85437	9.14618	8.94824	8.97702	8.92994	8.86575	8.29681	8.68879	9.0015	8.59618	8.69338	8.61624	8.7264
A_30_P01017882	-0.0680427	9.11896	-0.308987	0.761603	0.968616	-5.48817	A_30_P01017882	-0.382734	9.11896	-1.66353	0.117061	0.847348	-4.40788	A_30_P01017882	-0.314691	9.11896	-1.39579	0.183202	0.650873	-4.67947	CCCCAGTGTGGCATTATCAATGACTATCACAGACACTTTACTTTTCCAATTAATTTTCAA	0	chr7:91558475-91733625_F	chr7:91558475-91733625_F	lincRNA:chr7:91558475-91733625 forward strand	NA	NA	NA	NA	NA	NA	9.55669	9.35788	9.68591	9.136	9.21168	9.50068	9.6718	9.20908	7.25919	9.07444	9.45047	8.48682	9.03515	9.02002	9.12866
A_55_P2129614	-0.193009	9.90621	-1.77472	0.0963416	0.716718	-4.26089	A_55_P2129614	-0.382501	9.90621	-3.36636	0.00426743	0.497721	-1.90449	A_55_P2129614	-0.189492	9.90621	-1.70185	0.109521	0.586321	-4.32775	CACCAGGGCTGCTTTGGAAGCAGCAGGGCTCTTAGGGGTTCATGCTGCCTTGTTTGTATT	0	Itprip	NM_001001738	ref|Mus musculus inositol 1,4,5-triphosphate receptor interacting protein (Itprip), mRNA [NM_001001738]	NA	NA	NA	NA	NA	NA	9.96387	10.3797	10.0705	10.2049	10.0831	9.95851	10.0728	9.83979	9.18447	10.1227	9.90744	9.51612	9.99639	9.59275	9.70013
A_52_P681557	-0.0557453	7.72602	-0.659145	0.519846	0.920153	-5.3382	A_52_P681557	-0.382406	7.72602	-4.32784	0.000604294	0.419967	-0.442525	A_52_P681557	-0.32666	7.72602	-3.77264	0.00185898	0.450599	-1.34432	AGGGAGTCTAATGTAGACATGGAGACCTGATAAGGTTTTAGATAATTTTGCAAGTATCTG	0	ENSMUST00000099185	ENSMUST00000099185	ens|N-acetylated alpha-linked acidic dipeptidase-like 2 Gene [Source:MGI Symbol;Acc:MGI:2685867] [ENSMUST00000099185]	XM_149291	NA	NA	NA	NA	NA	7.98069	7.85161	7.7636	8.06434	7.72041	7.88062	7.83254	7.82917	7.58271	7.72478	7.6533	7.56761	7.56303	7.20605	7.66983
A_51_P493987	-0.088109	9.97277	-0.671778	0.511992	0.918533	-5.33086	A_51_P493987	-0.382365	9.97277	-2.79035	0.0137774	0.619218	-2.80088	A_51_P493987	-0.294256	9.97277	-2.19133	0.0447166	0.509869	-3.68418	CACTCAGTGCTACCCTCTGGGTCGATCTGAGTTCCCATGTCCTATAACAGATTCATTTTT	0	Moxd1	NM_021509	ref|Mus musculus monooxygenase, DBH-like 1 (Moxd1), mRNA [NM_021509]	NM_021509	Moxd1	59012	monooxygenase, DBH-like 1	GO:0055114,GO:0006584,GO:0016021,GO:0016020,GO:0005783,GO:0003824,GO:0004497,GO:0004500,GO:0046872,GO:0005507,GO:0016491,GO:0016715	oxidation-reduction process,catecholamine metabolic process,integral to membrane,membrane,endoplasmic reticulum,catalytic activity,monooxygenase activity,dopamine beta-monooxygenase activity,metal ion binding,copper ion binding,oxidoreductase activity,oxidoreductase activity, acting on paired donors, with incorporation or reduction of molecular oxygen, reduced ascorbate as one donor, and incorpor…	10.4441	10.0674	9.99682	10.1861	10.1173	10.1983	10.0111	10.2185	9.35148	9.79264	10.0034	10.0747	9.62794	9.46943	10.0322
A_52_P246703	-0.18865	7.3968	-0.78573	0.444324	0.897901	-5.25887	A_52_P246703	-0.382351	7.3968	-1.52424	0.148361	0.862882	-4.57563	A_52_P246703	-0.193701	7.3968	-0.787995	0.443039	0.813675	-5.21337	CTACTTCGACGAGCTTGAAATTCACCCGATACATATCGATGTAGGAAAACTTGAAGACGC	0	Ak7	NM_030187	ref|Mus musculus adenylate kinase 7 (Ak7), mRNA [NM_030187]	AK019664	Ak7	78801	adenylate kinase 7	GO:0002437,GO:0003351,GO:0006139,GO:0006165,GO:0007283,GO:0007420,GO:0009142,GO:0016310,GO:0030030,GO:0035083,GO:0046939,GO:0005575,GO:0005737,GO:0000166,GO:0004017,GO:0004127,GO:0004550,GO:0005524,GO:0016301,GO:0016740,GO:0019205	inflammatory response to antigenic stimulus,epithelial cilium movement,nucleobase-containing compound metabolic process,nucleoside diphosphate phosphorylation,spermatogenesis,brain development,nucleoside triphosphate biosynthetic process,phosphorylation,cell projection organization,cilium axoneme assembly,nucleotide phosphorylation,cellular_component,cytoplasm,nucleotide binding,adenylate kinase …	7.92263	7.03117	7.2578	7.9446	7.84685	7.68216	6.94381	7.70776	6.87153	7.21979	7.16027	7.85266	6.75027	6.95578	7.80492
A_55_P2065424	-0.0430777	9.03769	-0.198848	0.845066	0.98301	-5.51329	A_55_P2065424	-0.382013	9.03769	-1.6878	0.112235	0.846872	-4.37768	A_55_P2065424	-0.338935	9.03769	-1.52813	0.147398	0.6234	-4.53313	ACGCCTTCTTGTCTGACAACTTCAAGAAGAGCTTCCAGAATGTTCTTTGCTTGGTCAAGG	0	Sstr2	NM_009217	ref|Mus musculus somatostatin receptor 2 (Sstr2), transcript variant 2, mRNA [NM_009217]	NA	NA	NA	NA	NA	NA	9.42944	9.31965	9.45029	9.33971	8.70966	9.20158	9.26397	9.46436	7.70608	9.20431	9.26605	8.07776	8.80935	8.98362	9.33956
A_55_P2053236	0.010788	9.66766	0.0641424	0.949708	0.994458	-5.52926	A_55_P2053236	-0.381673	9.66766	-2.17204	0.0463868	0.771454	-3.72557	A_55_P2053236	-0.392461	9.66766	-2.27916	0.0377952	0.499877	-3.5609	CCCTTAGAAAGAAGTCAAGAATGGTGATGGACAAATGTAATAAAGGTATTCTTCCTATGT	0	BB247860	BB247860	gb|BB247860 RIKEN full-length enriched, 7 days neonate cerebellum Mus musculus cDNA clone A730021L09 3'. [BB247860]	NA	NA	NA	NA	NA	NA	10.212	9.45385	9.23974	9.96598	10.0215	9.90027	9.57176	9.98836	9.82458	9.59563	9.44237	9.1534	9.40843	9.35984	9.87717
A_51_P430423	-0.146315	10.291	-0.705321	0.491475	0.912845	-5.31075	A_51_P430423	-0.381619	10.291	-1.76078	0.0987499	0.840855	-4.28528	A_51_P430423	-0.235305	10.291	-1.10792	0.285438	0.722472	-4.96296	CCCAGGGGACTTGACAATCATGCACATGAATTGAAAACCTTCCTTCTAAAGCTAAAATTA	0	Ada	NM_007398	ref|Mus musculus adenosine deaminase (Ada), mRNA [NM_007398]	NM_007398	Ada	11486	adenosine deaminase	GO:0001666,GO:0001701,GO:0001821,GO:0001829,GO:0001889,GO:0001890,GO:0002314,GO:0002636,GO:0002686,GO:0002906,GO:0007155,GO:0006154,GO:0006157,GO:0043066,GO:0045987,GO:0009117,GO:0009168,GO:0043103,GO:0010460,GO:0050862,GO:0030324,GO:0030890,GO:0032261,GO:0033089,GO:0033197,GO:0033632,GO:0042110,GO:0042323,GO:0043278,GO:0045580,GO:0045582,GO:0046061,GO:0046085,GO:0046101,GO:0046103,GO:0046111,GO:…	response to hypoxia,in utero embryonic development,histamine secretion,trophectodermal cell differentiation,liver development,placenta development,germinal center B cell differentiation,positive regulation of germinal center formation,negative regulation of leukocyte migration,negative regulation of mature B cell apoptotic process,cell adhesion,adenosine catabolic process,deoxyadenosine catabolic…	10.3479	10.9455	10.6247	10.5617	10.2422	10.3372	10.3711	10.5705	9.43167	10.4257	10.4691	9.32736	10.6958	10.3085	9.70603
A_55_P2301312	-0.216479	11.1314	-1.35663	0.19507	0.793495	-4.75483	A_55_P2301312	-0.381599	11.1314	-2.2889	0.0370925	0.735017	-3.55673	A_55_P2301312	-0.16512	11.1314	-1.0107	0.32827	0.749794	-5.04673	TCTGCTGGCGTAAGTCACTGTGGTTGGCTTTCTAAAAAATATTAAACTGTGTTACTTTGA	0	Wdr78	NM_146254	ref|Mus musculus WD repeat domain 78 (Wdr78), mRNA [NM_146254]	NA	NA	NA	NA	NA	NA	11.4814	11.1706	10.8841	11.5918	11.5808	11.2055	10.9077	11.2963	10.4841	11.3158	10.9358	11.3127	10.7496	10.6737	11.3812
A_55_P1977140	-0.0717804	8.6912	-0.438054	0.667623	0.953277	-5.44512	A_55_P1977140	-0.381015	8.6912	-2.22555	0.0418902	0.754901	-3.6487	A_55_P1977140	-0.309234	8.6912	-1.84325	0.0852452	0.561386	-4.15069	GTAGGTACCTCTGAGTGCAGAACCCGAATAAACTCTCTTACATTGGAAACATTATTCTGA	0	A_55_P1977140	A_55_P1977140	Unknown	NA	NA	NA	NA	NA	NA	9.05679	8.84345	8.93134	8.8991	8.87132	8.96854	8.8021	9.04935	7.42565	8.56381	8.67058	8.6444	8.16988	8.38102	9.09074
A_55_P2133375	-0.407842	6.55619	-2.4491	0.0271628	0.628386	-3.31892	A_55_P2133375	-0.37951	6.55619	-2.18128	0.0455795	0.770894	-3.71235	A_55_P2133375	0.0283324	6.55619	0.166178	0.870248	0.967534	-5.46969	TCTGGATCAGGAACTCAGAAATCAGATACTGGCTTGACCTGCCTTCAAAGTAGGATTGAC	0	BE652559	BE652559	gb|UI-M-AQ1-ady-c-08-0-UI.r1 NIH_BMAP_MHI_N Mus musculus cDNA clone UI-M-AQ1-ady-c-08-0-UI 5'. [BE652559]	NA	NA	NA	NA	NA	NA	7.56404	6.49787	6.43291	6.76391	6.5484	6.37719	6.45984	6.42122	6.48391	6.51107	6.46029	6.47756	6.40429	6.42515	6.51524
A_52_P195839	-0.112277	9.8541	-1.17996	0.256487	0.828625	-4.93439	A_52_P195839	-0.378592	9.8541	-3.80824	0.00172879	0.43593	-1.22142	A_52_P195839	-0.266316	9.8541	-2.7337	0.0154386	0.465316	-2.89917	CGGGTCTTTATCACTCACAGAGTGATTTAGTCACATGCTGAAGACTTTTTCAGAGCAATA	0	Ctsc	NM_009982	ref|Mus musculus cathepsin C (Ctsc), mRNA [NM_009982]	NM_009982	Ctsc	13032	cathepsin C	GO:0001913,GO:0006508,GO:0010033,GO:2001235,GO:0005764,GO:0005783,GO:0005794,GO:0004252,GO:0008234,GO:0008233,GO:0042802,GO:0016505,GO:0016787,GO:0031404	T cell mediated cytotoxicity,proteolysis,response to organic substance,positive regulation of apoptotic signaling pathway,lysosome,endoplasmic reticulum,Golgi apparatus,serine-type endopeptidase activity,cysteine-type peptidase activity,peptidase activity,identical protein binding,peptidase activator activity involved in apoptotic process,hydrolase activity,chloride ion binding	10.1602	10.0038	9.85831	10.123	10.0034	10.0398	9.82759	9.96213	9.69166	9.67102	9.80109	9.7254	9.51948	9.41912	10.0055
A_55_P2338200	-0.120037	8.07511	-1.2749	0.22184	0.81265	-4.8403	A_55_P2338200	-0.378225	8.07511	-3.8449	0.00160434	0.43593	-1.16543	A_55_P2338200	-0.258188	8.07511	-2.67838	0.0172472	0.472053	-2.98129	GGGATCAAGTGCAATGGTTTGGCTTGGGCTTGTCATTCTAAATTGCAATACATTTGAAGC	0	Glb1l2	NM_153803	ref|Mus musculus galactosidase, beta 1-like 2 (Glb1l2), mRNA [NM_153803]	NA	NA	NA	NA	NA	NA	8.32699	8.19751	7.96505	8.40157	8.33502	8.19763	7.92485	8.24636	7.97384	8.12239	7.91266	8.03368	7.61512	7.82843	8.04561
A_55_P2007956	-0.136675	6.87225	-1.94975	0.070254	0.694147	-4.03042	A_55_P2007956	-0.377955	6.87225	-5.16065	0.000118138	0.382892	0.721639	A_55_P2007956	-0.24128	6.87225	-3.36192	0.00430637	0.450599	-1.95587	CTTTCCACTACCTGGCAGCCAAAGAACAGGCGAGCACATAACTTGAAGGATTACATGTAA	0	Cldn20	NM_001101560	ref|Mus musculus claudin 20 (Cldn20), mRNA [NM_001101560]	NA	NA	NA	NA	NA	NA	7.11711	7.01743	7.08994	7.00293	7.10567	6.91542	6.92414	7.04189	6.56507	6.82068	6.97403	6.63205	6.74055	6.56798	6.56883
A_66_P111090	-0.287919	9.357	-2.0928	0.0538734	0.673297	-3.83381	A_66_P111090	-0.377793	9.357	-2.62836	0.0190572	0.661152	-3.04933	A_66_P111090	-0.0898739	9.357	-0.638067	0.533101	0.858356	-5.30439	CCTGGAGCAGGAAACAGGCCTGGGATTTGGTCTTTCTAGTTCTTCTAAGAAGAGCACTTC	0	Sctr	NM_001012322	ref|Mus musculus secretin receptor (Sctr), mRNA [NM_001012322]	NA	NA	NA	NA	NA	NA	9.76969	9.44884	9.40571	9.60805	9.92693	9.40215	9.39821	9.39346	7.98578	9.61734	9.25633	9.40694	9.1392	9.1474	9.44901
A_55_P1961395	-0.223577	11.8553	-2.08981	0.0541762	0.674887	-3.83798	A_55_P1961395	-0.377781	11.8553	-3.37982	0.00415143	0.492011	-1.88352	A_55_P1961395	-0.154204	11.8553	-1.40783	0.179673	0.648905	-4.66655	CGTCTGTGTTGGTACCCAATACAGTGTAGACATCTTTTCAAATAAAACCTGATTGTGTCC	0	Pdpn	NM_010329	ref|Mus musculus podoplanin (Pdpn), mRNA [NM_010329]	NA	NA	NA	NA	NA	NA	12.1857	11.9296	11.9171	12.3032	11.9075	12.0719	11.8226	11.585	11.7046	11.8749	11.7903	11.6513	11.6055	11.5576	11.9228
A_51_P251352	-0.156029	9.14703	-0.785934	0.444208	0.897858	-5.25874	A_51_P251352	-0.376715	9.14703	-1.81622	0.0894791	0.836815	-4.21352	A_51_P251352	-0.220686	9.14703	-1.08576	0.294817	0.728136	-4.98262	GGAAGTGCTTTGGGCCGTTTTATTATAGAGACAGAAGAAACACAATTCTGCTCCTGGGTG	0	Slc25a13	NM_015829	ref|Mus musculus solute carrier family 25 (mitochondrial carrier, adenine nucleotide translocator), member 13 (Slc25a13), nuclear gene encoding mitochondrial protein, transcript variant 1, mRNA [NM_015829]	NM_015829	Slc25a13	50799	solute carrier family 25 (mitochondrial carrier, adenine nucleotide translocator), member 13	GO:0003333,GO:0006754,GO:0006810,GO:0015810,GO:0015813,GO:0015807,GO:0043490,GO:0045333,GO:0051592,GO:0055085,GO:0016021,GO:0016020,GO:0005739	amino acid transmembrane transport,ATP biosynthetic process,transport,aspartate transport,L-glutamate transport,L-amino acid transport,malate-aspartate shuttle,cellular respiration,response to calcium ion,transmembrane transport,integral to membrane,membrane,mitochondrion	9.52705	9.02189	8.87446	9.41876	9.53268	9.19035	8.82532	9.27434	9.59177	9.13378	8.98797	9.2164	8.19557	8.82116	9.59392
A_51_P142515	-0.131363	8.45013	-1.17713	0.257581	0.828944	-4.93711	A_51_P142515	-0.376531	8.45013	-3.22943	0.00564697	0.526725	-2.11804	A_51_P142515	-0.245168	8.45013	-2.14581	0.0487517	0.513361	-3.74731	CCACGTTTGTGGCACTGCTCCAAGAAGCCTTATGCACACATACAAATATACAAATGCACA	0	Antxr2	NM_133738	ref|Mus musculus anthrax toxin receptor 2 (Antxr2), mRNA [NM_133738]	NM_133738	Antxr2	71914	anthrax toxin receptor 2	GO:0022414,GO:0016021,GO:0016020,GO:0004872,GO:0046872	reproductive process,integral to membrane,membrane,receptor activity,metal ion binding	8.75936	8.92976	8.52763	8.70262	8.4126	8.61316	8.4836	8.6395	7.78213	8.39311	8.581	8.07285	8.40797	8.15485	8.29181
A_55_P2038723	-0.240688	9.63357	-0.844363	0.4118	0.888174	-5.21785	A_55_P2038723	-0.376453	9.63357	-1.26404	0.225607	0.893613	-4.86088	A_55_P2038723	-0.135765	9.63357	-0.4652	0.648505	0.901864	-5.38685	GCTGCATTGTTTTATAGGCTTTGGGTTTGGAGAATTAATGAACTATGCAATAAAACGACT	0	Gm626	AK136780	gb|Mus musculus adult male diencephalon cDNA, RIKEN full-length enriched library, clone:9330010N06 product:hypothetical protein, full insert sequence. [AK136780]	NA	NA	NA	NA	NA	NA	10.1456	9.37151	9.33869	9.977	10.4004	9.73262	9.20712	9.9457	8.69899	9.84756	9.5229	10.2561	8.7377	9.0726	10.249
A_51_P145520	-0.136126	8.32915	-0.858899	0.403983	0.886234	-5.20727	A_51_P145520	-0.375355	8.32915	-2.26682	0.0387031	0.740551	-3.5889	A_51_P145520	-0.239229	8.32915	-1.47432	0.161181	0.634724	-4.59376	TTGCCTCTATCCCTGGGCCCCTCAGGAAAGGAGTGTGGCCCCAGGGTGTCACAAAATAAA	0	Sigirr	NM_023059	ref|Mus musculus single immunoglobulin and toll-interleukin 1 receptor (TIR) domain (Sigirr), mRNA [NM_023059]	NM_023059	Sigirr	24058	single immunoglobulin and toll-interleukin 1 receptor (TIR) domain	GO:0001960,GO:0006953,GO:0007165,GO:0043433,GO:0045079,GO:0016021,GO:0016020	negative regulation of cytokine-mediated signaling pathway,acute-phase response,signal transduction,negative regulation of sequence-specific DNA binding transcription factor activity,negative regulation of chemokine biosynthetic process,integral to membrane,membrane	8.56745	8.61422	8.42887	8.49947	8.42866	8.42775	8.37703	8.31126	8.33757	8.38401	8.34566	7.18924	8.3602	8.3659	8.29998
A_55_P2028015	-0.198722	8.53116	-1.74493	0.101551	0.721202	-4.29888	A_55_P2028015	-0.374958	8.53116	-3.15129	0.00662408	0.535512	-2.23998	A_55_P2028015	-0.176236	8.53116	-1.51148	0.151553	0.626182	-4.55205	CCACATGCTGTAATGGTTCCCAGTAGTAATAGATACACTATTTTGTATAGCAGTAATCAT	0	Pawr	NM_054056	ref|Mus musculus PRKC, apoptosis, WT1, regulator (Pawr), mRNA [NM_054056]	NA	NA	NA	NA	NA	NA	8.84029	8.66665	8.60607	8.83939	8.81777	8.71897	8.41959	8.60944	7.94243	8.42074	8.72845	8.46941	8.18569	8.11733	8.58515
A_55_P1969306	0.0330835	8.55871	0.205304	0.840109	0.982402	-5.51212	A_55_P1969306	-0.374649	8.55871	-2.22528	0.0419121	0.754945	-3.6491	A_55_P1969306	-0.407732	8.55871	-2.47136	0.0260011	0.481754	-3.28521	GGGTCTTCTACACTCTTTGTCTCCTTTCAATGTGAAGCAATCAACTATACAATAATATTC	0	Ranbp3l	NM_198024	ref|Mus musculus RAN binding protein 3-like (Ranbp3l), mRNA [NM_198024]	NA	NA	NA	NA	NA	NA	8.91157	8.9254	8.742	8.86972	8.01213	8.94458	8.65727	8.67751	8.21214	8.71438	8.54125	7.87794	8.59756	8.26585	8.43131
A_51_P155323	-0.316155	9.08494	-1.04158	0.314189	0.85619	-5.06092	A_51_P155323	-0.374428	9.08494	-1.18069	0.256204	0.900708	-4.94363	A_51_P155323	-0.0582735	9.08494	-0.187517	0.853781	0.963731	-5.46635	GCCGGAAGAAGAGACCCACTGAAACTGTAGCCCCTTATCAAAACATATCCTTGCTTGAAA	0	Hc	NM_010406	ref|Mus musculus hemolytic complement (Hc), mRNA [NM_010406]	NM_010406	Hc	15139	hemolytic complement	GO:0001701,GO:0002523,GO:0006874,GO:0006935,GO:0006954,GO:0006957,GO:0006958,GO:0019835,GO:0010575,GO:0010700,GO:0010760,GO:0033602,GO:0042593,GO:0045087,GO:0045766,GO:0050921,GO:0090197,GO:0005576,GO:0005579,GO:0005615,GO:0004866,GO:0031714	in utero embryonic development,leukocyte migration involved in inflammatory response,cellular calcium ion homeostasis,chemotaxis,inflammatory response,complement activation, alternative pathway,complement activation, classical pathway,cytolysis,positive regulation vascular endothelial growth factor production,negative regulation of norepinephrine secretion,negative regulation of macrophage chemot…	9.46697	8.73718	8.65994	9.81395	9.98333	9.28914	8.51478	9.20627	8.31861	9.19594	8.74953	9.59001	8.08665	8.92941	9.7324
A_55_P2046338	-0.0805506	12.6086	-0.323246	0.750995	0.967153	-5.48413	A_55_P2046338	-0.373165	12.6086	-1.43331	0.17239	0.872199	-4.6797	A_55_P2046338	-0.292614	12.6086	-1.14693	0.269471	0.713749	-4.92757	GGTATGCCATAGGATGTCAGATAATACCACTGGTTAAAATAAAGCCTAGTTTTCAAATTC	0	Mapk14	NM_001168514	ref|Mus musculus mitogen-activated protein kinase 14 (Mapk14), transcript variant 4, mRNA [NM_001168514]	NA	NA	NA	NA	NA	NA	12.8742	12.7292	12.7015	12.7177	12.8882	12.7215	12.7618	12.6743	12.2705	12.8623	12.7959	10.9169	12.8089	12.6803	12.7255
A_55_P1989698	-0.0609179	9.43857	-0.624913	0.541467	0.924948	-5.35743	A_55_P1989698	-0.372883	9.43857	-3.66119	0.00233416	0.437012	-1.44722	A_55_P1989698	-0.311965	9.43857	-3.12577	0.00697818	0.450599	-2.3112	GCACAGGTACCCTCTAAGCCATGTACATGTGTATACAGTGTATAAAGACTTTTTTAAAAA	0	Mmp11	NM_008606	ref|Mus musculus matrix metallopeptidase 11 (Mmp11), mRNA [NM_008606]	NA	NA	NA	NA	NA	NA	9.53463	9.78626	9.61338	9.62642	9.45344	9.49661	9.33315	9.81644	9.27563	9.43221	9.22456	9.19379	9.1197	9.13709	9.53517
A_51_P332652	0.0649402	8.05148	0.371481	0.715501	0.959499	-5.46914	A_51_P332652	-0.372643	8.05148	-2.04028	0.0594306	0.796574	-3.91128	A_51_P332652	-0.437583	8.05148	-2.44489	0.0273878	0.484283	-3.3236	AAGGGCTATATCTCACAATTACCACTGTTGGAACTTTGTATAAGTTTTAGTTACTGGAAG	0	Pqlc3	NM_172574	ref|Mus musculus PQ loop repeat containing (Pqlc3), transcript variant 1, mRNA [NM_172574]	NM_172574	Pqlc3	217430	PQ loop repeat containing	GO:0008150,GO:0005575,GO:0016021,GO:0016020,GO:0003674	biological_process,cellular_component,integral to membrane,membrane,molecular_function	8.44516	8.13369	8.08722	8.33249	7.95146	8.50746	7.91168	8.51434	7.71435	7.70617	7.94894	7.99675	7.82578	7.37885	8.31788
A_55_P2035662	0.116686	13.0301	0.640768	0.531392	0.921979	-5.34865	A_55_P2035662	-0.372606	13.0301	-1.95842	0.069145	0.813546	-4.02384	A_55_P2035662	-0.489292	13.0301	-2.62438	0.019209	0.476986	-3.06113	CTTTGGGGAGGGGCAGGCAAGGAAGCCAACGTCACATCAATAAAACAAGCTCATGACACC	0	Aebp1	NM_009636	ref|Mus musculus AE binding protein 1 (Aebp1), mRNA [NM_009636]	NA	NA	NA	NA	NA	NA	13.2934	13.0135	12.8682	13.69	12.7877	13.5136	12.9706	13.3225	12.8955	13.0549	13.0207	12.6495	13.1606	12.3224	12.8888
A_30_P01024322	-0.136363	10.059	-0.680983	0.506314	0.917353	-5.32544	A_30_P01024322	-0.37237	10.059	-1.77987	0.0954657	0.83748	-4.26071	A_30_P01024322	-0.236007	10.059	-1.15117	0.267774	0.71229	-4.92366	TGCTGGAATGAAAACAAATGTCTCTCCATCCAATAAAGTTTTCCCAGGATTCCAAAGATT	0	chr7:91558475-91733625_F	chr7:91558475-91733625_F	lincRNA:chr7:91558475-91733625 forward strand	NA	NA	NA	NA	NA	NA	10.3776	10.3527	10.4555	10.2974	10.2316	10.382	10.4513	10.0836	8.08972	10.3085	10.2483	9.45259	10.0004	10.0398	10.1144
A_55_P1966102	-0.0880586	12.3089	-0.695327	0.497537	0.914711	-5.31684	A_55_P1966102	-0.372288	12.3089	-2.81365	0.0131458	0.616739	-2.76491	A_55_P1966102	-0.284229	12.3089	-2.19211	0.0446503	0.509853	-3.6831	AAGTTACCTTACTGTAAGAAGCCGCTCCCCATGTTCTTTACATTAAAAGCATATATGTGT	0	Nme5	NM_080637	ref|Mus musculus non-metastatic cells 5, protein expressed in (nucleoside-diphosphate kinase) (Nme5), mRNA [NM_080637]	NA	NA	NA	NA	NA	NA	12.7174	12.3128	12.2466	12.6918	12.5376	12.6265	12.2617	12.4868	11.5649	12.3274	12.1475	12.3362	12.1675	11.9064	12.3022
A_30_P01023831	-0.0979228	9.62475	-0.5017	0.6232	0.944584	-5.41858	A_30_P01023831	-0.371811	9.62475	-1.8233	0.0883534	0.836077	-4.20427	A_30_P01023831	-0.273888	9.62475	-1.3706	0.190768	0.655531	-4.70625	ATTCAGAATCAGGAAAGGCAACTCATATCCATCATAAGGAAAGTGGTCCCTGGGCGTGAT	0	chr7:91558475-91733625_F	chr7:91558475-91733625_F	lincRNA:chr7:91558475-91733625 forward strand	NA	NA	NA	NA	NA	NA	10.1305	9.84107	9.8601	9.82976	9.77012	10.015	9.99286	9.69247	7.87583	9.74866	9.97442	9.09147	9.5794	9.59111	9.3784
A_51_P382849	0.0803417	10.9327	0.622251	0.543169	0.925098	-5.35889	A_51_P382849	-0.371802	10.9327	-2.7562	0.0147568	0.634622	-2.8535	A_51_P382849	-0.452144	10.9327	-3.4204	0.00382048	0.450599	-1.86812	ATACAGGAGGACTAGTGCACTATCTTTATGTTGCTGCGAATGCCTTAGACTTAACTTCAA	0	Emb	NM_010330	ref|Mus musculus embigin (Emb), mRNA [NM_010330]	NM_010330	Emb	13723	embigin	GO:0007155,GO:0016021,GO:0016020,GO:0097159	cell adhesion,integral to membrane,membrane,organic cyclic compound binding	11.195	10.7906	10.8197	11.2999	10.9982	11.2119	11.0819	11.1137	11.36	10.5741	10.682	10.8762	10.5829	10.3293	11.0747
A_55_P2099448	-0.140683	12.0877	-1.54282	0.143814	0.753755	-4.54585	A_55_P2099448	-0.371543	12.0877	-3.89992	0.00143434	0.43593	-1.08167	A_55_P2099448	-0.23086	12.0877	-2.47284	0.0259257	0.481754	-3.28306	CTGCTTTGTACAGAAGTTACTGCAATAAAGGAAGTGGAGTCATCACAAGTTTAATACTTA	0	Slc12a2	NM_009194	ref|Mus musculus solute carrier family 12, member 2 (Slc12a2), mRNA [NM_009194]	NA	NA	NA	NA	NA	NA	12.3649	12.1628	12.0222	12.3233	12.2963	12.1248	12.0009	12.1292	12.1237	12.2564	11.8887	12.1361	11.6948	11.6547	12.1366
A_51_P354038	-0.0422235	9.60769	-0.340487	0.738236	0.964906	-5.47901	A_51_P354038	-0.371203	9.60769	-2.86505	0.0118506	0.603043	-2.68542	A_51_P354038	-0.328979	9.60769	-2.59114	0.0205214	0.479433	-3.11009	GAGTGACTTCCCATGAACTCTAGTTGGCATAGAGCAAGAATGTGGGATGTGGGACCCCTT	0	Tmc6	NM_145439	ref|Mus musculus transmembrane channel-like gene family 6 (Tmc6), transcript variant 1, mRNA [NM_145439]	NM_145439	Tmc6	217353	transmembrane channel-like gene family 6	GO:0006810,GO:0006811,GO:0008150,GO:0005575,GO:0016021,GO:0016020,GO:0005783,GO:0003674	transport,ion transport,biological_process,cellular_component,integral to membrane,membrane,endoplasmic reticulum,molecular_function	10.0305	9.57277	9.49902	9.81176	9.80883	9.8391	9.52953	9.82515	9.545	9.50359	9.4712	9.73321	9.17636	9.14276	9.62665
A_52_P534583	-0.0876235	7.47505	-0.455777	0.655113	0.950523	-5.43808	A_52_P534583	-0.370917	7.47505	-1.84664	0.0847275	0.829678	-4.17361	A_52_P534583	-0.283293	7.47505	-1.43928	0.17072	0.642591	-4.63242	TGGTGATTGTGGTTCATGACTGGGTGAACTTGTACACCAACTATTACAAGAAGCTCGTGC	0	Ahsp	NM_133245	ref|Mus musculus alpha hemoglobin stabilizing protein (Ahsp), mRNA [NM_133245]	NM_133245	Ahsp	170812	alpha hemoglobin stabilizing protein	GO:0006457,GO:0050821,GO:0020027,GO:0030097,GO:0030218,GO:0005737,GO:0030492	protein folding,protein stabilization,hemoglobin metabolic process,hemopoiesis,erythrocyte differentiation,cytoplasm,hemoglobin binding	6.95649	7.86552	7.73764	7.9368	7.62036	7.58991	7.46909	7.29881	7.99817	7.40148	7.24328	7.35	7.3483	6.65814	7.65172
A_51_P271417	-0.0727801	10.3756	-0.440653	0.665782	0.952938	-5.44411	A_51_P271417	-0.369202	10.3756	-2.13955	0.0493322	0.778224	-3.77186	A_51_P271417	-0.296421	10.3756	-1.75295	0.100125	0.575878	-4.26472	ATCGAAAATCTTTCCAAGCCTAGGTTGGCTTTGTGGATTCTACCAAAGGCCTCATAGCTG	0	Fibcd1	NM_178887	ref|Mus musculus fibrinogen C domain containing 1 (Fibcd1), mRNA [NM_178887]	NM_178887	Fibcd1	98970	fibrinogen C domain containing 1	GO:0016021,GO:0016020,GO:0046872,GO:0008061	integral to membrane,membrane,metal ion binding,chitin binding	10.7404	10.4087	10.8271	10.7145	10.314	10.6441	10.7589	10.4671	9.0985	10.5439	10.4097	9.87983	10.4321	10.4454	9.95046
A_55_P1976152	-0.171991	8.74416	-1.51359	0.151021	0.75905	-4.57989	A_55_P1976152	-0.369049	8.74416	-3.10859	0.00722703	0.539332	-2.30661	A_55_P1976152	-0.197059	8.74416	-1.69386	0.111057	0.587392	-4.3375	GCAGATGTGTATTACTATGGGATCACTATATTCTGTCTGCTGATATTTGTATTTCTTGCT	0	Vrk2	NM_027260	ref|Mus musculus vaccinia related kinase 2 (Vrk2), mRNA [NM_027260]	NA	NA	NA	NA	NA	NA	9.08926	9.00512	8.8098	8.9057	8.96459	8.82799	8.92223	8.71793	7.90139	9.00559	8.94416	8.29661	8.60385	8.48461	8.68352
A_51_P479865	-0.0165597	9.54855	-0.176783	0.862056	0.986032	-5.51702	A_51_P479865	-0.368987	9.54855	-3.77027	0.00186799	0.43593	-1.27953	A_51_P479865	-0.352427	9.54855	-3.67479	0.00227015	0.450599	-1.48883	CCCTCTGACTGTAAGTACACACACAGTTTTCTTGCCAAACTTTATTATGATTAAAATTCC	0	Glb1l	NM_029010	ref|Mus musculus galactosidase, beta 1-like (Glb1l), mRNA [NM_029010]	BC021773	Glb1l	74577	galactosidase, beta 1-like	GO:0008152,GO:0005975,GO:0005575,GO:0005576,GO:0003674,GO:0003824,GO:0004553,GO:0004565,GO:0016787,GO:0016798	metabolic process,carbohydrate metabolic process,cellular_component,extracellular region,molecular_function,catalytic activity,hydrolase activity, hydrolyzing O-glycosyl compounds,beta-galactosidase activity,hydrolase activity,hydrolase activity, acting on glycosyl bonds	9.79874	9.65278	9.59158	9.76716	9.61955	9.76473	9.49295	9.79515	9.38835	9.59431	9.29243	9.42882	9.10061	9.22888	9.71216
A_55_P1988048	-0.0672673	8.46107	-0.538762	0.597998	0.939413	-5.40153	A_55_P1988048	-0.368901	8.46107	-2.82799	0.0127713	0.614622	-2.74276	A_55_P1988048	-0.301633	8.46107	-2.35966	0.0323455	0.491839	-3.44635	CCTCAGTCCGATAAAGAGAGTGTGAAGCTGCTCACTGTTAAGACAATCTCTCATGAGTCT	0	Emcn	NM_001163522	ref|Mus musculus endomucin (Emcn), transcript variant 1, mRNA [NM_001163522]	NA	NA	NA	NA	NA	NA	8.88157	8.29872	8.45901	8.86255	8.54528	8.67834	8.64111	8.48163	8.31897	8.24206	8.46014	8.52942	8.15009	7.96014	8.40705
A_55_P2043352	-0.160063	6.94832	-1.04519	0.312572	0.855202	-5.05779	A_55_P2043352	-0.368055	6.94832	-2.30034	0.0362829	0.732495	-3.54001	A_55_P2043352	-0.207992	6.94832	-1.32657	0.204598	0.668608	-4.75219	GAACAATATCCAAAACTATTGTTTGACCTGATGCCCATCATATGGATAAAGCCAAGTAAG	0	LOC100503983	XM_003085022	ref|PREDICTED: Mus musculus dynein heavy chain 12, axonemal-like (LOC100503983), mRNA [XM_003085022]	NA	NA	NA	NA	NA	NA	7.17124	6.78824	7.07509	7.24921	7.51005	7.04866	6.80117	7.2398	6.50114	6.73683	6.68006	7.14053	6.33945	6.75582	7.18753
A_55_P1961175	-0.0364778	6.66683	-0.301697	0.767047	0.969936	-5.49017	A_55_P1961175	-0.367932	6.66683	-2.91263	0.0107632	0.591932	-2.61165	A_55_P1961175	-0.331454	6.66683	-2.67758	0.0172746	0.472053	-2.98247	GTGCCACCTTTGATGAATCCCATTGTGTACTGTGTAAAGACACGGCAAATTCGTGAAAAG	0	Olfr575	NM_147114	ref|Mus musculus olfactory receptor 575 (Olfr575), mRNA [NM_147114]	NA	NA	NA	NA	NA	NA	6.94589	6.64381	6.65979	6.99616	6.79796	6.96568	6.57888	6.81268	6.42397	6.70512	6.53329	6.71997	6.29426	6.13779	6.78724
A_51_P461191	-0.259836	7.33781	-1.24031	0.234012	0.81921	-4.87524	A_51_P461191	-0.367056	7.33781	-1.67701	0.114358	0.847348	-4.39114	A_51_P461191	-0.10722	7.33781	-0.499898	0.624438	0.894795	-5.37229	CAAGCAGATATTCCCATTCTTTGACATTCCCTGTCAAGGTTTATCCACTGGTGACCTCGA	0	Got1l1	NM_029674	ref|Mus musculus glutamic-oxaloacetic transaminase 1-like 1 (Got1l1), mRNA [NM_029674]	NM_029674	Got1l1	76615	glutamic-oxaloacetic transaminase 1-like 1	GO:0006520,GO:0008150,GO:0009058,GO:0005575,GO:0005737,GO:0003824,GO:0008483,GO:0016740,GO:0030170	cellular amino acid metabolic process,biological_process,biosynthetic process,cellular_component,cytoplasm,catalytic activity,transaminase activity,transferase activity,pyridoxal phosphate binding	7.4704	7.06017	7.21742	7.91733	8.03382	7.3833	6.96001	7.41276	7.16004	7.36261	7.24917	7.60396	6.52557	6.97436	7.73621
A_51_P499816	-0.338141	6.34006	-1.52421	0.148368	0.758035	-4.56758	A_51_P499816	-0.366814	6.34006	-1.58259	0.134476	0.857974	-4.50654	A_51_P499816	-0.0286735	6.34006	-0.126242	0.901226	0.976808	-5.47485	CAGGGTATGGTCCTGAGCAACATGCAAAAGTCCATCTCCTGATGTAATAATACTAGGAAA	0	Pbld1	NM_026701	ref|Mus musculus phenazine biosynthesis-like protein domain containing 1 (Pbld1), mRNA [NM_026701]	NM_026701	Pbld1	68371	phenazine biosynthesis-like protein domain containing 1	GO:0008150,GO:0009058,GO:0005575,GO:0003674,GO:0003824,GO:0016853	biological_process,biosynthetic process,cellular_component,molecular_function,catalytic activity,isomerase activity	7.59326	6.30969	6.38028	6.15946	6.20587	6.22302	6.50281	6.23682	6.29574	5.90998	6.19768	6.24408	6.21359	6.26135	6.36734
A_66_P118093	-0.209252	8.74623	-2.02673	0.0609474	0.681508	-3.92545	A_66_P118093	-0.366579	8.74623	-3.39837	0.00399676	0.486499	-1.85464	A_66_P118093	-0.157327	8.74623	-1.48836	0.157483	0.632119	-4.57808	CATGCCTGATGACTCAACATATGCCAAATAAAGGATACCCAAGTGGGCAGGATTACTGGG	0	ENSMUST00000156538	ENSMUST00000156538	Unknown	NA	NA	NA	NA	NA	NA	8.69229	9.20352	8.98322	9.12704	8.9568	8.69432	8.72881	8.94485	8.13086	8.77688	8.5868	8.38812	8.56984	8.73532	8.67474
A_66_P136032	-0.365262	6.26637	-1.89381	0.0778037	0.702914	-4.10537	A_66_P136032	-0.366545	6.26637	-1.81901	0.0890338	0.836815	-4.20988	A_66_P136032	-0.00128362	6.26637	-0.00650049	0.9949	0.999181	-5.48189	TGACATGGGAGGACCCGCCCAGATTGCTTTGACAAGCTTTCTGCTAGCAGTGATAGAAGG	0	ENSMUST00000159233	ENSMUST00000159233	Unknown	NA	NA	NA	NA	NA	NA	7.41821	6.25265	6.27451	6.17536	6.17503	6.13212	6.22441	6.1957	6.13993	6.15074	6.1863	6.19604	6.1694	6.18631	6.11887
A_51_P440985	-0.170285	6.52712	-0.817439	0.426538	0.892303	-5.23702	A_51_P440985	-0.365808	6.52712	-1.68076	0.113616	0.847348	-4.38647	A_51_P440985	-0.195523	6.52712	-0.916753	0.373852	0.778567	-5.12144	CCCTTTTCCACTTATAAATGTCAGATGGAAGTGACCCTTAGCTGAGTGCATAGCCAAGCT	0	Fgf15	NM_008003	ref|Mus musculus fibroblast growth factor 15 (Fgf15), mRNA [NM_008003]	NM_008003	Fgf15	14170	fibroblast growth factor 15	GO:0001755,GO:0007507,GO:0008284,GO:0008543,GO:0046326,GO:0046330,GO:0070374,GO:0070858,GO:0005576,GO:0005104,GO:0008083	neural crest cell migration,heart development,positive regulation of cell proliferation,fibroblast growth factor receptor signaling pathway,positive regulation of glucose import,positive regulation of JNK cascade,positive regulation of ERK1 and ERK2 cascade,negative regulation of bile acid biosynthetic process,extracellular region,fibroblast growth factor receptor binding,growth factor activity	7.29058	6.25223	6.1227	6.78645	7.05308	6.83363	6.26351	6.62062	6.52969	6.14422	6.2129	6.43112	6.1087	6.38549	6.87194
A_55_P2104567	-0.0701236	8.57507	-0.272653	0.788857	0.972962	-5.49765	A_55_P2104567	-0.365597	8.57507	-1.36058	0.193847	0.882724	-4.75963	A_55_P2104567	-0.295474	8.57507	-1.12212	0.279543	0.719294	-4.95019	TATACCGAGAGGAATCAGGTATCTTTCCAGTCAGCCGCTAAAGTGATTTAAGAGCACCAG	0	Casc1	NM_177222	ref|Mus musculus cancer susceptibility candidate 1 (Casc1), mRNA [NM_177222]	NA	NA	NA	NA	NA	NA	8.84705	8.34247	8.4226	9.0434	9.14898	8.82293	8.29566	9.08465	8.05753	8.19791	8.26314	8.88778	7.73149	8.11837	9.36208
A_51_P160536	-0.224736	8.72976	-0.867931	0.399176	0.884432	-5.20061	A_51_P160536	-0.365221	8.72976	-1.35003	0.197131	0.885209	-4.77096	A_51_P160536	-0.140485	8.72976	-0.529933	0.603955	0.886767	-5.35886	TTGTCAGTAGGTGCAGAACTCCATGAACACAACATTAAAAGGAATACCACATTAAAATTG	0	1700026D08Rik	NM_029335	ref|Mus musculus RIKEN cDNA 1700026D08 gene (1700026D08Rik), mRNA [NM_029335]	NM_029335	1700026D08Rik	75556	RIKEN cDNA 1700026D08 gene	GO:0008150,GO:0005575,GO:0003674	biological_process,cellular_component,molecular_function	9.06056	8.46841	8.57488	9.13378	9.42318	8.93503	8.19886	8.95554	8.20989	8.77145	8.34928	9.18877	7.92939	8.30045	9.44689
A_51_P475378	-0.0515383	8.17483	-0.470655	0.644694	0.949111	-5.43196	A_51_P475378	-0.365099	8.17483	-3.19123	0.00610544	0.534946	-2.17767	A_51_P475378	-0.313561	8.17483	-2.79686	0.0135982	0.460344	-2.80506	TTCAGGCACAGTCCGTTCTGGTTGTTCATGGCAAGTTGAACAGTTCAAATCTCCATGAGA	0	Echdc3	NM_024208	ref|Mus musculus enoyl Coenzyme A hydratase domain containing 3 (Echdc3), nuclear gene encoding mitochondrial protein, mRNA [NM_024208]	NM_024208	Echdc3	67856	enoyl Coenzyme A hydratase domain containing 3	GO:0008152,GO:0008150,GO:0005739,GO:0003674,GO:0003824	metabolic process,biological_process,mitochondrion,molecular_function,catalytic activity	8.53974	8.22023	8.03034	8.46291	8.3006	8.38235	8.13369	8.32041	8.1156	8.15951	8.04254	8.0991	7.66615	7.84591	8.30337
A_65_P17218	-0.214232	10.6577	-0.95495	0.354819	0.871141	-5.13336	A_65_P17218	-0.364837	10.6577	-1.55657	0.140524	0.860621	-4.53755	A_65_P17218	-0.150605	10.6577	-0.65571	0.521993	0.853517	-5.2946	AGCATCAACTGTCCTGTCAAGCACAAAAAATGAAGAAGAAAATAATTACCCAAAAGATGG	0	Mndal	NM_001170853	ref|Mus musculus myeloid nuclear differentiation antigen like (Mndal), mRNA [NM_001170853]	NA	NA	NA	NA	NA	NA	10.9319	11.1629	10.9611	11.1853	10.7934	10.855	10.8301	11.0535	8.17231	10.7634	10.5505	10.3272	10.6643	10.7694	10.8455
A_51_P219385	-0.119415	8.89233	-0.995129	0.335538	0.864182	-5.10044	A_51_P219385	-0.364737	8.89233	-2.9092	0.0108381	0.592324	-2.61697	A_51_P219385	-0.245322	8.89233	-1.99679	0.0644255	0.533177	-3.94976	CCCACTGATACCCATTTCCCAAAATTTCCTGAGAGACCAGGGTGGCCTAGGGACAGCCCT	0	Six5	NM_011383	ref|Mus musculus sine oculis-related homeobox 5 homolog (Drosophila) (Six5), mRNA [NM_011383]	NM_011383	Six5	20475	sine oculis-related homeobox 5	GO:0002088,GO:0006351,GO:0006355,GO:0007275,GO:0007286,GO:0008285,GO:0005634,GO:0005737,GO:0003677,GO:0003700,GO:0043565	lens development in camera-type eye,transcription, DNA-dependent,regulation of transcription, DNA-dependent,multicellular organismal development,spermatid development,negative regulation of cell proliferation,nucleus,cytoplasm,DNA binding,sequence-specific DNA binding transcription factor activity,sequence-specific DNA binding	9.30746	8.97548	8.81735	9.27216	8.89584	9.11746	8.69617	9.05586	8.90832	8.64642	8.80037	8.92845	8.60921	8.48264	8.87176
A_51_P167527	-0.0227672	10.273	-0.172891	0.86506	0.986301	-5.51763	A_51_P167527	-0.36449	10.273	-2.64925	0.01828	0.65827	-3.01746	A_51_P167527	-0.341723	10.273	-2.53462	0.0229531	0.479433	-3.19299	TAAGCATTTGCACGGTTACTTAGTGAAACTTTTCTTGAGTCATTTTCCTCTGTCATGTGT	0	Lum	NM_008524	ref|Mus musculus lumican (Lum), mRNA [NM_008524]	NM_008524	Lum	17022	lumican	GO:0007601,GO:0030199,GO:0045944,GO:0005576,GO:0005578,GO:0005583,GO:0005615,GO:0031012	visual perception,collagen fibril organization,positive regulation of transcription from RNA polymerase II promoter,extracellular region,proteinaceous extracellular matrix,fibrillar collagen,extracellular space,extracellular matrix	10.7233	10.2576	10.2007	10.7422	10.1748	10.5332	10.4243	10.4192	9.74477	10.3416	10.3441	9.98505	10.2198	9.80838	10.1757
A_55_P2328445	-0.14348	7.10275	-1.09852	0.289387	0.844338	-5.01043	A_55_P2328445	-0.364466	7.10275	-2.67084	0.0175088	0.653016	-2.98447	A_55_P2328445	-0.220986	7.10275	-1.65256	0.119301	0.596601	-4.38745	CAGACATATTCATGATGTCATTATTTCTATCATAAACCACTATACCATGTTACCCACCTC	0	A930005G22Rik	AK044281	gb|Mus musculus adult retina cDNA, RIKEN full-length enriched library, clone:A930005G22 product:unclassifiable, full insert sequence. [AK044281]	NA	NA	NA	NA	NA	NA	7.39457	7.01539	7.03508	7.54662	7.45928	7.2151	7.03916	7.27836	6.66168	7.05931	6.99049	7.23368	6.57285	6.78652	7.25307
A_51_P196207	-0.18223	9.67071	-1.08102	0.296852	0.847974	-5.02619	A_51_P196207	-0.3644	9.67071	-2.06903	0.056327	0.793301	-3.87123	A_51_P196207	-0.18217	9.67071	-1.05552	0.307979	0.736576	-5.00891	CATCCAAAGTATCAAAATGGGGAATGGACGGAGGAACAAGTCTTCAGGAAATTTCTGGAT	0	Capsl	NM_029341	ref|Mus musculus calcyphosine-like (Capsl), mRNA [NM_029341]	NM_029341	Capsl	75568	calcyphosine-like	GO:0008150,GO:0005575,GO:0005737,GO:0005509,GO:0046872	biological_process,cellular_component,cytoplasm,calcium ion binding,metal ion binding	9.98333	9.73191	9.77573	10.1191	10.0167	9.84351	9.64744	9.96686	8.38335	9.52231	9.61223	9.71776	9.71345	9.0788	9.94815
A_55_P2165401	-0.187453	8.20415	-0.994897	0.335648	0.864182	-5.10063	A_55_P2165401	-0.364309	8.20415	-1.85068	0.0841138	0.828975	-4.16828	A_55_P2165401	-0.176857	8.20415	-0.91682	0.373818	0.778567	-5.12139	AAGTTAGGCTACTACTGGTGGCTTCTGTTTCCTGTGACCTTCACATCCAAGACCTTGTGA	0	NAP023752-001	NAP023752-001	Unknown	NA	NA	NA	NA	NA	NA	8.74234	7.81811	7.86468	8.78867	8.68617	8.34164	7.96416	8.35414	7.99911	8.15278	7.90848	7.97711	7.85594	8.03382	8.57504
A_55_P1979196	-0.0707134	8.00579	-0.356986	0.7261	0.961568	-5.47386	A_55_P1979196	-0.364121	8.00579	-1.75942	0.0989873	0.840855	-4.28702	A_55_P1979196	-0.293407	8.00579	-1.44676	0.168644	0.640533	-4.62421	GGAAATCCAGCCAAAGCCCGATGAGGTTGGTGTTGCACAAAGAATGGAGCCTAGAAAAAA	0	Tbata	NM_023064	ref|Mus musculus thymus, brain and testes associated (Tbata), transcript variant 3, mRNA [NM_023064]	NA	NA	NA	NA	NA	NA	8.34219	8.35775	8.49114	8.33633	7.90329	8.41134	8.23386	8.40948	6.24579	7.58602	7.97939	7.75751	7.83083	7.84943	8.35252
A_55_P2089091	-0.0380567	7.6306	-0.536032	0.599837	0.940227	-5.40282	A_55_P2089091	-0.363853	7.6306	-4.90524	0.00019327	0.408871	0.37712	A_55_P2089091	-0.325797	7.6306	-4.4821	0.000444137	0.450599	-0.330888	AAAGATGTGACATTCTGAGCAACCCTTTTTGGAACAATAAACAACCAGAACATTTTCTTC	0	Caps2	NM_178278	ref|Mus musculus calcyphosphine 2 (Caps2), mRNA [NM_178278]	NA	NA	NA	NA	NA	NA	7.79528	7.77008	7.72257	7.84612	7.71597	7.82087	7.62951	7.75073	7.46473	7.77448	7.54747	7.52134	7.2987	7.20249	7.59873
A_66_P124011	-0.267174	10.6344	-2.6042	0.0199956	0.60461	-3.08645	A_66_P124011	-0.363637	10.6344	-3.39253	0.0040448	0.487656	-1.86372	A_66_P124011	-0.0964634	10.6344	-0.918375	0.37303	0.778222	-5.1202	AACCGGGAGTACAACTTGTGCTGTTTAAAAAGAGAGCAACTGCTTGCGTCTGAGATCATT	0	Spint2	NM_011464	ref|Mus musculus serine protease inhibitor, Kunitz type 2 (Spint2), transcript variant 1, mRNA [NM_011464]	NA	NA	NA	NA	NA	NA	11.031	10.71	10.493	10.9907	10.8536	10.6542	10.576	10.4183	10.9537	10.4264	10.702	10.4798	10.5058	10.2752	10.4468
A_51_P242487	-0.350504	6.07754	-1.06966	0.301771	0.849527	-5.0363	A_51_P242487	-0.363444	6.07754	-1.06161	0.305293	0.912198	-5.05389	A_51_P242487	-0.0129404	6.07754	-0.0385725	0.969743	0.993375	-5.48125	GCCCCAGAGAGAGCCACAGTGAAATATGTCGGGGATCTGAGAGACTTGAAAGTGTTCTGC	0	Prss42	NM_153099	ref|Mus musculus protease, serine, 42 (Prss42), mRNA [NM_153099]	NM_153099	Prss42	235628	protease, serine, 42	GO:0006508,GO:0005575,GO:0005576,GO:0004252,GO:0003824,GO:0008236,GO:0008233,GO:0016787	proteolysis,cellular_component,extracellular region,serine-type endopeptidase activity,catalytic activity,serine-type peptidase activity,peptidase activity,hydrolase activity	5.87225	5.9293	5.90619	8.13319	5.82003	5.86725	6.27111	5.87362	5.87111	5.85646	5.88148	5.93217	5.98387	6.00326	5.96184
A_51_P115526	-0.0548373	6.9348	-0.305029	0.764558	0.969164	-5.48926	A_51_P115526	-0.363408	6.9348	-1.93479	0.0722053	0.820477	-4.05589	A_51_P115526	-0.308571	6.9348	-1.67647	0.114465	0.591518	-4.35862	CAGGCTGACTAGCTTAACAGAAGAAAAGAGTATCATATTAAAGGAATTTGAGAAGATACC	0	Ccdc146	NM_029195	ref|Mus musculus coiled-coil domain containing 146 (Ccdc146), mRNA [NM_029195]	AK015926	Ccdc146	75172	coiled-coil domain containing 146	GO:0008150,GO:0005575,GO:0003674	biological_process,cellular_component,molecular_function	7.2814	6.77793	6.92013	7.32408	7.24636	7.26321	6.70231	7.3092	6.3632	6.82377	6.6762	7.1871	6.31099	6.62021	7.21588
A_55_P2004972	0.0311058	10.5368	0.106892	0.916298	0.992132	-5.52596	A_55_P2004972	-0.362971	10.5368	-1.19386	0.251169	0.900243	-4.93085	A_55_P2004972	-0.394077	10.5368	-1.3227	0.205848	0.669342	-4.75616	CGCTCAGCATCAATGGCAACTTCTCTTTCAAACACGAACCATCCGCCGAGTTTGAAAAAA	0	Neurod1	NM_010894	ref|Mus musculus neurogenic differentiation 1 (Neurod1), mRNA [NM_010894]	NA	NA	NA	NA	NA	NA	10.6294	11.3199	11.066	10.8124	10.4747	11.0202	10.9414	11.1867	7.90329	10.2461	10.7579	9.8895	10.6861	10.329	10.7892
A_30_P01031219	-0.362742	6.11856	-1.64359	0.12116	0.73722	-4.42513	A_30_P01031219	-0.362754	6.11856	-1.5732	0.136633	0.858259	-4.51777	A_30_P01031219	-1.1874e-05	6.11856	-5.25495e-05	0.999959	0.999977	-5.48191	ATCAGTTGAAAGAAACCATATACACAGGGTAAGCCAGAGAAGGATGGCCAAGTTCTTGGC	0	chr10:120116843-120182671_F	chr10:120116843-120182671_F	lincRNA:chr10:120116843-120182671 forward strand	NA	NA	NA	NA	NA	NA	7.39145	5.95527	6.00637	6.0205	6.11791	5.98776	5.97355	6.12115	6.05366	6.0167	6.03958	6.01733	5.94443	6.07313	6.05966
A_52_P143129	-0.0453421	7.9192	-0.247261	0.808076	0.976696	-5.50358	A_52_P143129	-0.362482	7.9192	-1.89198	0.0780631	0.821617	-4.11344	A_52_P143129	-0.31714	7.9192	-1.6892	0.11196	0.588899	-4.34317	TTTATCAAGTTGGGGGGTCTTTCTCGGGGTGAACGGATGACCAAATACAACCGCCTTCTT	0	Eno4	NM_178689	ref|Mus musculus enolase 4 (Eno4), mRNA [NM_178689]	NM_178689	Eno4	226265	enolase 4	GO:0006096,GO:0000015,GO:0000287,GO:0004634	glycolysis,phosphopyruvate hydratase complex,magnesium ion binding,phosphopyruvate hydratase activity	8.26214	7.71398	7.89301	8.11872	8.40223	8.29864	7.70003	8.13813	7.35186	8.0469	7.70348	8.25139	7.27231	7.51692	8.11823
A_30_P01031764	-0.19659	8.72306	-1.62242	0.125648	0.73972	-4.45091	A_30_P01031764	-0.362411	8.72306	-2.86271	0.0119067	0.603043	-2.68903	A_30_P01031764	-0.165821	8.72306	-1.33665	0.201361	0.66605	-4.74176	GCCCCAGAGCCTGGAAGATGAGATTCTGGGACGGCTTCTGAAAATTCTCTTCGTTTTGTT	0	chr10:69669025-69686275_F	chr10:69669025-69686275_F	lincRNA:chr10:69669025-69686275 forward strand	NA	NA	NA	NA	NA	NA	8.74659	8.86708	8.70568	9.23074	9.08549	8.84591	8.43702	8.80915	8.30359	8.92689	8.61679	8.64235	8.4862	8.31325	8.82921
A_51_P270005	-0.0962913	7.08127	-0.569734	0.577336	0.934376	-5.38639	A_51_P270005	-0.362348	7.08127	-2.05204	0.0581428	0.794031	-3.89493	A_51_P270005	-0.266057	7.08127	-1.53757	0.145085	0.620694	-4.52234	ACAACTGATTTTCCTGGCGATTCCTGTTCTGAGATCTCAGATACCAAAAACCTCCCTACG	0	Lrguk	NM_028886	ref|Mus musculus leucine-rich repeats and guanylate kinase domain containing (Lrguk), mRNA [NM_028886]	AK014976	Lrguk	74354	leucine-rich repeats and guanylate kinase domain containing	GO:0008150,GO:0016310,GO:0005575,GO:0000166,GO:0003674,GO:0005524,GO:0016301,GO:0016740	biological_process,phosphorylation,cellular_component,nucleotide binding,molecular_function,ATP binding,kinase activity,transferase activity	7.51265	6.88127	6.96795	7.34981	7.51764	7.29774	6.94207	7.31281	6.61024	7.08285	6.82468	7.32462	6.51909	6.68493	7.3907
A_55_P2154709	-0.145456	8.53863	-1.37533	0.189327	0.788711	-4.73472	A_55_P2154709	-0.362047	8.53863	-3.27654	0.00512841	0.521444	-2.04453	A_55_P2154709	-0.216591	8.53863	-2.00029	0.0640096	0.532478	-3.94508	CACTTTTGCAACAAGGGAAGTTAAATTTTGAGACATTTTTTCCCAAAGGAGACTGCAATA	0	Pter	NM_008961	ref|Mus musculus phosphotriesterase related (Pter), mRNA [NM_008961]	NA	NA	NA	NA	NA	NA	8.62303	8.64454	8.48237	8.8747	9.03649	8.50905	8.65525	8.64833	8.10539	8.58816	8.60673	8.39678	8.31788	8.0925	8.49825
A_66_P137660	-0.219273	8.70711	-0.998163	0.334113	0.864182	-5.0979	A_66_P137660	-0.36201	8.70711	-1.57729	0.13569	0.857995	-4.51288	A_66_P137660	-0.142736	8.70711	-0.634639	0.535274	0.859595	-5.30626	AGAGAGGTGGGTCGGGGAGGGGCACAAAGAAAATGGCTTGGAGGCTGAGCACCTTTTTAT	0	Fam166b	NM_177377	ref|Mus musculus family with sequence similarity 166, member B (Fam166b), transcript variant 1, mRNA [NM_177377]	NA	NA	NA	NA	NA	NA	9.07708	8.41415	8.48771	9.17419	9.33656	8.77963	8.342	8.91134	8.06933	9.03242	8.48631	9.03699	7.93441	8.4051	9.1195
A_55_P1974947	-0.124503	8.47393	-0.83314	0.417903	0.889747	-5.22591	A_55_P1974947	-0.361983	8.47393	-2.31846	0.0350348	0.728372	-3.51347	A_55_P1974947	-0.23748	8.47393	-1.55217	0.14157	0.618755	-4.50557	GAATGAACATGGGGTTGAGTCCCTAGAATCACTTCTATTTGAATAAAGAAATTAGGATGG	0	Tmem232	NM_001008973	ref|Mus musculus transmembrane protein 232 (Tmem232), mRNA [NM_001008973]	NA	NA	NA	NA	NA	NA	8.74599	8.25694	8.25018	8.87657	8.81905	8.42532	8.32764	8.59792	8.66084	8.73792	8.63051	8.36666	7.98942	7.9056	8.51839
A_55_P1954648	-0.415655	6.54678	-1.45546	0.166257	0.772934	-4.64627	A_55_P1954648	-0.361551	6.54678	-1.21175	0.244449	0.900122	-4.91331	A_55_P1954648	0.0541037	6.54678	0.185042	0.855688	0.96408	-5.46676	TTTTCTCCATTCCCCAAGTGTTGCCTTTGATTATGAAGCTCAGGTAACTGCAGTGCCCAT	0	Siglec1	NM_011426	ref|Mus musculus sialic acid binding Ig-like lectin 1, sialoadhesin (Siglec1), mRNA [NM_011426]	NA	NA	NA	NA	NA	NA	8.14809	6.36923	6.39224	6.55112	6.24539	6.55944	6.31845	6.4637	6.33922	6.32048	6.40714	6.41097	6.44711	6.60609	6.62305
A_55_P2017826	-0.230541	8.42939	-1.36677	0.191939	0.790881	-4.74395	A_55_P2017826	-0.361549	8.42939	-2.05158	0.0581928	0.794031	-3.89557	A_55_P2017826	-0.131007	8.42939	-0.758611	0.459901	0.822851	-5.23259	TGACAGTGTATCTACTGCCTTGTAGCAAAATAAAGCTATCCTCTTATTTTACATACTTCC	0	Myb	NM_001198914	ref|Mus musculus myeloblastosis oncogene (Myb), transcript variant 1, mRNA [NM_001198914]	NA	NA	NA	NA	NA	NA	8.59523	8.4483	8.34	8.74234	9.0811	8.40023	8.16269	8.66102	7.89301	8.51285	8.31788	8.60562	7.9123	7.96416	8.80413
A_55_P2292933	0.0818481	6.8338	0.446522	0.661633	0.952722	-5.44179	A_55_P2292933	-0.361184	6.8338	-1.88598	0.0789167	0.821617	-4.12144	A_55_P2292933	-0.443032	6.8338	-2.36073	0.0322784	0.491839	-3.44481	ACATCCAAGTGCCTATATGCTCTCTTAACTAAACAAAACAAGCACATAGGCTGTAGAGTA	0	E030046B03Rik	XR_105532	ref|PREDICTED: Mus musculus RIKEN cDNA E030046B03 gene (E030046B03Rik), partial miscRNA [XR_105532]	NA	NA	NA	NA	NA	NA	7.11268	6.74853	6.85345	7.1177	6.9611	7.18429	6.68593	7.38561	6.43868	6.6736	6.63155	7.02247	6.24064	6.26454	7.18615
A_30_P01018372	-0.0187994	6.29623	-0.290565	0.775383	0.97103	-5.49312	A_30_P01018372	-0.361132	6.29623	-5.34244	8.36373e-05	0.382892	0.959675	A_30_P01018372	-0.342332	6.29623	-5.16801	0.000116489	0.450599	0.574092	CTGCAATCATAGTATTCCAGAATGCCCAAAGCATGTTCTTGTTTAAAAGCACTTTAAGAA	0	chr18:35204950-35216650_R	chr18:35204950-35216650_R	lincRNA:chr18:35204950-35216650 reverse strand	NA	NA	NA	NA	NA	NA	6.53041	6.4114	6.31913	6.47604	6.45965	6.41108	6.45401	6.50585	6.14281	6.22556	6.11049	6.19615	5.92483	6.00023	6.27578
A_55_P2030030	-0.0372727	9.77841	-0.188498	0.853026	0.984724	-5.51509	A_55_P2030030	-0.360317	9.77841	-1.74412	0.101697	0.84376	-4.30658	A_55_P2030030	-0.323044	9.77841	-1.59571	0.131511	0.607553	-4.45494	TGTCACATGGTATGTGTTCAGTTGGAGCCATGTCATAATAAACATAGCCAGGGGTCACTG	0	Adssl1	NM_007421	ref|Mus musculus adenylosuccinate synthetase like 1 (Adssl1), mRNA [NM_007421]	NA	NA	NA	NA	NA	NA	9.93928	9.76835	9.30867	9.97073	10.0809	9.69449	9.61058	9.79333	11.1247	9.98436	9.6487	9.71757	8.74297	9.51209	9.77948
A_30_P01020856	-0.35438	8.38123	-3.07648	0.00771581	0.550511	-2.36179	A_30_P01020856	-0.360265	8.38123	-2.99351	0.0091345	0.574208	-2.48594	A_30_P01020856	-0.00588508	8.38123	-0.0499014	0.960863	0.991113	-5.48081	GTAGATAGAATTCTTTCTCCTGAACATAAACTTTGGAAGTTCACTGGGAGAAGGAAAAAA	0	chr10:96098058-96098623_F	chr10:96098058-96098623_F	lincRNA:chr10:96098058-96098623 forward strand	NA	NA	NA	NA	NA	NA	8.51622	8.63899	8.32258	8.62544	9.01057	8.19573	8.14581	8.34302	8.14827	8.65202	8.38114	8.18707	8.02303	8.49646	8.03206
A_51_P452629	-0.08901	8.26676	-0.894336	0.385341	0.879898	-5.1808	A_51_P452629	-0.360191	8.26676	-3.46393	0.00349475	0.469673	-1.75265	A_51_P452629	-0.271181	8.26676	-2.66132	0.017845	0.472053	-3.00655	CCTTGGATGAAGGCCAGCAGGAAGTGTTTTGGGTAAATCTGAGAACTGCAATAAAGTCCT	0	Tlr2	NM_011905	ref|Mus musculus toll-like receptor 2 (Tlr2), mRNA [NM_011905]	NM_011905	Tlr2	24088	toll-like receptor 2	GO:0002224,GO:0002237,GO:0002238,GO:0002282,GO:0002687,GO:0002752,GO:0002755,GO:0042742,GO:0007165,GO:0006691,GO:0006954,GO:0006955,GO:0007252,GO:0050830,GO:0008285,GO:0009617,GO:0030177,GO:0032289,GO:0032493,GO:0032494,GO:0032695,GO:0032700,GO:0032722,GO:0032728,GO:0032733,GO:0032735,GO:0032741,GO:0032755,GO:0032757,GO:0032760,GO:0044130,GO:0034123,GO:0034134,GO:0042346,GO:0042495,GO:0042496,GO:…	toll-like receptor signaling pathway,response to molecule of bacterial origin,response to molecule of fungal origin,microglial cell activation involved in immune response,positive regulation of leukocyte migration,cell surface pattern recognition receptor signaling pathway,MyD88-dependent toll-like receptor signaling pathway,defense response to bacterium,signal transduction,leukotriene metabolic …	8.54502	8.36031	8.15753	8.53398	8.54373	8.38163	8.29478	8.41791	7.9787	8.25731	8.10777	8.28955	8.127	7.74237	8.26381
A_66_P102628	-0.0315825	7.94543	-0.249409	0.806445	0.976353	-5.5031	A_66_P102628	-0.359334	7.94543	-2.71606	0.0159944	0.648306	-2.9152	A_66_P102628	-0.327752	7.94543	-2.52806	0.0232527	0.479433	-3.20259	AGAGTCGGTTATTGATTATAGACGTCAACGTCCACCTGGAACGGTTCCTTAGCATCTCAT	0	1700016J18Rik	AK006037	gb|Mus musculus adult male testis cDNA, RIKEN full-length enriched library, clone:1700016J18 product:unclassifiable, full insert sequence. [AK006037]	NA	NA	NA	NA	NA	NA	8.27512	7.91207	7.83254	8.23487	8.10479	8.1364	7.83155	8.20105	7.81338	8.01017	7.71924	7.99126	7.42652	7.54352	8.14899
A_55_P1970810	-0.111721	9.95139	-1.77762	0.0958473	0.716668	-4.25717	A_55_P1970810	-0.358942	9.95139	-5.46642	6.62468e-05	0.382892	1.11856	A_55_P1970810	-0.247221	9.95139	-3.84207	0.00161359	0.450599	-1.24233	GACGGCCTCAGTCACAAATCACTGCTGTGTTTGGTTCTTTTTCTATAAATGAACTCTCAG	0	Agpat2	ENSMUST00000028286	ens|1-acylglycerol-3-phosphate O-acyltransferase 2 (lysophosphatidic acid acyltransferase, beta) Gene [Source:MGI (curated);Acc:MGI:1914762] [ENSMUST00000028286]	NA	NA	NA	NA	NA	NA	10.2321	10.074	10.0261	10.1715	9.97442	10.0609	9.85727	10.0342	10.2058	9.86734	9.8057	9.64362	9.66531	9.77184	9.88071
A_52_P536927	-0.254678	9.15291	-0.583917	0.567999	0.931451	-5.37919	A_52_P536927	-0.358782	9.15291	-0.787344	0.443408	0.94097	-5.26929	A_52_P536927	-0.104104	9.15291	-0.233132	0.818827	0.955497	-5.45788	ACAGGGAGAAGACACGTTGCAATACAAGCTAATTCTAGCTGCTTAGTAACCTCTGGAGTT	0	Satb2	NM_139146	ref|Mus musculus special AT-rich sequence binding protein 2 (Satb2), mRNA [NM_139146]	AK129270	Satb2	212712	special AT-rich sequence binding protein 2	GO:0000122,GO:0001764,GO:0002076,GO:0006338,GO:0006351,GO:0006355,GO:0007275,GO:0009880,GO:0010468,GO:0016568,GO:0045944,GO:0048704,GO:0051216,GO:0060021,GO:0071310,GO:0000118,GO:0000790,GO:0005634,GO:0005737,GO:0005667,GO:0005515,GO:0003677	negative regulation of transcription from RNA polymerase II promoter,neuron migration,osteoblast development,chromatin remodeling,transcription, DNA-dependent,regulation of transcription, DNA-dependent,multicellular organismal development,embryonic pattern specification,regulation of gene expression,chromatin modification,positive regulation of transcription from RNA polymerase II promoter,embryo…	9.85676	9.8524	9.58578	8.84464	9.17874	9.42233	9.92295	8.69378	7.05308	9.39674	10.337	8.0357	10.2313	8.72992	8.15248
A_30_P01031937	-0.135061	7.09137	-1.61238	0.127824	0.741555	-4.46305	A_30_P01031937	-0.358125	7.09137	-4.0921	0.000971286	0.43593	-0.791741	A_30_P01031937	-0.223064	7.09137	-2.60101	0.0201229	0.479433	-3.09556	TACTGGTACTGCTATTATAAGCTATTGCCTCTCAACCTTCATGACTGCCTTTGGAGGCTC	0	chr7:119809687-119811410_R	chr7:119809687-119811410_R	lincRNA:chr7:119809687-119811410 reverse strand	NA	NA	NA	NA	NA	NA	7.45631	7.06506	7.18924	7.27013	7.30263	7.19471	7.01012	7.23901	7.11656	6.88289	7.12008	7.08048	6.84073	6.76225	6.84029
A_55_P2137309	-0.0552125	9.34055	-0.491133	0.630478	0.946768	-5.42322	A_55_P2137309	-0.358112	9.34055	-3.04898	0.00816006	0.551456	-2.39954	A_55_P2137309	-0.3029	9.34055	-2.6317	0.0189308	0.475537	-3.05032	GTGGAGTCATTCATCTATCACTGTGACTTACAAGAAGAAAAATAAATTGCTTTCAGAACC	0	Kctd11	NM_153143	ref|Mus musculus potassium channel tetramerisation domain containing 11 (Kctd11), mRNA [NM_153143]	NA	NA	NA	NA	NA	NA	9.52755	9.44655	9.06177	9.72015	9.65359	9.543	9.21542	9.4775	9.21776	9.50606	9.20862	9.26707	9.05703	8.9039	9.30232
A_55_P1986282	0.0210446	6.75973	0.150952	0.882036	0.98822	-5.52084	A_55_P1986282	-0.357536	6.75973	-2.45466	0.0268683	0.698644	-3.31168	A_55_P1986282	-0.378581	6.75973	-2.65235	0.0181672	0.472716	-3.01981	AATGGAGACAGAGACCCCAGATAATTAAGGACGTCCCACTTTGCCAGCAGAATAAAAGGT	0	Cdkn1a	NM_001111099	ref|Mus musculus cyclin-dependent kinase inhibitor 1A (P21) (Cdkn1a), transcript variant 2, mRNA [NM_001111099]	NA	NA	NA	NA	NA	NA	7.13263	6.78682	6.69588	7.0252	6.80294	7.04632	6.79504	7.04062	6.43101	6.63276	6.71088	6.78748	6.30313	6.19548	7.0098
A_55_P1997696	0.0159113	7.60856	0.14796	0.884355	0.988645	-5.52124	A_55_P1997696	-0.357117	7.60856	-3.17852	0.006266	0.534946	-2.1975	A_55_P1997696	-0.373028	7.60856	-3.38811	0.0040816	0.450599	-1.91655	GATGACAGAAAGCTGCGAATAGGACACCAAAGGCACTCTTAGCTGTATTTTCCCATCTGT	0	Plbd1	NM_025806	ref|Mus musculus phospholipase B domain containing 1 (Plbd1), mRNA [NM_025806]	NA	NA	NA	NA	NA	NA	7.9787	7.90185	7.42638	7.792	7.62086	7.96909	7.67085	7.71648	7.27509	7.68203	7.42903	7.36334	7.45575	7.24092	7.60609
A_30_P01019204	0.0895634	8.20111	1.04049	0.31468	0.856393	-5.06187	A_30_P01019204	-0.357035	8.20111	-3.97001	0.00124391	0.43593	-0.975429	A_30_P01019204	-0.446598	8.20111	-5.06757	0.000141219	0.450599	0.446756	CGAGTTGAGTCTACAGAAATCCTGCACCCGGTTAAATAAAATAAATAAAGTCTTGCCTGG	0	chr7:119735208-119822808_R	chr7:119735208-119822808_R	lincRNA:chr7:119735208-119822808 reverse strand	NA	NA	NA	NA	NA	NA	8.19351	8.34478	8.24651	8.30448	8.40916	8.25506	8.26548	8.63915	8.57488	8.16911	7.89181	7.79334	7.83604	8.08873	8.00457
A_52_P86693	-0.0168736	13.4432	-0.194722	0.848237	0.983813	-5.51402	A_52_P86693	-0.356203	13.4432	-3.93441	0.00133719	0.43593	-1.02932	A_52_P86693	-0.33933	13.4432	-3.82477	0.0016715	0.450599	-1.2677	CCAACTTGTCTAACACAGAGAAGGATTAATTACCCCCAGGCGACAATCTCCTAACACATA	0	Ifi27l1	NM_026790	ref|Mus musculus interferon, alpha-inducible protein 27 like 1 (Ifi27l1), transcript variant 1, mRNA [NM_026790]	NM_026790	Ifi27	52668	interferon, alpha-inducible protein 27	GO:0006919,GO:0097190,GO:0005739,GO:0003674	activation of cysteine-type endopeptidase activity involved in apoptotic process,apoptotic signaling pathway,mitochondrion,molecular_function	13.6998	13.5101	13.5075	13.7089	13.6281	13.707	13.608	13.6117	12.8888	13.4068	13.2167	13.1349	13.2295	13.2344	13.5565
A_30_P01019232	-0.0590521	8.09986	-0.466562	0.647553	0.949307	-5.43366	A_30_P01019232	-0.356039	8.09986	-2.69244	0.0167689	0.648594	-2.95141	A_30_P01019232	-0.296987	8.09986	-2.29186	0.0368818	0.499824	-3.54292	GACTTTCTTTACTCCGTGTGTAAGTTTCAAACCAAATGCGAGCAAATAAAGATCTACATT	0	chr10:69679644-69682458_F	chr10:69679644-69682458_F	lincRNA:chr10:69679644-69682458 forward strand	NA	NA	NA	NA	NA	NA	8.13262	8.42494	8.08576	8.4111	8.27926	8.23176	8.0796	8.31446	7.49928	8.33978	8.10744	8.07186	7.76077	7.51473	8.24462
A_55_P2099627	-0.0848591	8.6473	-0.465239	0.648478	0.949375	-5.43421	A_55_P2099627	-0.355885	8.6473	-1.86751	0.0815994	0.82471	-4.14601	A_55_P2099627	-0.271026	8.6473	-1.45133	0.167388	0.639327	-4.61919	ATGATCTGAAAGACTTCAACCAGGTGGTTTCACAGCTTCTACAGCATCCAGAGAATCTGG	0	Lrrc51	NM_027053	ref|Mus musculus leucine rich repeat containing 51 (Lrrc51), transcript variant 1, mRNA [NM_027053]	NA	NA	NA	NA	NA	NA	9.09621	8.44792	8.56658	9.07061	8.90775	8.88424	8.53382	8.96862	8.13545	8.38235	8.61092	8.84999	8.09352	8.14088	9.02068
A_55_P2103491	-0.282599	8.03994	-1.70313	0.109276	0.729129	-4.35153	A_55_P2103491	-0.355721	8.03994	-2.05192	0.0581559	0.794031	-3.8951	A_55_P2103491	-0.073122	8.03994	-0.430428	0.673036	0.909923	-5.40043	TTTCGGACAGTAGTGAATGTACCAGGCTCCTAACCAAGGTGCTTCCCTGGCAGCAGCAGC	0	Fam170b	NM_001164485	ref|Mus musculus family with sequence similarity 170, member B (Fam170b), mRNA [NM_001164485]	NA	NA	NA	NA	NA	NA	8.35181	7.89458	7.95479	8.57338	8.44376	7.98936	7.78019	8.14899	7.86137	7.89966	7.81153	8.04225	7.4354	7.80623	8.60579
A_66_P106385	0.0284039	7.91338	0.233423	0.818605	0.978579	-5.50657	A_66_P106385	-0.354901	7.91338	-2.79157	0.0137438	0.619218	-2.79901	A_66_P106385	-0.383305	7.91338	-3.07671	0.00771213	0.450599	-2.38508	AGAAACCTTCCACAGTTAAAGTTCCAGCAACCCAGCATGAACCTGATACCACGACAAGAA	0	Daf2	NM_007827	ref|Mus musculus decay accelerating factor 2 (Daf2), mRNA [NM_007827]	NA	NA	NA	NA	NA	NA	8.23334	8.00292	7.9258	8.20043	7.83761	8.1596	7.91572	8.27811	7.77986	7.66019	7.87251	7.82689	7.666	7.35307	7.98859
A_30_P01027355	-0.306371	6.38717	-1.59207	0.132329	0.744968	-4.48748	A_30_P01027355	-0.354877	6.38717	-1.76508	0.0980012	0.839799	-4.27975	A_30_P01027355	-0.0485053	6.38717	-0.246194	0.808886	0.952989	-5.45512	GAAGGGAAGTTCTCAACAATCAGCTGCATTAACTTCTGCGCACTTCTGCCACTTTTTTGG	0	chr13:58474388-58487288_F	chr13:58474388-58487288_F	lincRNA:chr13:58474388-58487288 forward strand	NA	NA	NA	NA	NA	NA	7.4824	6.28655	6.23813	6.21033	6.55503	6.30291	6.33107	6.31802	6.31575	6.42251	6.34904	6.25475	6.31176	6.27066	6.15871
A_51_P287198	0.156467	7.15178	0.471192	0.644319	0.949033	-5.43173	A_51_P287198	-0.354778	7.15178	-1.0226	0.32279	0.915593	-5.0879	A_51_P287198	-0.511246	7.15178	-1.50377	0.153511	0.628121	-4.56077	TCCGCGCTAATGGGTGAGTCTCGACGGAAATCCTTGGAGTTTTCAGATTCAGAAACTTTT	0	Krt23	NM_033373	ref|Mus musculus keratin 23 (Krt23), mRNA [NM_033373]	NM_033373	Krt23	94179	keratin 23	GO:0008150,GO:0005882,GO:0005198	biological_process,intermediate filament,structural molecule activity	7.15726	7.09765	6.94112	7.63601	6.95105	7.22534	6.8407	7.81354	8.36885	6.72195	7.12425	8.08873	6.02856	6.04036	7.24134
A_55_P2106180	-0.193809	9.86518	-0.80917	0.431132	0.893196	-5.24279	A_55_P2106180	-0.354774	9.86518	-1.41773	0.176814	0.872732	-4.69708	A_55_P2106180	-0.160966	9.86518	-0.656411	0.521555	0.853199	-5.29421	ATATAGTGACACTCTGACAGTACCTAGTGGCGCTAGCGGAAAAGGTGGAAGACTTGTATT	0	Dnahc2	NM_001081330	ref|Mus musculus dynein, axonemal, heavy chain 2 (Dnahc2), mRNA [NM_001081330]	NA	NA	NA	NA	NA	NA	10.2476	9.75022	9.57981	10.2814	10.414	9.93085	9.57855	10.1393	9.37172	9.8241	9.63125	10.3122	8.90059	9.53664	10.4796
A_51_P211131	-0.0528407	7.18302	-0.38809	0.70343	0.957484	-5.46351	A_51_P211131	-0.353562	7.18302	-2.48544	0.0252913	0.697262	-3.26556	A_51_P211131	-0.300721	7.18302	-2.15726	0.0477055	0.513144	-3.73147	GGCTTCCAAACTGCGATTGACATATTTGAGGATAGAATCCGGGGTATTGATATCATTAAA	0	Traf3ip2	NM_134000	ref|Mus musculus TRAF3 interacting protein 2 (Traf3ip2), mRNA [NM_134000]	NM_134000	Traf3ip2	103213	TRAF3 interacting protein 2	GO:0001783,GO:0006959,GO:0048305,GO:0005515	B cell apoptotic process,humoral immune response,immunoglobulin secretion,protein binding	7.40094	7.30888	7.21609	7.41921	7.27942	7.31775	7.10262	7.45924	7.05189	7.0605	7.02616	7.31438	6.56413	6.71714	7.50695
A_66_P105075	-0.0522771	8.60614	-0.562837	0.581904	0.935424	-5.38983	A_66_P105075	-0.353548	8.60614	-3.6433	0.00242111	0.440252	-1.47481	A_66_P105075	-0.301271	8.60614	-3.16814	0.00640011	0.450599	-2.24739	TGGAGAGATAGTGAACTGATCATATTCTGGCAGGTGATTCAGACAAGTGCTTCCTGGAAC	0	Mmp11	NM_008606	ref|Mus musculus matrix metallopeptidase 11 (Mmp11), mRNA [NM_008606]	NA	NA	NA	NA	NA	NA	8.79778	9.00629	8.82629	8.68692	8.5211	8.67058	8.61092	8.96216	8.38448	8.47928	8.53176	8.47887	8.31325	8.31269	8.50969
A_55_P2421597	-0.185672	8.52202	-1.81927	0.0889929	0.709992	-4.20339	A_55_P2421597	-0.352832	8.52202	-3.30897	0.0047992	0.511903	-1.99394	A_55_P2421597	-0.16716	8.52202	-1.59978	0.130603	0.606713	-4.45016	AGGGACATAACAGGTCTCAGAGAGGCCACTGAGTACGAAATTGAACTCTATGGAATAAGC	0	Tnc	NM_011607	ref|Mus musculus tenascin C (Tnc), mRNA [NM_011607]	NA	NA	NA	NA	NA	NA	8.55522	8.90871	8.95033	8.76765	8.53974	8.43249	8.52386	8.79669	8.0515	8.44287	8.41134	8.16408	8.38979	8.46316	8.43294
A_55_P2048779	-0.0792861	7.6329	-0.580154	0.570469	0.932282	-5.38111	A_55_P2048779	-0.352631	7.6329	-2.46969	0.0260869	0.698122	-3.28919	A_55_P2048779	-0.273345	7.6329	-1.95359	0.0697606	0.539166	-4.00713	CGTGGGAATTATGCTGTCTGTGTTCACGAAAAGTATCTTATTTTCAATACAACAGTTACA	0	Fam84b	NM_001162926	ref|Mus musculus family with sequence similarity 84, member B (Fam84b), mRNA [NM_001162926]	NA	NA	NA	NA	NA	NA	7.84107	7.69678	7.57079	7.8043	7.98247	7.79453	7.59071	7.71011	7.19506	7.92453	7.49653	7.90308	7.2426	7.00547	7.73545
A_52_P480088	-0.126791	7.8387	-1.56266	0.139088	0.750467	-4.52247	A_52_P480088	-0.352523	7.8387	-4.15853	0.000849338	0.43593	-0.692581	A_52_P480088	-0.225732	7.8387	-2.71736	0.0159528	0.466711	-2.92346	CCAACCTTTCGAGTGCAGCCAAACCTTACTGCTTTTACAACATTGCACAGCTGTGTAGAA	0	Col27a1	NM_025685	ref|Mus musculus collagen, type XXVII, alpha 1 (Col27a1), mRNA [NM_025685]	NM_025685	Col27a1	373864	collagen, type XXVII, alpha 1	GO:0008150,GO:0005576,GO:0005581,GO:0005578,GO:0005583,GO:0003674,GO:0005201,GO:0046872	biological_process,extracellular region,collagen,proteinaceous extracellular matrix,fibrillar collagen,molecular_function,extracellular matrix structural constituent,metal ion binding	8.13342	8.1156	7.86653	7.93215	7.91307	7.88944	7.77843	7.96379	7.93229	7.69963	7.81655	7.83305	7.60991	7.39249	7.70414
A_30_P01031149	-0.471274	6.16963	-1.8441	0.0851156	0.705918	-4.17098	A_30_P01031149	-0.3523	6.16963	-1.31947	0.206902	0.888094	-4.80343	A_30_P01031149	0.118974	6.16963	0.454714	0.65586	0.903983	-5.39106	TCAAAGTGCAACCAAGTGACAGAACAAGGAAGTAGACATGCAAACAACAGACATGCAGGC	0	chr16:3337275-3355950_F	chr16:3337275-3355950_F	lincRNA:chr16:3337275-3355950 forward strand	NA	NA	NA	NA	NA	NA	7.3075	5.96181	6.86995	5.84273	5.92723	6.04423	5.91514	6.0455	5.89143	5.94423	6.14589	5.90859	5.89466	5.95676	6.88886
A_51_P324351	-0.136648	8.15989	-0.834037	0.417413	0.889747	-5.22527	A_51_P324351	-0.351067	8.15989	-2.05091	0.058265	0.794305	-3.8965	A_51_P324351	-0.21442	8.15989	-1.27827	0.220681	0.678981	-4.80127	TTGCCATGGGCCACTGCTGTGTTTGTGCTAAAGAAAGACATTGGTTTCTTTTTAAAATAA	0	Mfi2	NM_013900	ref|Mus musculus antigen p97 (melanoma associated) identified by monoclonal antibodies 133.2 and 96.5 (Mfi2), mRNA [NM_013900]	NM_013900	Mfi2	30060	antigen p97 (melanoma associated) identified by monoclonal antibodies 133.2 and 96.5	GO:0006810,GO:0006811,GO:0006826,GO:0006879,GO:0055072,GO:0005886,GO:0016020,GO:0005576,GO:0031225,GO:0046872,GO:0008199	transport,ion transport,iron ion transport,cellular iron ion homeostasis,iron ion homeostasis,plasma membrane,membrane,extracellular region,anchored to membrane,metal ion binding,ferric iron binding	8.45195	8.30691	8.12413	8.35349	8.46578	8.27707	7.98897	8.39678	7.32483	8.44433	8.1165	8.25328	7.70014	7.59001	8.60424
A_55_P2076916	0.137088	10.5295	0.268669	0.791863	0.973964	-5.49862	A_55_P2076916	-0.350006	10.5295	-0.656551	0.521467	0.9558	-5.35159	A_55_P2076916	-0.487095	10.5295	-0.932411	0.365967	0.774633	-5.10943	ATCTGGAACATACCCCTCTTTGTTCAGTGGCTTGAAGCAGAAATAAAGGCATCCTTCCTG	0	A230065H16Rik	NM_001101503	ref|Mus musculus RIKEN cDNA A230065H16 gene (A230065H16Rik), mRNA [NM_001101503]	NA	NA	NA	NA	NA	NA	11.6856	9.33713	9.13308	10.6051	11.552	11.0438	10.0303	10.6106	12.441	10.4757	9.77525	10.2513	8.99602	10.9093	11.0971
A_30_P01029918	-0.0824213	8.40379	-0.654994	0.522442	0.920353	-5.34059	A_30_P01029918	-0.348488	8.40379	-2.65069	0.0182275	0.65827	-3.01526	A_30_P01029918	-0.266066	8.40379	-2.06521	0.0567308	0.522982	-3.85764	TTCGTTTTGTTCGTTGACTTAATGTCCATTATGTATGTCGTCATAACGTCCTAGCAACCT	0	chr10:69679644-69682458_F	chr10:69679644-69682458_F	lincRNA:chr10:69679644-69682458 forward strand	NA	NA	NA	NA	NA	NA	8.43502	8.66149	8.35994	8.74953	8.70247	8.63397	8.20828	8.59827	7.81855	8.64313	8.40588	8.27979	8.08025	7.96264	8.51764
A_55_P2011097	-0.0498599	7.84163	-0.273245	0.788411	0.972871	-5.4975	A_55_P2011097	-0.348379	7.84163	-1.82737	0.0877103	0.835261	-4.19893	A_55_P2011097	-0.298519	7.84163	-1.5979	0.131022	0.607053	-4.45237	GTCTACAGGCTGGTTCCAGGATAACAAGGGCTATGTTGTCTCAAAAATAAATAAATAAAA	0	Gsdma2	NM_029727	ref|Mus musculus gasdermin A2 (Gsdma2), mRNA [NM_029727]	NA	NA	NA	NA	NA	NA	7.8763	8.58332	8.20434	8.00393	7.84215	8.07586	8.24349	8.08857	6.37339	7.7305	7.90029	7.37754	7.99103	7.71347	7.62033
A_55_P2069470	-0.196072	12.485	-0.902098	0.381336	0.878789	-5.17488	A_55_P2069470	-0.347724	12.485	-1.53126	0.146629	0.862882	-4.56741	A_55_P2069470	-0.151652	12.485	-0.681497	0.505997	0.845745	-5.27985	ACTATGTAGTCCATCCTGAGTTTGTGTCTGAGACCTGTCCTGTCTACCCTTCCTAGTAAA	0	1110017D15Rik	NM_001048005	ref|Mus musculus RIKEN cDNA 1110017D15 gene (1110017D15Rik), transcript variant 1, mRNA [NM_001048005]	NA	NA	NA	NA	NA	NA	12.8195	12.3415	12.0373	12.9993	13.1131	12.6057	12.1255	12.6233	11.9632	12.7862	12.2233	12.878	11.906	12.0412	12.812
A_55_P1953986	-0.183871	7.28746	-0.867243	0.399541	0.884605	-5.20112	A_55_P1953986	-0.346972	7.28746	-1.56638	0.138218	0.858727	-4.5259	A_55_P1953986	-0.163101	7.28746	-0.751385	0.464108	0.824291	-5.23722	TAAAAGAAGAGAGAACCCTGACAGAGGCAGAAATGCAAGCGTTCTATCAACACAGAGCCA	0	Txndc6	NM_001165957	ref|Mus musculus thioredoxin domain containing 6 (Txndc6), mRNA [NM_001165957]	NA	NA	NA	NA	NA	NA	7.77036	7.12809	7.13104	7.69943	7.74299	7.48297	7.08462	7.53407	6.57923	7.0308	7.17065	7.65909	6.54919	6.9344	7.81489
A_55_P1954221	-0.122714	10.9325	-0.899345	0.382754	0.879355	-5.17699	A_55_P1954221	-0.346821	10.9325	-2.43283	0.0280431	0.702203	-3.34429	A_55_P1954221	-0.224107	10.9325	-1.60421	0.129619	0.606338	-4.44494	CGCATTGGTGGGTTATTCTAGTACTGTATTTGGCTTCTTCATTAATAGGATATTTCACAT	0	Emp1	NM_010128	ref|Mus musculus epithelial membrane protein 1 (Emp1), mRNA [NM_010128]	NA	NA	NA	NA	NA	NA	11.0242	10.9375	10.7854	11.3089	11.2385	10.8339	10.6298	11.2427	11.1838	11.1022	10.7895	10.8123	10.5041	10.5085	11.0863
A_51_P461877	-0.00549768	8.04686	-0.0501939	0.960634	0.996283	-5.52998	A_51_P461877	-0.346711	8.04686	-3.0298	0.00848494	0.557221	-2.42944	A_51_P461877	-0.341213	8.04686	-3.0428	0.00826339	0.450599	-2.43613	CTGTTTGTCTTCTCCCAAGAGATGGTCTATTTCTCGGACCTCAAGTATGAGTGCAGAGAT	0	Thbs2	NM_011581	ref|Mus musculus thrombospondin 2 (Thbs2), mRNA [NM_011581]	NM_011581	Thbs2	21826	thrombospondin 2	GO:0007155,GO:0016525,GO:0051965,GO:0005576,GO:0005604,GO:0031012,GO:0005515,GO:0005509	cell adhesion,negative regulation of angiogenesis,positive regulation of synapse assembly,extracellular region,basement membrane,extracellular matrix,protein binding,calcium ion binding	8.30684	8.04102	7.92236	8.33083	8.10669	8.22876	8.05631	8.14216	8.51586	7.86067	8.05387	7.93915	7.89047	7.44063	7.86729
A_30_P01027510	-0.0902017	8.38263	-0.84018	0.414068	0.889295	-5.22086	A_30_P01027510	-0.346574	8.38263	-3.08979	0.00750939	0.541689	-2.33594	A_30_P01027510	-0.256372	8.38263	-2.33241	0.0341015	0.493794	-3.48528	TAGGGAGCAGGAGAATCTGAACATGAGTGGCAAGAGCTGGGTACTGATCTCTACTACTTC	0	chr10:69669025-69686275_F	chr10:69669025-69686275_F	lincRNA:chr10:69669025-69686275 forward strand	NA	NA	NA	NA	NA	NA	8.65611	8.55003	8.251	8.7736	8.51047	8.53579	8.35326	8.55283	7.82316	8.55387	8.40306	8.28665	8.14376	7.9608	8.385
A_52_P345539	-0.0636307	7.11916	-0.319843	0.753522	0.967186	-5.48511	A_52_P345539	-0.346429	7.11916	-1.6667	0.11642	0.847348	-4.40394	A_52_P345539	-0.282798	7.11916	-1.38843	0.185388	0.652495	-4.68733	GAAATGACAAGTAGTTGCTGTCAGAAATATTTTTTAAGGGTGGAAAATAAAGGTAAATTA	0	Uty	NM_009484	ref|Mus musculus ubiquitously transcribed tetratricopeptide repeat gene, Y chromosome (Uty), mRNA [NM_009484]	NM_009484	Uty	22290	ubiquitously transcribed tetratricopeptide repeat gene, Y chromosome	GO:0001701,GO:0055114,GO:0007507,GO:0016568,GO:0031935,GO:0045184,GO:0060070,GO:0086003,GO:0005575,GO:0005634,GO:0005515,GO:0000978,GO:0046872,GO:0016491,GO:0016702,GO:0051864	in utero embryonic development,oxidation-reduction process,heart development,chromatin modification,regulation of chromatin silencing,establishment of protein localization,canonical Wnt receptor signaling pathway,cardiac muscle cell contraction,cellular_component,nucleus,protein binding,RNA polymerase II core promoter proximal region sequence-specific DNA binding,metal ion binding,oxidoreductase …	7.2614	7.36663	7.20734	7.13534	7.28502	7.20656	7.20225	7.13231	7.03089	7.34183	7.27934	7.15591	5.80879	7.10927	7.26451
A_52_P289213	0.0053904	10.7149	0.0548225	0.957007	0.995738	-5.52976	A_52_P289213	-0.346332	10.7149	-3.37136	0.00422392	0.497108	-1.89669	A_52_P289213	-0.351723	10.7149	-3.49393	0.00328655	0.450599	-1.75804	CCACTTGAAGTCTTGCATAGAAATGAACCAAAGGTGTTCAGTGTTCACGTGTGATTTCAG	0	Notch2	NM_010928	ref|Mus musculus Notch gene homolog 2 (Drosophila) (Notch2), mRNA [NM_010928]	BX513654	NA	NA	NA	NA	NA	10.8217	10.876	10.7164	11.0045	10.8433	10.8662	10.7745	10.9786	10.1618	11.0137	10.555	10.5646	10.4549	10.2573	10.8354
A_30_P01033256	-0.0211676	6.4315	-0.217313	0.830908	0.980387	-5.50983	A_30_P01033256	-0.34626	6.4315	-3.40245	0.00396351	0.48413	-1.84828	A_30_P01033256	-0.325093	6.4315	-3.25985	0.00530645	0.450599	-2.10931	ATGGTAAATGTGACAGTCACCTCAGACTCGAAGGCAAAAATACAATCATGGGCGAGAAAA	0	chr8:27925064-27934895_R	chr8:27925064-27934895_R	lincRNA:chr8:27925064-27934895 reverse strand	NA	NA	NA	NA	NA	NA	6.65859	6.44594	6.43157	6.64306	6.59482	6.60532	6.36532	6.65839	6.29728	6.52102	6.35464	6.41838	6.01106	5.97719	6.48992
A_30_P01024470	-0.000303571	8.49549	-0.0027444	0.997847	0.999696	-5.53111	A_30_P01024470	-0.345668	8.49549	-2.99104	0.00918059	0.574936	-2.48979	A_30_P01024470	-0.345365	8.49549	-3.04959	0.00814999	0.450599	-2.42591	GCTTTCAAAAATGCTCTAGACAGTTTAAGATACATAACCGTCTTCCATGGCTTTTAAAGT	0	chr1:193923014-193923346_F	chr1:193923014-193923346_F	lincRNA:chr1:193923014-193923346 forward strand	NA	NA	NA	NA	NA	NA	8.45674	9.10564	8.50657	8.26585	8.77583	8.61335	8.48273	8.63003	8.4978	8.8332	8.32296	8.14591	8.18832	8.24275	8.3646
A_55_P2046403	-0.202478	6.89146	-1.17871	0.25697	0.828677	-4.93559	A_55_P2046403	-0.345513	6.89146	-1.92516	0.0734879	0.820917	-4.0689	A_55_P2046403	-0.143035	6.89146	-0.813289	0.428839	0.806599	-5.19629	TCTCAGTACATACACACTCAAGCGCAGTATTGCTCAGCCCATATCCACAATGGAGGTTAA	0	Ucn3	NM_031250	ref|Mus musculus urocortin 3 (Ucn3), mRNA [NM_031250]	NA	NA	NA	NA	NA	NA	7.1885	6.79305	6.67847	7.33106	7.39847	6.9615	6.58502	7.08421	6.87095	6.67948	6.52815	7.17991	6.23684	6.79188	7.06434
A_51_P378051	-0.167297	7.72962	-1.11176	0.283834	0.842216	-4.99837	A_51_P378051	-0.345432	7.72962	-2.19714	0.0442243	0.764775	-3.68961	A_51_P378051	-0.178134	7.72962	-1.15623	0.265763	0.710191	-4.91898	GAAAAGCTAAAAATGAGTAGGCGATAAGTGTACATTTGTTTATTTCTGCTGCATTCCTTG	0	Aoc3	NM_009675	ref|Mus musculus amine oxidase, copper containing 3 (Aoc3), mRNA [NM_009675]	NM_009675	Aoc3	11754	amine oxidase, copper containing 3	GO:0002523,GO:0002675,GO:0002687,GO:0007155,GO:0055114,GO:0006950,GO:0008217,GO:0009308,GO:0010828,GO:0046677,GO:0042755,GO:0005886,GO:0016021,GO:0016020,GO:0005615,GO:0005737,GO:0043231,GO:0005902,GO:0009986,GO:0005509,GO:0005261,GO:0046872,GO:0005507,GO:0016491,GO:0008131,GO:0042803,GO:0046982,GO:0048038,GO:0052593,GO:0052594,GO:0052595,GO:0052596	leukocyte migration involved in inflammatory response,positive regulation of acute inflammatory response,positive regulation of leukocyte migration,cell adhesion,oxidation-reduction process,response to stress,regulation of blood pressure,amine metabolic process,positive regulation of glucose transport,response to antibiotic,eating behavior,plasma membrane,integral to membrane,membrane,extracellul…	8.21073	8.00816	7.92838	7.90295	7.46189	7.85638	7.67488	7.79714	7.29831	7.76484	8.21323	7.35899	7.55066	7.30263	7.61512
A_51_P318830	-0.180485	9.50193	-0.29167	0.774554	0.970927	-5.49283	A_51_P318830	-0.345288	9.50193	-0.534081	0.601152	0.965348	-5.41594	A_51_P318830	-0.164803	9.50193	-0.260132	0.798318	0.950533	-5.45201	AGGCCACCGTCCACACCATAAAAGCCTCCAAATAAGACCATATCACAGAAAGATCTAGAA	0	Syt10	NM_018803	ref|Mus musculus synaptotagmin X (Syt10), mRNA [NM_018803]	NM_018803	Syt10	54526	synaptotagmin X	GO:0006810,GO:0016021,GO:0016020,GO:0008021,GO:0030054,GO:0031410,GO:0045202,GO:0005515,GO:0005215,GO:0046872,GO:0042802,GO:0042803,GO:0046982	transport,integral to membrane,membrane,synaptic vesicle,cell junction,cytoplasmic vesicle,synapse,protein binding,transporter activity,metal ion binding,identical protein binding,protein homodimerization activity,protein heterodimerization activity	8.86321	11.0063	8.46356	9.96977	10.4425	7.96579	10.1759	10.7969	10.7841	7.85474	9.24815	8.21663	9.49799	9.81969	9.42382
A_52_P274496	-0.0165847	13.4187	-0.108217	0.915265	0.992132	-5.52583	A_52_P274496	-0.34509	13.4187	-2.15524	0.0478887	0.775456	-3.74954	A_52_P274496	-0.328506	13.4187	-2.09367	0.0537854	0.520948	-3.8189	TTGGAATTTGTAAATGTCCCTTGCAGTAGGAAACAGAGCTAATTTATCATTGTATCTCCC	0	Tspan18	NM_183180	ref|Mus musculus tetraspanin 18 (Tspan18), mRNA [NM_183180]	NM_183180	Tspan18	241556	tetraspanin 18	GO:0008150,GO:0016021,GO:0016020,GO:0003674	biological_process,integral to membrane,membrane,molecular_function	13.5036	13.8079	13.7335	13.784	13.3008	13.6134	13.5542	13.879	12.4185	13.2374	13.2711	13.0478	13.093	13.3043	13.7319
A_52_P257625	0.262437	8.68745	1.1023	0.287793	0.843292	-5.007	A_52_P257625	-0.344951	8.68745	-1.38678	0.185879	0.878142	-4.73118	A_52_P257625	-0.607389	8.68745	-2.49183	0.0249751	0.479433	-3.25545	AATGTACTCGTGGGAAGATCCGTGAATGTAAGCGCAACCGGCTGTTAGGTTTTGTCTTAA	0	Esm1	NM_023612	ref|Mus musculus endothelial cell-specific molecule 1 (Esm1), mRNA [NM_023612]	NM_023612	Esm1	71690	endothelial cell-specific molecule 1	GO:0001525,GO:0001558,GO:0008150,GO:0005575,GO:0005576,GO:0003674,GO:0005520	angiogenesis,regulation of cell growth,biological_process,cellular_component,extracellular region,molecular_function,insulin-like growth factor binding	8.9516	8.82334	8.60673	8.82735	8.4602	9.0866	9.30922	8.85547	8.65202	8.38786	8.98785	8.34237	8.99571	7.46355	8.5619
A_55_P1962303	0.0545982	16.6715	0.223534	0.826151	0.979639	-5.5086	A_55_P1962303	-0.344887	16.6715	-1.3515	0.196669	0.884645	-4.76938	A_55_P1962303	-0.399485	16.6715	-1.59751	0.131109	0.607156	-4.45283	TACTTCCCTCACTTTGATGTAAGCCACGGCTCTGCCCAGGTCAAGGGTCACGGCAAGAAG	0	Hba-a1	NM_008218	ref|Mus musculus hemoglobin alpha, adult chain 1 (Hba-a1), mRNA [NM_008218]	NA	NA	NA	NA	NA	NA	15.9692	17.1339	17.4405	17.1361	16.418	16.6918	16.8877	17.0145	16.7435	16.3126	16.4152	16.6263	16.4977	15.9273	16.8586
A_51_P417854	-0.0731765	6.88325	-0.63218	0.536836	0.923489	-5.35343	A_51_P417854	-0.34488	6.88325	-2.85175	0.0121732	0.604907	-2.706	A_51_P417854	-0.271703	6.88325	-2.29267	0.0368245	0.499824	-3.54178	GCAGTGGCCCTTTACAAGAAGATCCTGAAGTACAAGATGCTGGATGAGAGGGAGATGCCA	0	Rab20	NM_011227	ref|Mus musculus RAB20, member RAS oncogene family (Rab20), mRNA [NM_011227]	NM_011227	Rab20	19332	RAB20, member RAS oncogene family	GO:0006810,GO:0007264,GO:0015031,GO:0090383,GO:0090385,GO:0016020,GO:0005794,GO:0031410,GO:0045335,GO:0000166,GO:0005525	transport,small GTPase mediated signal transduction,protein transport,phagosome acidification,phagosome-lysosome fusion,membrane,Golgi apparatus,cytoplasmic vesicle,phagocytic vesicle,nucleotide binding,GTP binding	7.17516	6.92691	6.73911	7.19737	7.0442	7.06007	6.83282	6.9642	6.79199	6.92268	6.98246	6.93653	6.50098	6.35632	6.81791
A_55_P2040873	-0.188005	7.72458	-0.779012	0.448152	0.898691	-5.2634	A_55_P2040873	-0.344774	7.72458	-1.36736	0.191757	0.881347	-4.7523	A_55_P2040873	-0.156769	7.72458	-0.63447	0.535381	0.859595	-5.30636	GCCAACAGGGCAGTAAATGGGCACACAGCAGGCTGTGGTCTAAAGTAAACTTTTTAATTG	0	ENSMUST00000059658	ENSMUST00000059658	ens|predicted gene 867 Gene [Source:MGI Symbol;Acc:MGI:2685713] [ENSMUST00000059658]	NA	NA	NA	NA	NA	NA	7.77514	7.634	7.662	8.38407	8.25979	7.8253	7.33498	8.12632	7.19398	7.47306	7.37368	8.13612	6.89043	7.44691	8.35294
A_51_P315042	-0.234264	9.10554	-1.2183	0.242022	0.822916	-4.89708	A_51_P315042	-0.34469	9.10554	-1.71575	0.106892	0.846447	-4.34258	A_51_P315042	-0.110426	9.10554	-0.560917	0.58318	0.878883	-5.34424	CTTAGTACCTAGTCGGTGAATCCAGATTCAGAGATTCTAAGTCTCCTAGATAACTCCAGA	0	Avpr1a	NM_016847	ref|Mus musculus arginine vasopressin receptor 1A (Avpr1a), mRNA [NM_016847]	NM_016847	Avpr1a	54140	arginine vasopressin receptor 1A	GO:0001992,GO:0002125,GO:0035815,GO:0003084,GO:0007165,GO:0006950,GO:0007186,GO:0007204,GO:0019722,GO:0007621,GO:0007625,GO:0008284,GO:0010033,GO:0010035,GO:0010460,GO:0014049,GO:0030307,GO:0031394,GO:0032849,GO:0035176,GO:0042711,GO:0042713,GO:0043084,GO:0045777,GO:0045907,GO:0051970,GO:0005886,GO:0016021,GO:0016020,GO:0031410,GO:0004871,GO:0004930,GO:0005000,GO:0017046,GO:0031894	regulation of systemic arterial blood pressure by vasopressin,maternal aggressive behavior,positive regulation of renal sodium excretion,positive regulation of systemic arterial blood pressure,signal transduction,response to stress,G-protein coupled receptor signaling pathway,elevation of cytosolic calcium ion concentration,calcium-mediated signaling,negative regulation of female receptivity,groo…	9.15533	9.70969	9.38081	9.60061	9.15318	9.03277	9.12646	9.52047	7.84559	8.99155	8.88047	8.39358	9.25006	9.29385	9.24866
A_51_P467629	-0.0981181	9.34437	-1.03526	0.317037	0.857513	-5.06639	A_51_P467629	-0.344658	9.34437	-3.48066	0.00337711	0.46757	-1.72666	A_51_P467629	-0.24654	9.34437	-2.54075	0.0226767	0.479433	-3.18403	GATGGAAAAAATGTGGTCAATGTTTTAGTGGCATTGTAGCTCAAGATAATAAATGGTCCT	0	Efcab10	NM_029152	ref|Mus musculus EF-hand calcium binding domain 10 (Efcab10), mRNA [NM_029152]	BC099564	Efcab10	75040	EF-hand calcium binding domain 10	GO:0008150,GO:0005575,GO:0005509,GO:0003674	biological_process,cellular_component,calcium ion binding,molecular_function	9.49448	9.40146	9.28615	9.64653	9.71034	9.46214	9.22199	9.52682	8.92241	9.60284	9.11607	9.18786	9.10266	9.05087	9.4329
A_30_P01033538	0.122527	9.13124	0.501417	0.623394	0.944584	-5.4187	A_30_P01033538	-0.344246	9.13124	-1.34837	0.197651	0.885241	-4.77274	A_30_P01033538	-0.466773	9.13124	-1.86573	0.0818619	0.557245	-4.12181	TAGGTGCTAACTTCTTTTGGTAGATCCTTCCTTTGTCAGTTTCAGGGCCAAGCTCCACAA	0	chr7:99879368-99889978_F	chr7:99879368-99889978_F	lincRNA:chr7:99879368-99889978 forward strand	NA	NA	NA	NA	NA	NA	8.69586	10.0566	8.92045	8.8518	9.64289	9.24122	8.93088	9.55729	8.96653	9.95437	8.2842	9.05612	8.57599	8.9568	9.27756
A_55_P2169586	-0.0239216	11.5017	-0.249644	0.806267	0.976346	-5.50305	A_55_P2169586	-0.344242	11.5017	-3.43851	0.00368143	0.479394	-1.79217	A_55_P2169586	-0.320321	11.5017	-3.26507	0.00525009	0.450599	-2.10146	TTACCACCATGGATACCCTTACTGAACAGAAATATGTAACCTTATTCCCATCCAGTTTCC	0	Ccdc80	NM_026439	ref|Mus musculus coiled-coil domain containing 80 (Ccdc80), mRNA [NM_026439]	NA	NA	NA	NA	NA	NA	11.6023	11.6945	11.7006	11.7286	11.6638	11.7107	11.5103	11.8434	10.9928	11.3618	11.5476	11.1919	11.365	11.1561	11.4558
A_55_P2136289	-0.141758	8.38224	-1.44351	0.169542	0.775559	-4.65969	A_55_P2136289	-0.344137	8.38224	-3.35413	0.0043756	0.501541	-1.92355	A_55_P2136289	-0.202379	8.38224	-2.01287	0.062536	0.531942	-3.92824	AACACGGGGACCATAGGAGATCTGTTTTATGTCAATAAAGGACTCCGCCTACTTTTGGAA	0	Ripk4	ENSMUST00000019386	ens|receptor-interacting serine-threonine kinase 4 Gene [Source:MGI (curated);Acc:MGI:1919638] [ENSMUST00000019386]	NA	NA	NA	NA	NA	NA	8.58972	8.69543	8.13262	8.55663	8.73593	8.45928	8.23286	8.42254	8.32801	8.5978	8.24576	8.38264	8.25488	8.06588	8.03355
A_55_P2139083	-0.353456	5.93007	-1.51803	0.149908	0.758369	-4.57476	A_55_P2139083	-0.344127	5.93007	-1.41461	0.17771	0.872758	-4.70054	A_55_P2139083	0.00932889	5.93007	0.0391337	0.969303	0.993375	-5.48123	ATCCTGCCTAACCTATAGGTGACTGGTTAGCTTATGGCCAGAAGTGGCAGTCACTAATAT	0	ENSMUST00000081929	ENSMUST00000081929	ens|predicted gene 15401 Gene [Source:MGI Symbol;Acc:MGI:3642201] [ENSMUST00000081929]	NA	NA	NA	NA	NA	NA	7.26772	5.78405	5.84709	5.82375	5.80121	5.84345	5.84795	5.88615	5.80217	5.76384	5.94942	5.83549	5.79791	5.89576	5.80502
A_30_P01027272	-0.0793681	11.4377	-0.268223	0.7922	0.973995	-5.49872	A_30_P01027272	-0.343728	11.4377	-1.11183	0.283803	0.90733	-5.00856	A_30_P01027272	-0.26436	11.4377	-0.872614	0.396699	0.790777	-5.15434	AGATATAATCAAGAACTCAAAGGAAATCCAGTAAGAGTTCCTGATCACCTGAACATTCTA	0	chr10:81680941-81704964_F	chr10:81680941-81704964_F	lincRNA:chr10:81680941-81704964 forward strand	NA	NA	NA	NA	NA	NA	11.4919	11.4232	11.6468	11.6933	11.6291	11.3793	11.6359	11.4926	11.6941	11.458	11.5729	9.45186	11.6853	11.5138	11.7982
A_51_P181319	-0.0577751	8.45371	-0.602476	0.555904	0.928097	-5.36951	A_51_P181319	-0.343717	8.45371	-3.43063	0.0037413	0.48135	-1.80442	A_51_P181319	-0.285942	8.45371	-2.91241	0.0107679	0.451002	-2.6321	ACCATACTGTCTACTGTTCCACCAAGGGTGCTCTGGACATGTTGACCAAGATGATGGCCC	0	Dcxr	NM_026428	ref|Mus musculus dicarbonyl L-xylulose reductase (Dcxr), mRNA [NM_026428]	NM_026428	Dcxr	67880	dicarbonyl L-xylulose reductase	GO:0008152,GO:0005975,GO:0005997,GO:0006006,GO:0055114,GO:0006739,GO:0042732,GO:0051289,GO:0005886,GO:0016020,GO:0005881,GO:0005902,GO:0005903,GO:0005515	metabolic process,carbohydrate metabolic process,xylulose metabolic process,glucose metabolic process,oxidation-reduction process,NADP metabolic process,D-xylose metabolic process,protein homotetramerization,plasma membrane,membrane,cytoplasmic microtubule,microvillus,brush border,protein binding	8.74554	8.50174	8.45928	8.73532	8.49078	8.61823	8.52412	8.51695	8.31297	8.48254	8.38211	8.38773	7.90753	8.17002	8.5708
A_55_P2163098	0.028293	8.61109	0.127556	0.900204	0.990352	-5.52377	A_55_P2163098	-0.343639	8.61109	-1.48285	0.158925	0.867982	-4.62355	A_55_P2163098	-0.371932	8.61109	-1.6378	0.122373	0.600043	-4.40512	CCAATCACTGCTTAGCAACTCACCCCCAGTTAATTCAATAAATTTTGCTTCTTTTCTATA	0	Akr1c18	NM_134066	ref|Mus musculus aldo-keto reductase family 1, member C18 (Akr1c18), mRNA [NM_134066]	NA	NA	NA	NA	NA	NA	9.05629	9.01827	8.8726	8.6444	8.58143	9.07016	8.9053	8.96232	6.55597	8.87422	8.9017	8.07441	8.60189	8.31085	8.7365
A_51_P136337	-0.116862	7.21289	-1.32739	0.204333	0.799401	-4.78587	A_51_P136337	-0.343409	7.21289	-3.73345	0.00201379	0.43593	-1.33602	A_51_P136337	-0.226547	7.21289	-2.51338	0.0239363	0.479433	-3.22403	TGAGGCCTGGAGAGGAATACAACCACACTACCTGGTTCAAGTTCTCTGTTGCTTAAAGAA	0	Galm	NM_176963	ref|Mus musculus galactose mutarotase (Galm), mRNA [NM_176963]	NM_176963	Galm	319625	galactose mutarotase	GO:0005975,GO:0019318,GO:0005575,GO:0005737,GO:0003824,GO:0004034,GO:0030246,GO:0016853	carbohydrate metabolic process,hexose metabolic process,cellular_component,cytoplasm,catalytic activity,aldose 1-epimerase activity,carbohydrate binding,isomerase activity	7.50311	7.21566	7.30232	7.55485	7.29808	7.30018	7.3381	7.25687	6.99335	7.1102	7.33847	7.06534	7.11145	6.78215	7.02323
A_51_P367866	-0.467391	11.5326	-1.92949	0.0729084	0.698996	-4.0577	A_51_P367866	-0.343185	11.5326	-1.35602	0.19526	0.883635	-4.76453	A_51_P367866	0.124206	11.5326	0.500818	0.623805	0.894485	-5.37189	ACTGAAAATGTAAATTTATACATCTATTCAGGAGTTGGAGTGTTGTGGTTACCTACTGAG	0	Egr1	NM_007913	ref|Mus musculus early growth response 1 (Egr1), mRNA [NM_007913]	NM_007913	Egr1	13653	early growth response 1	GO:0000122,GO:0006366,GO:0006351,GO:0006355,GO:0007611,GO:0009749,GO:0010628,GO:0010942,GO:0045893,GO:0030217,GO:0030509,GO:0032868,GO:0033233,GO:0035914,GO:0043525,GO:0045944,GO:0048169,GO:0070498,GO:0071310,GO:0071480,GO:0071504,GO:0071506,GO:0072110,GO:0072303,GO:0090090,GO:0005634,GO:0005737,GO:0000976,GO:0000977,GO:0000979,GO:0000982,GO:0001077,GO:0003676,GO:0003677,GO:0003690,GO:0003700	negative regulation of transcription from RNA polymerase II promoter,transcription from RNA polymerase II promoter,transcription, DNA-dependent,regulation of transcription, DNA-dependent,learning or memory,response to glucose stimulus,positive regulation of gene expression,positive regulation of cell death,positive regulation of transcription, DNA-dependent,T cell differentiation,BMP signaling pa…	12.1379	11.5659	11.6137	11.34	12.3729	11.4864	11.6599	10.9095	10.0559	12.4079	11.5362	11.9898	11.1999	11.424	11.2887
A_55_P2009762	-0.0195937	8.96564	-0.173081	0.864914	0.986301	-5.5176	A_55_P2009762	-0.342769	8.96564	-2.89807	0.0110852	0.59348	-2.63425	A_55_P2009762	-0.323175	8.96564	-2.78835	0.0138332	0.460344	-2.81776	GCTGGGAAACCTTAGATCTTATCAATTACAATGCTGCTGGGTTTTATATTCTGATATCAA	0	Mapkapk3	NM_178907	ref|Mus musculus mitogen-activated protein kinase-activated protein kinase 3 (Mapkapk3), mRNA [NM_178907]	NA	NA	NA	NA	NA	NA	9.29618	8.90934	8.84464	9.14819	9.14602	9.1219	8.96726	9.0887	8.81539	9.24244	8.87001	9.00266	8.48318	8.49114	9.05756
A_55_P2347529	-0.212366	7.63185	-2.20932	0.043209	0.66173	-3.66894	A_55_P2347529	-0.342192	7.63185	-3.40737	0.00392381	0.483336	-1.84063	A_55_P2347529	-0.129826	7.63185	-1.3192	0.206987	0.669913	-4.75976	CTCCAACAGAGTTTTCGTTCTTTGGGGCTTTGATGATAAATTGTTTAATAAAGTCGCATT	0	ENSMUST00000154673	ENSMUST00000154673	ref|PREDICTED: Mus musculus RIKEN cDNA 3010003L21 gene (3010003L21Rik), partial miscRNA [XR_107859]	NA	NA	NA	NA	NA	NA	7.63816	7.95396	7.71931	7.97809	8.00049	7.63852	7.57573	7.70713	6.93126	7.82145	7.74565	7.45498	7.49815	7.35528	7.45961
A_55_P2167092	-0.0212619	7.90616	-0.168712	0.868289	0.986756	-5.51828	A_55_P2167092	-0.342049	7.90616	-2.59781	0.0202515	0.668837	-3.09582	A_55_P2167092	-0.320787	7.90616	-2.4862	0.0252532	0.479922	-3.26363	GAAGCGCTCGTTCATGATTATTTCAGTGTCTTGCCATCCCAGTTGTACCAGCTTCCTGAT	0	Cdk15	NM_001033373	ref|Mus musculus cyclin-dependent kinase 15 (Cdk15), mRNA [NM_001033373]	NA	NA	NA	NA	NA	NA	8.03722	7.83845	7.71727	8.23904	8.04817	7.98349	7.81479	7.96396	8.84173	7.7919	7.92165	7.82618	7.65123	7.32102	7.59633
A_52_P639751	-0.213003	7.04042	-1.15002	0.268235	0.835593	-4.96286	A_52_P639751	-0.341874	7.04042	-1.76669	0.0977231	0.838993	-4.27769	A_52_P639751	-0.128871	7.04042	-0.679597	0.507167	0.84639	-5.28095	TGTCTCTTACATCTTTGAGAATTCAGAACTACTTCAAAGACCAGGAGAAATTCGATTTCG	0	Akap14	NM_001033785	ref|Mus musculus A kinase (PRKA) anchor protein 14 (Akap14), mRNA [NM_001033785]	NM_001033785	Akap14	434756	A kinase (PRKA) anchor protein 14	GO:0008150,GO:0016310,GO:0044441,GO:0051018,GO:0016301,GO:0016740	biological_process,phosphorylation,cilium part,protein kinase A binding,kinase activity,transferase activity	7.365	6.79543	7.01605	7.53321	7.51095	7.12469	6.82657	7.24669	6.41496	6.94148	6.9595	7.3587	6.40935	6.65897	7.44469
A_52_P103391	-0.0961425	10.2127	-0.893496	0.385776	0.879902	-5.18144	A_52_P103391	-0.341766	10.2127	-3.04004	0.00830988	0.554477	-2.41347	A_52_P103391	-0.245623	10.2127	-2.22958	0.0415688	0.506618	-3.63073	TGTGATACTGTGTTTGTATGTTGATATCCCATGTGTACAAATGTGTTTACCATTGGGGCT	0	B4galt1	NM_022305	ref|Mus musculus UDP-Gal:betaGlcNAc beta 1,4- galactosyltransferase, polypeptide 1 (B4galt1), mRNA [NM_022305]	NM_022305	B4galt1	14595	UDP-Gal:betaGlcNAc beta 1,4- galactosyltransferase, polypeptide 1	GO:0002064,GO:0002526,GO:0007155,GO:0005975,GO:0005989,GO:0006012,GO:0006486,GO:0007339,GO:0007341,GO:0008285,GO:0009101,GO:0009312,GO:0030198,GO:0030879,GO:0042060,GO:0042127,GO:0043065,GO:0045136,GO:0048754,GO:0050900,GO:0051270,GO:0060046,GO:0060054,GO:0060055,GO:0060058,GO:0005886,GO:0000138,GO:0016021,GO:0016020,GO:0005576,GO:0005794,GO:0009897,GO:0009986,GO:0016323,GO:0030057,GO:0030112,GO:…	epithelial cell development,acute inflammatory response,cell adhesion,carbohydrate metabolic process,lactose biosynthetic process,galactose metabolic process,protein glycosylation,binding of sperm to zona pellucida,penetration of zona pellucida,negative regulation of cell proliferation,glycoprotein biosynthetic process,oligosaccharide biosynthetic process,extracellular matrix organization,mammary…	10.4522	10.3583	10.2564	10.414	10.3111	10.3189	10.1288	10.3776	10.0126	10.2233	10.2365	10.1374	9.86224	9.67585	10.4247
A_55_P2169669	0.00348414	7.37151	0.0491557	0.961447	0.996283	-5.53002	A_55_P2169669	-0.341654	7.37151	-4.6136	0.000342235	0.419967	-0.0301176	A_55_P2169669	-0.345138	7.37151	-4.75607	0.00025857	0.450599	0.0403434	CAGCTGCATCATATATTGTCATATGTTGAGCTTGTAGTCTATTAAAAACCCCAGTTCTAT	0	Csf1	NM_001113530	ref|Mus musculus colony stimulating factor 1 (macrophage) (Csf1), transcript variant 3, mRNA [NM_001113530]	NA	NA	NA	NA	NA	NA	7.51857	7.5088	7.27437	7.57219	7.60554	7.58891	7.39777	7.4984	7.26321	7.53197	7.34148	7.23205	7.14488	7.00299	7.09147
A_30_P01018299	-0.0178783	8.37639	-0.0801253	0.937202	0.993574	-5.52822	A_30_P01018299	-0.340981	8.37639	-1.46268	0.164299	0.870326	-4.64658	A_30_P01018299	-0.323103	8.37639	-1.41436	0.177783	0.647503	-4.6595	TGTGTACTTTTTAATTGAAGTTTGCATGGTTTCTAATAAAGGATTCAAACCAAGAAAAAA	0	chr15:10363330-10371830_F	chr15:10363330-10371830_F	lincRNA:chr15:10363330-10371830 forward strand	NA	NA	NA	NA	NA	NA	8.26906	7.74145	8.41219	8.89934	8.92806	8.21733	8.63884	8.40741	8.40562	8.90832	8.39941	8.07066	7.71675	7.73903	8.89244
A_52_P90684	0.0193947	6.56021	0.215414	0.832361	0.980542	-5.5102	A_52_P90684	-0.340544	6.56021	-3.62026	0.0025379	0.440252	-1.51038	A_52_P90684	-0.359939	6.56021	-3.90478	0.00142023	0.450599	-1.15068	CGAGGGCGACAAGAAGTACAAGAAATGCATCCAGTGCTTCAACCCCGAGCTCAACGAGTG	0	Klhl31	NM_172925	ref|Mus musculus kelch-like 31 (Drosophila) (Klhl31), mRNA [NM_172925]	NM_172925	Klhl31	244923	kelch-like 31	GO:0006351,GO:0006355,GO:0008150,GO:0005575,GO:0003674	transcription, DNA-dependent,regulation of transcription, DNA-dependent,biological_process,cellular_component,molecular_function	6.82955	6.61376	6.52718	6.78396	6.5996	6.75253	6.72313	6.70669	6.59384	6.40079	6.42286	6.57772	6.16167	6.12333	6.58655
A_55_P2086860	-0.221406	7.50705	-1.15217	0.267378	0.835238	-4.96084	A_55_P2086860	-0.339811	7.50705	-1.69254	0.111312	0.846872	-4.37175	A_55_P2086860	-0.118406	7.50705	-0.601833	0.55632	0.869092	-5.32371	GCTTGTCAATGTGCCTTATCATCTACTTTTAACATTGTTGGCGAATATATATACTTTGCC	0	Ccdc121	NM_207280	ref|Mus musculus coiled-coil domain containing 121 (Ccdc121), mRNA [NM_207280]	NA	NA	NA	NA	NA	NA	7.95053	7.18462	7.52029	7.728	8.10948	7.67218	7.16613	7.64744	6.87678	7.57114	7.3657	7.74282	7.11067	6.99967	7.96031
A_55_P2106335	-0.206086	11.5337	-1.69561	0.110719	0.73086	-4.36091	A_55_P2106335	-0.339762	11.5337	-2.67563	0.0173422	0.650519	-2.97715	A_55_P2106335	-0.133676	11.5337	-1.07425	0.299775	0.731863	-4.99269	AGTTGAGAAATTCTTCGCTGCTTCTGACCTGAGCGCCTATCAATAAAGACAGTGACTAAG	0	Sstr3	NM_009218	ref|Mus musculus somatostatin receptor 3 (Sstr3), mRNA [NM_009218]	NA	NA	NA	NA	NA	NA	11.8096	11.8019	11.8494	11.746	11.7043	11.618	11.8559	11.4932	10.3466	11.481	11.5408	11.3789	11.3193	11.3861	11.6743
A_30_P01017637	-0.0788132	7.87911	-0.77445	0.450763	0.899895	-5.26646	A_30_P01017637	-0.339761	7.87911	-3.19553	0.00605203	0.534946	-2.17095	A_30_P01017637	-0.260948	7.87911	-2.50452	0.0243584	0.479433	-3.23696	CTCCGTGTGTAAGTTTCAAACCAAATGCGAGCAAATAAAGATCTACATTTTAATCTGACG	0	chr10:69669025-69686275_F	chr10:69669025-69686275_F	lincRNA:chr10:69669025-69686275 forward strand	NA	NA	NA	NA	NA	NA	7.99592	8.11007	7.81213	8.15847	8.12526	8.07515	7.7112	8.06031	7.47987	8.06434	7.83247	7.7305	7.66229	7.45575	7.91296
A_55_P2244607	-0.394383	6.16856	-1.36237	0.193292	0.791328	-4.74868	A_55_P2244607	-0.339712	6.16856	-1.12321	0.279094	0.906716	-4.99805	A_55_P2244607	0.0546713	6.16856	0.184465	0.856133	0.964148	-5.46686	TACTCACTGTAAGTCATAAGGCGTTAAGTGTAGTCGTAAGTCACCAAGGGTGTCTGAAGG	0	ENSMUST00000151619	ENSMUST00000151619	gb|601233864F1 NCI_CGAP_Mam6 Mus musculus cDNA clone IMAGE:3597926 5'. [BE532488]	NA	NA	NA	NA	NA	NA	6.1227	8.16477	5.97859	5.98727	6.02199	5.93313	6.10809	6.01651	5.9968	5.89035	6.12355	6.11686	6.03964	5.98468	6.04348
A_55_P2097913	-0.102699	10.057	-0.875558	0.395146	0.882853	-5.19495	A_55_P2097913	-0.339547	10.057	-2.77072	0.0143326	0.630049	-2.83115	A_55_P2097913	-0.236848	10.057	-1.97225	0.0674085	0.535861	-3.98242	TCCTGGGGACTGTCATGGTGAGCAAATGGTCAGAACAAATAAAATCCAGTTATCAAATGA	0	Itga10	NM_001081053	ref|Mus musculus integrin, alpha 10 (Itga10), mRNA [NM_001081053]	NA	NA	NA	NA	NA	NA	10.2524	10.2362	9.74759	10.4893	10.2029	10.0795	9.85753	10.2511	10.166	10.2117	9.82225	10.0031	9.79666	9.65798	10.0809
A_51_P138895	0.0163072	10.6634	0.165462	0.870801	0.986756	-5.51877	A_51_P138895	-0.339186	10.6634	-3.29406	0.0049479	0.511903	-2.01721	A_51_P138895	-0.355493	10.6634	-3.52311	0.00309602	0.450599	-1.71445	TTTCACCTATCACACCCCTGTGAAGGGGGAGCCTGTTGGATATGTATATTGTATATATGC	0	Ccdc102a	NM_001033533	ref|Mus musculus coiled-coil domain containing 102A (Ccdc102a), mRNA [NM_001033533]	NM_001033533	Ccdc102a	234582	coiled-coil domain containing 102A	GO:0008150,GO:0005575,GO:0003674	biological_process,cellular_component,molecular_function	10.8404	10.7661	10.5769	10.9542	10.7576	10.8991	10.6019	10.9106	10.7102	10.5588	10.4982	10.62	10.3044	10.2193	10.733
A_52_P164797	-0.168621	11.1111	-0.614016	0.548452	0.926398	-5.36335	A_52_P164797	-0.338378	11.1111	-1.17936	0.256718	0.900708	-4.94491	A_52_P164797	-0.169758	11.1111	-0.603775	0.555062	0.868678	-5.3227	CTCATTTCAGGGTTTGATGGTAGACTCAAGAGCACGGACTTCCTTTAGTAAGAACCAGTC	0	Lct	NM_001081078	ref|Mus musculus lactase (Lct), mRNA [NM_001081078]	XM_129479	NA	NA	NA	NA	NA	11.6878	11.1714	11.5227	11.3933	11.3293	11.399	11.4625	11.408	8.17296	11.3817	11.2149	11.1655	10.6987	10.9818	11.6773
A_51_P361220	0.0879719	9.98941	0.799903	0.436317	0.894574	-5.2492	A_51_P361220	-0.338191	9.98941	-2.94328	0.010115	0.584385	-2.56406	A_51_P361220	-0.426163	9.98941	-3.78483	0.00181332	0.450599	-1.32638	ACACACGTAAGGTATCCAGTGGATTTCTCTCTCCTGAAATTTCAACATCCCTAATTCTAG	0	Fzd4	NM_008055	ref|Mus musculus frizzled homolog 4 (Drosophila) (Fzd4), mRNA [NM_008055]	NM_008055	Fzd4	14366	frizzled homolog 4 (Drosophila)	GO:0001553,GO:0001568,GO:0001570,GO:0016055,GO:0007223,GO:0007165,GO:0006357,GO:0007166,GO:0007186,GO:0007275,GO:0009790,GO:0007605,GO:0010812,GO:0045893,GO:0030947,GO:0031987,GO:0034446,GO:0035426,GO:0042701,GO:0043507,GO:0051091,GO:0060070,GO:0061299,GO:0061301,GO:0061304,GO:0005886,GO:0016021,GO:0016020,GO:0005737,GO:0005911,GO:0009986,GO:0042995,GO:0005515,GO:0004871	luteinization,blood vessel development,vasculogenesis,Wnt receptor signaling pathway,Wnt receptor signaling pathway, calcium modulating pathway,signal transduction,regulation of transcription from RNA polymerase II promoter,cell surface receptor signaling pathway,G-protein coupled receptor signaling pathway,multicellular organismal development,embryo development,sensory perception of sound,negati…	10.3244	10.0263	9.97279	10.1789	9.91179	10.3158	10.0922	10.2294	9.77493	10.0008	9.78123	9.85206	9.79815	9.44741	10.1349
A_55_P2229670	-0.383246	5.9698	-1.43833	0.170985	0.777116	-4.66549	A_55_P2229670	-0.337907	5.9698	-1.21381	0.243684	0.900122	-4.91128	A_55_P2229670	0.0453398	5.9698	0.166202	0.870229	0.967534	-5.46969	CCATTGGTTGTCACACCCATTAGTTTTGTGTGTTACTACAGAAATAAAAAATCACCATGA	0	4930579P08Rik	AK016333	gb|Mus musculus adult male testis cDNA, RIKEN full-length enriched library, clone:4930579P08 product:unclassifiable, full insert sequence. [AK016333]	NA	NA	NA	NA	NA	NA	5.91596	7.80746	5.80414	5.93591	5.7371	5.81884	5.77985	5.77046	5.88379	5.91502	5.87961	5.73694	5.89964	5.94343	5.71885
A_51_P328089	-0.026706	6.61475	-0.267153	0.793009	0.974054	-5.49898	A_51_P328089	-0.337834	6.61475	-3.23466	0.00558696	0.526308	-2.10989	A_51_P328089	-0.311128	6.61475	-3.03994	0.0083116	0.450599	-2.44043	GACTGCTCACTTTTTATATATTTATATGAAATTGATAGGGACAATAAAGGTTTTTTGTTT	0	Crb3	NM_177638	ref|Mus musculus crumbs homolog 3 (Drosophila) (Crb3), mRNA [NM_177638]	NM_177638	Crb3	224912	crumbs homolog 3 (Drosophila)	GO:0045198,GO:0045216,GO:0072659,GO:0005886,GO:0016021,GO:0016020,GO:0005923,GO:0016324,GO:0030054,GO:0043234,GO:0017124,GO:0019904	establishment of epithelial cell apical/basal polarity,cell-cell junction organization,protein localization to plasma membrane,plasma membrane,integral to membrane,membrane,tight junction,apical plasma membrane,cell junction,protein complex,SH3 domain binding,protein domain specific binding	6.78215	6.7265	6.4469	6.76437	6.81806	6.65738	6.62141	6.72774	7.04801	6.61438	6.57352	6.63625	6.16334	6.10808	6.53312
A_52_P504361	-0.0599002	10.4207	-0.649335	0.525992	0.920945	-5.34381	A_52_P504361	-0.337623	10.4207	-3.50306	0.00322574	0.46289	-1.69188	A_52_P504361	-0.277723	10.4207	-2.94055	0.0101712	0.450599	-2.58986	AACGTTTTCCCACTCGAGCAGGCTTTCGTTTACAACAAGAAGAGGTACCCCAGTCAGCCC	0	Naglu	NM_013792	ref|Mus musculus alpha-N-acetylglucosaminidase (Sanfilippo disease IIIB) (Naglu), mRNA [NM_013792]	NM_013792	Naglu	27419	alpha-N-acetylglucosaminidase (Sanfilippo disease IIIB)	GO:0008152,GO:0007040,GO:0021680,GO:0042474,GO:0045475,GO:0046548,GO:0060119,GO:0004561,GO:0016787,GO:0016798	metabolic process,lysosome organization,cerebellar Purkinje cell layer development,middle ear morphogenesis,locomotor rhythm,retinal rod cell development,inner ear receptor cell development,alpha-N-acetylglucosaminidase activity,hydrolase activity,hydrolase activity, acting on glycosyl bonds	10.7497	10.3635	10.4058	10.6745	10.4582	10.5486	10.3111	10.5541	10.6083	10.5274	10.2213	10.4607	9.94248	10.2337	10.2508
A_30_P01024251	0.0162753	9.22319	0.0796069	0.937608	0.993574	-5.52825	A_30_P01024251	-0.337502	9.22319	-1.58005	0.135056	0.857974	-4.50958	A_30_P01024251	-0.353777	9.22319	-1.69015	0.111776	0.58857	-4.34201	ACTGTGGTGTCTGGTGAAAATGTGTCATGAGGTTTGTTTTTGCCAAACTCACTCCTTTTT	0	chr14:26834450-26847000_F	chr14:26834450-26847000_F	lincRNA:chr14:26834450-26847000 forward strand	NA	NA	NA	NA	NA	NA	9.648	9.06024	9.3669	9.36866	9.38726	9.55435	9.31064	9.54205	8.54925	8.92134	9.03231	9.50789	8.58366	8.63334	9.88191
A_55_P1977583	0.0924486	10.6444	0.41343	0.685172	0.955593	-5.45446	A_55_P1977583	-0.336923	10.6444	-1.44214	0.169923	0.870326	-4.66979	A_55_P1977583	-0.429372	10.6444	-1.87548	0.0804322	0.555663	-4.10923	TGTAGCCAAAAGCTGTTTCCAAATAAAAGTCAGCCAGTTCTGGAACATTCTGGAAATGTC	0	Anxa11	NM_013469	ref|Mus musculus annexin A11 (Anxa11), mRNA [NM_013469]	NA	NA	NA	NA	NA	NA	11.0254	10.4109	10.8569	10.8968	10.6692	11.0826	10.6466	11.12	9.78206	10.4831	10.3234	10.9606	10.1135	9.98772	11.3077
A_51_P205215	-0.0953099	6.86581	-1.02128	0.323398	0.859801	-5.07838	A_51_P205215	-0.33676	6.86581	-3.45383	0.0035678	0.474186	-1.76835	A_51_P205215	-0.241451	6.86581	-2.52702	0.0233003	0.479433	-3.2041	CCCTGGGGTGTGTCAAAAGCTTGCTTCCGGGGATATGCTGAGATGGGGTGGAGCTAACAT	0	Klhl30	NM_027551	ref|Mus musculus kelch-like 30 (Drosophila) (Klhl30), mRNA [NM_027551]	NM_027551	Klhl30	70788	kelch-like 30	GO:0008150,GO:0005575,GO:0003674	biological_process,cellular_component,molecular_function	7.0613	7.09191	6.77773	7.10572	6.89437	6.8955	6.66802	7.03929	7.02888	7.05333	6.66787	6.92633	6.51007	6.49753	6.76931
A_52_P345471	-0.11728	6.69276	-0.824053	0.422886	0.892117	-5.23236	A_52_P345471	-0.336457	6.69276	-2.26274	0.0390079	0.741908	-3.59483	A_52_P345471	-0.219177	6.69276	-1.50419	0.153404	0.628062	-4.56029	TGCAACTCTCTTCAGAAATGTTTGAATGATATGGTTTGTGACACGATAAACTGGATACCA	0	Sntn	NM_177624	ref|Mus musculus sentan, cilia apical structure protein (Sntn), mRNA [NM_177624]	NM_177624	Sntn	218739	sentan, cilia apical structure protein	GO:0008150,GO:0005575,GO:0005929,GO:0042995,GO:0005509,GO:0003674	biological_process,cellular_component,cilium,cell projection,calcium ion binding,molecular_function	7.01036	6.49329	6.71084	6.99292	7.08447	6.87267	6.49519	6.91557	6.29608	6.69595	6.62017	6.7314	6.09421	6.47026	6.90795
[truncated: 55,198 more rows]

## Sheet: Column Descriptions
ProbeName	Agilent ProbeName
trt.2 - trt.0, log2 fold change	log2 fold change
trt.2 - trt.0, log2 Average Expression	log2 average expression
trt.2 - trt.0, moderated t-statistic	moderated t-statistic
trt.2 - trt.0, unadjusted P.Value	unadjusted p-value
trt.2 - trt.0, adjusted P.Value, FDR Benjamini-Hochberg	FDR
trt.2 - trt.0, log odds	log odds
[truncated: 40 more rows]
