# Supplementary material for: Dose-Dependent Effects of Morphine Exposure on mRNA and microRNA (miR) Expression in Hippocampus of Stressed Neonatal Mice
Source: PLoS One. 2015 Apr 6;10(4):e0123047. doi: 10.1371/journal.pone.0123047 (PMC4386824; doi:10.1371/journal.pone.0123047)
Supplement: S2 Table — (XLSX) [file pone.0123047.s003.xlsx]

## Sheet: Table S2 C5_CC trt.5 - trt.0
GOID	GOterm	NGenes	Up	Down	Mixed	numUP	numDOWN	ratioUP	ratioDOWN	Geneset genes
NUCLEOPLASM	http://www.broadinstitute.org/gsea/msigdb/cards/NUCLEOPLASM	266	0.7958	0.2043	0.6707	103	163	0.387218	0.612782	ACTB	ACTL6A	ACTL6B	APPL1	APPL2	APTX	ARID1A	ARID1B	ARID4A	ARNTL	ASF1A	ASH2L	ATF6	ATXN1	ATXN3	BNIP3	C19ORF2	C1ORF124	CBX1	CCNO	CD3EAP	CDK8	CDK9	CDKN2A	CDKN2AIP	CHAF1A	CHAF1B	CHEK2	CIB1	CIR1	CLOCK	COIL	CPSF1	CPSF3	CPSF3L	CPSF6	DKC1	DYRK1A	EDF1	EED
EXTRINSIC_TO_PLASMA_MEMBRANE	http://www.broadinstitute.org/gsea/msigdb/cards/EXTRINSIC_TO_PLASMA_MEMBRANE	13	0.2427	0.7574	0.9914	8	5	0.615385	0.384615	APC2	ARRB1	EEA1	GNA14	GNAI1	GNAS	RGS19	SCUBE1	SYTL1	SYTL2	SYTL4	TDGF1	TGM3
CELL_PROJECTION_PART	http://www.broadinstitute.org/gsea/msigdb/cards/CELL_PROJECTION_PART	17	0.8577	0.1424	0.7091	5	12	0.294118	0.705882	ACTN2	ATP6V0A4	B4GALT1	CABP4	CDK5R1	CROCC	DNAH9	DNAI2	DNALI1	EFHC1	ITLN1	PKD2	PKHD1	RAB35	RPGRIP1L	SLC22A12	SOD1	SPAG6	SYNPO
CYTOPLASMIC_VESICLE_MEMBRANE	http://www.broadinstitute.org/gsea/msigdb/cards/CYTOPLASMIC_VESICLE_MEMBRANE	28	0.5293	0.4708	0.6431	13	15	0.464286	0.535714	ABCC4	AFTPH	AP1G2	AP1S1	AP2S1	ARCN1	COPA	COPB1	COPB2	COPE	COPG	COPG2	COPZ1	CSPG5	CUZD1	DMBT1	ECE2	EGFR	ICA1	KIF1B	LAMP2	LDLRAP1	NECAP2	RASSF9	SELP	SYNRG	TMED10	TMED2
GOLGI_MEMBRANE	http://www.broadinstitute.org/gsea/msigdb/cards/GOLGI_MEMBRANE	44	0.9751	0.025	0.0695	14	30	0.318182	0.681818	AFTPH	AP1G2	AP1S1	ARFGEF2	ARFIP1	ATP2C1	ATP7A	BET1	BNIP3	CAV1	CLN3	COG2	COPB1	COX18	CSPG5	DOPEY1	DOPEY2	ENTPD4	FIS1	GLG1	GNAS	GOLGA3	GOLGB1	ICA1	LARGE	LDLRAP1	LMAN1	MALL	MAN1C1	MAP4K2	PCSK7	QSOX1	RASSF9	RER1	RHOT1	RHOT2	SGMS1	SGMS2	STEAP2	STX10
MITOCHONDRIAL_OUTER_MEMBRANE	http://www.broadinstitute.org/gsea/msigdb/cards/MITOCHONDRIAL_OUTER_MEMBRANE	18	0.287	0.7131	0.9222	10	8	0.555556	0.444444	AIFM2	BCL2	BNIP3	FIS1	MCL1	MFN2	MSTO1	MTX2	OPA1	RAB11FIP5	RAF1	RHOT1	RHOT2	TOMM22	TOMM34	VDAC1	VDAC2	VDAC3
ORGANELLAR_RIBOSOME	http://www.broadinstitute.org/gsea/msigdb/cards/ORGANELLAR_RIBOSOME	22	0.861	0.1391	0.7272	7	15	0.318182	0.681818	MRPL10	MRPL12	MRPL23	MRPL40	MRPL41	MRPL42	MRPL51	MRPL52	MRPL55	MRPS10	MRPS11	MRPS12	MRPS15	MRPS16	MRPS18A	MRPS18C	MRPS21	MRPS22	MRPS24	MRPS28	MRPS35	MRPS36
ORGANELLAR_SMALL_RIBOSOMAL_SUBUNIT	http://www.broadinstitute.org/gsea/msigdb/cards/ORGANELLAR_SMALL_RIBOSOMAL_SUBUNIT	11	0.8629	0.1372	0.4105	3	8	0.272727	0.727273	MRPL42	MRPS11	MRPS15	MRPS16	MRPS18A	MRPS18C	MRPS21	MRPS22	MRPS28	MRPS35	MRPS36
INTRINSIC_TO_ENDOPLASMIC_RETICULUM_MEMBRANE	http://www.broadinstitute.org/gsea/msigdb/cards/INTRINSIC_TO_ENDOPLASMIC_RETICULUM_MEMBRANE	23	0.3383	0.6618	0.997	14	9	0.608696	0.391304	AMFR	BNIP1	BSCL2	CLN3	DERL1	DERL2	DERL3	DHRS9	DOLPP1	DPM3	EDEM1	ERN1	EXT1	GPAA1	LRIT1	PIGK	PIGS	PIGT	PIGU	RTN1	RTN4	SELS	SPCS1	STIM1
BRUSH_BORDER	http://www.broadinstitute.org/gsea/msigdb/cards/BRUSH_BORDER	9	0.4827	0.5174	0.0928	4	5	0.444444	0.555556	ATP6V0A4	B4GALT1	CLIC1	ESPN	ITLN1	ITPR3	MYO1A	SI	SLC22A12	TMPRSS15
MITOCHONDRIAL_SMALL_RIBOSOMAL_SUBUNIT	http://www.broadinstitute.org/gsea/msigdb/cards/MITOCHONDRIAL_SMALL_RIBOSOMAL_SUBUNIT	11	0.8629	0.1372	0.4105	3	8	0.272727	0.727273	MRPL42	MRPS11	MRPS15	MRPS16	MRPS18A	MRPS18C	MRPS21	MRPS22	MRPS28	MRPS35	MRPS36
PROTEINACEOUS_EXTRACELLULAR_MATRIX	http://www.broadinstitute.org/gsea/msigdb/cards/PROTEINACEOUS_EXTRACELLULAR_MATRIX	95	0.9797	0.0204	0.0185	27	68	0.284211	0.715789	ADAMTS13	ADAMTS5	ADAMTS9	AGRN	AMTN	ANG	APLP1	CAV3	CD248	CHAD	CHI3L1	COL10A1	COL11A1	COL13A1	COL15A1	COL16A1	COL18A1	COL1A2	COL3A1	COL4A2	COL4A3	COL4A4	COL4A5	COL5A1	COL5A2	COL5A3	COL6A3	COL7A1	COL8A1	COL9A1	COL9A2	COL9A3	COLQ	COMP	CTGF	DGCR6	DMD	DMP1	DSPP	DST
INTRINSIC_TO_PLASMA_MEMBRANE	http://www.broadinstitute.org/gsea/msigdb/cards/INTRINSIC_TO_PLASMA_MEMBRANE	922	0.4448	0.5553	0.1261	437	485	0.47397	0.52603	ABCA1	ABCB11	ABCB4	ABCC1	ABCC2	ABCC3	ABCC5	ABCD2	ACCN1	ACCN2	ACCN3	ACCN4	ACVR1	ACVR1B	ACVR1C	ACVR2A	ACVR2B	ACVRL1	ADAM17	ADAM2	ADAM23	ADAM29	ADAM8	ADAM9	ADCY3	ADCY7	ADCY9	ADCYAP1R1	ADORA1	ADORA2A	ADORA2B	ADORA3	ADRA1A	ADRA1B	ADRA1D	ADRA2A	ADRA2B	ADRA2C	ADRB1	ADRB2
ORGANELLE_INNER_MEMBRANE	http://www.broadinstitute.org/gsea/msigdb/cards/ORGANELLE_INNER_MEMBRANE	73	0.8395	0.1606	0.8181	28	45	0.383562	0.616438	ABCB7	AIFM3	ALAS2	ATP5A1	ATP5B	ATP5C1	ATP5D	ATP5E	ATP5G1	ATP5G2	ATP5G3	ATP5J	ATP5O	BCS1L	COX15	COX18	COX6B2	HCCS	HSD3B1	HSD3B2	IMMT	LBR	LEMD3	LMNB1	MATR3	MPV17	MRPL32	NARF	ND1	NDUFA1	NDUFA13	NDUFA2	NDUFA6	NDUFA9	NDUFAB1	NDUFB6	NDUFS1	NDUFS2	NDUFS3	NDUFS4
OLIGOSACCHARYL_TRANSFERASE_COMPLEX	http://www.broadinstitute.org/gsea/msigdb/cards/OLIGOSACCHARYL_TRANSFERASE_COMPLEX	10	0.5568	0.4433	0.3215	5	5	0.5	0.5	DAD1	DDOST	KRTCAP2	MAGT1	OSTC	RPN1	RPN2	STT3A	STT3B	TUSC3
ADHERENS_JUNCTION	http://www.broadinstitute.org/gsea/msigdb/cards/ADHERENS_JUNCTION	23	0.2553	0.7448	0.1042	12	11	0.521739	0.478261	ACTN1	ACTN2	ACTN3	AIF1L	BCAR1	CDH1	CTNNA3	EVL	LAYN	LIMA1	NEXN	NRAP	PGM5	PTPRC	RND1	SHROOM2	SHROOM3	SORBS1	SORBS3	SRCIN1	TRIP6	VCL	ZYX
PEROXISOMAL_MEMBRANE	http://www.broadinstitute.org/gsea/msigdb/cards/PEROXISOMAL_MEMBRANE	12	0.9046	0.0955	0.7095	3	9	0.25	0.75	ABCD3	FIS1	PEX1	PEX11A	PEX12	PEX13	PEX14	PEX16	PEX19	PEX2	PEX3	PNPLA8	PXMP4
SARCOMERE	http://www.broadinstitute.org/gsea/msigdb/cards/SARCOMERE	14	0.7176	0.2825	0.4026	5	9	0.357143	0.642857	ABRA	ACTA1	DES	MYOM1	MYOZ2	NEB	TNNC1	TNNI3	TNNT2	TPM1	TPM2	TPM3	TPM4	TTN
EXTERNAL_SIDE_OF_PLASMA_MEMBRANE	http://www.broadinstitute.org/gsea/msigdb/cards/EXTERNAL_SIDE_OF_PLASMA_MEMBRANE	14	0.2746	0.7255	0.8779	9	5	0.642857	0.357143	ATP6AP2	B4GALT1	CCR5	CD24	CD28	CD3E	CD79A	ENOX2	IL2RB	IL2RG	PKHD1	SCUBE1	SLC2A4	STAB2	TAS2R16	THY1
EUKARYOTIC_TRANSLATION_INITIATION_FACTOR_3_COMPLEX	http://www.broadinstitute.org/gsea/msigdb/cards/EUKARYOTIC_TRANSLATION_INITIATION_FACTOR_3_COMPLEX	10	0.9701	0.03	0.3231	1	9	0.1	0.9	COPS5	EIF3A	EIF3B	EIF3C	EIF3D	EIF3E	EIF3F	EIF3H	EIF3I	EIF3J
VESICULAR_FRACTION	http://www.broadinstitute.org/gsea/msigdb/cards/VESICULAR_FRACTION	36	0.313	0.6871	0.6313	21	15	0.583333	0.416667	AADAC	ALS2	APOB	ATP2A2	CERS1	CERS5	COMT	COPA	CYP2A6	CYP2C19	CYP2C9	CYP39A1	CYP3A4	CYP3A5	CYP4A11	DCT	DHRS9	ERO1L	FMO3	GBA2	HSD17B3	HSD3B1	HSD3B2	HSP90B1	HSPA13	IRS1	LTC4S	MGST2	MGST3	OAS2	OAS3	POMGNT1	PTGS1	RDH16	SLC35B1	SLC9A6	SSR3	STEAP2	STS	STX16
EXTRACELLULAR_MATRIX_PART	http://www.broadinstitute.org/gsea/msigdb/cards/EXTRACELLULAR_MATRIX_PART	56	0.9313	0.0688	0.009	17	39	0.303571	0.696429	AGRN	AMTN	ANG	APLP1	CAV3	COL10A1	COL11A1	COL13A1	COL15A1	COL16A1	COL18A1	COL1A2	COL3A1	COL4A2	COL4A3	COL4A4	COL4A5	COL5A1	COL5A2	COL5A3	COL6A3	COL7A1	COL8A1	COL9A1	COL9A2	COL9A3	COLQ	DMD	DST	EFEMP2	ERBB2IP	FBN1	LAMA2	LAMA3	LAMA4	LAMB1	LAMB2	LAMC1	LUM	MAGEE1
CELL_SURFACE	http://www.broadinstitute.org/gsea/msigdb/cards/CELL_SURFACE	74	0.7821	0.218	0.3694	31	43	0.418919	0.581081	ABCB1	ACVR1B	ACVR2B	ACVRL1	ADAM10	ALPP	ANXA9	AOC3	APP	ATP6AP2	ATPIF1	B4GALT1	BCAM	CCR5	CD24	CD28	CD3E	CD6	CD79A	CEP290	CSPG4	CX3CL1	CXCR2	CYP3A4	DCBLD2	DSCAML1	ELANE	ENOX2	EPHB4	FGFR2	FLOT2	GDI2	GHSR	GJD3	GPM6A	GPR98	HSPA2	HSPA8	HSPA9	HSPB1
CELL_JUNCTION	http://www.broadinstitute.org/gsea/msigdb/cards/CELL_JUNCTION	81	0.2717	0.7284	0.1216	46	35	0.567901	0.432099	ACTN1	ACTN2	ACTN3	AIF1L	AMOTL1	AMTN	ASH1L	B4GALT1	BAI1	BCAR1	CADM1	CADM3	CDC42BPA	CDC42BPB	CDH1	CDH24	CLDN1	CLDN10	CLDN11	CLDN12	CLDN14	CLDN15	CLDN16	CLDN17	CLDN18	CLDN19	CLDN2	CLDN20	CLDN22	CLDN23	CLDN3	CLDN4	CLDN5	CLDN6	CLDN7	CLDN8	CLDN9	CNKSR1	CNN2	COL17A1
MITOCHONDRIAL_PART	http://www.broadinstitute.org/gsea/msigdb/cards/MITOCHONDRIAL_PART	139	0.7438	0.2563	0.8529	55	84	0.395683	0.604317	ABCB6	ABCB7	ABCB8	ABCF2	ACADM	ACN9	ADAP2	AIFM2	AIFM3	ALAS2	ALDH4A1	ATP5A1	ATP5B	ATP5C1	ATP5D	ATP5E	ATP5F1	ATP5G1	ATP5G2	ATP5G3	ATP5J	ATP5O	BAX	BCKDHA	BCKDHB	BCKDK	BCL2	BCS1L	BNIP3	CASP7	CASQ1	COX15	COX18	COX6B2	CS	CYCS	DBT	DNAJA3	ETFA	ETFB
PROTEIN_SERINE_THREONINE_PHOSPHATASE_COMPLEX	http://www.broadinstitute.org/gsea/msigdb/cards/PROTEIN_SERINE_THREONINE_PHOSPHATASE_COMPLEX	9	0.6008	0.3993	0.9841	3	6	0.333333	0.666667	CYCS	PPP1R9B	PPP2CA	PPP2CB	PPP2R1A	PPP2R2A	PPP2R3A	PPP2R3B	PPP2R4	PPP3CB
AXON	http://www.broadinstitute.org/gsea/msigdb/cards/AXON	12	0.0432	0.9569	0.8117	7	5	0.583333	0.416667	CABP4	CDK5	CDK5R1	DTNBP1	GHRL	MAPT	NEFH	NEFL	NEFM	NF1	PPT1	TGFB2
RIBONUCLEOPROTEIN_COMPLEX	http://www.broadinstitute.org/gsea/msigdb/cards/RIBONUCLEOPROTEIN_COMPLEX	142	0.83	0.1701	0.8061	50	92	0.352113	0.647887	APEX1	API5	ATXN2	BCAS2	CDC40	CWC22	DDX23	DDX25	DDX6	DHX15	DHX8	DKC1	EFTUD2	EIF2S1	EMG1	EPM2A	FAU	FMR1	FXR1	GEMIN2	GEMIN4	HNRNPA0	HNRNPA1	HNRNPA2B1	HNRNPC	HNRNPF	HNRNPH1	HNRNPH2	HNRNPK	HNRNPL	HNRNPM	HNRNPR	HNRNPU	HNRNPUL1	HNRPDL	IVNS1ABP	JAKMIP1	KRR1	LSM4	LSM6
COATED_VESICLE	http://www.broadinstitute.org/gsea/msigdb/cards/COATED_VESICLE	46	0.7002	0.2999	0.8029	23	23	0.5	0.5	AFTPH	AMPH	AP1G1	AP1G2	AP1S1	AP2S1	AP3B2	APBA1	ARCN1	ATP7A	CLN3	COPA	COPB1	COPB2	COPE	COPG	COPG2	COPZ1	DMXL2	EGFR	FURIN	GOPC	HCRT	ICA1	IGF2R	KIAA0368	LDLRAP1	MALL	MT3	MYO6	NECAP2	PPT1	RAB14	RAB35	RAB3A	RASSF9	2015-09-05	SLC30A3	SNAPIN	SPG21
MICROTUBULE_ASSOCIATED_COMPLEX	http://www.broadinstitute.org/gsea/msigdb/cards/MICROTUBULE_ASSOCIATED_COMPLEX	40	0.3105	0.6896	0.8844	22	18	0.55	0.45	ACTR1A	ACTR1B	APPBP2	ATG4A	ATG4B	ATG4C	ATG4D	CLIP2	DCTN2	DCTN3	DCX	DNAI2	DNALI1	DYNC1I1	DYNC1LI2	DYNLL1	EML1	EML2	KATNB1	KIF11	KIF15	KIF1B	KIF23	KIF25	KIF2C	KIF3B	KIF3C	KIF5A	KIF5B	KIF5C	KIFAP3	KIFC3	KLC1	KLC2	MAP1A	MAP1B	MAP2	MAP4	MAP7	MAPT
CHROMATIN	http://www.broadinstitute.org/gsea/msigdb/cards/CHROMATIN	35	0.9671	0.033	0.5477	9	26	0.257143	0.742857	APTX	ATRX	CBX1	CBX5	DNMT3A	FOXC1	H1FNT	H2AFY	H2AFY2	HELLS	HIST4H4	HMGN1	INCENP	JUNB	JUND	KLHDC3	MAF	MCM2	MCM7	MYCN	NPM2	NUFIP1	OIP5	PAM	POLA1	RAN	RB1	RCC1	SUV39H2	TIMELESS	TIPIN	TMPO	TNP1	TOP2B	UPF1
SYNAPSE_PART	http://www.broadinstitute.org/gsea/msigdb/cards/SYNAPSE_PART	13	0.0625	0.9376	0.7681	9	4	0.692308	0.307692	CABP1	CACNA1C	DLG4	DNM2	ERC1	ERC2	GRM7	MAGEE1	NPTN	NUFIP1	PICK1	RIMS1	SYNE1
INTERMEDIATE_FILAMENT_CYTOSKELETON	http://www.broadinstitute.org/gsea/msigdb/cards/INTERMEDIATE_FILAMENT_CYTOSKELETON	23	0.1705	0.8296	0.8091	14	9	0.608696	0.391304	BFSP2	CLIP1	DRD2	GFAP	INA	KRT1	KRT15	KRT17	KRT18	KRT19	KRT2	KRT3	KRT31	KRT5	KRT6A	LMNB1	NARF	NEFL	NEFM	PKP1	PNN	TCHP	UPP2	VIM
MEMBRANE_BOUND_VESICLE	http://www.broadinstitute.org/gsea/msigdb/cards/MEMBRANE_BOUND_VESICLE	112	0.8864	0.1137	0.9075	50	62	0.446429	0.553571	ABCA1	ABCA2	ABCA3	ABCC4	ADAM10	AFTPH	AMPH	ANP32E	AP1AR	AP1G1	AP1G2	AP1S1	AP2S1	AP3B2	AP3S1	APBA1	APH1B	APOA1	ARCN1	ARHGDIB	ARHGDIG	ATP7A	ATP7B	AZU1	BGN	BRCA2	C14ORF1	CAV2	CD207	CLCN3	CLN3	COPA	COPB1	COPB2	COPE	COPG	COPG2	COPZ1	CRISP3	CRISPLD2
NUCLEAR_REPLICATION_FORK	http://www.broadinstitute.org/gsea/msigdb/cards/NUCLEAR_REPLICATION_FORK	9	0.631	0.3691	0.1264	4	5	0.444444	0.555556	MCM3	MCM7	POLA1	PURA	PURB	RPA1	RPA2	RPA3	RPA4	ZMIZ2
MICROTUBULE_CYTOSKELETON	http://www.broadinstitute.org/gsea/msigdb/cards/MICROTUBULE_CYTOSKELETON	136	0.8209	0.1792	0.6313	57	79	0.419118	0.580882	ABCA2	ACTR1A	ACTR1B	AKAP9	ALMS1	ALS2	APC	APPBP2	ARHGEF2	ARL8A	ARL8B	ATG4A	ATG4B	ATG4C	ATG4D	AURKA	AURKC	AZI1	BBS4	BIRC5	BRCA2	BUB1	C16ORF48	C1ORF49	CCNA1	CCNB2	CCP110	CDC16	CDC20	CDC27	CDK1	CDK5RAP2	CENPF	CEP250	CEP290	CEP41	CEP57	CEP63	CETN1	CETN3
EXTRACELLULAR_REGION	http://www.broadinstitute.org/gsea/msigdb/cards/EXTRACELLULAR_REGION	395	0.8391	0.161	0.0076	170	225	0.43038	0.56962	A1BG	ACE2	ACHE	ADAMTS13	ADAMTS5	ADAMTS9	ADM	AFM	AGGF1	AGRN	AIMP1	AKR1B1	AMH	AMTN	AMY2A	ANG	ANGPT2	ANGPTL1	ANGPTL2	ANGPTL3	ANGPTL4	APCS	APLP1	APOA1	APOA1BP	APOA2	APOA5	APOD	APOE	APOL1	APP	AREG	ASIP	ATG4C	ATRN	BPIFA1	C19ORF24	C1QA	C1QB	C2
SPINDLE_POLE	http://www.broadinstitute.org/gsea/msigdb/cards/SPINDLE_POLE	18	0.8887	0.1115	0.3174	4	14	0.222222	0.777778	BUB1	CENPF	CETN1	DCTN1	DLGAP5	KATNA1	KATNB1	KIF11	KNTC1	LATS1	LATS2	NDE1	NUMA1	SMC3	TPX2	TUBG1	TUBGCP3	ZW10
LATE_ENDOSOME	http://www.broadinstitute.org/gsea/msigdb/cards/LATE_ENDOSOME	9	0.9552	0.0449	0.5033	2	7	0.222222	0.777778	ATP7A	ATP7B	CD79A	CTNS	KIAA0368	LAMP1	LAMP2	RAB14	RAB7A	RAB9A	TPT1	TSG101
VESICLE_COAT	http://www.broadinstitute.org/gsea/msigdb/cards/VESICLE_COAT	16	0.1213	0.8788	0.4237	10	6	0.625	0.375	AFTPH	AP1G2	AP1S1	AP2S1	ARCN1	COPA	COPB1	COPB2	COPE	COPG	COPG2	COPZ1	EGFR	LDLRAP1	NECAP2	SYNRG
CONTRACTILE_FIBER	http://www.broadinstitute.org/gsea/msigdb/cards/CONTRACTILE_FIBER	24	0.5258	0.4743	0.4525	11	13	0.458333	0.541667	ABRA	ACTA1	CDK5R1	DES	DMD	KRT19	MYBPC1	MYL3	MYL5	MYL6B	MYL9	MYLPF	MYOM1	MYOZ2	NEB	SVIL	TNNC1	TNNI3	TNNT2	TPM1	TPM2	TPM3	TPM4	TTN	VCL
MYOFIBRIL	http://www.broadinstitute.org/gsea/msigdb/cards/MYOFIBRIL	19	0.3673	0.6328	0.4638	10	9	0.526316	0.473684	ABRA	ACTA1	DES	DMD	KRT19	MYBPC1	MYOM1	MYOZ2	NEB	SVIL	TNNC1	TNNI3	TNNT2	TPM1	TPM2	TPM3	TPM4	TTN	VCL
MITOCHONDRIAL_MEMBRANE	http://www.broadinstitute.org/gsea/msigdb/cards/MITOCHONDRIAL_MEMBRANE	84	0.727	0.2731	0.8724	34	50	0.404762	0.595238	ABCB7	AIFM2	AIFM3	ALAS2	ATP5A1	ATP5B	ATP5C1	ATP5D	ATP5E	ATP5G1	ATP5G2	ATP5G3	ATP5J	ATP5O	BCL2	BCS1L	BNIP3	CASP7	COX15	COX18	COX6B2	FIS1	HCCS	HSD3B1	HSD3B2	IMMT	MCL1	MFN2	MPV17	MRPL32	MSTO1	MTX2	ND1	NDUFA1	NDUFA13	NDUFA2	NDUFA6	NDUFA9	NDUFAB1	NDUFB6
INTEGRAL_TO_GOLGI_MEMBRANE	http://www.broadinstitute.org/gsea/msigdb/cards/INTEGRAL_TO_GOLGI_MEMBRANE	10	0.9895	0.0106	0.1076	2	8	0.2	0.8	ATP7A	ENTPD4	LARGE	MAN1C1	PCSK7	QSOX1	RER1	SGMS1	SGMS2	STEAP2
SMALL_NUCLEAR_RIBONUCLEOPROTEIN_COMPLEX	http://www.broadinstitute.org/gsea/msigdb/cards/SMALL_NUCLEAR_RIBONUCLEOPROTEIN_COMPLEX	22	0.9231	0.077	0.4871	7	15	0.318182	0.681818	DDX23	GEMIN4	LSM4	LSM6	PHF5A	PRPF31	PRPF8	RRP9	SF3A2	SF3B3	SLU7	SNRNP200	SNRNP40	SNRPA1	SNRPB	SNRPB2	SNRPC	SNRPD1	SNRPD2	SNRPD3	SNRPF	SNRPN
NUCLEAR_CHROMOSOME	http://www.broadinstitute.org/gsea/msigdb/cards/NUCLEAR_CHROMOSOME	51	0.2769	0.7232	0.7266	26	25	0.509804	0.490196	ACD	ATRX	CBX1	CBX5	CHEK1	CHMP1A	DMC1	ERCC1	ERCC4	FOXC1	H1FNT	H2AFY	H2AFY2	HDAC8	HMGB2	JUN	KLHDC3	LEPREL4	LRPPRC	MCM3	MCM7	MKI67IP	NOL6	NPM2	NUFIP1	PAM	PIF1	POLA1	PURA	PURB	RAD51	RCC1	REPIN1	RGS12	RPA1	RPA2	RPA3	RPA4	SMARCE1	SMC1A
GOLGI_APPARATUS	http://www.broadinstitute.org/gsea/msigdb/cards/GOLGI_APPARATUS	215	0.5908	0.4094	0.3235	98	117	0.455814	0.544186	ABCG1	ACHE	ACO1	ADAM10	AFTPH	ANK3	AP1G1	AP1G2	AP1S1	AP3B1	AP3B2	AP3D1	AP3S2	AP4B1	AP4M1	APH1A	ARAP1	ARCN1	ARFGEF2	ARFIP1	ARL1	ATP1A3	ATP2C1	ATP7A	ATP7B	ATXN2	AVPR2	B3GALT5	B3GALT6	B4GALT1	B4GALT7	BACE1	BET1	BET1L	BNIP3	CALU	CAV1	CBY1	CCDC88A	CEP57
CHROMATIN_REMODELING_COMPLEX	http://www.broadinstitute.org/gsea/msigdb/cards/CHROMATIN_REMODELING_COMPLEX	17	0.4475	0.5526	0.9138	11	6	0.647059	0.352941	ACTL6B	ARID1A	ARID1B	ASF1A	CHAF1A	CHAF1B	NAP1L1	NAP1L2	NAP1L3	NAP1L4	NCR1	RSF1	SMARCA5	SMARCB1	SMARCC1	SMARCC2	SMARCD1
TIGHT_JUNCTION	http://www.broadinstitute.org/gsea/msigdb/cards/TIGHT_JUNCTION	31	0.8307	0.1694	0.1728	12	19	0.387097	0.612903	AMOTL1	ASH1L	CLDN1	CLDN10	CLDN11	CLDN12	CLDN14	CLDN15	CLDN16	CLDN17	CLDN18	CLDN19	CLDN2	CLDN20	CLDN22	CLDN23	CLDN3	CLDN4	CLDN5	CLDN6	CLDN7	CLDN8	CLDN9	PARD3	PARD6A	PARD6B	RAB13	SHROOM2	TJP1	VAPA	WNK4
INTEGRAL_TO_ENDOPLASMIC_RETICULUM_MEMBRANE	http://www.broadinstitute.org/gsea/msigdb/cards/INTEGRAL_TO_ENDOPLASMIC_RETICULUM_MEMBRANE	23	0.3383	0.6618	0.997	14	9	0.608696	0.391304	AMFR	BNIP1	BSCL2	CLN3	DERL1	DERL2	DERL3	DHRS9	DOLPP1	DPM3	EDEM1	ERN1	EXT1	GPAA1	LRIT1	PIGK	PIGS	PIGT	PIGU	RTN1	RTN4	SELS	SPCS1	STIM1
BASEMENT_MEMBRANE	http://www.broadinstitute.org/gsea/msigdb/cards/BASEMENT_MEMBRANE	37	0.8651	0.135	0.0452	13	24	0.351351	0.648649	AGRN	AMTN	ANG	APLP1	CAV3	COL4A2	COL4A3	COL4A4	COL4A5	COL7A1	COLQ	DMD	DST	EFEMP2	ERBB2IP	FBN1	LAMA2	LAMA3	LAMA4	LAMB1	LAMB2	LAMC1	MAGEE1	NID2	SGCA	SGCB	SGCD	SGCE	SGCG	SMC3	SNTB1	SNTB2	SNTG1	SNTG2	SSPN	TINAG	USH2A
INTERCELLULAR_JUNCTION	http://www.broadinstitute.org/gsea/msigdb/cards/INTERCELLULAR_JUNCTION	64	0.2976	0.7025	0.1225	37	27	0.578125	0.421875	AMOTL1	AMTN	ASH1L	B4GALT1	BAI1	CADM1	CADM3	CDC42BPA	CDC42BPB	CDH1	CDH24	CLDN1	CLDN10	CLDN11	CLDN12	CLDN14	CLDN15	CLDN16	CLDN17	CLDN18	CLDN19	CLDN2	CLDN20	CLDN22	CLDN23	CLDN3	CLDN4	CLDN5	CLDN6	CLDN7	CLDN8	CLDN9	CNKSR1	CNN2	COL17A1	CTNNA3	DLG1	DSC1	DSC3	EPB41L3
LYTIC_VACUOLE	http://www.broadinstitute.org/gsea/msigdb/cards/LYTIC_VACUOLE	54	0.9553	0.0448	0.3462	21	33	0.388889	0.611111	ABCA2	ACR	ADRB2	ANKRD27	AP3M1	ARSB	AZU1	BCL10	CASC5	CD63	CLN5	CORO1A	CTNS	CTSC	CTSF	CXCR2	CYLC1	DNASE2	GALC	GLA	HLA-DOB	HLA-DRA	HPS1	HPS4	HYAL2	IFI30	KCNE1	KCNE2	LAMP2	LAMP3	LIPA	LRP2	MPO	MYO7A	NAGLU	NEU4	NPC2	PPT1	RAB14	RAB7A
MICROTUBULE_ORGANIZING_CENTER_PART	http://www.broadinstitute.org/gsea/msigdb/cards/MICROTUBULE_ORGANIZING_CENTER_PART	19	0.6089	0.3913	0.5597	8	11	0.421053	0.578947	BBS4	BIRC5	CEP290	CETN3	CKAP5	CNTROB	CROCC	KATNB1	LCK	MARK4	PCM1	TOP2A	TUBD1	TUBE1	TUBG1	TUBGCP3	TUBGCP5	TUBGCP6	UXT
CORNIFIED_ENVELOPE	http://www.broadinstitute.org/gsea/msigdb/cards/CORNIFIED_ENVELOPE	13	0.1385	0.8616	0.0328	8	5	0.615385	0.384615	ANXA1	CDSN	CNFN	CSTA	DSP	EVPL	IVL	LOR	SCEL	SPRR1A	SPRR1B	SPRR3	TGM1
NUCLEAR_PART	http://www.broadinstitute.org/gsea/msigdb/cards/NUCLEAR_PART	545	0.7111	0.289	0.793	223	322	0.409174	0.590826	A1CF	AAAS	ABL1	ACD	ACTB	ACTL6A	ACTL6B	AGFG1	ANAPC11	ANAPC4	ANAPC5	ANG	API5	APOBEC3F	APOBEC3G	APPL1	APPL2	APTX	ARID1A	ARID1B	ARID4A	ARNTL	ASF1A	ASH2L	ASNA1	ATF6	ATRX	ATXN1	ATXN3	BARD1	BCAS2	BCL2	BNIP1	BNIP2	BNIP3	BNIP3L	BRCA1	BRCC3	BRE	BUB1B
NADH_DEHYDROGENASE_COMPLEX	http://www.broadinstitute.org/gsea/msigdb/cards/NADH_DEHYDROGENASE_COMPLEX	15	0.6685	0.3316	0.4522	7	8	0.466667	0.533333	ND1	NDUFA1	NDUFA13	NDUFA2	NDUFA6	NDUFA9	NDUFAB1	NDUFB6	NDUFS1	NDUFS2	NDUFS3	NDUFS4	NDUFS7	NDUFS8	NDUFV1
ORGANELLE_LUMEN	http://www.broadinstitute.org/gsea/msigdb/cards/ORGANELLE_LUMEN	430	0.7836	0.2165	0.7216	170	260	0.395349	0.604651	ABL1	ACADM	ACN9	ACTB	ACTL6A	ACTL6B	ALDH4A1	ANG	APPL1	APPL2	APTX	ARID1A	ARID1B	ARID4A	ARNTL	ASF1A	ASH2L	ASNA1	ATF6	ATP5F1	ATXN1	ATXN3	BCKDHA	BCKDHB	BCKDK	BNIP3	C15ORF29	C19ORF2	C1ORF124	CALR	CASQ1	CBX1	CCNO	CCNT1	CD3EAP	CDK8	CDK9	CDKN2A	CDKN2AIP	CENPF
UBIQUITIN_LIGASE_COMPLEX	http://www.broadinstitute.org/gsea/msigdb/cards/UBIQUITIN_LIGASE_COMPLEX	26	0.9713	0.0288	0.4566	8	18	0.307692	0.692308	ANAPC11	ANAPC4	ANAPC5	ARIH1	ATG3	BARD1	BRCA1	BRCC3	BRE	BUB1B	CAND1	CDC23	CDC26	FBXL4	FBXO7	FZR1	RNF11	SMURF2	SUGT1	TRAF7	UBE2L3	UBE4A	UBE4B	USP33	WWP2	ZER1
BASAL_LAMINA	http://www.broadinstitute.org/gsea/msigdb/cards/BASAL_LAMINA	21	0.7861	0.214	0.0263	7	14	0.333333	0.666667	AGRN	AMTN	ANG	CAV3	COLQ	DMD	LAMA4	LAMB1	LAMB2	LAMC1	MAGEE1	SGCA	SGCB	SGCD	SGCE	SGCG	SNTB1	SNTB2	SNTG1	SNTG2	SSPN
ENDOPLASMIC_RETICULUM_MEMBRANE	http://www.broadinstitute.org/gsea/msigdb/cards/ENDOPLASMIC_RETICULUM_MEMBRANE	84	0.3872	0.6129	0.6237	45	39	0.535714	0.464286	AADAC	ALG3	AMFR	ASPH	ATF6	BAX	BNIP1	BSCL2	CASP7	CLN3	CTDNEP1	DAD1	DDOST	DERL1	DERL2	DERL3	DHRS9	DOLPP1	DPM1	DPM2	DPM3	EDEM1	ERLIN1	ERLIN2	ERN1	ERP44	EXT1	EXT2	GPAA1	HERPUD1	HMGCR	HSD17B2	HSD3B1	HSD3B2	HSP90B1	HTRA2	KRTCAP2	KTN1	LMAN1	LMAN2L
ENDOPLASMIC_RETICULUM	http://www.broadinstitute.org/gsea/msigdb/cards/ENDOPLASMIC_RETICULUM	276	0.7339	0.2662	0.4945	130	146	0.471014	0.528986	AADAC	ABI1	ACO1	AGPAT1	AGPAT2	AGPAT3	AGPAT6	AIFM3	AKAP6	ALDH3A1	ALG1	ALG3	AMFR	ANK3	ANKRD13C	ANP32A	APEX1	APH1A	APOA5	APOC1	ARSG	ASPH	ATF6	ATP1A3	AVPR2	B3GALT5	BAX	BDKRB1	BNIP1	BNIP3L	BSCL2	C21ORF67	C7ORF58	CALR	CALU	CAMLG	CANX	CASP7	CASQ1	CAV1
NUCLEAR_LUMEN	http://www.broadinstitute.org/gsea/msigdb/cards/NUCLEAR_LUMEN	361	0.7423	0.2578	0.7716	143	218	0.396122	0.603878	ABL1	ACTB	ACTL6A	ACTL6B	ANG	APPL1	APPL2	APTX	ARID1A	ARID1B	ARID4A	ARNTL	ASF1A	ASH2L	ASNA1	ATF6	ATXN1	ATXN3	BNIP3	C15ORF29	C19ORF2	C1ORF124	CBX1	CCNO	CCNT1	CD3EAP	CDK8	CDK9	CDKN2A	CDKN2AIP	CENPF	CHAF1A	CHAF1B	CHEK2	CHMP1A	CIB1	CIR1	CIRH1A	CLOCK	COIL
KINESIN_COMPLEX	http://www.broadinstitute.org/gsea/msigdb/cards/KINESIN_COMPLEX	13	0.5623	0.4379	0.3917	6	7	0.461538	0.538462	KIF11	KIF15	KIF23	KIF25	KIF2C	KIF3B	KIF3C	KIF5A	KIF5B	KIF5C	KIFAP3	KIFC3	KLC1	KLC2
NON_MEMBRANE_BOUND_ORGANELLE	http://www.broadinstitute.org/gsea/msigdb/cards/NON_MEMBRANE_BOUND_ORGANELLE	578	0.7151	0.285	0.4279	252	326	0.435986	0.564014	ABCA2	ABL1	ABLIM1	ABLIM2	ABRA	ACD	ACTA1	ACTB	ACTC1	ACTG1	ACTL7A	ACTL7B	ACTN2	ACTN3	ACTR1A	ACTR1B	ACTR2	ACTR3	AIF1L	AKAP4	AKAP9	ALMS1	ALS2	AMOT	AMPH	ANG	ANLN	ANXA1	APC	APEX1	APPBP2	APTX	ARHGDIA	ARHGDIB	ARHGEF2	ARL8A	ARL8B	ARPC1A	ARPC1B	ARPC2
DNA_DIRECTED_RNA_POLYMERASE_COMPLEX	http://www.broadinstitute.org/gsea/msigdb/cards/DNA_DIRECTED_RNA_POLYMERASE_COMPLEX	15	0.7156	0.2845	0.4409	4	11	0.266667	0.733333	C19ORF2	HCLS1	MED21	POLR1C	POLR2A	POLR2B	POLR2D	POLR2E	POLR2J	POLR2L	POLR3C	POLR3G	POLR3H	POLR3K	PPARGC1A	SCAF11	ZNF148	ZNF281
INSOLUBLE_FRACTION	http://www.broadinstitute.org/gsea/msigdb/cards/INSOLUBLE_FRACTION	13	0.4967	0.5035	0.2777	5	8	0.384615	0.615385	CCDC88C	CLIC5	FAAH	GYS2	LOR	MAL	MDM2	NAE1	PDE4A	PDE4B	PDE4D	PML	S100A12	TMBIM6	TP53
VESICLE	http://www.broadinstitute.org/gsea/msigdb/cards/VESICLE	118	0.8018	0.1983	0.8786	54	64	0.457627	0.542373	ABCA1	ABCA2	ABCA3	ABCC4	ADAM10	AFTPH	AMOT	AMPH	ANP32E	AP1AR	AP1G1	AP1G2	AP1S1	AP2S1	AP3B2	AP3S1	APBA1	APH1B	APOA1	ARCN1	ARHGDIB	ARHGDIG	ATP7A	ATP7B	AZU1	BGN	BRCA2	C14ORF1	CAV2	CCDC88A	CD207	CETP	CLCN3	CLN3	COPA	COPB1	COPB2	COPE	COPG	COPG2
CYTOSOLIC_PART	http://www.broadinstitute.org/gsea/msigdb/cards/CYTOSOLIC_PART	16	0.1733	0.8268	0.5032	7	9	0.4375	0.5625	AKT1S1	CYB5R3	ERC1	GUCY1A3	GUCY1B3	HBA2	HBB	HBD	HBE1	HBQ1	HBZ	IKBKG	MAP3K13	NEFL	PFKFB1	PFKL	PFKM	PIK3R1	PRDX3	PYCARD	PYDC1	TSC1	TSC2
CYTOSKELETAL_PART	http://www.broadinstitute.org/gsea/msigdb/cards/CYTOSKELETAL_PART	212	0.8705	0.1296	0.6301	90	122	0.424528	0.575472	ACTA1	ACTC1	ACTN2	ACTN3	ACTR1A	ACTR1B	ACTR2	ACTR3	AKAP9	ALMS1	ALS2	AMOT	ANLN	APC	APPBP2	ARHGEF2	ARL8A	ARL8B	ARPC1B	ARPC2	ARPC3	ARPC4	ARPC5	ATG4A	ATG4B	ATG4C	ATG4D	AURKA	AURKC	AZI1	BBS4	BFSP2	BIRC5	BMF	BRCA2	BUB1	CABP1	CACNA1C	CAPG	CAPZA1
GOLGI_APPARATUS_PART	http://www.broadinstitute.org/gsea/msigdb/cards/GOLGI_APPARATUS_PART	97	0.7827	0.2174	0.0793	43	54	0.443299	0.556701	ADAM10	AFTPH	AP1G2	AP1S1	AP3B2	AP4B1	AP4M1	ARCN1	ARFGEF2	ARFIP1	ATP2C1	ATP7A	ATP7B	ATXN2	B3GALT6	B4GALT1	BET1	BNIP3	CAV1	CBY1	CHST2	CHST4	CLN3	COG1	COG2	COG3	COG4	COG5	COG6	COG7	COG8	COPA	COPB1	COPB2	COPE	COPG	COPG2	COPZ1	COX18	CSPG5
PROTEASOME_COMPLEX	http://www.broadinstitute.org/gsea/msigdb/cards/PROTEASOME_COMPLEX	22	0.8127	0.1874	0.9255	7	15	0.318182	0.681818	ADRM1	KIAA0368	PSMC2	PSMC3	PSMC4	PSMC5	PSMC6	PSMD1	PSMD10	PSMD11	PSMD12	PSMD13	PSMD14	PSMD2	PSMD3	PSMD4	PSMD5	PSMD7	PSMD8	PSME1	PSME2	PSME3	SHFM1
PORE_COMPLEX	http://www.broadinstitute.org/gsea/msigdb/cards/PORE_COMPLEX	35	0.5977	0.4024	0.5546	13	22	0.371429	0.628571	AAAS	AGFG1	BAK1	BAX	C7	C8A	DDX19B	EIF5A	GLE1	IPO5	IPO7	KPNA1	KPNA3	KPNB1	NUP107	NUP133	NUP153	NUP160	NUP214	NUP50	NUP54	NUP62	NUP88	NUP98	NUTF2	NXT1	RAE1	RANBP2	RANGAP1	SENP2	SNUPN	SUMO1	TMEM48	TPR	VDAC1	XPO7
SPINDLE	http://www.broadinstitute.org/gsea/msigdb/cards/SPINDLE	38	0.9502	0.0499	0.0696	9	29	0.236842	0.763158	ARL8A	ARL8B	AURKA	BIRC5	BUB1	CDC16	CDC20	CDC27	CDK1	CENPF	CETN1	CLASP1	CLASP2	DCTN1	DLGAP5	FBXO5	INCENP	KATNA1	KATNB1	KIF11	KIF23	KIF4A	KNTC1	LATS1	LATS2	MAPRE1	NDE1	NEDD9	NUMA1	PAFAH1B1	POLB	PRC1	SAC3D1	SMC3	TPX2	TTK	TUBG1	TUBGCP3	ZW10
INTERCALATED_DISC	http://www.broadinstitute.org/gsea/msigdb/cards/INTERCALATED_DISC	9	0.4403	0.5598	0.55	6	3	0.666667	0.333333	B4GALT1	CTNNA3	DSC1	GJA1	GJA8	GJB1	GJB2	GJD3	NRAP
VACUOLE	http://www.broadinstitute.org/gsea/msigdb/cards/VACUOLE	60	0.9142	0.0859	0.4944	25	35	0.416667	0.583333	ABCA2	ACR	ADRB2	ANKRD27	AP3M1	ARSB	ATG5	ATP6V1B1	AZU1	BCL10	CASC5	CD63	CLN5	CORO1A	CTNS	CTSC	CTSF	CXCR2	CYLC1	DNASE2	GABARAPL1	GALC	GLA	HLA-DOB	HLA-DRA	HPS1	HPS4	HYAL2	IFI30	KCNE1	KCNE2	LAMP2	LAMP3	LIPA	LRP2	MAP1LC3A	MAP1LC3B	MAP1LC3C	MPO	MYO7A
CELL_FRACTION	http://www.broadinstitute.org/gsea/msigdb/cards/CELL_FRACTION	452	0.9434	0.0567	0.2392	196	256	0.433628	0.566372	A4GALT	A4GNT	AADAC	AARS	ABCA1	ABCA3	ABCA4	ABCB1	ABCB11	ABCB4	ABCB8	ABCC1	ABCC3	ABCC4	ABCC5	ABI1	ACE	ACP1	ADAM18	ADCY10	ADCY8	ADCYAP1	ADM	ADORA2A	ADRBK1	ADRM1	AGT	AKAP13	ALDH5A1	ALS2	AMFR	ANXA2	AP4B1	APOB	ARF6	ARFRP1	ARR3	ARRB1	ASNA1	ASNS
CYTOSOL	http://www.broadinstitute.org/gsea/msigdb/cards/CYTOSOL	191	0.5085	0.4916	0.3958	80	111	0.418848	0.581152	ABI1	ABI2	ACO1	ACOT1	ACOT12	ACOT6	ACY1	AFTPH	AIFM2	AIFM3	AIP	AK5	AKAP7	AKR1C1	AKR1D1	AKR7A3	AKT1S1	ALDH3A1	ALOX12	ALS2	ANKRA2	ANXA9	APAF1	ARFGAP3	ARFGEF2	ARFIP1	ARHGEF10L	AS3MT	ATG3	ATG4A	ATG4B	ATG4C	ATG4D	ATOX1	BAAT	BAG3	BAX	BCL10	BCL2L10	BCL2L14
ORGANELLE_MEMBRANE	http://www.broadinstitute.org/gsea/msigdb/cards/ORGANELLE_MEMBRANE	293	0.8848	0.1153	0.7297	123	170	0.419795	0.580205	AAAS	AADAC	ABCA2	ABCB7	ABCC4	ABCD3	AFTPH	AGFG1	AIFM2	AIFM3	ALAS2	ALG3	AMFR	ANKFY1	AP1G2	AP1S1	AP2S1	ARCN1	ARFGEF2	ARFIP1	ASPH	ATF6	ATP2C1	ATP5A1	ATP5B	ATP5C1	ATP5D	ATP5E	ATP5G1	ATP5G2	ATP5G3	ATP5J	ATP5O	ATP6V1B1	ATP7A	BAX	BCL2	BCS1L	BET1	BNIP1
CYTOSKELETON	http://www.broadinstitute.org/gsea/msigdb/cards/CYTOSKELETON	333	0.6951	0.305	0.3712	153	180	0.459459	0.540541	ABCA2	ABLIM1	ABLIM2	ABRA	ACTA1	ACTB	ACTC1	ACTG1	ACTL7A	ACTL7B	ACTN2	ACTN3	ACTR1A	ACTR1B	ACTR2	ACTR3	AIF1L	AKAP4	AKAP9	ALMS1	ALS2	AMOT	AMPH	ANLN	ANXA1	APC	APPBP2	ARHGDIA	ARHGDIB	ARHGEF2	ARL8A	ARL8B	ARPC1A	ARPC1B	ARPC2	ARPC3	ARPC4	ARPC5	ATG4A	ATG4B
LAMELLIPODIUM	http://www.broadinstitute.org/gsea/msigdb/cards/LAMELLIPODIUM	25	0.7314	0.2687	0.342	9	16	0.36	0.64	ABI1	ABI3	ALS2	AMOT	APBB1	APBB2	ARAP3	CCDC88A	CTTN	CYFIP1	DBNL	EVL	FAP	FGD1	FGD2	FGD4	FGD5	FGD6	ITGB1BP1	NME2	PDPN	SCYL3	TESC	TSC1	WASF2
SYNAPTIC_VESICLE	http://www.broadinstitute.org/gsea/msigdb/cards/SYNAPTIC_VESICLE	15	0.4404	0.5597	0.9946	8	7	0.533333	0.466667	AMPH	APBA1	CLN3	DMXL2	HCRT	ICA1	MT3	PPT1	RAB3A	2015-09-05	SLC30A3	SNAPIN	SVOP	SYN3	TRAPPC4
NUCLEAR_MATRIX	http://www.broadinstitute.org/gsea/msigdb/cards/NUCLEAR_MATRIX	10	0.4413	0.5588	0.9511	4	6	0.4	0.6	ATXN1	CENPF	CHMP1A	DNMT3A	ERCC8	KIN	NUFIP1	POLA1	SMC3	SPTBN4	TEP1	TP53
NUCLEAR_ENVELOPE_ENDOPLASMIC_RETICULUM_NETWORK	http://www.broadinstitute.org/gsea/msigdb/cards/NUCLEAR_ENVELOPE_ENDOPLASMIC_RETICULUM_NETWORK	93	0.4381	0.562	0.6334	48	45	0.516129	0.483871	AADAC	ALG3	AMFR	ASPH	ATF6	BAX	BNIP1	BSCL2	CASP7	CLN3	CTDNEP1	DAD1	DDOST	DERL1	DERL2	DERL3	DHCR7	DHRS9	DOLPP1	DPM1	DPM2	DPM3	EDEM1	EIF5A	ERLIN1	ERLIN2	ERN1	ERP44	EXT1	EXT2	GPAA1	GUCY2D	GUCY2F	HERPUD1	HMGCR	HSD17B2	HSD3B1	HSD3B2	HSP90B1	HTRA2
ENDOCYTIC_VESICLE	http://www.broadinstitute.org/gsea/msigdb/cards/ENDOCYTIC_VESICLE	13	0.7276	0.2725	0.4485	6	7	0.461538	0.538462	ABCA1	AP2S1	APOA1	CD207	DMBT1	EGFR	GOLIM4	LDLRAP1	MTSS1	MYO6	RAB35	SFTPD	STX12	TF
IMMUNOLOGICAL_SYNAPSE	http://www.broadinstitute.org/gsea/msigdb/cards/IMMUNOLOGICAL_SYNAPSE	10	0.4333	0.5668	0.7183	6	4	0.6	0.4	BCL10	CARD11	CD247	CD79A	GZMA	GZMB	LAT	MYH9	SYK	TRAT1	ZAP70
PEROXISOMAL_PART	http://www.broadinstitute.org/gsea/msigdb/cards/PEROXISOMAL_PART	13	0.837	0.1631	0.5673	4	9	0.307692	0.692308	ABCD3	FIS1	PEX1	PEX11A	PEX12	PEX13	PEX14	PEX16	PEX19	PEX2	PEX3	PNPLA8	PXMP4	SLC27A2
CYTOPLASMIC_VESICLE	http://www.broadinstitute.org/gsea/msigdb/cards/CYTOPLASMIC_VESICLE	114	0.7906	0.2095	0.9102	52	62	0.45614	0.54386	ABCA1	ABCA2	ABCA3	ABCC4	ADAM10	AFTPH	AMOT	AMPH	ANP32E	AP1AR	AP1G1	AP1G2	AP1S1	AP2S1	AP3B2	AP3S1	APBA1	APH1B	APOA1	ARCN1	ARHGDIB	ARHGDIG	ATP7A	ATP7B	AZU1	BGN	BRCA2	C14ORF1	CAV2	CCDC88A	CD207	CLN3	COPA	COPB1	COPB2	COPE	COPG	COPG2	COPZ1	CRISP3
CHROMOSOMEPERICENTRIC_REGION	http://www.broadinstitute.org/gsea/msigdb/cards/CHROMOSOMEPERICENTRIC_REGION	30	0.8017	0.1984	0.2395	9	21	0.3	0.7	APC	BIRC5	BUB1	BUB1B	BUB3	CENPA	CENPC1	CENPE	CENPF	CLASP1	CLIP1	DCTN2	DSN1	HELLS	INCENP	KIF22	MAD2L1	MIS12	NDC80	NSL1	PAFAH1B1	PMF1	PSEN1	PSEN2	SMC1A	SUGT1	SUMO3	ZNF330	ZW10	ZWILCH	ZWINT
VOLTAGE_GATED_CALCIUM_CHANNEL_COMPLEX	http://www.broadinstitute.org/gsea/msigdb/cards/VOLTAGE_GATED_CALCIUM_CHANNEL_COMPLEX	15	0.1624	0.8377	0.8109	11	4	0.733333	0.266667	CACNA1B	CACNA1C	CACNA1D	CACNA1E	CACNA1F	CACNA1G	CACNA1H	CACNA1S	CACNA2D1	CACNB1	CACNB2	CACNB3	CACNB4	CACNG1	CACNG2
ANCHORED_TO_MEMBRANE	http://www.broadinstitute.org/gsea/msigdb/cards/ANCHORED_TO_MEMBRANE	12	0.402	0.5981	0.3546	6	6	0.5	0.5	CD160	CD24	EFNA5	GAS1	LYPD3	MDGA1	NTNG1	NTNG2	PKHD1	RGMB	RTN4RL1	RTN4RL2	TREH
MEDIATOR_COMPLEX	http://www.broadinstitute.org/gsea/msigdb/cards/MEDIATOR_COMPLEX	18	0.3843	0.6158	0.6523	7	11	0.388889	0.611111	CDK8	MED1	MED11	MED12	MED13	MED14	MED16	MED17	MED18	MED21	MED22	MED26	MED30	MED4	MED6	MED8	PPARGC1B	THRAP3
MITOCHONDRIAL_MATRIX	http://www.broadinstitute.org/gsea/msigdb/cards/MITOCHONDRIAL_MATRIX	45	0.8276	0.1725	0.5028	16	29	0.355556	0.644444	ACADM	ALDH4A1	ATP5F1	BCKDHA	BCKDHB	BCKDK	CASQ1	CS	DBT	DNAJA3	ETFA	ETFB	GRPEL1	KIAA1967	MARS2	MRPL10	MRPL12	MRPL23	MRPL40	MRPL41	MRPL42	MRPL51	MRPL52	MRPL55	MRPS10	MRPS11	MRPS12	MRPS15	MRPS16	MRPS18A	MRPS18C	MRPS21	MRPS22	MRPS24	MRPS28	MRPS35	MRPS36	NDUFAB1	NFS1	NR3C1
VACUOLAR_PART	http://www.broadinstitute.org/gsea/msigdb/cards/VACUOLAR_PART	13	0.8089	0.1913	0.3557	4	9	0.307692	0.692308	ABCA2	ACR	ATP6V1B1	CD63	CLN5	CORO1A	CTNS	CYLC1	LAMP2	LAMP3	MYO7A	SLC17A5	TRIM23
INTEGRATOR_COMPLEX	http://www.broadinstitute.org/gsea/msigdb/cards/INTEGRATOR_COMPLEX	13	0.0756	0.9245	0.8728	8	5	0.615385	0.384615	CPSF3L	INTS1	INTS10	INTS12	INTS2	INTS3	INTS4	INTS5	INTS6	INTS7	INTS8	INTS9	SHFM1
VOLTAGE_GATED_POTASSIUM_CHANNEL_COMPLEX	http://www.broadinstitute.org/gsea/msigdb/cards/VOLTAGE_GATED_POTASSIUM_CHANNEL_COMPLEX	40	0.0501	0.95	0.9182	23	17	0.575	0.425	HCN2	KCNA1	KCNA2	KCNA3	KCNA4	KCNA5	KCNA6	KCNB2	KCNC1	KCNC3	KCNC4	KCND3	KCNE1	KCNE1L	KCNE2	KCNG2	KCNH1	KCNH2	KCNH4	KCNJ1	KCNJ14	KCNJ3	KCNJ4	KCNJ5	KCNJ6	KCNJ8	KCNK1	KCNK6	KCNMA1	KCNMB2	KCNMB3	KCNMB4	KCNN1	KCNN3	KCNN4	KCNQ1	KCNQ2	KCNQ3	KCNQ5	KCNS1
MICROSOME	http://www.broadinstitute.org/gsea/msigdb/cards/MICROSOME	34	0.1609	0.8392	0.7988	21	13	0.617647	0.382353	AADAC	APOB	ATP2A2	CERS1	CERS5	COMT	COPA	CYP2A6	CYP2C19	CYP2C9	CYP39A1	CYP3A4	CYP3A5	CYP4A11	DCT	DHRS9	ERO1L	FMO3	GBA2	HSD17B3	HSD3B1	HSD3B2	HSP90B1	HSPA13	IRS1	LTC4S	MGST2	MGST3	OAS2	OAS3	POMGNT1	PTGS1	RDH16	SLC35B1	SLC9A6	SSR3	STS	STX16	STX2	TMED10
OUTER_MEMBRANE	http://www.broadinstitute.org/gsea/msigdb/cards/OUTER_MEMBRANE	24	0.419	0.5811	0.97	12	12	0.5	0.5	AIFM2	ANKH	BCL2	BNIP3	DHCR7	FIS1	GUCY2D	GUCY2F	MCL1	MFN2	MSTO1	MTX2	OPA1	PSEN1	RAB11FIP5	RAE1	RAF1	RETSAT	RHOT1	RHOT2	TOMM22	TOMM34	VDAC1	VDAC2	VDAC3
DYSTROPHIN_ASSOCIATED_GLYCOPROTEIN_COMPLEX	http://www.broadinstitute.org/gsea/msigdb/cards/DYSTROPHIN_ASSOCIATED_GLYCOPROTEIN_COMPLEX	14	0.8584	0.1417	0.1161	4	10	0.285714	0.714286	CAV3	DMD	LAMB1	MAGEE1	SGCA	SGCB	SGCD	SGCE	SGCG	SNTB1	SNTB2	SNTG1	SNTG2	SSPN
HISTONE_DEACETYLASE_COMPLEX	http://www.broadinstitute.org/gsea/msigdb/cards/HISTONE_DEACETYLASE_COMPLEX	20	0.1072	0.8929	0.7527	13	7	0.65	0.35	APPL1	APPL2	CIR1	GATAD2A	HDAC1	HDAC10	HDAC11	HDAC2	HDAC3	HDAC4	HDAC5	HDAC6	HDAC7	HDAC8	HDAC9	PHF21A	SAP18	SAP30	SUDS3	TAF6L
EXTRACELLULAR_REGION_PART	http://www.broadinstitute.org/gsea/msigdb/cards/EXTRACELLULAR_REGION_PART	299	0.8409	0.1592	0.008	124	175	0.414716	0.585284	ADAMTS13	ADAMTS5	ADAMTS9	ADM	AGRN	AIMP1	AKR1B1	AMH	AMTN	AMY2A	ANG	ANGPT2	ANGPTL1	ANGPTL2	ANGPTL3	APCS	APLP1	APOA1	APOA2	APOA5	APOD	APOL1	AREG	ASIP	ATRN	C19ORF24	C1QA	C1QB	C2	C5	C8A	CALCA	CARTPT	CAV3	CCL1	CCL13	CCL14	CCL15	CCL2	CCL20
APICAL_JUNCTION_COMPLEX	http://www.broadinstitute.org/gsea/msigdb/cards/APICAL_JUNCTION_COMPLEX	34	0.7889	0.2112	0.1079	14	20	0.411765	0.588235	AMOTL1	ASH1L	B4GALT1	CLDN1	CLDN10	CLDN11	CLDN12	CLDN14	CLDN15	CLDN16	CLDN17	CLDN18	CLDN19	CLDN2	CLDN20	CLDN22	CLDN23	CLDN3	CLDN4	CLDN5	CLDN6	CLDN7	CLDN8	CLDN9	PARD3	PARD6A	PARD6B	PDZD3	RAB13	SHROOM2	SORBS1	TJP1	VAPA	WNK4
CELL_CORTEX_PART	http://www.broadinstitute.org/gsea/msigdb/cards/CELL_CORTEX_PART	16	0.9937	0.0064	0.0084	4	12	0.25	0.75	ANLN	CLASP1	DLG4	EPB41	EPB41L2	EZR	GYPC	GYS2	LASP1	LLGL1	MAPRE1	MYH9	MYO1A	PRKCI	SHROOM2	SLC4A1	SPTA1	SPTAN1	SPTB	SPTBN1	SPTBN2	SPTBN4	TCHP	TRPC4
ENVELOPE	http://www.broadinstitute.org/gsea/msigdb/cards/ENVELOPE	165	0.8126	0.1875	0.9372	66	99	0.4	0.6	AAAS	ABCB6	ABCB7	ABCB8	ABCF2	ACN9	ADAP2	AGFG1	AIFM2	AIFM3	ALAS2	ATF6	ATP5A1	ATP5B	ATP5C1	ATP5D	ATP5E	ATP5G1	ATP5G2	ATP5G3	ATP5J	ATP5O	BAX	BCL2	BCS1L	BNIP1	BNIP2	BNIP3	BNIP3L	CASP7	CBX5	CENPF	COX15	COX18	COX6B2	CTDNEP1	CYCS	DDX19B	DHCR7	EIF5A
MICROBODY_MEMBRANE	http://www.broadinstitute.org/gsea/msigdb/cards/MICROBODY_MEMBRANE	12	0.9046	0.0955	0.7095	3	9	0.25	0.75	ABCD3	FIS1	PEX1	PEX11A	PEX12	PEX13	PEX14	PEX16	PEX19	PEX2	PEX3	PNPLA8	PXMP4
MITOCHONDRIAL_LUMEN	http://www.broadinstitute.org/gsea/msigdb/cards/MITOCHONDRIAL_LUMEN	45	0.8276	0.1725	0.5028	16	29	0.355556	0.644444	ACADM	ALDH4A1	ATP5F1	BCKDHA	BCKDHB	BCKDK	CASQ1	CS	DBT	DNAJA3	ETFA	ETFB	GRPEL1	KIAA1967	MARS2	MRPL10	MRPL12	MRPL23	MRPL40	MRPL41	MRPL42	MRPL51	MRPL52	MRPL55	MRPS10	MRPS11	MRPS12	MRPS15	MRPS16	MRPS18A	MRPS18C	MRPS21	MRPS22	MRPS24	MRPS28	MRPS35	MRPS36	NDUFAB1	NFS1	NR3C1
EARLY_ENDOSOME	http://www.broadinstitute.org/gsea/msigdb/cards/EARLY_ENDOSOME	17	0.9973	0.0028	0.6181	4	13	0.235294	0.764706	ALS2	ANKRD27	CHMP1A	CLN3	CTNS	DNER	KIAA0368	LDLRAP1	NF2	RAB14	RAB22A	RABEP1	SNX17	STEAP2	STX6	TOM1	VAMP8	WDFY1
PERINUCLEAR_REGION_OF_CYTOPLASM	http://www.broadinstitute.org/gsea/msigdb/cards/PERINUCLEAR_REGION_OF_CYTOPLASM	53	0.9524	0.0477	0.4828	20	33	0.377358	0.622642	ACHE	ACTN4	AGGF1	ANP32A	APEX1	ATP7A	ATP7B	ATXN10	ATXN2	BCL10	CAV2	CDH1	CHODL	CLN5	CYFIP1	CYFIP2	DCTN3	DNAJB6	DYNC1I1	FAF1	GTPBP4	HMGB2	HSP90B1	KIF5B	LAMB1	LRPPRC	MAGEE1	MAP1S	MTMR14	MYO16	MYO6	MYO9B	NF2	NPC1	PARK2	PICK1	RAB14	2015-09-09	SET	SLC2A4
CYTOPLASMIC_VESICLE_PART	http://www.broadinstitute.org/gsea/msigdb/cards/CYTOPLASMIC_VESICLE_PART	28	0.5293	0.4708	0.6431	13	15	0.464286	0.535714	ABCC4	AFTPH	AP1G2	AP1S1	AP2S1	ARCN1	COPA	COPB1	COPB2	COPE	COPG	COPG2	COPZ1	CSPG5	CUZD1	DMBT1	ECE2	EGFR	ICA1	KIF1B	LAMP2	LDLRAP1	NECAP2	RASSF9	SELP	SYNRG	TMED10	TMED2
CELL_CORTEX	http://www.broadinstitute.org/gsea/msigdb/cards/CELL_CORTEX	31	0.989	0.0111	0.0251	10	21	0.322581	0.677419	ANLN	ARF6	ARFIP2	CLASP1	CNKSR1	CTTN	CYTIP	DBNL	DLG4	EPB41	EPB41L2	EZR	GIPC1	GYPC	GYS2	LASP1	LLGL1	MAPRE1	MYH10	MYH9	MYO1A	MYO6	MYO9B	NCL	PAFAH1B1	PRKCI	SCIN	SHROOM2	SLC4A1	SPINK5	SPTA1	SPTAN1	SPTB	SPTBN1	SPTBN2	SPTBN4	TCHP	TRPC4	TSC1
SPINDLE_MICROTUBULE	http://www.broadinstitute.org/gsea/msigdb/cards/SPINDLE_MICROTUBULE	15	0.7819	0.2182	0.1198	6	9	0.4	0.6	BIRC5	CDC16	CDC27	CDK1	CLASP1	CLASP2	KIF11	KIF4A	KNTC1	NUMA1	PAFAH1B1	POLB	PRC1	TUBG1	TUBGCP3	ZW10
CELL_SUBSTRATE_ADHERENS_JUNCTION	http://www.broadinstitute.org/gsea/msigdb/cards/CELL_SUBSTRATE_ADHERENS_JUNCTION	16	0.3449	0.6552	0.1049	9	7	0.5625	0.4375	ACTN1	ACTN2	ACTN3	AIF1L	BCAR1	EVL	LAYN	LIMA1	NEXN	NRAP	PTPRC	SORBS1	SORBS3	SRCIN1	TRIP6	VCL
ENDOMEMBRANE_SYSTEM	http://www.broadinstitute.org/gsea/msigdb/cards/ENDOMEMBRANE_SYSTEM	216	0.8055	0.1946	0.4574	94	122	0.435185	0.564815	AAAS	AADAC	ABCC4	AFTPH	AGFG1	ALG3	AMFR	AP1G2	AP1S1	AP2S1	ARCN1	ARFGEF2	ARFIP1	ASPH	ATF6	ATP2C1	ATP7A	BAX	BCL2	BET1	BNIP1	BNIP2	BNIP3	BNIP3L	BSCL2	CASP7	CAV1	CBX5	CENPF	CHMP1A	CLCN3	CLN3	COG2	COPA	COPB1	COPB2	COPE	COPG	COPG2	COPZ1
HETEROGENEOUS_NUCLEAR_RIBONUCLEOPROTEIN_COMPLEX	http://www.broadinstitute.org/gsea/msigdb/cards/HETEROGENEOUS_NUCLEAR_RIBONUCLEOPROTEIN_COMPLEX	14	0.979	0.0211	0.1311	3	11	0.214286	0.785714	HNRNPA0	HNRNPA1	HNRNPA2B1	HNRNPF	HNRNPH1	HNRNPH2	HNRNPK	HNRNPL	HNRNPR	HNRNPU	HNRNPUL1	HNRPDL	PTBP1	RALY
LYSOSOMAL_MEMBRANE	http://www.broadinstitute.org/gsea/msigdb/cards/LYSOSOMAL_MEMBRANE	10	0.8855	0.1146	0.1746	3	7	0.3	0.7	ABCA2	CD63	CLN5	CORO1A	CTNS	LAMP2	LAMP3	MYO7A	SLC17A5	TRIM23
DNA_DIRECTED_RNA_POLYMERASEII_CORE_COMPLEX	http://www.broadinstitute.org/gsea/msigdb/cards/DNA_DIRECTED_RNA_POLYMERASEII_CORE_COMPLEX	10	0.4591	0.5411	0.1966	4	6	0.4	0.6	C19ORF2	HCLS1	MED21	POLR2A	POLR2B	POLR2D	POLR2E	POLR2J	POLR2L	PPARGC1A	SCAF11	ZNF148	ZNF281
INTERMEDIATE_FILAMENT	http://www.broadinstitute.org/gsea/msigdb/cards/INTERMEDIATE_FILAMENT	23	0.1705	0.8296	0.8091	14	9	0.608696	0.391304	BFSP2	CLIP1	DRD2	GFAP	INA	KRT1	KRT15	KRT17	KRT18	KRT19	KRT2	KRT3	KRT31	KRT5	KRT6A	LMNB1	NARF	NEFL	NEFM	PKP1	PNN	TCHP	UPP2	VIM
MITOCHONDRIAL_RESPIRATORY_CHAIN_COMPLEX_I	http://www.broadinstitute.org/gsea/msigdb/cards/MITOCHONDRIAL_RESPIRATORY_CHAIN_COMPLEX_I	15	0.6685	0.3316	0.4522	7	8	0.466667	0.533333	ND1	NDUFA1	NDUFA13	NDUFA2	NDUFA6	NDUFA9	NDUFAB1	NDUFB6	NDUFS1	NDUFS2	NDUFS3	NDUFS4	NDUFS7	NDUFS8	NDUFV1
CONDENSED_NUCLEAR_CHROMOSOME	http://www.broadinstitute.org/gsea/msigdb/cards/CONDENSED_NUCLEAR_CHROMOSOME	18	0.2722	0.7279	0.5195	9	9	0.5	0.5	CHEK1	CHMP1A	DMC1	LEPREL4	LRPPRC	MKI67IP	NOL6	RAD51	RCC1	RGS12	SMC1A	STAG3	SUV39H1	SYCE1	SYCE2	TTN	TUBG1	UBE2I
NUCLEAR_BODY	http://www.broadinstitute.org/gsea/msigdb/cards/NUCLEAR_BODY	30	0.9358	0.0644	0.5622	10	20	0.333333	0.666667	C1ORF124	CHEK2	COIL	CPSF6	DYRK1A	ELF4	GEMIN5	GEMIN6	GEMIN7	GLIS2	HIPK2	ISG20	LRCH4	NSRP1	NUAK2	NUDT21	OIP5	PML	PRPF31	RB1	RPA1	RPAIN	SLU7	SP100	SPTBN4	SRSF2	TFIP11	TIMM50	TOPBP1	TOPORS	U2AF1	UBE2I	ZBTB16
CELL_MATRIX_JUNCTION	http://www.broadinstitute.org/gsea/msigdb/cards/CELL_MATRIX_JUNCTION	18	0.3366	0.6635	0.2314	10	8	0.555556	0.444444	ACTN1	ACTN2	ACTN3	AIF1L	BCAR1	DST	ERBB2IP	EVL	LAYN	LIMA1	NEXN	NRAP	PTPRC	SORBS1	SORBS3	SRCIN1	TRIP6	VCL
MYOSIN_COMPLEX	http://www.broadinstitute.org/gsea/msigdb/cards/MYOSIN_COMPLEX	15	0.4978	0.5024	0.576	8	7	0.533333	0.466667	BMF	DYNLL2	MYH6	MYH7	MYL3	MYL4	MYL5	MYL6	MYL6B	MYL9	MYLPF	MYO18B	MYO1C	MYO6	MYOM1	SHROOM1
CONTRACTILE_FIBER_PART	http://www.broadinstitute.org/gsea/msigdb/cards/CONTRACTILE_FIBER_PART	22	0.6322	0.368	0.4568	10	12	0.454545	0.545455	ABRA	ACTA1	DES	DMD	KRT19	MYL3	MYL5	MYL6B	MYL9	MYLPF	MYOM1	MYOZ2	NEB	SVIL	TNNC1	TNNI3	TNNT2	TPM1	TPM2	TPM3	TPM4	TTN	VCL
MICROTUBULE	http://www.broadinstitute.org/gsea/msigdb/cards/MICROTUBULE	30	0.9637	0.0365	0.1472	9	21	0.3	0.7	ARHGEF2	BIRC5	CDC16	CDC27	CDK1	CEP57	CLASP1	CLASP2	GAS8	HDAC6	KIF11	KIF4A	KNTC1	MAP1S	MAP3K11	MAPRE1	MAPT	MARK4	NUMA1	PAFAH1B1	POLB	PRC1	2015-09-09	SIRT2	TBCC	TBCD	TBCE	TPT1	TUBG1	TUBGCP2	TUBGCP3	ZW10
ORGANELLE_OUTER_MEMBRANE	http://www.broadinstitute.org/gsea/msigdb/cards/ORGANELLE_OUTER_MEMBRANE	24	0.419	0.5811	0.97	12	12	0.5	0.5	AIFM2	BCL2	BNIP3	DHCR7	FIS1	GUCY2D	GUCY2F	MCL1	MFN2	MSTO1	MTX2	OPA1	PSEN1	RAB11FIP5	RAE1	RAF1	RETSAT	RHOT1	RHOT2	TOMM22	TOMM34	VDAC1	VDAC2	VDAC3
ORGANELLE_ENVELOPE	http://www.broadinstitute.org/gsea/msigdb/cards/ORGANELLE_ENVELOPE	165	0.8126	0.1875	0.9372	66	99	0.4	0.6	AAAS	ABCB6	ABCB7	ABCB8	ABCF2	ACN9	ADAP2	AGFG1	AIFM2	AIFM3	ALAS2	ATF6	ATP5A1	ATP5B	ATP5C1	ATP5D	ATP5E	ATP5G1	ATP5G2	ATP5G3	ATP5J	ATP5O	BAX	BCL2	BCS1L	BNIP1	BNIP2	BNIP3	BNIP3L	CASP7	CBX5	CENPF	COX15	COX18	COX6B2	CTDNEP1	CYCS	DDX19B	DHCR7	EIF5A
LIPID_RAFT	http://www.broadinstitute.org/gsea/msigdb/cards/LIPID_RAFT	28	0.36	0.6401	0.1269	14	14	0.5	0.5	ABCA1	BTK	CARD11	CAV1	CAV2	CD24	CD48	CD55	CD79A	CLN3	FLOT1	GHSR	ITLN1	LAT	LAT2	LAX1	LCK	LYN	MAL	MALL	PAG1	PI4K2A	PIKFYVE	PPT1	PRNP	SHH	SORBS1	STOM	STX12
INTEGRAL_TO_PLASMA_MEMBRANE	http://www.broadinstitute.org/gsea/msigdb/cards/INTEGRAL_TO_PLASMA_MEMBRANE	909	0.4412	0.5589	0.1272	431	478	0.474147	0.525853	ABCA1	ABCB11	ABCB4	ABCC1	ABCC2	ABCC3	ABCC5	ABCD2	ACCN1	ACCN2	ACCN3	ACCN4	ACVR1	ACVR1B	ACVR1C	ACVR2A	ACVR2B	ACVRL1	ADAM17	ADAM2	ADAM23	ADAM29	ADAM8	ADAM9	ADCY3	ADCY7	ADCY9	ADCYAP1R1	ADORA1	ADORA2A	ADORA2B	ADORA3	ADRA1A	ADRA1B	ADRA1D	ADRA2A	ADRA2B	ADRA2C	ADRB1	ADRB2
CELL_PROJECTION	http://www.broadinstitute.org/gsea/msigdb/cards/CELL_PROJECTION	101	0.8075	0.1926	0.2217	42	59	0.415842	0.584158	ABI1	ABI3	ACTN1	ACTN2	ACTN3	ACTN4	AKAP4	ALS2	AMOT	APBB1	APBB2	ARAP3	ARF6	ARFIP2	ATP6V0A4	B4GALT1	BCAR1	CABP4	CACNA1A	CCDC88A	CD2AP	CDC42	CDH13	CDH23	CDK5	CDK5R1	CDK6	CEP290	CLIC1	CLIC4	CLIC5	CLN3	CROCC	CTTN	CYFIP1	DBNL	DFNB31	DNAH9	DNAI1	DNAI2
SPLICEOSOME	http://www.broadinstitute.org/gsea/msigdb/cards/SPLICEOSOME	50	0.6802	0.3199	0.6826	20	30	0.4	0.6	API5	BCAS2	CDC40	CWC22	DDX23	DHX15	DHX8	EFTUD2	GEMIN2	HNRNPA1	HNRNPA2B1	HNRNPC	HNRNPM	IVNS1ABP	LSM4	PDCD7	PHF5A	PPIH	PRPF18	PRPF8	SF1	SF3A1	SF3A2	SF3A3	SF3B2	SF3B3	SF3B4	SLU7	SMNDC1	SNRNP200	SNRNP25	SNRNP40	SNRNP48	SNRNP70	SNRPA	SNRPA1	SNRPB	SNRPB2	SNRPC	SNRPD2
NUCLEAR_UBIQUITIN_LIGASE_COMPLEX	http://www.broadinstitute.org/gsea/msigdb/cards/NUCLEAR_UBIQUITIN_LIGASE_COMPLEX	11	0.6485	0.3516	0.4153	5	6	0.454545	0.545455	ANAPC11	ANAPC4	ANAPC5	BARD1	BRCA1	BRCC3	BRE	BUB1B	CDC23	CDC26	FZR1
VACUOLAR_MEMBRANE	http://www.broadinstitute.org/gsea/msigdb/cards/VACUOLAR_MEMBRANE	11	0.8883	0.112	0.3176	3	8	0.272727	0.727273	ABCA2	ATP6V1B1	CD63	CLN5	CORO1A	CTNS	LAMP2	LAMP3	MYO7A	SLC17A5	TRIM23
ACTIN_FILAMENT	http://www.broadinstitute.org/gsea/msigdb/cards/ACTIN_FILAMENT	18	0.6505	0.3496	0.467	7	11	0.388889	0.611111	ACTA1	ACTC1	ACTN2	ACTN3	AMOT	CD2AP	ESPN	EZR	GAS2	IQGAP1	MYO1A	MYO1C	MYO3A	MYO6	MYO9B	PALLD	SHROOM4	TSC1
RUFFLE	http://www.broadinstitute.org/gsea/msigdb/cards/RUFFLE	31	0.9947	0.0054	0.0473	8	23	0.258065	0.741935	ALS2	ARAP3	ARF6	ARFIP2	BCAR1	CD2AP	CDK6	CTTN	CYFIP1	EZR	FGD1	FGD2	FGD4	FGD5	FGD6	INPP5J	ITGA5	ITGB1	ITGB1BP1	LAYN	MTMR14	MYH9	MYO5A	MYO6	NME2	PDPN	S100A11	S100A6	S100B	TESC	TLN1
RIBOSOME	http://www.broadinstitute.org/gsea/msigdb/cards/RIBOSOME	39	0.7149	0.2852	0.5698	13	26	0.333333	0.666667	APEX1	FAU	FMR1	MRPL10	MRPL12	MRPL23	MRPL40	MRPL41	MRPL42	MRPL51	MRPL52	MRPL55	MRPS10	MRPS11	MRPS12	MRPS15	MRPS16	MRPS18A	MRPS18C	MRPS21	MRPS22	MRPS24	MRPS28	MRPS35	MRPS36	NR0B1	NUFIP2	RPL13A	RPL15	RPL27	RPL3L	RPL7A	RPL9	RPS11	RPS4X	RPS7	RRBP1	SERP1	SRP68
ENDOSOME	http://www.broadinstitute.org/gsea/msigdb/cards/ENDOSOME	64	0.9816	0.0185	0.2658	22	42	0.34375	0.65625	ADRA2C	ADRB2	ALS2	ANKFY1	ANKRD27	ARF6	ATP7A	ATP7B	AVPR1A	AVPR1B	AVPR2	BACE1	BET1L	CCR5	CD79A	CHMP1A	CLIP1	CLN3	CTNS	CTSE	DNER	EGFR	FPR1	FYN	IGF2R	IL15	KIAA0368	LAMP1	LAMP2	LDLRAP1	LHCGR	LYST	MAL	NF2	PI4KB	PLIN3	RAB14	RAB21	RAB22A	RAB5B
NUCLEAR_ENVELOPE	http://www.broadinstitute.org/gsea/msigdb/cards/NUCLEAR_ENVELOPE	71	0.6938	0.3063	0.7046	27	44	0.380282	0.619718	AAAS	AGFG1	ATF6	BCL2	BNIP1	BNIP2	BNIP3	BNIP3L	CBX5	CENPF	CTDNEP1	DDX19B	DHCR7	EIF5A	EMD	EPC1	FAM156A	GLE1	GNAZ	GUCY2D	GUCY2F	HTATIP2	IPO5	IPO7	KPNA1	KPNA3	KPNB1	LBR	LEMD3	LMNB1	MATR3	MRPL19	MYO6	NARF	NPC1	NRM	NUP107	NUP133	NUP153	NUP160
MEMBRANE_ENCLOSED_LUMEN	http://www.broadinstitute.org/gsea/msigdb/cards/MEMBRANE_ENCLOSED_LUMEN	430	0.7836	0.2165	0.7216	170	260	0.395349	0.604651	ABL1	ACADM	ACN9	ACTB	ACTL6A	ACTL6B	ALDH4A1	ANG	APPL1	APPL2	APTX	ARID1A	ARID1B	ARID4A	ARNTL	ASF1A	ASH2L	ASNA1	ATF6	ATP5F1	ATXN1	ATXN3	BCKDHA	BCKDHB	BCKDK	BNIP3	C15ORF29	C19ORF2	C1ORF124	CALR	CASQ1	CBX1	CCNO	CCNT1	CD3EAP	CDK8	CDK9	CDKN2A	CDKN2AIP	CENPF
DNA_DIRECTED_RNA_POLYMERASEII_HOLOENZYME	http://www.broadinstitute.org/gsea/msigdb/cards/DNA_DIRECTED_RNA_POLYMERASEII_HOLOENZYME	63	0.3658	0.6343	0.6413	27	36	0.428571	0.571429	C19ORF2	CDK8	CPSF3L	EDF1	ELP3	ELP4	ERCC2	ERCC3	ERCC5	GTF2F1	GTF2H1	GTF2H4	HCLS1	IKBKAP	INTS1	INTS10	INTS12	INTS2	INTS3	INTS4	INTS5	INTS6	INTS7	INTS8	INTS9	MED1	MED11	MED12	MED13	MED14	MED16	MED17	MED18	MED21	MED22	MED26	MED30	MED4	MED6	MED8
MITOCHONDRIAL_INNER_MEMBRANE	http://www.broadinstitute.org/gsea/msigdb/cards/MITOCHONDRIAL_INNER_MEMBRANE	65	0.8412	0.1589	0.7539	23	42	0.353846	0.646154	ABCB7	AIFM3	ALAS2	ATP5A1	ATP5B	ATP5C1	ATP5D	ATP5E	ATP5G1	ATP5G2	ATP5G3	ATP5J	ATP5O	BCS1L	COX15	COX18	COX6B2	HCCS	HSD3B1	HSD3B2	IMMT	MPV17	MRPL32	ND1	NDUFA1	NDUFA13	NDUFA2	NDUFA6	NDUFA9	NDUFAB1	NDUFB6	NDUFS1	NDUFS2	NDUFS3	NDUFS4	NDUFS7	NDUFS8	NDUFV1	NNT	OPA1
APICAL_PART_OF_CELL	http://www.broadinstitute.org/gsea/msigdb/cards/APICAL_PART_OF_CELL	17	0.0487	0.9514	0.3441	11	6	0.647059	0.352941	AKAP7	AQP2	ATP6V0A4	ATP8B1	CFTR	MAL	PDZD3	PKHD1	RHCG	SHROOM2	SHROOM3	SLC30A5	SLC34A3	SLC46A1	STX3	TCHP	USH1C
CLATHRIN_COATED_VESICLE	http://www.broadinstitute.org/gsea/msigdb/cards/CLATHRIN_COATED_VESICLE	37	0.8506	0.1495	0.8652	18	19	0.486486	0.513514	AFTPH	AMPH	AP1G1	AP1G2	AP1S1	AP2S1	APBA1	ATP7A	CLN3	DMXL2	EGFR	FURIN	GOPC	HCRT	ICA1	IGF2R	LDLRAP1	MALL	MT3	MYO6	NECAP2	PPT1	RAB14	RAB35	RAB3A	RASSF9	2015-09-05	SLC30A3	SNAPIN	SPG21	STEAP2	STX6	SVOP	SYN3	SYNRG	TRAPPC4	VWF
MICROTUBULE_ORGANIZING_CENTER	http://www.broadinstitute.org/gsea/msigdb/cards/MICROTUBULE_ORGANIZING_CENTER	63	0.5732	0.4269	0.7221	29	34	0.460317	0.539683	ABCA2	AKAP9	ALMS1	ALS2	APC	AURKC	AZI1	BBS4	BIRC5	BRCA2	BUB1	CCP110	CDC16	CDC27	CDK5RAP2	CEP250	CEP290	CEP41	CEP57	CEP63	CETN1	CETN3	CHMP1A	CKAP5	CLASP1	CNTRL	CNTROB	CROCC	CTAG2	DCTN2	DCTN4	DLGAP5	ESPL1	HAUS2	KATNB1	KIAA0368	KIF15	KIF20B	KPTN	LCK
COATED_VESICLE_MEMBRANE	http://www.broadinstitute.org/gsea/msigdb/cards/COATED_VESICLE_MEMBRANE	17	0.2608	0.7393	0.3112	10	7	0.588235	0.411765	AFTPH	AP1G2	AP1S1	AP2S1	ARCN1	COPA	COPB1	COPB2	COPE	COPG	COPG2	COPZ1	EGFR	LDLRAP1	NECAP2	RASSF9	SYNRG
NICOTINIC_ACETYLCHOLINE_GATED_RECEPTOR_CHANNEL_COMPLEX	http://www.broadinstitute.org/gsea/msigdb/cards/NICOTINIC_ACETYLCHOLINE_GATED_RECEPTOR_CHANNEL_COMPLEX	11	0.0733	0.9268	0.2438	8	3	0.727273	0.272727	CHRNA1	CHRNA2	CHRNA3	CHRNA4	CHRNA6	CHRNA7	CHRNB2	CHRNB3	CHRNB4	CHRND	CHRNE
TRANSPORT_VESICLE	http://www.broadinstitute.org/gsea/msigdb/cards/TRANSPORT_VESICLE	30	0.9723	0.0278	0.0699	11	19	0.366667	0.633333	AFTPH	AP1AR	AP1G2	AP1S1	AP3S1	APH1B	ATP7A	BGN	C14ORF1	CAV2	CRISPLD2	FURIN	GALNTL2	GOPC	IGF2R	KIAA0368	LDLRAP1	NRSN1	NRSN2	PLEKHF2	RAB14	RASSF9	SPG21	SSPN	STEAP2	SYNRG	SYT13	TGOLN2	TMEM168	TMEM187	YIPF1	YIPF2	YIPF3
CELL_SOMA	http://www.broadinstitute.org/gsea/msigdb/cards/CELL_SOMA	9	0.3889	0.6112	0.2079	4	5	0.444444	0.555556	ANG	ATXN10	CAMK2N1	CDK5	CDK5R1	EFHC1	MAP1S	NRSN1	SOD1	TGFB2
REPLICATION_FORK	http://www.broadinstitute.org/gsea/msigdb/cards/REPLICATION_FORK	17	0.6508	0.3493	0.4222	6	11	0.352941	0.647059	BCL6	CDT1	MCM3	MCM7	PCNA	POLA1	PURA	PURB	RFC1	RFC2	RFC3	RFC4	RFC5	RPA1	RPA2	RPA3	RPA4	ZMIZ2
ACTIN_CYTOSKELETON	http://www.broadinstitute.org/gsea/msigdb/cards/ACTIN_CYTOSKELETON	119	0.7476	0.2525	0.4423	51	68	0.428571	0.571429	ABLIM1	ABLIM2	ABRA	ACTA1	ACTC1	ACTL7B	ACTN2	ACTN3	ACTR1A	ACTR1B	ACTR2	ACTR3	AIF1L	AMOT	AMPH	ANLN	ARPC1A	ARPC1B	ARPC2	ARPC3	ARPC4	ARPC5	AVIL	BIN1	BMF	CAPG	CAPZA1	CAPZA2	CAPZB	CASK	CD2AP	CDC42EP3	CDH1	CLIC4	CLIC5	CORO1A	CORO1C	CTTNBP2NL	DAG1	DAPK1
U12_DEPENDENT_SPLICEOSOME	http://www.broadinstitute.org/gsea/msigdb/cards/U12_DEPENDENT_SPLICEOSOME	11	0.9011	0.099	0.6508	1	10	0.0909091	0.909091	DDX23	DHX15	PDCD7	PRPF8	SNRNP200	SNRNP25	SNRNP40	SNRNP48	ZCRB1	ZMAT5	ZRSR2
RNA_POLYMERASE_COMPLEX	http://www.broadinstitute.org/gsea/msigdb/cards/RNA_POLYMERASE_COMPLEX	15	0.7156	0.2845	0.4409	4	11	0.266667	0.733333	C19ORF2	HCLS1	MED21	POLR1C	POLR2A	POLR2B	POLR2D	POLR2E	POLR2J	POLR2L	POLR3C	POLR3G	POLR3H	POLR3K	PPARGC1A	SCAF11	ZNF148	ZNF281
CYTOPLASMIC_MEMBRANE_BOUND_VESICLE	http://www.broadinstitute.org/gsea/msigdb/cards/CYTOPLASMIC_MEMBRANE_BOUND_VESICLE	110	0.8373	0.1628	0.9381	50	60	0.454545	0.545455	ABCA1	ABCA2	ABCA3	ABCC4	ADAM10	AFTPH	AMPH	ANP32E	AP1AR	AP1G1	AP1G2	AP1S1	AP2S1	AP3B2	AP3S1	APBA1	APH1B	APOA1	ARCN1	ARHGDIB	ARHGDIG	ATP7A	ATP7B	AZU1	BGN	BRCA2	C14ORF1	CAV2	CD207	CLN3	COPA	COPB1	COPB2	COPE	COPG	COPG2	COPZ1	CRISP3	CRISPLD2	CSPG5
NUCLEAR_DNA_DIRECTED_RNA_POLYMERASE_COMPLEX	http://www.broadinstitute.org/gsea/msigdb/cards/NUCLEAR_DNA_DIRECTED_RNA_POLYMERASE_COMPLEX	15	0.7156	0.2845	0.4409	4	11	0.266667	0.733333	C19ORF2	HCLS1	MED21	POLR1C	POLR2A	POLR2B	POLR2D	POLR2E	POLR2J	POLR2L	POLR3C	POLR3G	POLR3H	POLR3K	PPARGC1A	SCAF11	ZNF148	ZNF281
MICROBODY_PART	http://www.broadinstitute.org/gsea/msigdb/cards/MICROBODY_PART	13	0.837	0.1631	0.5673	4	9	0.307692	0.692308	ABCD3	FIS1	PEX1	PEX11A	PEX12	PEX13	PEX14	PEX16	PEX19	PEX2	PEX3	PNPLA8	PXMP4	SLC27A2
DENDRITE	http://www.broadinstitute.org/gsea/msigdb/cards/DENDRITE	15	0.1784	0.8217	0.8889	7	8	0.466667	0.533333	ACTN2	ATXN10	BNIP3	CAMK2N1	CDK5	CDK5R1	DNER	GRIN1	MAGEE1	MAP1S	NF1	OPA1	RAB27A	SOD1	SYNPO	TRAPPC4
MEMBRANE_FRACTION	http://www.broadinstitute.org/gsea/msigdb/cards/MEMBRANE_FRACTION	313	0.8789	0.1212	0.3558	138	175	0.440895	0.559105	A4GALT	A4GNT	AADAC	ABCA1	ABCA3	ABCA4	ABCB1	ABCB11	ABCB4	ABCB8	ABCC1	ABCC3	ABCC4	ABCC5	ACE	ADAM18	ADCY8	ADORA2A	ADRM1	AKAP13	ALS2	AMFR	APOB	ARF6	ARFRP1	ARRB1	ATP1A1	ATP2A2	ATP6V0E1	ATP6V1F	ATP8B1	AVEN	B4GALNT1	BACE2	BCAR1	BCL2L10	BCL2L11	BEST1	BFAR	BID
KINETOCHORE	http://www.broadinstitute.org/gsea/msigdb/cards/KINETOCHORE	25	0.7754	0.2247	0.1455	9	16	0.36	0.64	APC	BUB1	BUB1B	BUB3	CENPC1	CENPE	CENPF	CLASP1	CLIP1	DCTN2	DSN1	KIF22	MAD2L1	MIS12	NSL1	PAFAH1B1	PMF1	PSEN1	PSEN2	SMC1A	SUGT1	SUMO3	ZW10	ZWILCH	ZWINT
NUCLEAR_CHROMATIN	http://www.broadinstitute.org/gsea/msigdb/cards/NUCLEAR_CHROMATIN	14	0.6695	0.3307	0.9746	6	8	0.428571	0.571429	ATRX	CBX1	CBX5	FOXC1	H1FNT	H2AFY	H2AFY2	KLHDC3	NPM2	NUFIP1	PAM	RCC1	TIMELESS	TIPIN
NUCLEOPLASM_PART	http://www.broadinstitute.org/gsea/msigdb/cards/NUCLEOPLASM_PART	202	0.693	0.3071	0.8012	83	119	0.410891	0.589109	ACTB	ACTL6A	ACTL6B	APPL1	APPL2	ARID1A	ARID1B	ARID4A	ARNTL	ASF1A	ASH2L	ATXN1	C19ORF2	C1ORF124	CD3EAP	CDK8	CDK9	CHAF1A	CHAF1B	CHEK2	CIR1	CLOCK	COIL	CPSF1	CPSF3L	CPSF6	DYRK1A	EDF1	EED	ELF4	ELL2	ELP2	ELP3	ELP4	EPAS1	ERCC2	ERCC3	ERCC5	ERCC6	EZH2
RECEPTOR_COMPLEX	http://www.broadinstitute.org/gsea/msigdb/cards/RECEPTOR_COMPLEX	53	0.9791	0.021	0.0355	20	33	0.377358	0.622642	ACVR1	ACVR1C	ADRB2	ADRB3	BCL10	BMPR1B	CARD11	CD247	CD79A	CHRNA1	CHRNA2	CHRNA3	CHRNA4	CHRNA6	CHRNA7	CHRNB2	CHRNB3	CHRNB4	CHRND	CHRNE	CSF2RB	GRIN1	IL13RA1	IL28RA	IL29	IL6R	ITGA1	ITGA10	ITGA11	ITGA2	ITGA3	ITGA5	ITGA8	ITGA9	ITGAD	ITGAE	ITGAM	ITGAX	ITGB3	ITGB4
SECRETORY_GRANULE	http://www.broadinstitute.org/gsea/msigdb/cards/SECRETORY_GRANULE	17	0.7633	0.2368	0.8538	7	10	0.411765	0.588235	ABCA3	ABCC4	AZU1	BRCA2	CRISP3	CUZD1	HPS4	ICA1	LAMP2	PAM	SCG5	SELP	SLC30A5	SPACA3	SPINK5	TMED10	TMED2	VWF
BASOLATERAL_PLASMA_MEMBRANE	http://www.broadinstitute.org/gsea/msigdb/cards/BASOLATERAL_PLASMA_MEMBRANE	34	0.6089	0.3912	0.3744	17	17	0.5	0.5	ACTN1	ACTN2	ACTN3	AIF1L	ATP7A	ATP7B	B4GALT1	BCAR1	BEST1	BSND	CADM1	CLDN19	DLG1	DST	ERBB2IP	EVL	LAYN	LDLRAP1	LIMA1	MET	MUC20	MYO1C	NEXN	NRAP	PTPRC	SLC16A10	SLC4A11	SORBS1	SORBS3	SRCIN1	STX2	STX4	TJP1	TRIP6	VCL
INTEGRAL_TO_ORGANELLE_MEMBRANE	http://www.broadinstitute.org/gsea/msigdb/cards/INTEGRAL_TO_ORGANELLE_MEMBRANE	48	0.8972	0.1029	0.8719	23	25	0.479167	0.520833	ABCD3	AMFR	ATP7A	BNIP1	BNIP3	BSCL2	CLN3	COX18	DERL1	DERL2	DERL3	DHRS9	DOLPP1	DPM3	EDEM1	ENTPD4	ERN1	EXT1	FIS1	GPAA1	LARGE	LBR	LEMD3	LRIT1	MAN1C1	PCSK7	PEX11A	PEX12	PEX13	PEX16	PEX2	PEX3	PIGK	PIGS	PIGT	PIGU	PSEN1	PSEN2	QSOX1	RER1
EXTRACELLULAR_SPACE	http://www.broadinstitute.org/gsea/msigdb/cards/EXTRACELLULAR_SPACE	209	0.2855	0.7146	0.0242	99	110	0.473684	0.526316	ADM	AIMP1	AKR1B1	AMH	AMY2A	ANG	ANGPT2	ANGPTL1	ANGPTL2	ANGPTL3	APCS	APOA1	APOA2	APOA5	APOD	APOL1	AREG	ASIP	ATRN	C1QA	C1QB	C2	C5	C8A	CALCA	CARTPT	CCL1	CCL13	CCL14	CCL15	CCL2	CCL20	CCL22	CCL4	CCL7	CD5L	CDH13	CEACAM8	CETP	CFH
MITOCHONDRIAL_RESPIRATORY_CHAIN	http://www.broadinstitute.org/gsea/msigdb/cards/MITOCHONDRIAL_RESPIRATORY_CHAIN	24	0.7191	0.281	0.6039	10	14	0.416667	0.583333	BCS1L	COX15	ND1	NDUFA1	NDUFA13	NDUFA2	NDUFA6	NDUFA9	NDUFAB1	NDUFB6	NDUFS1	NDUFS2	NDUFS3	NDUFS4	NDUFS7	NDUFS8	NDUFV1	NNT	OXA1L	SDHA	SURF1	UQCRB	UQCRC1	UQCRH
GOLGI_STACK	http://www.broadinstitute.org/gsea/msigdb/cards/GOLGI_STACK	13	0.7188	0.2813	0.5854	5	8	0.384615	0.615385	AP4M1	B3GALT6	B4GALT1	CLN3	GOLGA5	GOLGB1	NECAB3	OCRL	RAB14	RAB30	SGMS1	TRAPPC4	ZFYVE1
FOCAL_ADHESION	http://www.broadinstitute.org/gsea/msigdb/cards/FOCAL_ADHESION	13	0.6151	0.385	0.203	6	7	0.461538	0.538462	ACTN1	ACTN2	ACTN3	AIF1L	BCAR1	EVL	LAYN	LIMA1	PTPRC	SORBS3	SRCIN1	TRIP6	VCL
ER_GOLGI_INTERMEDIATE_COMPARTMENT	http://www.broadinstitute.org/gsea/msigdb/cards/ER_GOLGI_INTERMEDIATE_COMPARTMENT	22	0.9805	0.0196	0.4874	4	18	0.181818	0.818182	ANPEP	ERGIC2	ERGIC3	ERP44	FN1	GOLGB1	IST1	KDELR1	MAN1A1	NUCB1	NUCB2	P4HB	PDIA6	RAB37	RGMB	SEC23IP	SERPINH1	SURF4	TMED10	TMED2	TMED5	TMED9	UGGT1	YIF1A
INTRACELLULAR_NON_MEMBRANE_BOUND_ORGANELLE	http://www.broadinstitute.org/gsea/msigdb/cards/INTRACELLULAR_NON_MEMBRANE_BOUND_ORGANELLE	578	0.7151	0.285	0.4279	252	326	0.435986	0.564014	ABCA2	ABL1	ABLIM1	ABLIM2	ABRA	ACD	ACTA1	ACTB	ACTC1	ACTG1	ACTL7A	ACTL7B	ACTN2	ACTN3	ACTR1A	ACTR1B	ACTR2	ACTR3	AIF1L	AKAP4	AKAP9	ALMS1	ALS2	AMOT	AMPH	ANG	ANLN	ANXA1	APC	APEX1	APPBP2	APTX	ARHGDIA	ARHGDIB	ARHGEF2	ARL8A	ARL8B	ARPC1A	ARPC1B	ARPC2
MEMBRANE_COAT	http://www.broadinstitute.org/gsea/msigdb/cards/MEMBRANE_COAT	17	0.0498	0.9503	0.3817	11	6	0.647059	0.352941	AFTPH	AP1G2	AP1S1	AP2S1	AP3S1	ARCN1	COPA	COPB1	COPB2	COPE	COPG	COPG2	COPZ1	EGFR	LDLRAP1	NECAP2	SYNRG
CENTROSOME	http://www.broadinstitute.org/gsea/msigdb/cards/CENTROSOME	54	0.6498	0.3503	0.4449	23	31	0.425926	0.574074	AKAP9	ALMS1	ALS2	APC	AURKC	AZI1	BBS4	BIRC5	BRCA2	CCP110	CDC16	CDC27	CDK5RAP2	CEP250	CEP290	CEP41	CEP57	CEP63	CETN1	CETN3	CKAP5	CLASP1	CNTRL	CNTROB	CROCC	CTAG2	DCTN2	DCTN4	DLGAP5	ESPL1	HAUS2	KATNB1	KIAA0368	KIF15	KIF20B	LCK	MAP3K11	MARK4	NDE1	NEK2
PROTON_TRANSPORTING_TWO_SECTOR_ATPASE_COMPLEX	http://www.broadinstitute.org/gsea/msigdb/cards/PROTON_TRANSPORTING_TWO_SECTOR_ATPASE_COMPLEX	15	0.8469	0.1532	0.8516	4	11	0.266667	0.733333	ATP5A1	ATP5B	ATP5C1	ATP5D	ATP5E	ATP5G1	ATP5G2	ATP5G3	ATP5O	ATP6AP1	ATP6V1A	ATP6V1B1	ATP6V1C1	ATP6V1E1	ATP6V1F
NUCLEAR_MEMBRANE	http://www.broadinstitute.org/gsea/msigdb/cards/NUCLEAR_MEMBRANE	50	0.6243	0.3758	0.6248	20	30	0.4	0.6	AAAS	AGFG1	BCL2	DDX19B	DHCR7	EIF5A	EPC1	GLE1	GUCY2D	GUCY2F	IPO5	IPO7	KPNA1	KPNA3	KPNB1	LBR	LEMD3	LMNB1	MATR3	MRPL19	MYO6	NARF	NUP107	NUP133	NUP153	NUP160	NUP214	NUP50	NUP54	NUP62	NUP88	NUP98	NUTF2	NXT1	PRICKLE1	PSEN1	PSEN2	RAE1	RANBP2	RANGAP1
MACROMOLECULAR_COMPLEX	http://www.broadinstitute.org/gsea/msigdb/cards/MACROMOLECULAR_COMPLEX	909	0.8644	0.1357	0.8355	373	536	0.410341	0.589659	A1CF	AAAS	ABAT	ABCA7	ABCB8	ABCD2	ABCD4	ABCF2	ACD	ACLY	ACR	ACTB	ACTL6A	ACTL6B	ACTN4	ACTR1A	ACTR1B	ACTR2	ACTR3	ACVR1	ACVR1C	ADRB2	ADRB3	ADRM1	AFTPH	AGFG1	AGL	AIMP1	ALB	ALS2	ANAPC11	ANAPC4	ANAPC5	ANG	AP1G2	AP1S1	AP2S1	AP3S1	APC	APC2
NUCLEAR_PORE	http://www.broadinstitute.org/gsea/msigdb/cards/NUCLEAR_PORE	31	0.6365	0.3636	0.6144	10	21	0.322581	0.677419	AAAS	AGFG1	DDX19B	EIF5A	GLE1	IPO5	IPO7	KPNA1	KPNA3	KPNB1	NUP107	NUP133	NUP153	NUP160	NUP214	NUP50	NUP54	NUP62	NUP88	NUP98	NUTF2	NXT1	RAE1	RANBP2	RANGAP1	SENP2	SNUPN	SUMO1	TMEM48	TPR	XPO7
NUCLEOLAR_PART	http://www.broadinstitute.org/gsea/msigdb/cards/NUCLEOLAR_PART	18	0.6498	0.3504	0.7307	7	11	0.388889	0.611111	CD3EAP	CDKN2AIP	EMG1	KRR1	NHP2	NOC4L	NOL6	NOP10	POLR1C	POP1	POP7	RPP30	RPP38	RPP40	RRP9	SURF6	UTP18	UTP20
MITOCHONDRION	http://www.broadinstitute.org/gsea/msigdb/cards/MITOCHONDRION	323	0.8618	0.1383	0.8617	118	205	0.365325	0.634675	AASS	ABAT	ABCB6	ABCB7	ABCB8	ABCE1	ABCF2	ACADM	ACADS	ACADSB	ACADVL	ACAT1	ACN9	ACO2	ACOT2	ACOT9	ACP6	ADAP2	AFG3L2	AGPAT5	AIFM1	AIFM2	AIFM3	AK3	ALAS2	ALDH4A1	ALDH5A1	AMACR	AMT	ARG2	ASAH2	ATP5A1	ATP5B	ATP5C1	ATP5D	ATP5E	ATP5F1	ATP5G1	ATP5G2	ATP5G3
MITOCHONDRIAL_ENVELOPE	http://www.broadinstitute.org/gsea/msigdb/cards/MITOCHONDRIAL_ENVELOPE	95	0.6835	0.3166	0.8968	39	56	0.410526	0.589474	ABCB6	ABCB7	ABCB8	ABCF2	ACN9	ADAP2	AIFM2	AIFM3	ALAS2	ATP5A1	ATP5B	ATP5C1	ATP5D	ATP5E	ATP5G1	ATP5G2	ATP5G3	ATP5J	ATP5O	BAX	BCL2	BCS1L	BNIP3	CASP7	COX15	COX18	COX6B2	CYCS	FIS1	GATM	HADHB	HCCS	HSD3B1	HSD3B2	HTRA2	IMMT	MAOB	MCL1	MFN2	MPV17
CORTICAL_CYTOSKELETON	http://www.broadinstitute.org/gsea/msigdb/cards/CORTICAL_CYTOSKELETON	12	0.9041	0.096	0.0246	4	8	0.333333	0.666667	CLASP1	DLG4	EPB41	EPB41L2	EZR	GYPC	GYS2	LASP1	LLGL1	MAPRE1	MYO1A	SHROOM2	SLC4A1	SPTA1	SPTAN1	SPTB	SPTBN1	SPTBN2	SPTBN4	TRPC4
TRANS_GOLGI_NETWORK	http://www.broadinstitute.org/gsea/msigdb/cards/TRANS_GOLGI_NETWORK	19	0.0106	0.9895	0.7485	12	7	0.631579	0.368421	AP4B1	ATP2C1	ATP7A	ATP7B	ATXN2	CBY1	CHST2	CHST4	CLN3	GGA2	GGA3	GNAS	GOLGA4	KIAA0368	NBEA	RAB11A	RBFOX1	SLC9A7	SMPD4	TAS2R16	TGOLN2
RESPIRATORY_CHAIN_COMPLEX_I	http://www.broadinstitute.org/gsea/msigdb/cards/RESPIRATORY_CHAIN_COMPLEX_I	15	0.6685	0.3316	0.4522	7	8	0.466667	0.533333	ND1	NDUFA1	NDUFA13	NDUFA2	NDUFA6	NDUFA9	NDUFAB1	NDUFB6	NDUFS1	NDUFS2	NDUFS3	NDUFS4	NDUFS7	NDUFS8	NDUFV1
EXTRACELLULAR_MATRIX	http://www.broadinstitute.org/gsea/msigdb/cards/EXTRACELLULAR_MATRIX	97	0.9767	0.0234	0.0133	28	69	0.28866	0.71134	ADAMTS13	ADAMTS5	ADAMTS9	AGRN	AMTN	ANG	APLP1	CAV3	CD248	CHAD	CHI3L1	COL10A1	COL11A1	COL13A1	COL15A1	COL16A1	COL18A1	COL1A2	COL3A1	COL4A2	COL4A3	COL4A4	COL4A5	COL5A1	COL5A2	COL5A3	COL6A3	COL7A1	COL8A1	COL9A1	COL9A2	COL9A3	COLQ	COMP	CTGF	DGCR6	DMD	DMP1	DSPP	DST
SMALL_RIBOSOMAL_SUBUNIT	http://www.broadinstitute.org/gsea/msigdb/cards/SMALL_RIBOSOMAL_SUBUNIT	11	0.8629	0.1372	0.4105	3	8	0.272727	0.727273	MRPL42	MRPS11	MRPS15	MRPS16	MRPS18A	MRPS18C	MRPS21	MRPS22	MRPS28	MRPS35	MRPS36
TRANSCRIPTION_FACTOR_TFIID_COMPLEX	http://www.broadinstitute.org/gsea/msigdb/cards/TRANSCRIPTION_FACTOR_TFIID_COMPLEX	13	0.7518	0.2483	0.5785	3	10	0.230769	0.769231	EDF1	TAF1	TAF10	TAF11	TAF12	TAF13	TAF2	TAF4	TAF5	TAF6	TAF7	TAF8	TAF9	TBP
MITOCHONDRIAL_RIBOSOME	http://www.broadinstitute.org/gsea/msigdb/cards/MITOCHONDRIAL_RIBOSOME	22	0.861	0.1391	0.7272	7	15	0.318182	0.681818	MRPL10	MRPL12	MRPL23	MRPL40	MRPL41	MRPL42	MRPL51	MRPL52	MRPL55	MRPS10	MRPS11	MRPS12	MRPS15	MRPS16	MRPS18A	MRPS18C	MRPS21	MRPS22	MRPS24	MRPS28	MRPS35	MRPS36
APICAL_PLASMA_MEMBRANE	http://www.broadinstitute.org/gsea/msigdb/cards/APICAL_PLASMA_MEMBRANE	14	0.0451	0.955	0.5047	9	5	0.642857	0.357143	AKAP7	AQP2	ATP6V0A4	ATP8B1	CFTR	MAL	PKHD1	RHCG	SHROOM2	SHROOM3	SLC30A5	SLC34A3	SLC46A1	STX3
MICROBODY	http://www.broadinstitute.org/gsea/msigdb/cards/MICROBODY	45	0.7769	0.2232	0.6892	17	28	0.377778	0.622222	ABCD2	ABCD3	ACAD11	ACOT4	ACOT8	ACOX3	AGPS	AGXT	AMACR	CROT	ECH1	ECI2	EHHADH	FIS1	GNPAT	HACL1	HAO1	HAO2	HSD17B4	IDE	IDI1	ISOC1	LONP2	MLYCD	PEX1	PEX10	PEX11A	PEX11B	PEX12	PEX13	PEX14	PEX16	PEX19	PEX2	PEX26	PEX3	PEX6	PEX7	PHYH	PIPOX
CHROMOSOMAL_PART	http://www.broadinstitute.org/gsea/msigdb/cards/CHROMOSOMAL_PART	94	0.7909	0.2092	0.2673	34	60	0.361702	0.638298	ACD	APC	APTX	ATRX	BCL6	BIRC5	BUB1	BUB1B	BUB3	CBX1	CBX5	CDCA5	CDT1	CENPA	CENPC1	CENPE	CENPF	CLASP1	CLIP1	DCTN2	DNMT3A	DSN1	ERCC1	ERCC4	FOXC1	H1FNT	H2AFY	H2AFY2	HELLS	HIST4H4	HMGN1	INCENP	JUNB	JUND	KIF22	KLHDC3	LEPREL4	MAD2L1	MAF	MCM2
APICOLATERAL_PLASMA_MEMBRANE	http://www.broadinstitute.org/gsea/msigdb/cards/APICOLATERAL_PLASMA_MEMBRANE	34	0.7889	0.2112	0.1079	14	20	0.411765	0.588235	AMOTL1	ASH1L	B4GALT1	CLDN1	CLDN10	CLDN11	CLDN12	CLDN14	CLDN15	CLDN16	CLDN17	CLDN18	CLDN19	CLDN2	CLDN20	CLDN22	CLDN23	CLDN3	CLDN4	CLDN5	CLDN6	CLDN7	CLDN8	CLDN9	PARD3	PARD6A	PARD6B	PDZD3	RAB13	SHROOM2	SORBS1	TJP1	VAPA	WNK4
CONDENSED_CHROMOSOME	http://www.broadinstitute.org/gsea/msigdb/cards/CONDENSED_CHROMOSOME	33	0.4775	0.5226	0.5729	15	18	0.454545	0.545455	CENPE	CENPF	CHEK1	CHMP1A	DMC1	DSN1	HMGB1	HMGB1P10	HMGB2	LEPREL4	LIG4	LRPPRC	MIS12	MKI67IP	NCAPD2	NOL6	NSL1	PAM	PMF1	RAD51	RCC1	RGS12	SMARCA5	SMC1A	SMC2	SMC4	STAG3	SUV39H1	SYCE1	SYCE2	TTN	TUBG1	UBE2I	XRCC4
NUCLEAR_MEMBRANE_PART	http://www.broadinstitute.org/gsea/msigdb/cards/NUCLEAR_MEMBRANE_PART	42	0.6695	0.3306	0.7554	15	27	0.357143	0.642857	AAAS	AGFG1	DDX19B	DHCR7	EIF5A	GLE1	GUCY2D	GUCY2F	IPO5	IPO7	KPNA1	KPNA3	KPNB1	LBR	LEMD3	LMNB1	MATR3	NARF	NUP107	NUP133	NUP153	NUP160	NUP214	NUP50	NUP54	NUP62	NUP88	NUP98	NUTF2	NXT1	PSEN1	PSEN2	RAE1	RANBP2	RANGAP1	RETSAT	SENP2	SNUPN	SUMO1	TMEM48
GOLGI_ASSOCIATED_VESICLE	http://www.broadinstitute.org/gsea/msigdb/cards/GOLGI_ASSOCIATED_VESICLE	28	0.7398	0.2603	0.0889	14	14	0.5	0.5	ADAM10	AFTPH	AP1G2	AP1S1	AP3B2	ARCN1	ATP7A	COPA	COPB1	COPB2	COPE	COPG	COPG2	COPZ1	CSPG5	FURIN	GOPC	IGF2R	KIAA0368	LDLRAP1	OCRL	PI4KA	RAB14	RASSF9	SPG21	STEAP2	SYNRG	TYR	VPS45
TRANSCRIPTION_FACTOR_COMPLEX	http://www.broadinstitute.org/gsea/msigdb/cards/TRANSCRIPTION_FACTOR_COMPLEX	87	0.6613	0.3388	0.5619	36	51	0.413793	0.586207	ACTB	ACTL6A	APPL1	APPL2	ARNTL	CD3EAP	CIR1	CLOCK	EDF1	EPAS1	ERCC2	ERCC3	ERCC5	FIGLA	FOXE3	FOXF1	FOXF2	GATAD2A	GCM1	GTF2F1	GTF2H1	GTF2H4	GTF3C1	GTF3C2	GTF3C3	GTF3C4	GTF3C5	GTF3C6	HDAC1	HDAC10	HDAC11	HDAC2	HDAC3	HDAC4	HDAC5	HDAC6	HDAC7	HDAC8	HDAC9	HES6
LEADING_EDGE	http://www.broadinstitute.org/gsea/msigdb/cards/LEADING_EDGE	47	0.9835	0.0166	0.0568	16	31	0.340426	0.659574	ABI1	ABI3	ALS2	AMOT	APBB1	APBB2	ARAP3	ARF6	ARFIP2	BCAR1	CCDC88A	CD2AP	CDC42BPA	CDC42BPB	CDC42BPG	CDK6	CTTN	CXCR4	CYFIP1	DBNL	EVL	EZR	FAP	FGD1	FGD2	FGD4	FGD5	FGD6	INPP5J	ITGA5	ITGB1	ITGB1BP1	LAYN	MTMR14	MYH9	MYO5A	MYO6	NME2	PDPN	S100A11
LYSOSOME	http://www.broadinstitute.org/gsea/msigdb/cards/LYSOSOME	54	0.9553	0.0448	0.3462	21	33	0.388889	0.611111	ABCA2	ACR	ADRB2	ANKRD27	AP3M1	ARSB	AZU1	BCL10	CASC5	CD63	CLN5	CORO1A	CTNS	CTSC	CTSF	CXCR2	CYLC1	DNASE2	GALC	GLA	HLA-DOB	HLA-DRA	HPS1	HPS4	HYAL2	IFI30	KCNE1	KCNE2	LAMP2	LAMP3	LIPA	LRP2	MPO	MYO7A	NAGLU	NEU4	NPC2	PPT1	RAB14	RAB7A
PROTEIN_COMPLEX	http://www.broadinstitute.org/gsea/msigdb/cards/PROTEIN_COMPLEX	781	0.8487	0.1514	0.8158	327	454	0.418694	0.581306	A1CF	AAAS	ABAT	ABCA7	ABCB8	ABCD2	ABCD4	ABCF2	ACD	ACLY	ACR	ACTB	ACTL6A	ACTL6B	ACTN4	ACTR1A	ACTR1B	ACTR2	ACTR3	ACVR1	ACVR1C	ADRB2	ADRB3	ADRM1	AFTPH	AGFG1	AGL	AIMP1	ALB	ALS2	ANAPC11	ANAPC4	ANAPC5	ANG	AP1G2	AP1S1	AP2S1	AP3S1	APC	APC2
EXTRINSIC_TO_MEMBRANE	http://www.broadinstitute.org/gsea/msigdb/cards/EXTRINSIC_TO_MEMBRANE	23	0.1257	0.8744	0.9198	13	10	0.565217	0.434783	APC2	ARRB1	BST1	CNTFR	EEA1	EZR	FOLR3	GFRA2	GFRA3	GML	GNA14	GNAI1	GNAS	MUC16	PLAUR	PRNP	RGS19	SCUBE1	SYTL1	SYTL2	SYTL4	TAMM41	TDGF1	TGM3	UMOD
SYNAPSE	http://www.broadinstitute.org/gsea/msigdb/cards/SYNAPSE	27	0.271	0.7291	0.8214	13	14	0.481481	0.518519	ACHE	APBB1	APBB2	CABP1	CABP4	CACNA1C	CDK5	CDK5R1	CHRNA1	DLG4	DNM2	EFNB1	ERC1	ERC2	GRM7	ITGB1	MAGEE1	MYO7A	NLGN1	NPTN	NUFIP1	PCDH15	PCLO	PICK1	RIMS1	SYNE1	TRAPPC4
INTRINSIC_TO_ORGANELLE_MEMBRANE	http://www.broadinstitute.org/gsea/msigdb/cards/INTRINSIC_TO_ORGANELLE_MEMBRANE	50	0.8799	0.1202	0.8591	24	26	0.48	0.52	ABCD3	AMFR	ATP7A	BNIP1	BNIP3	BSCL2	CLN3	COX18	DERL1	DERL2	DERL3	DHRS9	DOLPP1	DPM3	EDEM1	ENTPD4	ERN1	EXT1	FIS1	GPAA1	LARGE	LBR	LEMD3	LRIT1	MAN1C1	MFN2	PCSK7	PEX11A	PEX12	PEX13	PEX16	PEX2	PEX3	PIGK	PIGS	PIGT	PIGU	PPOX	PSEN1	PSEN2
ANCHORED_TO_PLASMA_MEMBRANE	http://www.broadinstitute.org/gsea/msigdb/cards/ANCHORED_TO_PLASMA_MEMBRANE	12	0.402	0.5981	0.3546	6	6	0.5	0.5	CD160	CD24	EFNA5	GAS1	LYPD3	MDGA1	NTNG1	NTNG2	PKHD1	RGMB	RTN4RL1	RTN4RL2	TREH
INTRINSIC_TO_GOLGI_MEMBRANE	http://www.broadinstitute.org/gsea/msigdb/cards/INTRINSIC_TO_GOLGI_MEMBRANE	15	0.9016	0.0985	0.2237	5	10	0.333333	0.666667	ATP7A	BNIP3	COX18	ENTPD4	FIS1	LARGE	MAN1C1	PCSK7	QSOX1	RER1	RHOT1	RHOT2	SGMS1	SGMS2	STEAP2
SITE_OF_POLARIZED_GROWTH	http://www.broadinstitute.org/gsea/msigdb/cards/SITE_OF_POLARIZED_GROWTH	11	0.211	0.7892	0.922	4	7	0.363636	0.636364	ANG	APBB1	APBB2	CDK5	CDK5R1	ERC2	MAPT	NRSN1	OTX2	PRKCI	THY1
NUCLEAR_SPECK	http://www.broadinstitute.org/gsea/msigdb/cards/NUCLEAR_SPECK	9	0.9847	0.0154	0.3303	2	7	0.222222	0.777778	C1ORF124	DYRK1A	GLIS2	NSRP1	NUAK2	PRPF31	SLU7	TFIP11	TIMM50	TOPORS	ZBTB16
PML_BODY	http://www.broadinstitute.org/gsea/msigdb/cards/PML_BODY	13	0.7296	0.2705	0.6183	6	7	0.461538	0.538462	CHEK2	ELF4	ISG20	LRCH4	PML	RB1	RPA1	RPAIN	SP100	SPTBN4	SRSF2	TOPBP1	UBE2I	ZBTB16
RIBOSOMAL_SUBUNIT	http://www.broadinstitute.org/gsea/msigdb/cards/RIBOSOMAL_SUBUNIT	20	0.856	0.1441	0.7253	6	14	0.3	0.7	MRPL10	MRPL12	MRPL23	MRPL41	MRPL42	MRPL51	MRPL52	MRPL55	MRPS11	MRPS15	MRPS16	MRPS18A	MRPS18C	MRPS21	MRPS22	MRPS24	MRPS28	MRPS35	MRPS36	RPL13A
CORTICAL_ACTIN_CYTOSKELETON	http://www.broadinstitute.org/gsea/msigdb/cards/CORTICAL_ACTIN_CYTOSKELETON	5	0.6228	0.3774	0.3051	2	3	0.4	0.6	EPB41	EPB41L2	GYS2	LASP1	LLGL1	MYO1A	SHROOM2	SPTA1	SPTAN1	SPTB	SPTBN1	SPTBN2	SPTBN4
ENDOPLASMIC_RETICULUM_LUMEN	http://www.broadinstitute.org/gsea/msigdb/cards/ENDOPLASMIC_RETICULUM_LUMEN	13	0.919	0.0811	0.2061	4	9	0.307692	0.692308	CALR	CLN6	ERAP1	ERAP2	ERP44	HSP90B1	MBTPS1	PDIA4	PDIA5	RCN1	2015-09-15	TAP2	TRPC4AP	UGGT2
COLLAGEN	http://www.broadinstitute.org/gsea/msigdb/cards/COLLAGEN	22	0.9529	0.0472	0.0032	5	17	0.227273	0.772727	COL10A1	COL11A1	COL13A1	COL15A1	COL16A1	COL18A1	COL1A2	COL3A1	COL4A2	COL4A3	COL4A4	COL4A5	COL5A1	COL5A2	COL5A3	COL6A3	COL7A1	COL8A1	COL9A1	COL9A2	COL9A3	LUM	TNXB
MITOCHONDRIAL_MEMBRANE_PART	http://www.broadinstitute.org/gsea/msigdb/cards/MITOCHONDRIAL_MEMBRANE_PART	51	0.7391	0.261	0.848	22	29	0.431373	0.568627	ATP5A1	ATP5B	ATP5C1	ATP5D	ATP5E	ATP5G1	ATP5G2	ATP5G3	ATP5O	BCS1L	BNIP3	COX15	COX18	COX6B2	FIS1	MFN2	ND1	NDUFA1	NDUFA13	NDUFA2	NDUFA6	NDUFA9	NDUFAB1	NDUFB6	NDUFS1	NDUFS2	NDUFS3	NDUFS4	NDUFS7	NDUFS8	NDUFV1	NNT	OPA1	OXA1L	PPOX	RHOT1	RHOT2	SDHA	SLC25A6	SURF1
MICROVILLUS	http://www.broadinstitute.org/gsea/msigdb/cards/MICROVILLUS	10	0.4347	0.5654	0.426	6	4	0.6	0.4	CDH23	CLIC4	CLIC5	DFNB31	DOCK4	ENPP7	MYO1A	MYO1C	PCDH15	TBC1D10A	USH1C
COATED_MEMBRANE	http://www.broadinstitute.org/gsea/msigdb/cards/COATED_MEMBRANE	17	0.0498	0.9503	0.3817	11	6	0.647059	0.352941	AFTPH	AP1G2	AP1S1	AP2S1	AP3S1	ARCN1	COPA	COPB1	COPB2	COPE	COPG	COPG2	COPZ1	EGFR	LDLRAP1	NECAP2	SYNRG
INTEGRIN_COMPLEX	http://www.broadinstitute.org/gsea/msigdb/cards/INTEGRIN_COMPLEX	19	0.9965	0.0036	0.0103	4	15	0.210526	0.789474	ITGA1	ITGA10	ITGA11	ITGA2	ITGA3	ITGA5	ITGA8	ITGA9	ITGAD	ITGAE	ITGAM	ITGAX	ITGB3	ITGB4	ITGB6	ITGB7	ITGB8	L3MBTL4	MYH9
GROWTH_CONE	http://www.broadinstitute.org/gsea/msigdb/cards/GROWTH_CONE	10	0.1361	0.864	0.8723	4	6	0.4	0.6	ANG	APBB1	APBB2	CDK5	CDK5R1	ERC2	MAPT	NRSN1	OTX2	THY1
TRANS_GOLGI_NETWORK_TRANSPORT_VESICLE	http://www.broadinstitute.org/gsea/msigdb/cards/TRANS_GOLGI_NETWORK_TRANSPORT_VESICLE	13	0.9191	0.0811	0.071	5	8	0.384615	0.615385	AFTPH	AP1G2	AP1S1	ATP7A	FURIN	GOPC	IGF2R	LDLRAP1	RAB14	RASSF9	SPG21	STEAP2	SYNRG
ENDOPLASMIC_RETICULUM_PART	http://www.broadinstitute.org/gsea/msigdb/cards/ENDOPLASMIC_RETICULUM_PART	95	0.5793	0.4208	0.4973	48	47	0.505263	0.494737	AADAC	ALG3	AMFR	ASPH	ATF6	BAX	BNIP1	BSCL2	CALR	CASP7	CLN3	CLN6	CTDNEP1	DAD1	DDOST	DERL1	DERL2	DERL3	DHRS9	DOLPP1	DPM1	DPM2	DPM3	EDEM1	ERAP1	ERAP2	ERLIN1	ERLIN2	ERN1	ERP44	EXT1	EXT2	GPAA1	HERPUD1	HMGCR	HSD17B2	HSD3B1	HSD3B2	HSP90B1	HTRA2
NEURON_PROJECTION	http://www.broadinstitute.org/gsea/msigdb/cards/NEURON_PROJECTION	21	0.2248	0.7754	0.8574	11	10	0.52381	0.47619	ACTN2	CABP4	CDH13	CDK5	CDK5R1	CLN3	DTNBP1	GHRL	GHSR	INPP5K	MAPT	MARK4	NEFH	NEFL	NEFM	NF1	NRSN1	PPT1	SOD1	SYNPO	TGFB2
PEROXISOME	http://www.broadinstitute.org/gsea/msigdb/cards/PEROXISOME	45	0.7769	0.2232	0.6892	17	28	0.377778	0.622222	ABCD2	ABCD3	ACAD11	ACOT4	ACOT8	ACOX3	AGPS	AGXT	AMACR	CROT	ECH1	ECI2	EHHADH	FIS1	GNPAT	HACL1	HAO1	HAO2	HSD17B4	IDE	IDI1	ISOC1	LONP2	MLYCD	PEX1	PEX10	PEX11A	PEX11B	PEX12	PEX13	PEX14	PEX16	PEX19	PEX2	PEX26	PEX3	PEX6	PEX7	PHYH	PIPOX
NUCLEOLUS	http://www.broadinstitute.org/gsea/msigdb/cards/NUCLEOLUS	111	0.6723	0.3278	0.8141	44	67	0.396396	0.603604	ABL1	ANG	APTX	ASNA1	C15ORF29	CCNT1	CD3EAP	CDKN2A	CDKN2AIP	CIRH1A	COIL	DDX11	DDX21	DDX24	DDX47	DDX54	DDX56	DEDD	DEDD2	DKC1	DNAJB9	ELP3	EMG1	ERCC6	EXOSC1	EXOSC10	EXOSC9	FAM32A	FGF18	FMR1	FXR1	GEMIN4	GNL3	IFI16	IKBKAP	ILF2	IMP3	IMP4	KIF20B	KLHL7
SOLUBLE_FRACTION	http://www.broadinstitute.org/gsea/msigdb/cards/SOLUBLE_FRACTION	148	0.7254	0.2747	0.2016	66	82	0.445946	0.554054	AARS	ABI1	ACE	ACP1	ADCY10	ADCYAP1	ADM	ADRBK1	AGT	ALDH5A1	ANXA2	AP4B1	ARR3	ARRB1	ASNA1	ASNS	AVP	BTC	CALCB	CARS	CCDC19	CCL25	CCL3	CCR2	CCS	CD40LG	CD55	CGA	CGB	CLIC1	CLIC4	COMT	COPA	CORO7	CORT	CRH	CRHBP	CSGALNACT1	CTDSP2	CTTN
VESICLE_MEMBRANE	http://www.broadinstitute.org/gsea/msigdb/cards/VESICLE_MEMBRANE	30	0.7443	0.2559	0.5074	13	17	0.433333	0.566667	ABCC4	AFTPH	AP1G2	AP1S1	AP2S1	ARCN1	CLCN3	COPA	COPB1	COPB2	COPE	COPG	COPG2	COPZ1	CSPG5	CUZD1	DMBT1	ECE2	EGFR	ICA1	KIF1B	LAMP2	LDLRAP1	NECAP2	RASSF9	SELP	SLC2A4	SYNRG	TMED10	TMED2
CHROMOSOME	http://www.broadinstitute.org/gsea/msigdb/cards/CHROMOSOME	119	0.7008	0.2993	0.4117	45	74	0.378151	0.621849	ACD	APC	APTX	ATRX	BCL6	BIRC5	BUB1	BUB1B	BUB3	CBX1	CBX5	CDCA5	CDT1	CENPA	CENPC1	CENPE	CENPF	CHEK1	CHMP1A	CLASP1	CLIP1	DCTN2	DMC1	DNMT3A	DSN1	ERCC1	ERCC4	FOXC1	H1FNT	H2AFY	H2AFY2	HDAC8	HELLS	HIST4H4	HMGB1	HMGB1P10	HMGB2	HMGN1	INCENP	ING2
NUCLEAR_CHROMOSOME_PART	http://www.broadinstitute.org/gsea/msigdb/cards/NUCLEAR_CHROMOSOME_PART	33	0.3685	0.6316	0.737	17	16	0.515152	0.484848	ACD	ATRX	CBX1	CBX5	ERCC1	ERCC4	FOXC1	H1FNT	H2AFY	H2AFY2	KLHDC3	LEPREL4	MCM3	MCM7	NPM2	NUFIP1	PAM	PIF1	POLA1	PURA	PURB	RCC1	REPIN1	RPA1	RPA2	RPA3	RPA4	STAG3	SYCE1	SYCE2	TIMELESS	TIPIN	UBE2I	ZMIZ2
[truncated: 951 more columns]
