# Supplementary material for: Dose-Dependent Effects of Morphine Exposure on mRNA and microRNA (miR) Expression in Hippocampus of Stressed Neonatal Mice
Source: PLoS One. 2015 Apr 6;10(4):e0123047. doi: 10.1371/journal.pone.0123047 (PMC4386824; doi:10.1371/journal.pone.0123047)
Supplement: S3 Table — (XLSX) [file pone.0123047.s004.xlsx]

## Sheet: Table S3 C5_BP trt.5 - trt.0
GOID	GOterm	NGenes	Up	Down	Mixed	numUP	numDOWN	ratioUP	ratioDOWN	Geneset genes
TRNA_PROCESSING	http://www.broadinstitute.org/gsea/msigdb/cards/TRNA_PROCESSING	10	0.8105	0.1896	0.0631	3	7	0.3	0.7	AARS	ADAT1	FARS2	METTL1	NSUN2	POP4	SARS	SSB	THG1L	TRNT1
REGULATION_OF_BIOLOGICAL_QUALITY	http://www.broadinstitute.org/gsea/msigdb/cards/REGULATION_OF_BIOLOGICAL_QUALITY	390	0.7275	0.2726	0.037	173	217	0.44359	0.55641	A1CF	ABCA1	ABCA2	ABCG1	ACE	ACIN1	ACVR1B	ACVR2A	ACVRL1	ADORA2A	AGT	AGTR1	AGTR2	AIFM3	AKR1C1	AKT1	ALAS2	ALDH9A1	ALOX12	ALS2	AMIGO1	ANGPTL3	APBB1	APBB2	APOA1	APOA2	APOA4	APOA5	APOE	APP	APTX	ARAP1	ARAP3	ARF6	ATOX1	ATP1A1	ATP1A2	ATP1A3	ATP1A4	ATP2C1
DNA_METABOLIC_PROCESS	http://www.broadinstitute.org/gsea/msigdb/cards/DNA_METABOLIC_PROCESS	243	0.9581	0.042	0.2847	86	157	0.353909	0.646091	ABL1	ACD	ACHE	ADRA1D	AIFM1	ALKBH1	APEX1	APTX	ASF1A	ATF7IP	ATM	ATR	ATRX	ATXN3	BAX	BLM	BNIP3	BRCA1	BRCA2	BTG2	CCDC88A	CCNO	CD40LG	CDC45	CDC6	CDK2	CDK2AP1	CDKN2A	CDKN2D	CDT1	CEBPG	CECR2	CHEK1	CIB1	CIDEA	CSNK1D	CSNK1E	CYCS	DBF4	DDB1
AMINO_SUGAR_METABOLIC_PROCESS	http://www.broadinstitute.org/gsea/msigdb/cards/AMINO_SUGAR_METABOLIC_PROCESS	18	0.8262	0.1739	0.5363	5	13	0.277778	0.722222	B4GALNT2	CHIA	CHIT1	CHST2	CHST4	CHST5	CHST6	CHST7	CSGALNACT1	EXTL2	GNE	GNPDA1	LARGE	NAGK	NANP	SLC35A3	ST3GAL2	ST3GAL6	UAP1
BIOPOLYMER_CATABOLIC_PROCESS	http://www.broadinstitute.org/gsea/msigdb/cards/BIOPOLYMER_CATABOLIC_PROCESS	107	0.2393	0.7608	0.9265	52	55	0.485981	0.514019	ABCE1	AIFM1	AMFR	ANAPC10	ANAPC2	ANAPC4	ANAPC5	ARIH1	AUH	BAX	BNIP3	BTRC	CDC20	CDC23	CDKN2A	CECR2	CHIT1	CIDEA	CPA2	CYCS	DERL1	DERL2	DFFA	DFFB	EDEM1	EGLN2	ERCC1	ERCC2	ERCC3	ERCC4	ERCC5	ERN2	FAF1	FBXL4	FBXO22	FBXO7	FOXL2	FZR1	GAA	GSPT1
RNA_METABOLIC_PROCESS	http://www.broadinstitute.org/gsea/msigdb/cards/RNA_METABOLIC_PROCESS	779	0.5068	0.4933	0.482	342	437	0.439024	0.560976	AARS	ABCA2	ABCE1	ABL1	ABT1	ADAR	ADAT1	ADRM1	AFAP1L2	AFF4	AGGF1	AHR	AIMP1	ALX1	ANG	APEX1	APOBEC3F	APOBEC3G	ARHGEF10L	ARHGEF11	ARID1A	ARID4A	ARID5A	ARID5B	ARNTL	ASH1L	ASH2L	ATF4	ATF5	ATF6	ATF7	ATF7IP	ATOH1	ATRX	AUH	BATF3	BCAS2	BCL10	BCL6	BCOR
GLUCAN_METABOLIC_PROCESS	http://www.broadinstitute.org/gsea/msigdb/cards/GLUCAN_METABOLIC_PROCESS	9	0.751	0.2491	0.8654	3	6	0.333333	0.666667	DYRK2	EPM2A	GAA	GCK	GSK3B	GYG2	GYS2	MGAM	PYGB	PYGM
PROTEIN_POLYUBIQUITINATION	http://www.broadinstitute.org/gsea/msigdb/cards/PROTEIN_POLYUBIQUITINATION	11	0.6118	0.3883	0.9143	5	6	0.454545	0.545455	AMFR	DDB2	DZIP3	ERCC8	HUWE1	STUB1	TRAF6	UBE2D1	UBE2V1	UBE2V2	UBE3C
PROTEIN_OLIGOMERIZATION	http://www.broadinstitute.org/gsea/msigdb/cards/PROTEIN_OLIGOMERIZATION	36	0.6959	0.3042	0.529	15	21	0.416667	0.583333	AASS	ACTN2	AKR1C1	ALDH5A1	AMFR	APOE	ATPIF1	BAX	BCL10	CCDC88C	CDA	DGKD	EIF2AK3	GOPC	GPX3	HPRT1	IGF1R	INSR	IRAK1	MALT1	MAP3K11	MUC20	NLRP3	NOD1	NOD2	PEX14	RAD51	SCUBE1	SCUBE3	2015-09-11	2015-09-07	2015-09-09	STOM	SYT1	TGM3	TP53	TP63	TRPV5	UPK1A	VWF
REGULATION_OF_TRANSFORMING_GROWTH_FACTOR_BETA_RECEPTOR_SIGNALING_PATHWAY	http://www.broadinstitute.org/gsea/msigdb/cards/REGULATION_OF_TRANSFORMING_GROWTH_FACTOR_BETA_RECEPTOR_SIGNALING_PATHWAY	14	0.2736	0.7265	0.7153	7	7	0.5	0.5	CDKN1C	CDKN2B	CIDEA	CITED2	EID2	ENG	HIPK2	IL17F	PEG10	SMAD2	SMAD3	SMAD4	SNX6	TGFB1
DNA_REPAIR	http://www.broadinstitute.org/gsea/msigdb/cards/DNA_REPAIR	118	0.9092	0.0909	0.4094	40	78	0.338983	0.661017	ABL1	ALKBH1	APEX1	APTX	ASF1A	ATM	ATR	ATRX	ATXN3	BLM	BRCA1	BRCA2	BTG2	CCNO	CDKN2D	CEBPG	CIB1	CSNK1D	CSNK1E	DDB1	DDB2	ERCC1	ERCC2	ERCC3	ERCC4	ERCC5	ERCC6	ERCC8	EXO1	FANCA	FANCC	FANCG	FEN1	GADD45A	GADD45G	GTF2H1	GTF2H4	HMGB1	HMGB1P10	HMGB2
POSITIVE_REGULATION_OF_TRANSLATION	http://www.broadinstitute.org/gsea/msigdb/cards/POSITIVE_REGULATION_OF_TRANSLATION	31	0.637	0.3631	0.5315	13	18	0.419355	0.580645	APOA2	AZU1	BCL10	BCL3	BOLL	CD276	CD28	CEBPG	DAZ1	DAZL	EBI3	EIF2B5	EIF5A	ELANE	EREG	GLMN	IL12B	IL27	IL29	IL4	IL6	IL9	IRF4	LTB	PRG3	SAMD4A	SPN	TLR1	TLR3	TLR4	TLR6	TLR7	TLR8	TLR9	TNFRSF8
RESPONSE_TO_VIRUS	http://www.broadinstitute.org/gsea/msigdb/cards/RESPONSE_TO_VIRUS	42	0.9034	0.0967	0.7658	12	30	0.285714	0.714286	ABCE1	APOBEC3F	APOBEC3G	BANF1	BCL2	BCL3	BNIP3	BNIP3L	C19ORF2	CCDC130	CCL11	CCL19	CCL22	CCL4	CCL5	CCL8	CREBZF	CXCL12	CXCR4	DUOX2	FGR	FOSL1	HBXIP	HNRNPUL1	IFI44	IFNA17	IFNA4	IFNA7	IFNAR1	IFNAR2	IFNGR1	IFNGR2	IFNK	IFNW1	IL28RA	IL29	IRF7	ISG20	IVNS1ABP	LILRB1
MUSCLE_DEVELOPMENT	http://www.broadinstitute.org/gsea/msigdb/cards/MUSCLE_DEVELOPMENT	92	0.8378	0.1623	0.7667	35	57	0.380435	0.619565	ACHE	ACTA1	ADAM12	AEBP1	BMP4	BOC	CACNA1H	CACNB2	CAPN3	CBY1	CENPF	CHRNA1	COL4A4	COL5A3	COL6A3	CSRP3	CTF1	CXCL10	EGR3	EMD	EVC	FHL3	FKTN	FOXL2	GAA	GATA6	GYLTL1B	HBEGF	HDAC4	HDAC5	HDAC7	HDAC9	IFRD1	IGF1	IGFBP3	ITGA11	ITGA7	ITGB1BP2	KCNH1	KRT19
POSITIVE_REGULATION_OF_CELL_DIFFERENTIATION	http://www.broadinstitute.org/gsea/msigdb/cards/POSITIVE_REGULATION_OF_CELL_DIFFERENTIATION	25	0.2471	0.7531	0.5734	12	13	0.48	0.52	ACIN1	ACVR1B	ACVR2A	ADIG	BMP4	BMPR1B	BOC	BTG1	CALCA	ETS1	FOXO3	IGFBP3	IL20	IL7	INHBA	NME2	PPARG	RUNX1	SART1	SCIN	SOCS5	TBX5	TGFB2	VWC2	ZAP70
MITOTIC_CELL_CYCLE_CHECKPOINT	http://www.broadinstitute.org/gsea/msigdb/cards/MITOTIC_CELL_CYCLE_CHECKPOINT	21	0.9181	0.082	0.3828	4	17	0.190476	0.809524	ATM	BRSK1	BUB1	BUB1B	CCNA2	CDKN2B	CHFR	GML	KNTC1	MAD2L1	MAD2L2	NBN	PCBP4	PML	RAD17	RINT1	TGFB1	TRIAP1	TTK	ZW10	ZWINT
ACTIN_FILAMENT_ORGANIZATION	http://www.broadinstitute.org/gsea/msigdb/cards/ACTIN_FILAMENT_ORGANIZATION	22	0.7635	0.2366	0.8223	8	14	0.363636	0.636364	ACTA1	ARAP1	ARHGEF10L	ARHGEF2	BCAR1	DBN1	DLG1	EPB49	EVL	EZR	FSCN1	FSCN2	KPTN	LIMA1	NF2	PLA2G1B	RHOF	RND1	SHROOM1	SHROOM2	SORBS1	SORBS3	SPTA1	TSC1
PROTEIN_FOLDING	http://www.broadinstitute.org/gsea/msigdb/cards/PROTEIN_FOLDING	57	0.9239	0.0763	0.8	21	36	0.368421	0.631579	AHSA1	AIP	APCS	APOA2	ARL2	ATF6	BAG2	BAG4	BAG5	CCT3	CCT4	CCT6A	CCT6B	CCT7	CLN3	CLPX	DNAJA1	DNAJA3	DNAJB2	DNAJB6	DNAJC7	ERO1L	ERP29	ERP44	FKBP4	FKBP5	FKBP6	FKBP9	GLRX2	HSP90AA1	HSPA4L	HSPBP1	HSPE1	LMAN1	LRPAP1	MKKS	NFYC	PDIA2	PDIA5	PDIA6
REGULATION_OF_RHO_PROTEIN_SIGNAL_TRANSDUCTION	http://www.broadinstitute.org/gsea/msigdb/cards/REGULATION_OF_RHO_PROTEIN_SIGNAL_TRANSDUCTION	14	0.8748	0.1253	0.0274	6	8	0.428571	0.571429	ABRA	ALS2	ARAP1	ARAP3	ARF6	ARHGAP27	FGD1	FGD2	FGD4	FGD5	FGD6	RAC1	RALBP1	TSC1
AXON_GUIDANCE	http://www.broadinstitute.org/gsea/msigdb/cards/AXON_GUIDANCE	20	0.8558	0.1443	0.22	6	14	0.3	0.7	CDK5R1	CNTN4	DPYSL5	FEZ1	FEZ2	GLI2	KAL1	NRP1	NRP2	NRXN1	NRXN3	OPHN1	OTX2	SEMA3B	SEMA4F	SHH	SIAH1	SLIT1	SLIT2	SPON2	UBB	UNC5C
LIPID_CATABOLIC_PROCESS	http://www.broadinstitute.org/gsea/msigdb/cards/LIPID_CATABOLIC_PROCESS	37	0.5344	0.4657	0.5416	16	21	0.432432	0.567568	ACADM	ACADS	ACADVL	AKR1D1	ALDH5A1	ANGPTL3	APOA4	APOA5	BDH2	CEL	CIDEA	CPT1A	CPT1B	CYP46A1	ECH1	ECHS1	GLA	HACL1	HADHB	HAO1	HAO2	HSD17B11	HSD17B14	HSD17B6	NEU3	PLA2G15	PLA2G4B	PLA2G4C	PNPLA3	PPARA	PPARD	PPT1	PRDX6	SMPD3	SMPD4	STS	UGT2B4	YWHAH
PHOSPHOLIPID_BIOSYNTHETIC_PROCESS	http://www.broadinstitute.org/gsea/msigdb/cards/PHOSPHOLIPID_BIOSYNTHETIC_PROCESS	39	0.1913	0.8088	0.4469	23	16	0.589744	0.410256	AGPAT1	AGPAT2	APOA1	CD81	CHPT1	DGKE	DPM1	DPM2	DPM3	ETNK1	FADS1	GPAA1	IMPA1	LCAT	LPCAT1	PCYT1B	PCYT2	PEMT	PGS1	PI4K2A	PI4KA	PI4KB	PIGA	PIGB	PIGC	PIGF	PIGG	PIGH	PIGK	PIGO	PIGS	PIGT	PIGU	PIGV	PIGY	PIGZ	PIK3C2A	SGMS1	SGMS2
NEGATIVE_REGULATION_OF_NUCLEOBASENUCLEOSIDENUCLEOTIDE_AND_NUCLEIC_ACID_METABOLIC_PROCESS	http://www.broadinstitute.org/gsea/msigdb/cards/NEGATIVE_REGULATION_OF_NUCLEOBASENUCLEOSIDENUCLEOTIDE_AND_NUCLEIC_ACID_METABOLIC_PROCESS	186	0.3697	0.6304	0.3123	85	101	0.456989	0.543011	ARHGAP35	ARID4A	ARID5A	ARID5B	ATF7IP	ATP8B1	ATR	ATXN1	BCL3	BCL6	BCLAF1	BCOR	BMP2	BPTF	BRCA1	CALCA	CBY1	CDA	CDC45	CDC6	CDT1	CENPF	CHMP1A	CIR1	COMMD7	CREBZF	CSDA	CTCF	CUX1	DAXX	DEDD	DMBX1	DNMT1	DR1	DRAP1	E2F1	E2F6	EID1	EID2	ELK3
CYTOKINESIS	http://www.broadinstitute.org/gsea/msigdb/cards/CYTOKINESIS	18	0.9835	0.0166	0.3351	4	14	0.222222	0.777778	ANLN	AURKC	BIRC5	BRCA2	CNTROB	DCTN3	DIAPH2	INCENP	MYH10	MYH9	NUSAP1	PRC1	RAB35	RACGAP1	RASA1	2015-09-04	2015-09-05	2015-09-06	2015-09-07
SPLICEOSOME_ASSEMBLY	http://www.broadinstitute.org/gsea/msigdb/cards/SPLICEOSOME_ASSEMBLY	20	0.6441	0.356	0.8213	10	10	0.5	0.5	CELF1	CRNKL1	GEMIN2	SCAF11	SF1	SF3A1	SF3A2	SF3A3	SFSWAP	SLU7	SNRPD1	SNRPD2	SRPK2	SRSF1	SRSF10	SRSF12	SRSF5	SRSF6	SRSF9	TXNL4A	USP39
GLYCEROPHOSPHOLIPID_BIOSYNTHETIC_PROCESS	http://www.broadinstitute.org/gsea/msigdb/cards/GLYCEROPHOSPHOLIPID_BIOSYNTHETIC_PROCESS	30	0.1108	0.8893	0.4665	18	12	0.6	0.4	AGPAT1	AGPAT2	APOA1	CD81	DPM1	DPM2	DPM3	GPAA1	IMPA1	LCAT	PCYT1B	PEMT	PI4K2A	PI4KA	PI4KB	PIGA	PIGB	PIGC	PIGF	PIGG	PIGH	PIGK	PIGO	PIGS	PIGT	PIGU	PIGV	PIGY	PIGZ	PIK3C2A
NUCLEOBASENUCLEOSIDE_AND_NUCLEOTIDE_METABOLIC_PROCESS	http://www.broadinstitute.org/gsea/msigdb/cards/NUCLEOBASENUCLEOSIDE_AND_NUCLEOTIDE_METABOLIC_PROCESS	49	0.5276	0.4726	0.3195	24	25	0.489796	0.510204	ABCA1	ACLY	ADCY7	ADK	ADM	ADORA2A	ADSS	AK5	ALDH6A1	AMPD3	C16ORF7	CDA	CMPK1	CTNS	CTPS	DCK	DCTD	DGUOK	ENTPD4	ERH	FHIT	FIGNL1	FPGS	GMPS	GRM8	GUK1	HPRT1	ME1	NDUFS1	NME4	NME5	NT5C	NT5M	NUDT3	NUDT4	NUDT5	OLA1	OXER1	PAICS	PDZD3
NUCLEAR_IMPORT	http://www.broadinstitute.org/gsea/msigdb/cards/NUCLEAR_IMPORT	49	0.3722	0.6279	0.9745	22	27	0.44898	0.55102	AKT1	BCL3	BCL6	CBLB	CDH1	CEP57	F2	F2R	FAF1	FLNA	FYB	GLI3	HNRNPA1	HTATIP2	IPO5	KPNA1	KPNA2	KPNA3	KPNA4	KPNA5	KPNA6	KPNB1	MCM3AP	MDFI	MXI1	NCKIPSD	NF1	NFKBIE	NFKBIL1	NLRP12	NLRP3	NOP58	NUP205	PDIA3	PPIH	PPP1R10	PTTG1IP	RANBP2	RERE	RPAIN
POSITIVE_REGULATION_OF_PHOSPHATE_METABOLIC_PROCESS	http://www.broadinstitute.org/gsea/msigdb/cards/POSITIVE_REGULATION_OF_PHOSPHATE_METABOLIC_PROCESS	27	0.3796	0.6205	0.8387	12	15	0.444444	0.555556	AKTIP	ANG	BCL10	BMP4	CARD14	CCND1	CCND2	CCND3	CD80	CD81	CLCF1	EGF	EGFR	EREG	GLMN	HCLS1	IL12A	IL20	IL29	IL3	IL31RA	IL5	ITLN1	LYN	PPP2R4	TDGF1	TGFB1	TNK2
NEGATIVE_REGULATION_OF_CELLULAR_METABOLIC_PROCESS	http://www.broadinstitute.org/gsea/msigdb/cards/NEGATIVE_REGULATION_OF_CELLULAR_METABOLIC_PROCESS	232	0.4773	0.5228	0.2091	105	127	0.452586	0.547414	APBB1	APC	APOA2	ARHGAP35	ARHGEF2	ARID4A	ARID5A	ARID5B	ATF7IP	ATP8B1	ATR	ATXN1	BACE2	BCL3	BCL6	BCLAF1	BCOR	BMP2	BPTF	BRCA1	CALCA	CAPG	CBY1	CDA	CDC45	CDC6	CDKN1A	CDKN1B	CDKN2A	CDKN2B	CDKN2C	CDKN2D	CDT1	CENPF	CHMP1A	CIR1	CLASP1	COMMD7	CREBZF	CSDA
REGULATION_OF_HYDROLASE_ACTIVITY	http://www.broadinstitute.org/gsea/msigdb/cards/REGULATION_OF_HYDROLASE_ACTIVITY	76	0.2857	0.7144	0.778	37	39	0.486842	0.513158	ADAP1	AIFM3	ALS2	ANG	ANGPTL3	ANGPTL4	APAF1	APOA2	APOA5	APOC2	ARAP1	ARHGAP27	ATPIF1	AVPR1A	AVPR1B	BAX	BBC3	BCL2L10	BIRC5	BUD31	C5AR1	CARD8	CASP8AP2	CASP9	CCKBR	CDKN2A	CDKN2D	COL4A3	CYCS	DHCR24	DIABLO	DNAJB6	EDNRA	EGFR	ERN1	F2	F2R	FGD1	FGD2	FGD4
PROTEIN_AUTOPROCESSING	http://www.broadinstitute.org/gsea/msigdb/cards/PROTEIN_AUTOPROCESSING	30	0.1012	0.8989	0.8947	19	11	0.633333	0.366667	AKT1	CAMKK2	CDK12	CDKL5	DYRK1A	EIF2AK1	EIF2AK3	IGF1R	INSR	KIAA1804	LMTK2	MAP3K10	MAP3K11	MAP3K12	MAP3K13	MAP3K3	MAP3K9	MAPK15	MEX3B	MOB1B	MYO3A	NLRP12	PAK1	PAK2	PCSK9	SMG1	STK4	TAF1	TAOK3	TNK1	TTN	UHMK1
POSITIVE_REGULATION_OF_RESPONSE_TO_STIMULUS	http://www.broadinstitute.org/gsea/msigdb/cards/POSITIVE_REGULATION_OF_RESPONSE_TO_STIMULUS	37	0.1561	0.844	0.8266	18	19	0.486486	0.513514	BCAR1	C2	CADM1	CD1D	CD79A	CDH13	CEBPG	CFHR1	CRTAM	CX3CL1	EEF1E1	EREG	FYN	GHRL	GHSR	IFNK	IKBKG	IL12A	IL12B	IL29	IL8	KRT1	LAT2	MALT1	MAP3K7	MBL2	NFAM1	NPY	PRKCG	PTPRC	SCG2	SLA2	SLIT2	TGFB2	THY1	TLR8	TNFRSF1A	TRAF2	TRAF6	TRAT1
REGULATION_OF_CELLULAR_PH	http://www.broadinstitute.org/gsea/msigdb/cards/REGULATION_OF_CELLULAR_PH	10	0.4726	0.5275	0.6776	6	4	0.6	0.4	ATP1A1	ATP1A2	ATP1A3	ATP1A4	BCL2	CLCN3	CLN3	CLN5	CLN6	PPT1
NEGATIVE_REGULATION_OF_MULTICELLULAR_ORGANISMAL_PROCESS	http://www.broadinstitute.org/gsea/msigdb/cards/NEGATIVE_REGULATION_OF_MULTICELLULAR_ORGANISMAL_PROCESS	30	0.4164	0.5837	0.3415	14	16	0.466667	0.533333	AHSG	CALCA	CARTPT	CD24	CHRNA7	CIDEA	F2	FOXP3	GHRL	GHSR	GLMN	GP1BA	HS3ST5	INHA	INHBA	KNG1	LAX1	LST1	MAGI2-IT1	PROC	PTPRC	SERPINE1	SFTPD	SLA2	SOCS5	SOD1	SPINK5	SRGN	TARBP2	TGFB2	THY1	TMPRSS6
REGULATION_OF_SECRETION	http://www.broadinstitute.org/gsea/msigdb/cards/REGULATION_OF_SECRETION	36	0.0696	0.9305	0.5174	20	16	0.555556	0.444444	ACHE	ANG	APOA1	APOA2	ARFIP1	CADM1	CARD8	CARTPT	CIDEA	CRTAM	DNAJC1	DPH3	FAM3D	FOXP3	GCK	GHRH	GHRL	GLMN	IL11	INHA	INHBA	INHBB	INS	KCNMB4	LIF	MYO6	NLRP12	NLRP2	NLRP3	NOD2	OSM	PYCARD	PYDC1	SCG5	SCIN	SERGEF	SNAP25	SNCAIP	SRGN	STX1A
SYSTEM_DEVELOPMENT	http://www.broadinstitute.org/gsea/msigdb/cards/SYSTEM_DEVELOPMENT	811	0.4894	0.5107	0.3741	368	443	0.453761	0.546239	ABLIM1	ACCN1	ACHE	ACIN1	ACTA1	ACVR1	ACVR1B	ACVR2A	ACVRL1	ADAM12	ADAM22	ADAM23	ADAMTS4	ADAP2	ADORA1	ADORA2A	AEBP1	AES	AFF2	AGGF1	AGRN	AHSG	ALAS2	ALDH3A2	ALDH5A1	ALK	ALOX12B	ALPK3	ALS2	ALX1	AMIGO1	AMOT	AMTN	ANG	ANGPTL3	ANGPTL4	ANKH	ANKRD7	ANXA2	APAF1
BIOGENIC_AMINE_METABOLIC_PROCESS	http://www.broadinstitute.org/gsea/msigdb/cards/BIOGENIC_AMINE_METABOLIC_PROCESS	14	0.4015	0.5986	0.257	7	7	0.5	0.5	ASMTL	BBOX1	COLQ	DHPS	DIO1	DIO2	ETNK1	HPRT1	IDO1	OAZ1	OAZ2	PRG3	SLC5A7	SMS	SNCAIP	SULT1B1	TGFB2
POSITIVE_REGULATION_OF_SIGNAL_TRANSDUCTION	http://www.broadinstitute.org/gsea/msigdb/cards/POSITIVE_REGULATION_OF_SIGNAL_TRANSDUCTION	120	0.9962	0.0039	0.0313	47	73	0.391667	0.608333	ABRA	ACVR1B	ACVR2A	ACVR2B	ADRB2	ADRB3	AFAP1L2	APOL3	ATP2C1	BCL10	BIRC2	BST2	BUD31	CANT1	CARD9	CASP1	CASP8	CC2D1A	CD27	CD40	CDH13	CDKN1C	CDKN2AIP	CDKN2B	CFLAR	CITED2	CLCF1	CXXC5	ECM1	ECT2	EDA2R	EEF1D	EEF1E1	EGF	EPGN	EREG	F2R	FADD	FASLG	FKBP1A
ESTABLISHMENT_OF_PROTEIN_LOCALIZATION	http://www.broadinstitute.org/gsea/msigdb/cards/ESTABLISHMENT_OF_PROTEIN_LOCALIZATION	182	0.8363	0.1638	0.7835	81	101	0.445055	0.554945	ABCA1	ABCG1	ACHE	AGXT	AIP	AKT1	ANG	ANGPTL3	AP1G1	AP1M2	AP3B1	AP3D1	AP3M1	AP3S2	APBA1	APOA1	APOA2	APPBP2	ARCN1	ARFGAP3	ARFIP1	ARL4D	ATG4A	ATG4B	ATG4C	ATG4D	BACE2	BARD1	BCL3	BCL6	CADM1	CALR	CANX	CARD8	CBLB	CD24	CD3G	CD74	CDC37	CDH1
HEMOSTASIS	http://www.broadinstitute.org/gsea/msigdb/cards/HEMOSTASIS	44	0.953	0.0471	0.534	17	27	0.386364	0.613636	ADORA2A	AVPR2	C4BPB	CD36	CD40LG	CD59	ENTPD1	F10	F12	F13A1	F13B	F2	F2R	F2RL2	F2RL3	F5	F7	F8	F9	FLI1	GGCX	GNA12	GNAQ	GP1BA	GP9	GPI	HNF4A	HPS4	ITGA2	ITGB3	KNG1	L3MBTL4	LMAN1	MAGI2-IT1	MMRN1	NFE2	PABPC4	PF4	PLAT	PLG
G_PROTEIN_SIGNALING_ADENYLATE_CYCLASE_INHIBITING_PATHWAY	http://www.broadinstitute.org/gsea/msigdb/cards/G_PROTEIN_SIGNALING_ADENYLATE_CYCLASE_INHIBITING_PATHWAY	10	0.0145	0.9856	0.6805	6	4	0.6	0.4	CHRM5	CORT	DRD2	GRM4	MCHR1	NPY1R	NPY2R	OPRK1	OPRL1	RGS1
ENZYME_LINKED_RECEPTOR_PROTEIN_SIGNALING_PATHWAY	http://www.broadinstitute.org/gsea/msigdb/cards/ENZYME_LINKED_RECEPTOR_PROTEIN_SIGNALING_PATHWAY	140	0.2253	0.7748	0.3281	67	73	0.478571	0.521429	ABI1	ACVR1	ACVR1B	ACVR2A	ACVR2B	ACVRL1	ADRB2	AFAP1L2	AGRN	AKT1	AP3S1	BAIAP2	BCAR1	BDKRB2	BMPR1A	BMPR2	CBL	CBLC	CD3E	CD3EAP	CDH13	CDKN1C	CDKN2B	CEP57	CIDEA	CITED2	CNKSR1	DOK1	EDN2	EFNB3	EGF	EGFR	EID2	ENG	EPGN	EPS15	EPS8	ERBB2	ERBB2IP	ERBB3
GLUCOSE_METABOLIC_PROCESS	http://www.broadinstitute.org/gsea/msigdb/cards/GLUCOSE_METABOLIC_PROCESS	25	0.6511	0.349	0.8066	10	15	0.4	0.6	ACN9	AKR1A1	ALDOA	ALDOB	ARPP19	ATF4	BRS3	ECD	G6PD	GAPDHS	GCK	HK1	INS	IRS2	PDK1	PDK2	PDK3	PDK4	PFKFB1	PFKL	PFKM	PGD	PGLS	PPARGC1A	SLC25A10	TKTL1	UGDH	UGP2
REGULATION_OF_DEFENSE_RESPONSE	http://www.broadinstitute.org/gsea/msigdb/cards/REGULATION_OF_DEFENSE_RESPONSE	17	0.9174	0.0829	0.6904	6	11	0.352941	0.647059	AHSG	APOBEC3F	APOBEC3G	CADM1	CD1D	CHRNA7	CRTAM	CX3CL1	EREG	GHRL	GHSR	IFNK	IL12A	IL12B	IL20	IL28RA	NCR1	TARBP2	TLR8	TNFRSF1A
LYSOSOME_ORGANIZATION_AND_BIOGENESIS	http://www.broadinstitute.org/gsea/msigdb/cards/LYSOSOME_ORGANIZATION_AND_BIOGENESIS	11	0.7482	0.2519	0.4085	5	6	0.454545	0.545455	ABCA1	ARSB	CLN3	CLN5	CLN6	GAA	HPS1	HPS4	MYO7A	NAGPA	PPT1
POSITIVE_REGULATION_OF_TRANSCRIPTIONDNA_DEPENDENT	http://www.broadinstitute.org/gsea/msigdb/cards/POSITIVE_REGULATION_OF_TRANSCRIPTIONDNA_DEPENDENT	111	0.6835	0.3166	0.5195	45	66	0.405405	0.594595	AFAP1L2	ARHGEF10L	ARHGEF11	ARID1A	ARNTL	ATF4	ATF6	ATF7IP	BCL10	BMP6	BPTF	CCNH	CDK7	CITED2	CLOCK	CREB5	CRTC1	CTCF	DYRK1B	EHF	ELF1	ELF4	ELK1	ELL3	EPAS1	EPC1	ERCC2	ERCC3	ESRRG	FOXD3	FOXE1	FOXF1	FOXF2	FOXH1	FOXO1	FOXO3	GATA4	GLI1	GLI2	GLIS1
TISSUE_MORPHOGENESIS	http://www.broadinstitute.org/gsea/msigdb/cards/TISSUE_MORPHOGENESIS	14	0.8665	0.1337	0.4822	4	10	0.285714	0.714286	ERCC2	ERCC3	EYA2	GLI1	IL20	KLF4	KRT2	SLIT2	SMAD2	SPINK5	TBX3	TGFB2	TGM3	TRIM15
G_PROTEIN_SIGNALING_COUPLED_TO_IP3_SECOND_MESSENGERPHOSPHOLIPASE_C_ACTIVATING	http://www.broadinstitute.org/gsea/msigdb/cards/G_PROTEIN_SIGNALING_COUPLED_TO_IP3_SECOND_MESSENGERPHOSPHOLIPASE_C_ACTIVATING	40	0.2445	0.7556	0.6761	19	21	0.475	0.525	AGTR1	ANG	AVPR1A	AVPR1B	AZU1	BUD31	C5AR1	CALCA	CCKAR	CCKBR	CHRM1	CHRM2	CXCR2	DRD1	DRD2	EDN2	EDNRA	EDNRB	EGFR	F2RL3	GAP43	GNA15	GNAQ	GRM5	HOMER1	HRH1	HTR2B	LPAR2	LTB4R	MC3R	NMBR	NMUR1	NMUR2	P2RY1	P2RY11	P2RY2	P2RY4	P2RY6	PARD3	PICK1
ONE_CARBON_COMPOUND_METABOLIC_PROCESS	http://www.broadinstitute.org/gsea/msigdb/cards/ONE_CARBON_COMPOUND_METABOLIC_PROCESS	26	0.4803	0.5198	0.7069	12	14	0.461538	0.538462	ATF7IP	ATRX	CARM1	DMAP1	DNMT1	DNMT3A	DNMT3B	EHMT1	FOS	GATAD2A	HELLS	ICMT	LCMT1	MAT2B	MPST	NSD1	NSUN2	PCMT1	PICK1	PRMT1	PRMT2	PRMT5	PRMT7	PRMT8	TST	WHSC1L1
NEGATIVE_REGULATION_OF_DNA_METABOLIC_PROCESS	http://www.broadinstitute.org/gsea/msigdb/cards/NEGATIVE_REGULATION_OF_DNA_METABOLIC_PROCESS	17	0.6852	0.3149	0.1804	6	11	0.352941	0.647059	ATR	CDC45	CDC6	CDT1	ENPP7	ERCC1	ERCC4	GMNN	GTPBP4	NF2	RAD17	RAD9A	S100A11	SET	TERF2	TERF2IP	TIPIN	TSPYL2
GLYCOLIPID_METABOLIC_PROCESS	http://www.broadinstitute.org/gsea/msigdb/cards/GLYCOLIPID_METABOLIC_PROCESS	16	0.2756	0.7245	0.6359	8	8	0.5	0.5	B3GNT5	B4GALNT1	CLN3	CLN6	GBGT1	GLA	LARGE	NEU3	PSAP	ST3GAL6	ST6GALNAC4	ST6GALNAC6	ST8SIA1	ST8SIA3	ST8SIA5	UGCG
MULTI_ORGANISM_PROCESS	http://www.broadinstitute.org/gsea/msigdb/cards/MULTI_ORGANISM_PROCESS	128	0.5729	0.4272	0.5223	55	73	0.429688	0.570312	ABCE1	ACE2	ADCYAP1	ADM	AGT	ALB	APOBEC3F	APOBEC3G	AZU1	BANF1	BCL10	BCL2	BCL3	BNIP3	BNIP3L	BYSL	C19ORF2	C9	CAMP	CCDC130	CCL11	CCL19	CCL22	CCL4	CCL5	CCL8	CD1D	CD209	CD24	CD4	CD81	CFP	CHIA	CHIT1	CLDN4	CLEC4M	CLIC5	COL16A1	CREBZF	CRH
INORGANIC_ANION_TRANSPORT	http://www.broadinstitute.org/gsea/msigdb/cards/INORGANIC_ANION_TRANSPORT	17	0.9717	0.0284	0.0153	5	12	0.294118	0.705882	BEST1	CLCN4	CLIC1	CLIC3	CLIC5	FXYD1	FXYD3	GLRA1	NMUR1	SLC13A4	SLC17A1	SLC17A7	SLC26A2	SLC26A4	SLC34A1	SLC34A2	SLC34A3	SLC4A11
POSITIVE_REGULATION_OF_CELL_PROLIFERATION	http://www.broadinstitute.org/gsea/msigdb/cards/POSITIVE_REGULATION_OF_CELL_PROLIFERATION	142	0.7126	0.2875	0.3496	58	84	0.408451	0.591549	ADRA1D	ADRA2A	AGGF1	ALOX12	ANG	BMI1	BNC1	BTC	CAPN1	CAPNS1	CCKBR	CCL14	CD24	CD276	CD28	CD3E	CD47	CD81	CD86	CDC123	CDC25B	CDC7	CDH13	CDK13	CDK2	CDK4	CDK6	CDKN1A	CHRM1	CHRNA7	CIAO1	CLEC11A	CSF1	CSF3	CTF1	CUL3	CXCL10	CXCL5	CXCR2	DDX11
REGULATION_OF_DNA_BINDING	http://www.broadinstitute.org/gsea/msigdb/cards/REGULATION_OF_DNA_BINDING	46	0.8482	0.1519	0.3853	16	30	0.347826	0.652174	ABRA	APEX1	BCL10	BCL3	CAMK2A	CARD11	CDKN2A	CEBPG	COMMD7	CREBZF	EDA	EDA2R	EDF1	EGLN1	EP300	ERC1	FLNA	FOXP3	ID1	ID2	ID3	IKBKB	JMY	MAP3K13	MDFI	NARFL	NFAM1	NLRC3	NLRP3	NME1	NOD2	NPM1	PEX14	PRDX3	PRKCQ	PYCARD	PYDC1	RELA	RSF1	SIGIRR
CHROMATIN_REMODELING	http://www.broadinstitute.org/gsea/msigdb/cards/CHROMATIN_REMODELING	24	0.3817	0.6184	0.9967	10	14	0.416667	0.583333	ACTL6A	ARID1A	BNIP3	BPTF	HDAC5	HELLS	HMGA1	INO80	KAT2A	NASP	NPM2	PBRM1	RBBP4	RSF1	SIRT1	SIRT4	SIRT5	SMARCC1	SMARCC2	SMARCD1	SUPT4H1	SUV39H2	SYCP3	TAF6L	TNP1
SYNAPTOGENESIS	http://www.broadinstitute.org/gsea/msigdb/cards/SYNAPTOGENESIS	18	0.0695	0.9306	0.41	13	5	0.722222	0.277778	ACHE	COL4A4	GHRL	NLGN1	NRCAM	PCDHB10	PCDHB11	PCDHB13	PCDHB14	PCDHB16	PCDHB2	PCDHB3	PCDHB4	PCDHB5	PCDHB6	PCDHB9	POU4F1	UBB
JAK_STAT_CASCADE	http://www.broadinstitute.org/gsea/msigdb/cards/JAK_STAT_CASCADE	30	0.8537	0.1465	0.7469	10	20	0.333333	0.666667	CCL2	CCR2	CLCF1	F2	F2R	FGFR3	HCLS1	HGS	IFNAR1	IFNAR2	IL12A	IL20	IL22RA2	IL29	IL31RA	LYN	NF2	NMI	PIAS1	PIGU	SOCS1	SOCS2	SOCS3	SOCS6	STAMBP	STAT1	STAT2	STAT3	STAT4	STAT5A	STAT5B
NERVOUS_SYSTEM_DEVELOPMENT	http://www.broadinstitute.org/gsea/msigdb/cards/NERVOUS_SYSTEM_DEVELOPMENT	360	0.0253	0.9748	0.6388	178	182	0.494444	0.505556	ACCN1	ACHE	ADAM22	ADAM23	ADORA1	ADORA2A	AFF2	AGRN	ALDH3A2	ALDH5A1	ALK	ALS2	ALX1	AMIGO1	APAF1	APBA1	APBA2	APLP1	APOE	AQP4	ARNT2	ARTN	ATN1	ATP2B2	ATXN10	ATXN3	AVIL	AZU1	B3GNT5	BAI1	BAIAP2	BCL10	BDNF	BPNT1	BPTF	BRSK2	BTD	BTG4	C4ORF6	CBLN1
GLYCOPROTEIN_METABOLIC_PROCESS	http://www.broadinstitute.org/gsea/msigdb/cards/GLYCOPROTEIN_METABOLIC_PROCESS	88	0.9137	0.0864	0.3545	35	53	0.397727	0.602273	A4GNT	ABCG1	ACHE	ADAMTS9	AGA	ALG1	ALG12	ALG2	ALG5	ALG6	ALG8	ALK	APH1A	APOA4	B3GALNT1	B3GALT2	B3GALT4	B3GALT5	B3GNT5	BACE1	BACE2	CD37	CLN3	COG2	COG3	COG7	DOLPP1	DPM1	DPM2	DPM3	ERP44	FUT1	FUT10	FUT2	FUT4	FUT5	FUT6	FUT7	FUT8	FUT9
CELL_DEVELOPMENT	http://www.broadinstitute.org/gsea/msigdb/cards/CELL_DEVELOPMENT	546	0.7751	0.225	0.6881	234	312	0.428571	0.571429	AATF	ABL1	ACHE	ACIN1	ACTA1	ACVR1	ACVR1B	ACVR1C	ADAM12	ADAMTSL4	ADORA1	ADORA2A	ADRA1A	AGRN	AGTR2	AHR	AIFM1	AIFM2	AIFM3	AKT1	AKT1S1	ALB	ALOX12	ALOX15B	ALS2	AMIGO1	AMIGO2	ANGPTL4	ANXA1	ANXA4	ANXA5	APAF1	API5	APOE	ARHGDIA	ARTN	ASNS	ATG12	ATP2B2	AVEN
INSULIN_RECEPTOR_SIGNALING_PATHWAY	http://www.broadinstitute.org/gsea/msigdb/cards/INSULIN_RECEPTOR_SIGNALING_PATHWAY	19	0.0198	0.9803	0.3525	11	8	0.578947	0.421053	AKT1	AP3S1	BAIAP2	BCAR1	FOXC2	FOXO4	GAB1	GRB10	GRB2	IGF1R	IGF2	INSR	IRS1	PDPK1	PIK3R1	PIK3R3	SIK2	SOCS1	SORBS1
NEGATIVE_REGULATION_OF_CELLULAR_PROTEIN_METABOLIC_PROCESS	http://www.broadinstitute.org/gsea/msigdb/cards/NEGATIVE_REGULATION_OF_CELLULAR_PROTEIN_METABOLIC_PROCESS	43	0.6325	0.3676	0.4437	19	24	0.44186	0.55814	APBB1	APC	APOA2	ARHGEF2	BACE2	BCL3	CAPG	CLASP1	DNAJC1	EIF2AK1	EIF2AK3	EIF4A3	ELANE	FOXP3	FURIN	GHRL	GHSR	GSN	GTPBP4	IGFBP3	IL10	IL6	INHA	INHBA	INHBB	KATNB1	LIMA1	MAPRE1	MID1IP1	NDUFA13	NF2	NLRP12	PAIP2	PAIP2B	PPP2R4	PRG3	PRKCG	SET	SFTPD	SIGIRR
NEGATIVE_REGULATION_OF_APOPTOSIS	http://www.broadinstitute.org/gsea/msigdb/cards/NEGATIVE_REGULATION_OF_APOPTOSIS	142	0.7653	0.2348	0.3483	59	83	0.415493	0.584507	AATF	ACVR1	AKT1S1	ALB	ALOX12	ANGPTL4	ANXA1	ANXA4	ANXA5	API5	ARHGDIA	ASNS	AVEN	BAG1	BAG4	BARD1	BAX	BCL10	BCL2	BCL2A1	BCL2L1	BCL2L10	BCL2L2	BCL3	BECN1	BFAR	BIRC3	BIRC5	BIRC6	BNIP1	BNIP2	BNIP3	BNIP3L	BRAF	BRE	CASP3	CBX4	CCL2	CD27	CD28
VIRAL_GENOME_REPLICATION	http://www.broadinstitute.org/gsea/msigdb/cards/VIRAL_GENOME_REPLICATION	18	0.6391	0.361	0.4831	7	11	0.388889	0.611111	APOBEC3F	APOBEC3G	CCL2	CCL3	CCL4	CTBP1	CTBP2	CXCR6	DEK	EIF5A	HBXIP	HTATSF1	IL8	OPRK1	PPIA	SMARCB1	TARBP2	TNIP1	TOP2A	UBP1	VAPB
ESTABLISHMENT_OF_LOCALIZATION	http://www.broadinstitute.org/gsea/msigdb/cards/ESTABLISHMENT_OF_LOCALIZATION	818	0.8501	0.15	0.6004	355	463	0.433985	0.566015	ABCA1	ABCA2	ABCA3	ABCA4	ABCA8	ABCB1	ABCB11	ABCB4	ABCB6	ABCB7	ABCB8	ABCC1	ABCC2	ABCC3	ABCC5	ABCC6	ABCC8	ABCC9	ABCD2	ABCD3	ABCD4	ABCF2	ABCG1	ABCG2	ACHE	ACTR1A	ADORA1	ADORA2A	ADORA2B	ADRB2	ADRB3	AGFG1	AGXT	AHSG	AIP	AKAP3	AKAP7	AKAP9	AKR1C1	AKR1C4
REGULATION_OF_KINASE_ACTIVITY	http://www.broadinstitute.org/gsea/msigdb/cards/REGULATION_OF_KINASE_ACTIVITY	147	0.8343	0.1658	0.042	65	82	0.442177	0.557823	ADORA2B	ADRA2A	ADRA2C	ADRB2	ALS2	ANAPC2	ANG	APC	AZU1	BCCIP	C13ORF15	C5	C5AR1	CAMKK2	CARD10	CARTPT	CBLC	CCDC88A	CCND1	CCND2	CCND3	CCNE2	CCNG1	CCNK	CCNT1	CCNT2	CD24	CD4	CD81	CDC25A	CDC25C	CDC37	CDC6	CDK5R1	CDK5R2	CDK5RAP1	CDK5RAP3	CDK7	CDKN1C	CDKN2A
CELL_ACTIVATION	http://www.broadinstitute.org/gsea/msigdb/cards/CELL_ACTIVATION	68	0.0068	0.9933	0.7684	38	30	0.558824	0.441176	AZU1	CADM1	CD1D	CD2	CD24	CD276	CD28	CD3D	CD3E	CD4	CD40LG	CD47	CD7	CD79A	CEBPG	CLEC7A	CRTAM	CX3CL1	CXCR2	EBI3	ELF4	F2	FOXP3	GLMN	GP1BA	HDAC4	HDAC5	HDAC7	HDAC9	HELLS	ICOSLG	IL12A	IL12B	IL18	IL2	IL21	IL27	IL4	IL7	IL8
NEURITE_DEVELOPMENT	http://www.broadinstitute.org/gsea/msigdb/cards/NEURITE_DEVELOPMENT	50	0.6717	0.3284	0.3343	19	31	0.38	0.62	ALS2	AMIGO1	APOE	BAI1	BAIAP2	CDK5	CDK5R1	CNTN4	CYFIP1	DPYSL5	FEZ1	FEZ2	GDNF	GHRL	GLI2	KAL1	KLK8	LAMB1	LRRC4C	LST1	MAP1S	MAPT	NRP1	NRP2	NRTN	NRXN1	NRXN3	NTNG1	NTNG2	OPHN1	OTX2	PARD3	PARD6B	PAX2	POU4F1	ROBO1	ROBO2	RTN4	RTN4RL1	RTN4RL2
HORMONE_SECRETION	http://www.broadinstitute.org/gsea/msigdb/cards/HORMONE_SECRETION	16	0.0022	0.9979	0.2452	12	4	0.75	0.25	CARTPT	FAM3B	FAM3D	GCK	GHRH	GHRL	GHSR	IL11	INHA	INHBA	INHBB	LIF	OSM	SCG5	SNAP25	STX1A	TBX3
REGULATION_OF_PROTEIN_KINASE_ACTIVITY	http://www.broadinstitute.org/gsea/msigdb/cards/REGULATION_OF_PROTEIN_KINASE_ACTIVITY	145	0.8632	0.1369	0.0323	63	82	0.434483	0.565517	ADORA2B	ADRA2A	ADRA2C	ADRB2	ALS2	ANAPC2	ANG	APC	AZU1	BCCIP	C13ORF15	C5	C5AR1	CAMKK2	CARD10	CARTPT	CBLC	CCDC88A	CCND1	CCND2	CCND3	CCNE2	CCNG1	CCNK	CCNT1	CCNT2	CD24	CD4	CD81	CDC25A	CDC25C	CDC37	CDC6	CDK5R1	CDK5R2	CDK5RAP1	CDK5RAP3	CDK7	CDKN1C	CDKN2A
N_TERMINAL_PROTEIN_AMINO_ACID_MODIFICATION	http://www.broadinstitute.org/gsea/msigdb/cards/N_TERMINAL_PROTEIN_AMINO_ACID_MODIFICATION	11	0.5494	0.4507	0.6074	4	7	0.363636	0.636364	CREBBP	EP300	KAT2B	METAP1	METAP1D	METAP2	NAA10	NAA15	NAA16	NAA50	PDF
PROTEIN_AMINO_ACID_N_LINKED_GLYCOSYLATION	http://www.broadinstitute.org/gsea/msigdb/cards/PROTEIN_AMINO_ACID_N_LINKED_GLYCOSYLATION	30	0.532	0.4681	0.5468	11	19	0.366667	0.633333	ALG12	ALG2	ALG6	ALG8	ALK	CD37	DOLPP1	FUT8	GAL3ST1	GYPC	KEL	LIPA	LIPC	MAGT1	MAN1A2	MAN1C1	MGAT4A	MGAT4B	MOGS	MPDU1	RPN1	ST8SIA2	ST8SIA3	ST8SIA4	STT3A	STT3B	TM4SF4	TM4SF5	TSPAN7	TUSC3
AMINO_ACID_TRANSPORT	http://www.broadinstitute.org/gsea/msigdb/cards/AMINO_ACID_TRANSPORT	26	0.863	0.1371	0.994	10	16	0.384615	0.615385	ARL6IP5	CLN3	CTNS	PDPN	PRAF2	SERINC1	SLC16A10	SLC1A1	SLC1A2	SLC1A3	SLC1A4	SLC1A5	SLC1A6	SLC25A12	SLC25A13	SLC25A15	SLC25A22	SLC38A3	SLC3A1	SLC3A2	SLC43A1	SLC6A7	SLC7A10	SLC7A5	SLC7A8	SLC7A9
FEMALE_PREGNANCY	http://www.broadinstitute.org/gsea/msigdb/cards/FEMALE_PREGNANCY	36	0.1813	0.8188	0.5514	20	16	0.555556	0.444444	ADCYAP1	ADM	AGT	BYSL	CLIC5	COL16A1	CRH	CRHBP	CSH2	ENDOU	EPYC	FCGRT	FLT1	FSHB	GHRL	GHSR	HPGD	IDO1	INSL4	LIPE	LNPEP	OVGP1	OXTR	PPARD	PRLHR	PRLR	PSG1	PSG11	PSG3	PSG4	PSG5	PSG6	PSG7	PSG8	PSG9	PTHLH	PZP	RLN2	RPL29	SCGB1A1
ENERGY_RESERVE_METABOLIC_PROCESS	http://www.broadinstitute.org/gsea/msigdb/cards/ENERGY_RESERVE_METABOLIC_PROCESS	14	0.4355	0.5646	0.7892	6	8	0.428571	0.571429	ADRB3	DYRK2	EPM2A	GAA	GCK	GFPT1	GFPT2	GSK3B	GYG2	GYS2	LEP	LEPR	PYGB	PYGM	TREH
CHROMATIN_ASSEMBLY	http://www.broadinstitute.org/gsea/msigdb/cards/CHROMATIN_ASSEMBLY	16	0.1726	0.8275	0.9642	9	7	0.5625	0.4375	ASF1A	CHAF1A	CHAF1B	HDAC5	HELLS	NAP1L1	NAP1L2	NAP1L3	NAP1L4	RSF1	SET	SIRT1	SIRT4	SIRT5	SMARCA5	TNP1
NEGATIVE_REGULATION_OF_TRANSPORT	http://www.broadinstitute.org/gsea/msigdb/cards/NEGATIVE_REGULATION_OF_TRANSPORT	17	0.9647	0.0354	0.0638	6	11	0.352941	0.647059	ARF6	BARD1	CRYAA	CRYAB	FAF1	FAM3D	MDFI	MXI1	NF1	NFKBIE	NFKBIL1	NLRP3	PACSIN3	PEA15	RAC1	RSC1A1	STIM2	TONSL	TRAT1	YRDC
POSITIVE_REGULATION_OF_TRANSCRIPTION_FROM_RNA_POLYMERASE_II_PROMOTER	http://www.broadinstitute.org/gsea/msigdb/cards/POSITIVE_REGULATION_OF_TRANSCRIPTION_FROM_RNA_POLYMERASE_II_PROMOTER	62	0.6508	0.3493	0.8292	25	37	0.403226	0.596774	ARNTL	ATF4	ATF6	BMP6	CCNH	CDK7	CLOCK	CRTC1	ELF1	ELF4	ELK1	ELL3	EPAS1	EPC1	ERCC2	ERCC3	FOXD3	FOXH1	FOXO1	FOXO3	GLI1	GLI2	GLIS1	GLIS3	GTF2H1	HIF1A	HNF4A	IL4	INHBA	MAML1	MAML2	MAML3	MED1	MED12	MED13	MED14	MED17	MED21	MED6	MKL2
ISOPRENOID_METABOLIC_PROCESS	http://www.broadinstitute.org/gsea/msigdb/cards/ISOPRENOID_METABOLIC_PROCESS	12	0.5151	0.4851	0.5038	5	7	0.416667	0.583333	ALDH8A1	BCO2	DHRS3	IDI1	MVK	NPC2	PDSS1	PDSS2	RARRES2	RDH11	RDH12	RETSAT
SPERMATID_DEVELOPMENT	http://www.broadinstitute.org/gsea/msigdb/cards/SPERMATID_DEVELOPMENT	10	0.9559	0.0442	0.4392	2	8	0.2	0.8	CEP57	CSNK2A2	DDX25	H1FNT	HSPA2	NME5	SPAG6	SYCP3	TNP1	TSSK6
GLUTAMATE_SIGNALING_PATHWAY	http://www.broadinstitute.org/gsea/msigdb/cards/GLUTAMATE_SIGNALING_PATHWAY	17	0.1055	0.8946	0.5824	10	7	0.588235	0.411765	CDK5R1	GRIA3	GRIA4	GRID2	GRIK1	GRIK2	GRIK3	GRIK4	GRIN2A	GRIN2B	GRIN2C	GRM4	GRM5	GRM6	HOMER1	HOMER2	HOMER3
PROTEIN_TARGETING_TO_MITOCHONDRION	http://www.broadinstitute.org/gsea/msigdb/cards/PROTEIN_TARGETING_TO_MITOCHONDRION	10	0.777	0.2231	0.4795	4	6	0.4	0.6	MFN2	MIPEP	TAMM41	TIMM17A	TIMM17B	TIMM23	TIMM44	TOMM22	TOMM34	TRNT1	TSPO
TUBE_MORPHOGENESIS	http://www.broadinstitute.org/gsea/msigdb/cards/TUBE_MORPHOGENESIS	15	0.9619	0.0382	0.063	4	11	0.266667	0.733333	BCL10	CALCA	CELSR1	GCLC	GCLM	GLI2	KCNMB2	KCNMB4	KEL	LMO4	NOTCH4	SHH	SOD1	TINAG	VANGL2
REGULATION_OF_CYTOKINE_SECRETION	http://www.broadinstitute.org/gsea/msigdb/cards/REGULATION_OF_CYTOKINE_SECRETION	13	0.4171	0.583	0.8239	6	7	0.461538	0.538462	APOA1	APOA2	CADM1	CARD8	CIDEA	CRTAM	FOXP3	GLMN	INS	NLRP12	NLRP2	NLRP3	NOD2	PYCARD	PYDC1	SRGN
MACROMOLECULAR_COMPLEX_ASSEMBLY	http://www.broadinstitute.org/gsea/msigdb/cards/MACROMOLECULAR_COMPLEX_ASSEMBLY	270	0.8522	0.1479	0.5698	114	156	0.422222	0.577778	AASS	ACTN2	ADRB2	ADRM1	AGRN	AKR1C1	ALDH5A1	AMFR	ANLN	APBA1	APC	APC2	APCS	APOA4	APOE	ASF1A	ATF7IP	ATPIF1	ATXN2	BAX	BCL10	BCS1L	BOLL	BRF1	CAPZA1	CAPZA2	CCDC88C	CCT6B	CD2AP	CD3E	CD40	CD74	CD9	CDA	CDC42	CDC42EP2	CDK7	CDK9	CELF1	CHAF1A
DI___TRI_VALENT_INORGANIC_CATION_TRANSPORT	http://www.broadinstitute.org/gsea/msigdb/cards/DI___TRI_VALENT_INORGANIC_CATION_TRANSPORT	32	0.7147	0.2855	0.3055	13	19	0.40625	0.59375	ATP2A1	ATP2A3	ATP2C1	CACNA1D	CACNA2D1	CACNB3	CACNB4	CCL8	CHRNA7	CSN2	HFE	NMUR1	NMUR2	NPY	ORAI1	PLN	RYR1	RYR3	SLC11A2	SLC30A5	SLC39A1	SLC40A1	SLC8A1	SLN	STIM1	STIM2	TRPC1	TRPC3	TRPC4	TRPC5	TRPM2	TRPV5
DETECTION_OF_ABIOTIC_STIMULUS	http://www.broadinstitute.org/gsea/msigdb/cards/DETECTION_OF_ABIOTIC_STIMULUS	19	0.1087	0.8915	0.5221	12	7	0.631579	0.368421	ABCA4	CACNA1F	GRK1	GRM6	NPFFR2	NR2E3	OPN1SW	OPN4	PDC	PDE6B	PITPNM1	RHO	RP1	SAG	TAC1	TACR1	TIMELESS	TRPC3	UNC119
REGULATION_OF_RESPONSE_TO_EXTERNAL_STIMULUS	http://www.broadinstitute.org/gsea/msigdb/cards/REGULATION_OF_RESPONSE_TO_EXTERNAL_STIMULUS	14	0.5481	0.452	0.109	6	8	0.428571	0.571429	AHSG	CARTPT	CDH13	CHRNA7	CX3CL1	GHRL	GHSR	IL20	IL8	KLK8	LEP	NPY	SCG2	SLIT2	TNFRSF1A
COFACTOR_METABOLIC_PROCESS	http://www.broadinstitute.org/gsea/msigdb/cards/COFACTOR_METABOLIC_PROCESS	52	0.8638	0.1363	0.1574	18	34	0.346154	0.653846	ACLY	ACO2	ACOT1	ACOT12	ACOT2	ACOT4	ACOT9	ALAD	ALAS1	ALAS2	ALDH1L1	BLVRA	C16ORF7	COASY	COQ2	COQ3	COQ7	COX10	COX15	CPOX	CTNS	FECH	FTCD	GCLC	GCLM	GLRX2	GLYAT	GPX1	GSTA1	ISCU	ME1	MLYCD	MOCOS	MOCS2	MTHFD2	NFE2L1	NFS1	NNT	OXSM	PDHB
REGULATION_OF_HORMONE_SECRETION	http://www.broadinstitute.org/gsea/msigdb/cards/REGULATION_OF_HORMONE_SECRETION	13	0.0045	0.9956	0.2101	10	3	0.769231	0.230769	CARTPT	FAM3D	GCK	GHRH	GHRL	IL11	INHA	INHBA	INHBB	LIF	OSM	SCG5	SNAP25	STX1A
ORGANIC_ACID_TRANSPORT	http://www.broadinstitute.org/gsea/msigdb/cards/ORGANIC_ACID_TRANSPORT	40	0.9497	0.0504	0.8773	14	26	0.35	0.65	AKR1C1	AKR1C4	AQP9	ARL6IP5	CLN3	CTNS	PDPN	PRAF2	SERINC1	SLC16A1	SLC16A10	SLC16A2	SLC16A3	SLC16A4	SLC16A5	SLC16A6	SLC16A7	SLC16A8	SLC1A1	SLC1A2	SLC1A3	SLC1A4	SLC1A5	SLC1A6	SLC1A7	SLC22A12	SLC22A6	SLC25A1	SLC25A10	SLC25A12	SLC25A13	SLC25A15	SLC25A22	SLC38A3	SLC3A1	SLC3A2	SLC43A1	SLC6A7	SLC7A10	SLC7A5
POSITIVE_REGULATION_OF_PHOSPHORYLATION	http://www.broadinstitute.org/gsea/msigdb/cards/POSITIVE_REGULATION_OF_PHOSPHORYLATION	25	0.3601	0.64	0.6732	12	13	0.48	0.52	AKTIP	ANG	BCL10	BMP4	CARD14	CCND1	CCND2	CCND3	CD80	CD81	CLCF1	EGF	EGFR	EREG	GLMN	HCLS1	IL12A	IL20	IL29	IL3	IL31RA	IL5	ITLN1	LYN	TDGF1	TNK2
G2_M_TRANSITION_OF_MITOTIC_CELL_CYCLE	http://www.broadinstitute.org/gsea/msigdb/cards/G2_M_TRANSITION_OF_MITOTIC_CELL_CYCLE	13	0.7585	0.2416	0.255	3	10	0.230769	0.769231	ANAPC10	ANAPC4	ANAPC5	BIRC5	CDK2	CDKN1A	CDKN2A	CDKN2B	DDX11	KHDRBS1	LATS1	TPD52L1	USH1C
T_CELL_PROLIFERATION	http://www.broadinstitute.org/gsea/msigdb/cards/T_CELL_PROLIFERATION	17	0.0979	0.9022	0.3471	11	6	0.647059	0.352941	CADM1	CD24	CD276	CD28	CD3E	CRTAM	EBI3	ELF4	GLMN	ICOSLG	IL12B	IL18	IL21	IL27	IL4	NCK1	NCK2	PTPRC	SFTPD
FEMALE_GAMETE_GENERATION	http://www.broadinstitute.org/gsea/msigdb/cards/FEMALE_GAMETE_GENERATION	16	0.9077	0.0924	0.7626	5	11	0.3125	0.6875	AXIN1	BCL2L10	BMP15	BMPR1B	CGB	DMC1	DYNLL1	EREG	FSHB	FSHR	GDF9	LEFTY2	NPM2	PARN	SPO11	TOB2	USP9X
PROTEIN_TETRAMERIZATION	http://www.broadinstitute.org/gsea/msigdb/cards/PROTEIN_TETRAMERIZATION	11	0.0846	0.9155	0.4331	6	5	0.545455	0.454545	AASS	ACTN2	ALDH5A1	APOE	ATPIF1	CDA	GPX3	HPRT1	IGF1R	INSR	TGM3	TP53	TP63	TRPV5
REGULATION_OF_TYROSINE_PHOSPHORYLATION_OF_STAT_PROTEIN	http://www.broadinstitute.org/gsea/msigdb/cards/REGULATION_OF_TYROSINE_PHOSPHORYLATION_OF_STAT_PROTEIN	9	0.604	0.3961	0.9487	2	7	0.222222	0.777778	CLCF1	HCLS1	IL12A	IL20	IL22RA2	IL29	IL31RA	LYN	NF2	SOCS1
FATTY_ACID_BETA_OXIDATION	http://www.broadinstitute.org/gsea/msigdb/cards/FATTY_ACID_BETA_OXIDATION	11	0.794	0.2061	0.1542	2	9	0.181818	0.818182	ACADM	ACADS	ACADVL	BDH2	CPT1A	CPT1B	ECH1	ECHS1	HADHB	PPARA	PPARD
POSITIVE_REGULATION_OF_IMMUNE_SYSTEM_PROCESS	http://www.broadinstitute.org/gsea/msigdb/cards/POSITIVE_REGULATION_OF_IMMUNE_SYSTEM_PROCESS	45	0.1601	0.84	0.593	24	21	0.533333	0.466667	BCAR1	C2	CADM1	CD1D	CD24	CD276	CD28	CD3E	CD47	CD79A	CFHR1	CRTAM	EBI3	EREG	FYN	ICOSLG	IFNK	IKBKG	IL12A	IL12B	IL18	IL21	IL29	IL4	IL7	KRT1	LAT2	LCK	MALT1	MAP3K7	MBL2	MIA3	NCK1	NCK2	NFAM1	PTPRC	SART1	SIRPG	SLA2	SOCS5
REGULATION_OF_ANATOMICAL_STRUCTURE_MORPHOGENESIS	http://www.broadinstitute.org/gsea/msigdb/cards/REGULATION_OF_ANATOMICAL_STRUCTURE_MORPHOGENESIS	25	0.9559	0.0443	0.427	7	18	0.28	0.72	AMIGO1	APOE	ARAP1	ARAP3	CDC42	CDC42EP1	CDC42EP2	CDC42EP4	CDC42EP5	FGD1	FGD2	FGD4	FGD5	FGD6	KLK8	LRRC4C	MAPT	MYH9	ROBO1	ROBO2	RTN4	SLIT2	TAOK2	THY1	YWHAH
FOCAL_ADHESION_FORMATION	http://www.broadinstitute.org/gsea/msigdb/cards/FOCAL_ADHESION_FORMATION	10	0.3299	0.6702	0.4124	5	5	0.5	0.5	ACTN1	ACTN2	ACTN3	ACVRL1	PTEN	SORBS1	TAOK2	TESK2	THY1	TSC1
SECRETORY_PATHWAY	http://www.broadinstitute.org/gsea/msigdb/cards/SECRETORY_PATHWAY	84	0.8025	0.1976	0.3496	29	55	0.345238	0.654762	AKAP3	AP3B2	ARFGEF1	ARFGEF2	BAIAP3	BET1	CADPS	CARTPT	CCL3	CCL5	CCL8	CKLF	COG2	COG3	COG7	COPB1	COPB2	COPE	COPG2	COPZ1	CPLX1	CPLX2	DOPEY1	DOPEY2	ERGIC1	ERGIC2	ERGIC3	ERP44	EXOC5	GBF1	GOSR1	GOSR2	GRM4	HRH3	KCNMB4	KIF1C	KRT18	LIN7A	LMAN1	LMAN2L
PEROXISOME_ORGANIZATION_AND_BIOGENESIS	http://www.broadinstitute.org/gsea/msigdb/cards/PEROXISOME_ORGANIZATION_AND_BIOGENESIS	15	0.6573	0.3428	0.447	7	8	0.466667	0.533333	ABCD3	AGXT	FIS1	PEX1	PEX10	PEX12	PEX13	PEX14	PEX16	PEX19	PEX2	PEX26	PEX3	PEX6	PEX7	VPS4B
MEIOSIS_I	http://www.broadinstitute.org/gsea/msigdb/cards/MEIOSIS_I	18	0.9566	0.0435	0.2609	7	11	0.388889	0.611111	ATM	CHEK1	DMC1	LEPREL4	LIG3	MRE11A	MSH4	MSH5	RAD1	RAD21	RAD50	RAD51	RAD51B	RAD51D	RAD52	RAD54B	REC8	SPO11	STAG3	SYCP1
MEMBRANE_LIPID_METABOLIC_PROCESS	http://www.broadinstitute.org/gsea/msigdb/cards/MEMBRANE_LIPID_METABOLIC_PROCESS	97	0.3159	0.6842	0.4084	49	48	0.505155	0.494845	AGPAT1	AGPAT2	APOA1	APOC2	APOM	ASAH1	ASAH2	B3GNT5	B4GALNT1	B4GALT4	CD81	CERK	CERS1	CERS5	CETP	CHPT1	CLN3	CLN6	CLN8	DGKE	DPM1	DPM2	DPM3	ENPP7	ETNK1	FADS1	GBGT1	GLA	GPAA1	GPX4	IMPA1	IP6K1	IP6K2	IP6K3	LARGE	LCAT	LGALS13	LPCAT1	LPL	NEU3
REGULATION_OF_LIPID_METABOLIC_PROCESS	http://www.broadinstitute.org/gsea/msigdb/cards/REGULATION_OF_LIPID_METABOLIC_PROCESS	12	0.5747	0.4254	0.3667	5	7	0.416667	0.583333	ANGPTL3	APOA5	BMP6	BRCA1	CIDEA	EDF1	NPC2	NR5A1	PPARA	PPARGC1A	SOD1	STUB1
REGULATION_OF_MOLECULAR_FUNCTION	http://www.broadinstitute.org/gsea/msigdb/cards/REGULATION_OF_MOLECULAR_FUNCTION	310	0.4825	0.5176	0.2595	144	166	0.464516	0.535484	ABL1	ABL2	ABRA	ACR	ADAP1	ADCY7	ADCYAP1	ADORA2B	ADORA3	ADRA2A	ADRA2C	ADRB1	ADRB2	ADRB3	AIFM3	AKTIP	ALS2	ANAPC2	ANG	ANGPTL3	ANGPTL4	APAF1	APC	APEX1	APH1A	APOA2	APOA5	APOC2	ARAP1	ARHGAP27	ATP7A	ATPIF1	AVPR1A	AVPR1B	AVPR2	AZU1	BAK1	BAX	BBC3	BCCIP
REGULATION_OF_DNA_REPLICATION	http://www.broadinstitute.org/gsea/msigdb/cards/REGULATION_OF_DNA_REPLICATION	19	0.9386	0.0615	0.0027	5	14	0.263158	0.736842	ATR	CCDC88A	CDC45	CDC6	CDK2	CDT1	ENPP7	EREG	GLI1	GLI2	GMNN	GTPBP4	NBN	NF2	RAD17	RAD9A	S100A11	TIPIN	TSPYL2	WRNIP1
NEGATIVE_REGULATION_OF_CELLULAR_BIOSYNTHETIC_PROCESS	http://www.broadinstitute.org/gsea/msigdb/cards/NEGATIVE_REGULATION_OF_CELLULAR_BIOSYNTHETIC_PROCESS	29	0.2323	0.7678	0.5376	16	13	0.551724	0.448276	APBB1	BCL3	BRCA1	EIF2AK1	EIF2AK3	EIF4A3	ELANE	FOXP3	FURIN	GCK	GHRL	GHSR	GLA	GRM8	IL10	IL6	INHA	INHBA	INHBB	NDUFA13	NLRP12	PAIP2	PAIP2B	PDZD3	PRG3	SFTPD	SIGIRR	SOD1	TSC1
DEVELOPMENTAL_MATURATION	http://www.broadinstitute.org/gsea/msigdb/cards/DEVELOPMENTAL_MATURATION	18	0.4403	0.5598	0.9201	9	9	0.5	0.5	ACTA1	ADAM12	AGRN	CACNA1H	EREG	FARP2	IL21	KCNH1	KCNIP2	KRT19	MYH11	MYOZ1	NRCAM	PICK1	RND1	SPINK5	TGFB2	TTN
REGULATION_OF_PROTEIN_AMINO_ACID_PHOSPHORYLATION	http://www.broadinstitute.org/gsea/msigdb/cards/REGULATION_OF_PROTEIN_AMINO_ACID_PHOSPHORYLATION	29	0.2443	0.7558	0.8688	15	14	0.517241	0.482759	AKTIP	BMP4	CARD14	CCDC88A	CCDC88C	CCND1	CCND2	CCND3	CD80	CD81	CLCF1	EGFR	HCLS1	IGFBP3	IL12A	IL20	IL22RA2	IL29	IL3	IL31RA	IL5	ITGB2	ITLN1	LYN	NDUFS4	NF2	NLRP12	SOCS1	TDGF1	TNK2
RESPONSE_TO_ENDOGENOUS_STIMULUS	http://www.broadinstitute.org/gsea/msigdb/cards/RESPONSE_TO_ENDOGENOUS_STIMULUS	187	0.931	0.0691	0.1551	68	119	0.363636	0.636364	ABCA2	ABL1	ADIPOR1	ADIPOR2	AIFM1	ALKBH1	ANG	APC	APEX1	APOA2	APTX	ASF1A	ATM	ATR	ATRIP	ATRX	ATXN3	BCL3	BCL6	BLM	BRCA1	BRCA2	BRCC3	BRE	BRSK1	BTG2	C16ORF5	CALCR	CCNA2	CCNO	CD24	CDH13	CDKN2D	CEBPG	CHEK1	CHEK2	CIB1	CIDEA	CIDEB	CLEC7A
GLYCOPROTEIN_CATABOLIC_PROCESS	http://www.broadinstitute.org/gsea/msigdb/cards/GLYCOPROTEIN_CATABOLIC_PROCESS	12	0.898	0.1021	0.0801	5	7	0.416667	0.583333	ABCG1	ADAMTS9	AGA	APH1A	CLN3	MAN2B1	MGEA5	NCSTN	NGLY1	PSEN1	PSEN2	PSENEN
REPRODUCTIVE_PROCESS	http://www.broadinstitute.org/gsea/msigdb/cards/REPRODUCTIVE_PROCESS	130	0.2015	0.7986	0.312	64	66	0.492308	0.507692	ACE2	ACR	ADAM2	ADAM20	ADAM21	ADCYAP1	ADM	AGPAT6	AGT	AKAP3	AKAP4	AMH	AMHR2	ANKRD7	APLN	APOBEC3F	APOBEC3G	BMPR1B	BPY2	BYSL	CCL2	CCL3	CCL4	CD209	CD81	CD9	CDKL2	CENPI	CLEC4M	CLGN	CLIC5	COL16A1	CRH	CRHBP	CRHR1	CRISP1	CSDE1	CSH2	CTBP1	CTBP2
SECRETION_BY_CELL	http://www.broadinstitute.org/gsea/msigdb/cards/SECRETION_BY_CELL	113	0.9185	0.0816	0.4812	40	73	0.353982	0.646018	ABCA1	ACHE	AKAP3	ANG	AP3B2	APOA1	APOA2	ARFGAP3	ARFGEF1	ARFGEF2	ARFIP1	ARL4D	BACE2	BAIAP3	BET1	CADM1	CADPS	CANX	CARD8	CARTPT	CCL3	CCL5	CCL8	CIDEA	CKLF	COG2	COG3	COG7	COPB1	COPB2	COPE	COPG2	COPZ1	CPLX1	CPLX2	CRTAM	DNAJC1	DOPEY1	DOPEY2	DPH3
PATTERN_SPECIFICATION_PROCESS	http://www.broadinstitute.org/gsea/msigdb/cards/PATTERN_SPECIFICATION_PROCESS	31	0.0533	0.9468	0.0732	18	13	0.580645	0.419355	ACVR2B	AXIN1	BMI1	CITED2	DVL2	FTO	GLI2	HOXB1	KIF3B	LEFTY2	LMX1B	MDFI	MFNG	MID1	NOTCH4	PBX3	PITX2	PTCH1	RIPPLY1	RIPPLY2	SHH	SHROOM3	SMAD1	SMAD2	SMAD5	T	TBX3	TDGF1	TRIM14	ZIC1	ZIC3
PHOSPHOLIPASE_C_ACTIVATION	http://www.broadinstitute.org/gsea/msigdb/cards/PHOSPHOLIPASE_C_ACTIVATION	14	0.7485	0.2516	0.4438	5	9	0.357143	0.642857	ANG	AVPR1A	AVPR1B	BUD31	C5AR1	CCKBR	EDNRA	EGFR	GNA15	GNAQ	LPAR2	NMUR1	PLCB2	S1PR4
CELL_SURFACE_RECEPTOR_LINKED_SIGNAL_TRANSDUCTION_GO_0007166	http://www.broadinstitute.org/gsea/msigdb/cards/CELL_SURFACE_RECEPTOR_LINKED_SIGNAL_TRANSDUCTION_GO_0007166	599	0.0014	0.9987	0.3318	308	291	0.51419	0.48581	ABCA1	ABI1	ACR	ACVR1	ACVR1B	ACVR2A	ACVR2B	ACVRL1	ADAM10	ADAM11	ADAMTS1	ADAP1	ADCY7	ADCYAP1	ADORA2B	ADORA3	ADRA1A	ADRA1B	ADRA1D	ADRA2A	ADRA2B	ADRA2C	ADRB1	ADRB2	ADRB3	AFAP1L2	AGER	AGRN	AGRP	AGT	AGTR1	AKAP12	AKT1	ANG	ANXA1	AP3S1	APH1A	APLNR	APOA1	APOC3
LYMPHOCYTE_DIFFERENTIATION	http://www.broadinstitute.org/gsea/msigdb/cards/LYMPHOCYTE_DIFFERENTIATION	25	0.0308	0.9693	0.541	16	9	0.64	0.36	CD1D	CD3D	CD4	CD79A	CEBPG	HDAC4	HDAC5	HDAC7	HDAC9	IL12B	IL2	IL27	IL4	IL7	INHA	INHBA	JAG2	LCK	NFAM1	NHEJ1	PTPRC	SART1	SOCS5	SPINK5	TPD52	ZAP70
CELL_STRUCTURE_DISASSEMBLY_DURING_APOPTOSIS	http://www.broadinstitute.org/gsea/msigdb/cards/CELL_STRUCTURE_DISASSEMBLY_DURING_APOPTOSIS	18	0.6326	0.3676	0.9569	9	9	0.5	0.5	AIFM1	BAX	BNIP3	CASP3	CDKN2A	CECR2	CIDEA	CYCS	DFFA	DFFB	FOXL2	GZMA	GZMB	MOAP1	PMAIP1	PPT1	SOD1	TPD52L1
NUCLEOBASENUCLEOSIDENUCLEOTIDE_AND_NUCLEIC_ACID_TRANSPORT	http://www.broadinstitute.org/gsea/msigdb/cards/NUCLEOBASENUCLEOSIDENUCLEOTIDE_AND_NUCLEIC_ACID_TRANSPORT	29	0.0152	0.9849	0.2881	19	10	0.655172	0.344828	AGFG1	AQP9	CKAP5	DDX19B	DDX25	DDX39A	EIF5A	HNRNPA2B1	KHDRBS1	NCBP2	NUDT4	NUP107	NUP133	NUP160	NXF5	RAE1	SLC23A1	SLC23A2	SLC28A1	SLC28A2	SLC29A1	SLC29A2	SLC35B2	SMG1	SMG5	SMG6	SMG7	TSC1	UPF1	UPF2	VDAC3
CYCLIC_NUCLEOTIDE_METABOLIC_PROCESS	http://www.broadinstitute.org/gsea/msigdb/cards/CYCLIC_NUCLEOTIDE_METABOLIC_PROCESS	10	0.0229	0.9772	0.1215	8	2	0.8	0.2	ABCA1	ADCY7	ADM	ADORA2A	GRM8	NUDT4	OXER1	PDZD3	PTH	PTHLH	UCN2
DETECTION_OF_STIMULUS_INVOLVED_IN_SENSORY_PERCEPTION	http://www.broadinstitute.org/gsea/msigdb/cards/DETECTION_OF_STIMULUS_INVOLVED_IN_SENSORY_PERCEPTION	18	0.1465	0.8536	0.9644	11	7	0.611111	0.388889	ABCA4	CACNA1F	GRK1	NR2E3	OPN1SW	OPN4	PDC	PDE6B	PITPNM1	RHO	RP1	RTP3	RTP4	SAG	TAS1R2	TAS1R3	TAS2R14	TAS2R16	TAS2R43	TRPC3	UNC119
RESPONSE_TO_NUTRIENT	http://www.broadinstitute.org/gsea/msigdb/cards/RESPONSE_TO_NUTRIENT	17	0.2951	0.7051	0.6603	9	8	0.529412	0.470588	CCKAR	CDKN2B	CDKN2D	CHMP1A	ENPP1	ENSA	GCGR	GIPR	GNAI2	OGT	PPARG	SST	SSTR1	SSTR2	STC1	STC2	TULP4
ACTIVATION_OF_JNK_ACTIVITY	http://www.broadinstitute.org/gsea/msigdb/cards/ACTIVATION_OF_JNK_ACTIVITY	14	0.7546	0.2455	0.7569	4	10	0.285714	0.714286	DAXX	DBNL	KIAA1804	MAP3K10	MAP3K11	MAP3K2	MAP3K5	MAP3K6	MAP3K9	MAP4K1	MAP4K5	MDFI	MDFIC	PKN1	PTPLAD1	ZAK
REGULATION_OF_SYNAPSE_STRUCTURE_AND_ACTIVITY	http://www.broadinstitute.org/gsea/msigdb/cards/REGULATION_OF_SYNAPSE_STRUCTURE_AND_ACTIVITY	10	0.3572	0.643	0.2008	5	5	0.5	0.5	APOE	CNTN4	COL4A4	GHRL	GRIK2	KLK8	NPTN	NTF4	UBB	YWHAG	YWHAH
SULFUR_METABOLIC_PROCESS	http://www.broadinstitute.org/gsea/msigdb/cards/SULFUR_METABOLIC_PROCESS	36	0.8145	0.1856	0.1297	11	25	0.305556	0.694444	ADI1	CDO1	CHST1	CHST11	CHST12	CHST13	CHST14	CHST2	CHST3	CHST4	CHST5	CHST6	CHST7	CHST8	CHST9	CSGALNACT1	CSGALNACT2	CTNS	EXT1	GCLC	GCLM	GLCE	GLRX2	GPX1	GSTA1	HS3ST3B1	HS3ST5	HS6ST1	MAT2B	MSRA	NDST1	NFS1	SMS	SOD1	TPST1	TPST2	UST
NEGATIVE_REGULATION_OF_HYDROLASE_ACTIVITY	http://www.broadinstitute.org/gsea/msigdb/cards/NEGATIVE_REGULATION_OF_HYDROLASE_ACTIVITY	13	0.0309	0.9692	0.9416	7	6	0.538462	0.461538	ANGPTL3	ANGPTL4	APOA2	ATPIF1	BIRC5	CDKN2D	DHCR24	DNAJB6	GPX1	HBXIP	IFI6	PPP2R4	SFN	TNNT2
BIOSYNTHETIC_PROCESS	http://www.broadinstitute.org/gsea/msigdb/cards/BIOSYNTHETIC_PROCESS	448	0.8292	0.1709	0.0799	187	261	0.417411	0.582589	A4GNT	AARS	ABCA1	ABCF1	ACN9	ADCY7	ADK	ADM	ADORA2A	ADSS	AGPAT1	AGPAT2	AGPAT6	AGPS	AIMP1	AIPL1	AK5	AKR1D1	AKT1	ALAD	ALAS1	ALAS2	ALDH18A1	ALDH9A1	ALG1	ALG12	ALG2	ALG5	ALG6	ALG8	ALK	ANG	AP3D1	APBB1	APOA1	APOA2	ARPP19	ASMT	ASMTL	ATF4
TRANSCRIPTION_DNA_DEPENDENT	http://www.broadinstitute.org/gsea/msigdb/cards/TRANSCRIPTION_DNA_DEPENDENT	586	0.4958	0.5043	0.4249	260	326	0.443686	0.556314	ABCA2	ABL1	ABT1	ADRM1	AFAP1L2	AFF4	AHR	ALX1	ANG	APEX1	ARHGEF10L	ARHGEF11	ARID1A	ARID4A	ARID5A	ARID5B	ARNTL	ASH1L	ASH2L	ATF4	ATF5	ATF6	ATF7	ATF7IP	ATOH1	ATRX	BATF3	BCL10	BCL6	BCOR	BLZF1	BMP2	BMP6	BPTF	BRCA1	BRD7	BRD8	BRF1	BRIP1	BTF3
STRIATED_MUSCLE_DEVELOPMENT	http://www.broadinstitute.org/gsea/msigdb/cards/STRIATED_MUSCLE_DEVELOPMENT	40	0.1563	0.8438	0.9947	18	22	0.45	0.55	ACTA1	ADAM12	BMP4	BOC	CACNA1H	CACNB2	CBY1	CENPF	CHRNA1	COL4A4	CSRP3	FOXL2	HDAC4	HDAC5	HDAC7	HDAC9	IFRD1	IGFBP3	KCNH1	KRT19	MAPK12	MBNL1	MKL2	MYEF2	MYF5	MYF6	MYH11	MYL6	MYL6B	MYOD1	MYOZ1	NOTCH1	NRD1	SIRT2	SVIL	TAZ	TBX3	TGFB1	TTN	UBB
M_PHASE	http://www.broadinstitute.org/gsea/msigdb/cards/M_PHASE	110	0.8952	0.1049	0.1562	35	75	0.318182	0.681818	AKAP8	ANAPC10	ANAPC11	ANAPC4	ANAPC5	ANLN	ATM	AURKA	BIRC5	BOLL	BRSK1	BUB1	BUB1B	CCNA1	CCNA2	CD28	CDC16	CDC23	CDC25B	CDC25C	CDC27	CDCA5	CDK13	CDKN2B	CENPE	CETN1	CHEK1	CHFR	CHMP1A	CIT	CLIP1	DCTN2	DCTN3	DDX11	DLGAP5	DMC1	DUSP13	EGF	EPGN	EREG
REGULATION_OF_CELL_MIGRATION	http://www.broadinstitute.org/gsea/msigdb/cards/REGULATION_OF_CELL_MIGRATION	27	0.3263	0.6738	0.7408	14	13	0.518519	0.481481	ABI3	ACVRL1	ALOX15B	AMOT	ANGPTL3	ARAP3	BCAR1	BMP10	CDH13	CLIC4	EGFR	GTPBP4	LAMB1	MIA3	NEXN	NF1	NF2	PARD6B	PLG	PTEN	RTN4	SHH	SPHK1	TBX5	TDGF1	THY1	TRIP6	VCL
PROTEIN_MATURATION	http://www.broadinstitute.org/gsea/msigdb/cards/PROTEIN_MATURATION	10	0.6378	0.3623	0.6651	5	5	0.5	0.5	AIP	APH1A	ASPRV1	ATP6AP2	NCSTN	PSEN1	PSEN2	PSENEN	REN	SRGN	STUB1
COENZYME_METABOLIC_PROCESS	http://www.broadinstitute.org/gsea/msigdb/cards/COENZYME_METABOLIC_PROCESS	37	0.7776	0.2225	0.271	12	25	0.324324	0.675676	ACLY	ACO2	ACOT1	ACOT12	ACOT2	ACOT4	ACOT9	ALDH1L1	C16ORF7	COASY	COQ2	COQ3	COQ7	CTNS	FTCD	GCLC	GCLM	GLRX2	GLYAT	GPX1	GSTA1	ME1	MLYCD	MOCOS	MOCS2	MTHFD2	NNT	OXSM	PDHB	PDSS1	PDSS2	PGD	PGLS	SDHA	SDHB	SDHC	SDHD	SOD1
CYTOPLASM_ORGANIZATION_AND_BIOGENESIS	http://www.broadinstitute.org/gsea/msigdb/cards/CYTOPLASM_ORGANIZATION_AND_BIOGENESIS	15	0.7701	0.2301	0.0792	6	9	0.4	0.6	CD9	GJA1	GJA4	GJA5	GJC1	GJD3	ITGA6	LAMC1	PARD6A	PARD6B	PRKCI	TJP1	TLN1	TLN2	VCL
REGULATION_OF_TRANSFERASE_ACTIVITY	http://www.broadinstitute.org/gsea/msigdb/cards/REGULATION_OF_TRANSFERASE_ACTIVITY	151	0.8508	0.1493	0.0233	67	84	0.443709	0.556291	ADORA2B	ADRA2A	ADRA2C	ADRB2	ALS2	ANAPC2	ANG	APC	AZU1	BCCIP	C13ORF15	C5	C5AR1	CAMKK2	CARD10	CARTPT	CBLC	CCDC88A	CCND1	CCND2	CCND3	CCNE2	CCNG1	CCNK	CCNT1	CCNT2	CD24	CD4	CD81	CDC25A	CDC25C	CDC37	CDC6	CDK5R1	CDK5R2	CDK5RAP1	CDK5RAP3	CDK7	CDKN1C	CDKN2A
MYOBLAST_DIFFERENTIATION	http://www.broadinstitute.org/gsea/msigdb/cards/MYOBLAST_DIFFERENTIATION	17	0.362	0.6381	0.9921	8	9	0.470588	0.529412	ACTA1	ADAM12	BMP4	BOC	CACNA1H	IFRD1	IGFBP3	KCNH1	KRT19	MAPK12	MBNL1	MYEF2	MYH11	MYOZ1	NOTCH1	TBX3	TTN
SENSORY_PERCEPTION_OF_TASTE	http://www.broadinstitute.org/gsea/msigdb/cards/SENSORY_PERCEPTION_OF_TASTE	5	0.2768	0.7234	0.9851	3	2	0.6	0.4	RTP3	RTP4	TAS1R1	TAS1R2	TAS1R3	TAS2R14	TAS2R16	TAS2R3	TAS2R4	TAS2R43	TAS2R5
GLUCOSE_CATABOLIC_PROCESS	http://www.broadinstitute.org/gsea/msigdb/cards/GLUCOSE_CATABOLIC_PROCESS	11	0.4563	0.5439	0.9216	5	6	0.454545	0.545455	ALDOA	ALDOB	ECD	GAPDHS	HK1	PFKFB1	PFKL	PFKM	PGD	PGLS	TKTL1
INTRACELLULAR_TRANSPORT	http://www.broadinstitute.org/gsea/msigdb/cards/INTRACELLULAR_TRANSPORT	268	0.7921	0.208	0.5365	111	157	0.414179	0.585821	ABCA1	ABCA2	ABCG1	ADRB2	AGFG1	AGXT	AKT1	ANKRD27	ANP32A	AP1G1	AP1M2	AP3B1	AP3B2	AP3D1	AP3M1	AP3S2	APBA1	APOE	APPBP2	ARCN1	ARFIP1	ARSB	ATG4A	ATG4B	ATG4C	ATG4D	ATP2C1	ATXN1	BAK1	BARD1	BCL2	BCL2L1	BCL3	BCL6	BET1	BET1L	BNIP3	CALR	CBLB	CCS
INTRACELLULAR_PROTEIN_TRANSPORT	http://www.broadinstitute.org/gsea/msigdb/cards/INTRACELLULAR_PROTEIN_TRANSPORT	141	0.7721	0.228	0.5746	61	80	0.432624	0.567376	AGXT	AKT1	AP1G1	AP1M2	AP3B1	AP3D1	AP3M1	AP3S2	APBA1	APPBP2	ARCN1	ARFIP1	ATG4A	ATG4B	ATG4C	ATG4D	BARD1	BCL3	BCL6	CALR	CBLB	CD74	CDC37	CDH1	CEP57	COG2	COG7	CTSA	DERL1	DERL2	DUSP16	EIF5A	ERP29	F2	F2R	FAF1	FLNA	FYB	GABARAP	GGA1
PROGRAMMED_CELL_DEATH	http://www.broadinstitute.org/gsea/msigdb/cards/PROGRAMMED_CELL_DEATH	404	0.7508	0.2493	0.6868	176	228	0.435644	0.564356	AATF	ABL1	ACIN1	ACVR1	ACVR1B	ACVR1C	ADAMTSL4	ADORA1	ADORA2A	ADRA1A	AGTR2	AHR	AIFM1	AIFM2	AIFM3	AKT1	AKT1S1	ALB	ALOX12	ALOX15B	AMIGO2	ANGPTL4	ANXA1	ANXA4	ANXA5	APAF1	API5	APOE	ARHGDIA	ASNS	ATG12	AVEN	BAD	BAG1	BAG4	BAK1	BARD1	BAX	BBC3	BCAR1
CENTROSOME_ORGANIZATION_AND_BIOGENESIS	http://www.broadinstitute.org/gsea/msigdb/cards/CENTROSOME_ORGANIZATION_AND_BIOGENESIS	14	0.3924	0.6077	0.3671	6	8	0.428571	0.571429	BBS4	BRCA2	CCP110	CEP250	CETN1	CETN3	CKAP5	CNTROB	CROCC	NDE1	NPM1	SAC3D1	SASS6	TUBE1	UXT
HEMOPOIESIS	http://www.broadinstitute.org/gsea/msigdb/cards/HEMOPOIESIS	68	0.1669	0.8332	0.1255	35	33	0.514706	0.485294	ACIN1	ACVR1B	ACVR2A	ALAS2	BLNK	CALCA	CARTPT	CD1D	CD3D	CD4	CD79A	CDC42	CDK6	CEBPG	CSF1	DYRK3	ETS1	FOXO3	HCLS1	HDAC4	HDAC5	HDAC7	HDAC9	IFI16	IL10	IL12B	IL2	IL27	IL31RA	IL4	IL7	INHA	INHBA	JAG2	KAT6A	KAT8	KIRREL3	LCK	LDB1	LRMP
MICROTUBULE_BASED_PROCESS	http://www.broadinstitute.org/gsea/msigdb/cards/MICROTUBULE_BASED_PROCESS	77	0.7394	0.2607	0.681	34	43	0.441558	0.558442	AP1M2	APBA1	APC	ARAP1	ARF6	ARHGEF10L	ARHGEF2	CAPG	CCDC88A	CDC42EP2	CDC42EP5	CENPJ	CKAP5	CLASP1	CLASP2	CNTROB	CXCL12	DYNC1I1	GSN	HOOK3	KATNB1	KIF11	KIF13B	KIF1A	KIF1B	KIF23	KIF2C	KIF3B	KIF4A	KIF5A	KIF5B	KIFAP3	KPNA2	LATS1	LIMA1	LRMP	LRPPRC	MAP1S	MAP3K11	MAP7
REGULATION_OF_AXONOGENESIS	http://www.broadinstitute.org/gsea/msigdb/cards/REGULATION_OF_AXONOGENESIS	10	0.5988	0.4013	0.9149	3	7	0.3	0.7	AMIGO1	APOE	KLK8	LRRC4C	MAPT	ROBO1	ROBO2	RTN4	SLIT2	THY1
RESPONSE_TO_EXTRACELLULAR_STIMULUS	http://www.broadinstitute.org/gsea/msigdb/cards/RESPONSE_TO_EXTRACELLULAR_STIMULUS	32	0.0069	0.9932	0.4965	18	14	0.5625	0.4375	ALB	ASNS	CARTPT	CCKAR	CDKN1A	CDKN2B	CDKN2D	CHMP1A	ENPP1	ENSA	FADS1	GCGR	GHRL	GHSR	GIPR	GNAI2	LEP	NPY	NUAK2	OGT	PCSK9	PPARG	PPP1R9B	RASGRP4	RPS19	SREBF1	SST	SSTR1	SSTR2	STC1	STC2	TP53	TULP4
APOPTOTIC_NUCLEAR_CHANGES	http://www.broadinstitute.org/gsea/msigdb/cards/APOPTOTIC_NUCLEAR_CHANGES	19	0.7361	0.264	0.7185	7	12	0.368421	0.631579	ACIN1	AIFM1	BAX	BNIP3	CASP3	CDKN2A	CECR2	CIDEA	CYCS	DEDD2	DFFA	DFFB	FOXL2	MOAP1	NDUFA13	PPT1	SOD1	TOP2A	TPD52L1
INDUCTION_OF_APOPTOSIS_BY_EXTRACELLULAR_SIGNALS	http://www.broadinstitute.org/gsea/msigdb/cards/INDUCTION_OF_APOPTOSIS_BY_EXTRACELLULAR_SIGNALS	27	0.883	0.1172	0.1215	9	18	0.333333	0.666667	ADORA1	BAX	BID	BTK	CASP8AP2	CD38	CFLAR	CRADD	DAP	DAP3	DAPK1	DAXX	DEDD	DEDD2	DIABLO	DPF2	FADD	FASTK	MAP3K5	NDUFA13	PDCD6	PRKCA	PTH	RIPK3	SST	SSTR3	TNFRSF25
SULFUR_COMPOUND_BIOSYNTHETIC_PROCESS	http://www.broadinstitute.org/gsea/msigdb/cards/SULFUR_COMPOUND_BIOSYNTHETIC_PROCESS	17	0.4325	0.5676	0.1719	7	10	0.411765	0.588235	CDO1	CHST11	CHST12	CHST13	CHST3	CHST6	CHST7	CSGALNACT1	CSGALNACT2	EXT1	GCLC	GCLM	GLCE	HS3ST3B1	HS3ST5	HS6ST1	MAT2B	NDST1
GAMETE_GENERATION	http://www.broadinstitute.org/gsea/msigdb/cards/GAMETE_GENERATION	101	0.8908	0.1093	0.586	42	59	0.415842	0.584158	ABCB9	ADAM18	ADAM28	ADAM29	AXIN1	BAX	BCL2L10	BCL2L2	BMP15	BMPR1B	BPY2	BRD2	CCNA1	CCT6B	CDY1	CDY2B	CDYL	CEP57	CGB	CHEK1	CSNK2A2	DAZAP1	DAZL	DDX25	DEAF1	DEDD	DMC1	DNAH9	DNAJB13	DUSP13	DYNLL1	EREG	FOXJ1	FSHB	FSHR	GDF9	GGN	GPR64	H1FNT	HIST1H1A
RESPONSE_TO_TOXIN	http://www.broadinstitute.org/gsea/msigdb/cards/RESPONSE_TO_TOXIN	9	0.8014	0.1988	0.0949	4	5	0.444444	0.555556	AS3MT	BAX	BCL2	BPHL	CES1	DPYS	GLYAT	MPST	NQO1	PDZD3
POSITIVE_REGULATION_OF_BINDING	http://www.broadinstitute.org/gsea/msigdb/cards/POSITIVE_REGULATION_OF_BINDING	28	0.345	0.6552	0.4768	13	15	0.464286	0.535714	ABRA	AKTIP	BCL10	CAMK2A	CARD11	CEBPG	DPH3	EDA	EDA2R	EDF1	EP300	ERC1	IKBKB	JMY	MAP3K13	NFAM1	NLRC3	NME1	NOD2	NPM1	PRDX3	PRKCQ	PYCARD	RELA	TNF	TSSK4	UBE2N	UBE2V1
CELLULAR_COMPONENT_DISASSEMBLY	http://www.broadinstitute.org/gsea/msigdb/cards/CELLULAR_COMPONENT_DISASSEMBLY	33	0.2443	0.7558	0.9021	17	16	0.515152	0.484848	AIFM1	BAX	BNIP3	CASP3	CDKN2A	CECR2	CIDEA	CYCS	DFFA	DFFB	ETF1	FOXL2	GZMA	GZMB	HMGA1	HRSP12	IRAK3	MAZ	MOAP1	MTERF	MTIF3	MTRF1	NRG1	PMAIP1	PPT1	SET	SMARCE1	SOD1	SUPT16H	TNP1	TPD52L1	TTF2	UPF1
IMMUNE_SYSTEM_DEVELOPMENT	http://www.broadinstitute.org/gsea/msigdb/cards/IMMUNE_SYSTEM_DEVELOPMENT	73	0.1381	0.862	0.2479	37	36	0.506849	0.493151	ACIN1	ACVR1B	ACVR2A	ALAS2	BLNK	CALCA	CARTPT	CD1D	CD3D	CD4	CD40LG	CD79A	CDC42	CDK6	CEBPG	CSF1	DYRK3	ETS1	FOXO3	HCLS1	HDAC4	HDAC5	HDAC7	HDAC9	IFI16	IL10	IL12B	IL2	IL27	IL31RA	IL4	IL7	INHA	INHBA	JAG2	KAT6A	KAT8	KIRREL3	LCK	LDB1
POSITIVE_REGULATION_OF_CATALYTIC_ACTIVITY	http://www.broadinstitute.org/gsea/msigdb/cards/POSITIVE_REGULATION_OF_CATALYTIC_ACTIVITY	157	0.7095	0.2906	0.5321	69	88	0.43949	0.56051	ABL1	ABL2	ACR	ADCY7	ADCYAP1	ADORA2B	ADORA3	ADRA2A	ADRA2C	ADRB1	ADRB2	ADRB3	AIFM3	ALS2	ANG	APAF1	APH1A	APOA5	APOC2	ARAP1	ARHGAP27	ATP7A	AVPR1A	AVPR1B	AVPR2	AZU1	BAX	BBC3	BCL2L10	BUD31	C5	C5AR1	CALCA	CALCR	CAP1	CAP2	CARD10	CARD8	CARTPT	CASP8AP2
TRANSLATIONAL_INITIATION	http://www.broadinstitute.org/gsea/msigdb/cards/TRANSLATIONAL_INITIATION	37	0.8188	0.1813	0.1413	12	25	0.324324	0.675676	BOLL	DAZ1	DAZL	EIF1	EIF1AX	EIF1B	EIF2AK3	EIF2AK4	EIF2B1	EIF2B2	EIF2B3	EIF2B4	EIF2B5	EIF2C1	EIF2S3	EIF3A	EIF3B	EIF3C	EIF3D	EIF3E	EIF3F	EIF3G	EIF3H	EIF3I	EIF3J	EIF4A2	EIF4B	EIF4G2	EIF4G3	EIF4H	EIF5	EIF5A	HSPB1	MTIF2	MTIF3	PAIP1	PAIP2	PAIP2B	RPS3A
PHOTOTRANSDUCTION	http://www.broadinstitute.org/gsea/msigdb/cards/PHOTOTRANSDUCTION	13	0.2744	0.7258	0.7487	7	6	0.538462	0.461538	ABCA4	GRK1	NR2E3	OPN1SW	OPN4	PDC	PDE6B	PITPNM1	RHO	RP1	SAG	TRPC3	UNC119
REGIONALIZATION	http://www.broadinstitute.org/gsea/msigdb/cards/REGIONALIZATION	15	0.0328	0.9673	0.2374	10	5	0.666667	0.333333	ACVR2B	BMI1	DVL2	GLI2	LMX1B	MDFI	PBX3	PTCH1	RIPPLY1	RIPPLY2	SMAD2	T	TBX3	TDGF1	TRIM14
ORGANELLE_ORGANIZATION_AND_BIOGENESIS	http://www.broadinstitute.org/gsea/msigdb/cards/ORGANELLE_ORGANIZATION_AND_BIOGENESIS	451	0.5174	0.4827	0.8854	196	255	0.43459	0.56541	ABCA1	ABCD3	ABI2	ABL1	ACD	ACIN1	ACTA1	ACTL6A	ADRA2A	AGXT	AIFM1	AIFM2	ALS2CL	AMOT	ANG	ANK3	ANLN	AP1M2	AP2S1	APBA1	APC	APOE	ARAP1	ARAP3	ARF6	ARFIP2	ARHGAP10	ARHGAP4	ARHGDIB	ARHGEF10L	ARHGEF17	ARHGEF2	ARID1A	ARPC1A	ARPC4	ARPC5	ARSB	ASF1A	ATG4A	ATG4B
NEGATIVE_REGULATION_OF_CELL_CYCLE	http://www.broadinstitute.org/gsea/msigdb/cards/NEGATIVE_REGULATION_OF_CELL_CYCLE	72	0.9741	0.026	0.609	22	50	0.305556	0.694444	AIF1	ALOX15B	APBB1	APBB2	APC	BMP2	BMP4	BMP7	BTG3	BTG4	CDC123	CDK5RAP1	CDKN1B	CDKN1C	CDKN2A	CDKN2B	CDKN2C	CDKN2D	CDKN3	CHMP1A	CUL1	CUL2	CUL3	CUL4A	CUL5	DHRS2	DLG1	EIF4G2	ERN1	FOXC1	FOXO4	GADD45A	GAS1	GAS7	GMNN	HEXIM1	HEXIM2	HPGD	IFNW1	IL8
HETEROPHILIC_CELL_ADHESION	http://www.broadinstitute.org/gsea/msigdb/cards/HETEROPHILIC_CELL_ADHESION	9	0.4251	0.5751	0.9515	5	4	0.555556	0.444444	AMIGO1	AMIGO2	AMIGO3	CADM1	CADM3	CD164	CD209	LGALS7	PVRL1	REG3A
DNA_INTEGRITY_CHECKPOINT	http://www.broadinstitute.org/gsea/msigdb/cards/DNA_INTEGRITY_CHECKPOINT	22	0.7857	0.2144	0.0875	9	13	0.409091	0.590909	ATR	ATRIP	BRSK1	CCNA2	CDC45	CDC6	CDT1	CHEK1	CHEK2	FOXN3	GML	HUS1	NAE1	NBN	NEK11	PCBP4	PML	RAD1	RAD17	RAD9A	RINT1	TIPIN	TRIAP1	ZAK
STEROID_METABOLIC_PROCESS	http://www.broadinstitute.org/gsea/msigdb/cards/STEROID_METABOLIC_PROCESS	59	0.4986	0.5015	0.0232	29	30	0.491525	0.508475	ABCG1	ACOX2	ACOX3	ADM	AKR1B10	AKR1C1	AKR1C2	AKR1C4	AKR1D1	APOF	APOL2	BAAT	BMP6	CEL	CELA3A	CELA3B	CLN6	CLN8	CNBP	CYP11A1	CYP11B2	CYP19A1	CYP39A1	CYP3A5	CYP46A1	CYP7B1	DHCR24	DHCR7	DHRS2	DHRS9	FDPS	FDXR	GBA2	HDLBP	HSD11B2	HSD17B11	HSD17B14	HSD17B6	HSD3B1	HSD3B7
ESTABLISHMENT_OF_CELLULAR_LOCALIZATION	http://www.broadinstitute.org/gsea/msigdb/cards/ESTABLISHMENT_OF_CELLULAR_LOCALIZATION	338	0.8029	0.1972	0.5776	141	197	0.41716	0.58284	ABCA1	ABCA2	ABCG1	ACHE	ADRB2	AGFG1	AGXT	AKAP3	AKT1	ANG	ANKRD27	ANP32A	AP1G1	AP1M2	AP3B1	AP3B2	AP3D1	AP3M1	AP3S2	APBA1	APOA1	APOA2	APOE	APPBP2	ARCN1	ARFGAP3	ARFGEF1	ARFGEF2	ARFIP1	ARL4D	ARSB	ATG4A	ATG4B	ATG4C	ATG4D	ATP2C1	ATXN1	BACE2	BAIAP3	BAK1
AEROBIC_RESPIRATION	http://www.broadinstitute.org/gsea/msigdb/cards/AEROBIC_RESPIRATION	15	0.8165	0.1836	0.9806	4	11	0.266667	0.733333	ACO2	ME3	NNT	OXA1L	PDHB	SDHA	SDHB	SDHC	SDHD	SLC25A14	SURF1	UQCRB	UQCRC1	UQCRC2	UQCRH
SKELETAL_DEVELOPMENT	http://www.broadinstitute.org/gsea/msigdb/cards/SKELETAL_DEVELOPMENT	96	0.9665	0.0336	0.0133	30	66	0.3125	0.6875	ACHE	ACVR1	ADAMTS4	AEBP1	AHSG	ALX1	ANKH	ANXA2	ARSE	ATP6V0A4	ATP6V1B1	BMP1	BMP4	BMPR1B	CASR	CDK6	CHRD	CLEC3A	CLEC3B	CMKLR1	COL10A1	COL11A1	COL12A1	COL13A1	COL19A1	COL1A2	COL2A1	COL9A2	COMP	DLL3	DLX5	DLX6	DMP1	DSCAML1	DSPP	EBP	EN1	ETS2	EVC	EXT1
POSITIVE_REGULATION_OF_NUCLEOBASENUCLEOSIDENUCLEOTIDE_AND_NUCLEIC_ACID_METABOLIC_PROCESS	http://www.broadinstitute.org/gsea/msigdb/cards/POSITIVE_REGULATION_OF_NUCLEOBASENUCLEOSIDENUCLEOTIDE_AND_NUCLEIC_ACID_METABOLIC_PROCESS	140	0.7414	0.2587	0.4675	58	82	0.414286	0.585714	ABCA1	ACVR1	ACVRL1	AFAP1L2	ARHGEF10L	ARHGEF11	ARID1A	ARNT2	ARNTL	ATF4	ATF6	ATF7IP	BCL10	BCL3	BMP6	BMP7	BPTF	CAMKK2	CCNH	CDK7	CEBPG	CITED2	CLOCK	CREB5	CREBBP	CRTC1	CTCF	DYRK1B	EGR1	EHF	ELF1	ELF4	ELK1	ELL3	EPAS1	EPC1	ERCC2	ERCC3	ERCC6	EREG
REGULATION_OF_GROWTH	http://www.broadinstitute.org/gsea/msigdb/cards/REGULATION_OF_GROWTH	55	0.3995	0.6006	0.304	26	29	0.472727	0.527273	ACVR1B	ALOX12	ALOX15B	APBB1	APBB2	BBC3	BCAR1	BCL6	BMP10	BNIPL	CAPRIN2	CDA	CDHR2	CDK11A	CDK11B	CDKN1A	CDKN1B	CDKN2A	CDKN2AIP	CDKN2C	CDKN2D	COL4A4	DCBLD2	DERL2	DLC1	ENO1	FAM107A	GHRH	GHSR	IL2	ING4	ING5	INHBA	IP6K2	KLK8	NDUFA13	NDUFS3	NOL8	OSGIN1	PLCE1
NUCLEAR_TRANSPORT	http://www.broadinstitute.org/gsea/msigdb/cards/NUCLEAR_TRANSPORT	85	0.1772	0.8229	0.5146	43	42	0.505882	0.494118	AGFG1	AKT1	ANP32A	ATXN1	BARD1	BCL3	BCL6	CALR	CBLB	CDH1	CEP57	DDX19B	DDX25	DDX39A	DUSP16	EIF5A	F2	F2R	FAF1	FLNA	FYB	GLI3	GSK3B	HNRNPA1	HTATIP2	IPO5	KHDRBS1	KPNA1	KPNA2	KPNA3	KPNA4	KPNA5	KPNA6	KPNB1	MALT1	MCM3AP	MDFI	MXI1	MYBBP1A	NCBP2
NEGATIVE_REGULATION_OF_IMMUNE_SYSTEM_PROCESS	http://www.broadinstitute.org/gsea/msigdb/cards/NEGATIVE_REGULATION_OF_IMMUNE_SYSTEM_PROCESS	14	0.5464	0.4537	0.4906	6	8	0.428571	0.571429	FOXP3	GLMN	INHA	INHBA	LAX1	LST1	PTPRC	SFTPD	SLA2	SOCS5	SPINK5	TARBP2	TGFB2	THY1
REGULATION_OF_PROTEIN_POLYMERIZATION	http://www.broadinstitute.org/gsea/msigdb/cards/REGULATION_OF_PROTEIN_POLYMERIZATION	10	0.9416	0.0585	0.4014	3	7	0.3	0.7	ARF6	CDC42EP2	CDC42EP5	LATS1	MAPRE1	MAPT	NCK1	NCK2	RASA1	TMSB4Y	TPPP
LIPID_TRANSPORT	http://www.broadinstitute.org/gsea/msigdb/cards/LIPID_TRANSPORT	27	0.4076	0.5925	0.2483	17	10	0.62963	0.37037	ABCA1	ABCA2	ABCD3	ABCG1	ANGPTL3	APOA1	APOA2	APOA4	APOC3	APOE	APOF	ATP11B	CAV1	CETP	CHKA	GLTP	GOT2	LCAT	LDLR	NPC1L1	NPC2	PPARA	PPARD	PSAP	SLC27A4	SLCO2A1	STX12	TSPO
ANATOMICAL_STRUCTURE_MORPHOGENESIS	http://www.broadinstitute.org/gsea/msigdb/cards/ANATOMICAL_STRUCTURE_MORPHOGENESIS	360	0.8487	0.1514	0.2005	151	209	0.419444	0.580556	ABLIM1	ACTN2	ACVRL1	AES	AGGF1	ALS2	AMIGO1	AMOT	AMTN	ANG	ANGPTL3	ANGPTL4	ANK1	APLP1	APOA5	APOE	ARAP1	ARAP3	ARF6	ARFIP2	ARHGEF2	ATPIF1	BAI1	BAIAP2	BAX	BCL10	BICD1	BMPR1B	BRAF	BRSK2	BTG1	C1GALT1	CALCA	CANX	CAP1	CAP2	CASR	CCDC88A	CCL2	CCL4
CELLULAR_RESPONSE_TO_STRESS	http://www.broadinstitute.org/gsea/msigdb/cards/CELLULAR_RESPONSE_TO_STRESS	9	0.1249	0.8753	0.1952	5	4	0.555556	0.444444	ALB	ASNS	CARTPT	EIF2AK3	FADS1	GSK3B	NUAK2	PCSK9	SREBF1	TP53
POSITIVE_REGULATION_OF_RNA_METABOLIC_PROCESS	http://www.broadinstitute.org/gsea/msigdb/cards/POSITIVE_REGULATION_OF_RNA_METABOLIC_PROCESS	113	0.6973	0.3028	0.545	46	67	0.40708	0.59292	AFAP1L2	ARHGEF10L	ARHGEF11	ARID1A	ARNTL	ATF4	ATF6	ATF7IP	BCL10	BMP6	BPTF	CCNH	CDK7	CITED2	CLOCK	CREB5	CRTC1	CTCF	DYRK1B	EHF	ELF1	ELF4	ELK1	ELL3	EPAS1	EPC1	ERCC2	ERCC3	ERCC6	ESRRG	FOXD3	FOXE1	FOXF1	FOXF2	FOXH1	FOXO1	FOXO3	GATA4	GLI1	GLI2
CELLULAR_PROTEIN_CATABOLIC_PROCESS	http://www.broadinstitute.org/gsea/msigdb/cards/CELLULAR_PROTEIN_CATABOLIC_PROCESS	55	0.2285	0.7716	0.7883	27	28	0.490909	0.509091	AMFR	ANAPC10	ANAPC2	ANAPC4	ANAPC5	ARIH1	BTRC	CDC20	CDC23	CPA2	DERL1	DERL2	EDEM1	FBXL4	FBXO22	FBXO7	FZR1	KIAA0368	NEDD8	NPLOC4	PARK2	PCNP	PSMC5	PSMD14	RNF11	RNF144B	RNF217	SELS	SIAH2	SMURF1	SMURF2	SQSTM1	STUB1	SYVN1	TSG101	UBB	UBE2A	UBE2B	UBE2C	UBE2D1
REGULATION_OF_MUSCLE_CONTRACTION	http://www.broadinstitute.org/gsea/msigdb/cards/REGULATION_OF_MUSCLE_CONTRACTION	18	0.0001	1	0.2718	13	5	0.722222	0.277778	ATP2A1	CNN1	KCNB2	MYBPC3	MYBPH	MYL2	MYL5	MYL9	NMU	PLCE1	PPP1R12B	PROK2	SOD1	SPHK1	SRI	TNNC1	TNNC2	TNNT1	TPM1
RESPONSE_TO_LIGHT_STIMULUS	http://www.broadinstitute.org/gsea/msigdb/cards/RESPONSE_TO_LIGHT_STIMULUS	46	0.1789	0.8212	0.9226	26	20	0.565217	0.434783	ABCA4	BCL3	BRSK1	CACNA1F	CDKN2D	CLOCK	COPS3	DDB2	DYNLRB1	ELANE	ERCC2	ERCC3	ERCC4	ERCC5	ERCC6	ERCC8	FECH	FEN1	GPX1	GRK1	GRM6	GTF2H2	IL12A	IL12B	IVL	MAPK8	MC1R	NF1	NR2E3	OPN1SW	OPN4	PDC	PDE6B	PITPNM1	POLD1	RELA	REV1	RHO	RP1	RPAIN
POSITIVE_REGULATION_OF_CYTOKINE_BIOSYNTHETIC_PROCESS	http://www.broadinstitute.org/gsea/msigdb/cards/POSITIVE_REGULATION_OF_CYTOKINE_BIOSYNTHETIC_PROCESS	24	0.668	0.3321	0.6038	10	14	0.416667	0.583333	APOA2	AZU1	BCL10	CD276	CD28	CEBPG	EBI3	ELANE	EREG	GLMN	IL12B	IL27	IL9	IRF4	LTB	PRG3	SPN	TLR1	TLR3	TLR4	TLR6	TLR7	TLR8	TLR9	TNFRSF8
REGULATION_OF_TRANSLATIONAL_INITIATION	http://www.broadinstitute.org/gsea/msigdb/cards/REGULATION_OF_TRANSLATIONAL_INITIATION	30	0.8193	0.1809	0.0213	10	20	0.333333	0.666667	BOLL	DAZ1	DAZL	EIF1	EIF1B	EIF2AK3	EIF2AK4	EIF2B2	EIF2B5	EIF2C1	EIF3A	EIF3C	EIF3D	EIF3E	EIF3F	EIF3G	EIF3H	EIF3I	EIF3J	EIF4A2	EIF4B	EIF4G2	EIF4G3	EIF4H	EIF5	EIF5A	HSPB1	MTIF2	MTIF3	PAIP2	PAIP2B
NEGATIVE_REGULATION_OF_TRANSCRIPTION_DNA_DEPENDENT	http://www.broadinstitute.org/gsea/msigdb/cards/NEGATIVE_REGULATION_OF_TRANSCRIPTION_DNA_DEPENDENT	113	0.5846	0.4156	0.3658	50	63	0.442478	0.557522	ARID4A	ARID5A	ARID5B	ATF7IP	BCL6	BCOR	BMP2	BPTF	CBY1	CHMP1A	CIR1	CSDA	CTCF	CUX1	DAXX	DNMT1	DR1	DRAP1	E2F1	E2F6	EID1	ENO1	EPC1	FOSB	FOXD3	FOXN3	FOXP3	FST	GATAD2A	GFI1B	GLI2	GLIS1	GLIS3	HDAC5	HDAC8	HELLS	HEXIM1	HEXIM2	HMGB1	HMGB1P10
PROTEIN_TARGETING	http://www.broadinstitute.org/gsea/msigdb/cards/PROTEIN_TARGETING	107	0.6109	0.3892	0.7092	48	59	0.448598	0.551402	AGXT	AKT1	AP1M2	AP3M1	ATG4A	ATG4B	ATG4C	ATG4D	BARD1	BCL3	BCL6	CALR	CBLB	CDC37	CDH1	CEP57	DUSP16	EIF5A	F2	F2R	FAF1	FLNA	FYB	GABARAP	GLI3	GSK3B	HOMER3	HPS4	ICMT	IPO5	KIF13B	KPNA1	KPNA2	KPNA3	KPNA4	KPNA5	KPNA6	KPNB1	LTBP2	MCM3AP
MONOVALENT_INORGANIC_CATION_HOMEOSTASIS	http://www.broadinstitute.org/gsea/msigdb/cards/MONOVALENT_INORGANIC_CATION_HOMEOSTASIS	14	0.5378	0.4624	0.8871	8	6	0.571429	0.428571	ATP1A1	ATP1A2	ATP1A3	ATP1A4	ATP6V1B1	BCL2	CLCN3	CLN3	CLN5	CLN6	PPT1	SLC9A1	SLC9A7	TMPRSS3
VIRAL_INFECTIOUS_CYCLE	http://www.broadinstitute.org/gsea/msigdb/cards/VIRAL_INFECTIOUS_CYCLE	27	0.7494	0.2507	0.1	10	17	0.37037	0.62963	ACE2	APOBEC3F	APOBEC3G	CCL2	CCL3	CCL4	CD209	CD81	CLEC4M	CTBP1	CTBP2	CXCR6	DEK	EIF5A	HBXIP	HS3ST5	HS3ST6	HTATSF1	IL8	ITCH	MDFIC	OPRK1	PPIA	RSF1	SMARCB1	TARBP2	TNIP1	TOP2A	UBP1	VAPB	WWP1	WWP2
REGULATION_OF_PROTEIN_MODIFICATION_PROCESS	http://www.broadinstitute.org/gsea/msigdb/cards/REGULATION_OF_PROTEIN_MODIFICATION_PROCESS	42	0.2232	0.7769	0.8802	21	21	0.5	0.5	AKTIP	ATG7	BCL10	BMP4	BRCA1	CARD14	CCDC88A	CCDC88C	CCND1	CCND2	CCND3	CD80	CD81	CLCF1	EGFR	GTPBP4	HCLS1	IGFBP3	IL12A	IL20	IL22RA2	IL29	IL3	IL31RA	IL5	ITGB2	ITLN1	LYN	NDUFS4	NF2	NLRP12	PPARGC1A	PPP2R4	PRKCG	RNF139	SET	SOCS1	STUB1	TDGF1	TGFB1
VIRAL_REPRODUCTIVE_PROCESS	http://www.broadinstitute.org/gsea/msigdb/cards/VIRAL_REPRODUCTIVE_PROCESS	31	0.7218	0.2783	0.2104	12	19	0.387097	0.612903	ACE2	APOBEC3F	APOBEC3G	CCL2	CCL3	CCL4	CD209	CD81	CLEC4M	CTBP1	CTBP2	CXCR6	DEK	DERL1	EIF5A	HBXIP	HS3ST5	HS3ST6	HTATSF1	IL8	ITCH	MDFIC	OPRK1	PPIA	RRAGA	RSF1	SMAD3	SMARCB1	TARBP2	TGFB1	TNIP1	TOP2A	UBP1	VAPB	WWP1	WWP2
REGULATION_OF_MITOSIS	http://www.broadinstitute.org/gsea/msigdb/cards/REGULATION_OF_MITOSIS	41	0.8764	0.1237	0.3593	12	29	0.292683	0.707317	ANLN	ATM	BIRC5	BRSK1	BUB1	BUB1B	CCNA2	CD28	CDC16	CDC23	CDC25C	CDK13	CDKN2B	CHFR	EGF	EPGN	EREG	GML	KNTC1	MAD2L1	MAD2L2	NBN	NEK2	NEK6	NPM2	NUSAP1	PCBP4	PIN1	PKMYT1	PML	PRMT5	RAD17	RCC1	RINT1	TGFA	TGFB1	TRIAP1	TTK	UBE2C	ZW10
CARBOXYLIC_ACID_METABOLIC_PROCESS	http://www.broadinstitute.org/gsea/msigdb/cards/CARBOXYLIC_ACID_METABOLIC_PROCESS	165	0.8524	0.1477	0.0216	61	104	0.369697	0.630303	AARS	ABCD2	ACADM	ACADS	ACADSB	ACADVL	ACLY	ACN9	ACO1	ACO2	ACOT1	ACOT12	ACOT2	ACOT4	ACOT9	ACOX2	ACOX3	ADI1	ADIPOR1	ADIPOR2	AGPAT1	AGPAT2	AGXT	AIMP1	AKR1C1	AKR1C2	AKR1C3	AKR1D1	ALDH18A1	ALDH1L1	ALDH4A1	ALDH5A1	ALDH6A1	ALOX12	ALOX15B	AMT	ARG1	ARPP19	AS3MT	ASL
AXONOGENESIS	http://www.broadinstitute.org/gsea/msigdb/cards/AXONOGENESIS	41	0.7	0.3002	0.4573	14	27	0.341463	0.658537	AMIGO1	APOE	BAI1	BAIAP2	CDK5R1	CNTN4	CYFIP1	DPYSL5	FEZ1	FEZ2	GLI2	KAL1	KLK8	LRRC4C	MAPT	NRP1	NRP2	NRXN1	NRXN3	NTNG1	NTNG2	OPHN1	OTX2	PARD3	PARD6B	PAX2	POU4F1	ROBO1	ROBO2	RTN4	RTN4RL1	RTN4RL2	S100B	SEMA3B	SEMA4F	SHH	SIAH1	SLIT1	SLIT2	SPON2
HOMOPHILIC_CELL_ADHESION	http://www.broadinstitute.org/gsea/msigdb/cards/HOMOPHILIC_CELL_ADHESION	16	0.1597	0.8404	0.7839	10	6	0.625	0.375	AMIGO1	AMIGO2	CADM1	CADM3	CD84	CDH5	ITGB1	MPZL2	NPTN	PKD1	PVRL1	PVRL2	PVRL3	ROBO1	ROBO2	TRO
REGULATION_OF_MAPKKK_CASCADE	http://www.broadinstitute.org/gsea/msigdb/cards/REGULATION_OF_MAPKKK_CASCADE	17	0.4874	0.5127	0.3323	8	9	0.470588	0.529412	ADRB2	ADRB3	AMBP	ATP6AP2	CARD9	CD24	CD27	EDA2R	GRM4	HIPK2	MAPK8IP1	MAPK8IP2	MAPK8IP3	NF1	REN	TAOK2	TAOK3	TPD52L1	TRAF7	ZNF675
PROTEIN_AMINO_ACID_AUTOPHOSPHORYLATION	http://www.broadinstitute.org/gsea/msigdb/cards/PROTEIN_AMINO_ACID_AUTOPHOSPHORYLATION	29	0.1462	0.8539	0.9297	18	11	0.62069	0.37931	AKT1	CAMKK2	CDK12	CDKL5	DYRK1A	EIF2AK1	EIF2AK3	IGF1R	INSR	KIAA1804	LMTK2	MAP3K10	MAP3K11	MAP3K12	MAP3K13	MAP3K3	MAP3K9	MAPK15	MEX3B	MOB1B	MYO3A	NLRP12	PAK1	PAK2	SMG1	STK4	TAF1	TAOK3	TNK1	TTN	UHMK1
INTERCELLULAR_JUNCTION_ASSEMBLY	http://www.broadinstitute.org/gsea/msigdb/cards/INTERCELLULAR_JUNCTION_ASSEMBLY	11	0.6339	0.3662	0.1956	5	6	0.454545	0.545455	CD9	GJA1	GJA4	GJA5	GJC1	GJD3	PARD6B	TJP1	TLN1	TLN2	VCL
MAINTENANCE_OF_CELLULAR_LOCALIZATION	http://www.broadinstitute.org/gsea/msigdb/cards/MAINTENANCE_OF_CELLULAR_LOCALIZATION	12	0.4657	0.5344	0.9177	6	6	0.5	0.5	ALB	FAF1	MDFI	MXI1	NFKBIE	NFKBIL1	PDIA2	PDIA3	SUPT7L	TAF3	TONSL	TOPORS
MICROTUBULE_CYTOSKELETON_ORGANIZATION_AND_BIOGENESIS	http://www.broadinstitute.org/gsea/msigdb/cards/MICROTUBULE_CYTOSKELETON_ORGANIZATION_AND_BIOGENESIS	33	0.9027	0.0974	0.1803	13	20	0.393939	0.606061	APC	ARHGEF2	CENPJ	CKAP5	CLASP1	CLASP2	HOOK3	KATNB1	KIF11	KIF23	KIF2C	MAP1S	MAP7	MAPRE1	MAPT	MARK4	MID1	MID1IP1	NUSAP1	PAFAH1B1	PRC1	RAN	RCC1	RNF19A	SMC1A	SMC3	STMN1	SUN2	TPPP	TTK	TUBG1	TUBGCP2	TUBGCP5	TUBGCP6	UXT
NUCLEAR_ORGANIZATION_AND_BIOGENESIS	http://www.broadinstitute.org/gsea/msigdb/cards/NUCLEAR_ORGANIZATION_AND_BIOGENESIS	30	0.6075	0.3926	0.9071	12	18	0.4	0.6	ACIN1	AIFM1	ATXN7	BAX	BNIP3	CASP3	CDKN2A	CECR2	CIDEA	CTDNEP1	CYCS	DEDD2	DFFA	DFFB	FOXL2	H1FNT	MOAP1	NDUFA13	NUMA1	PML	PPT1	SOD1	SUN2	SYCP3	TMEM48	TNP1	TOP2A	TPD52L1	TSSK6	WBP2NL
PURINE_NUCLEOTIDE_METABOLIC_PROCESS	http://www.broadinstitute.org/gsea/msigdb/cards/PURINE_NUCLEOTIDE_METABOLIC_PROCESS	10	0.8784	0.1217	0.3064	2	8	0.2	0.8	ACLY	ADSS	AK5	AMPD3	C16ORF7	CTNS	FIGNL1	GUK1	HPRT1	NDUFS1	OLA1	PPAT
PROTEIN_IMPORT	http://www.broadinstitute.org/gsea/msigdb/cards/PROTEIN_IMPORT	60	0.3628	0.6373	0.9529	28	32	0.466667	0.533333	AIP	AKT1	BCL3	BCL6	CBLB	CDH1	CEP57	F2	F2R	FAF1	FLNA	FYB	GLI3	IPO5	KPNA1	KPNA2	KPNA3	KPNA4	KPNA5	KPNA6	KPNB1	MCM3AP	MDFI	MXI1	NCKIPSD	NF1	NFKBIE	NFKBIL1	NLRP12	NLRP3	NOP58	NUP205	PDIA3	PEX1	PEX10	PEX12	PEX13	PEX14	PEX16	PEX26
POST_GOLGI_VESICLE_MEDIATED_TRANSPORT	http://www.broadinstitute.org/gsea/msigdb/cards/POST_GOLGI_VESICLE_MEDIATED_TRANSPORT	14	0.9781	0.022	0.2118	3	11	0.214286	0.785714	AP3B2	DOPEY1	DOPEY2	EXOC5	KRT18	MON2	OPTN	RAB14	SCAMP1	SCAMP2	SCAMP3	SNAP23	STEAP2	STX7
GLUTAMINE_FAMILY_AMINO_ACID_METABOLIC_PROCESS	http://www.broadinstitute.org/gsea/msigdb/cards/GLUTAMINE_FAMILY_AMINO_ACID_METABOLIC_PROCESS	13	0.1233	0.8768	0.0057	9	4	0.692308	0.307692	ALDH18A1	ALDH4A1	ARG1	ASL	ASRGL1	DDAH1	DDAH2	GAD1	GAD2	GCLC	GCLM	GLUD1	GLUD2	PYCR1
REGULATION_OF_INTERFERON_GAMMA_BIOSYNTHETIC_PROCESS	http://www.broadinstitute.org/gsea/msigdb/cards/REGULATION_OF_INTERFERON_GAMMA_BIOSYNTHETIC_PROCESS	11	0.3523	0.6479	0.3392	5	6	0.454545	0.545455	CD276	CEBPG	EBI3	IL12B	IL27	INHA	INHBA	TLR3	TLR7	TLR8	TLR9
SEXUAL_REPRODUCTION	http://www.broadinstitute.org/gsea/msigdb/cards/SEXUAL_REPRODUCTION	122	0.7623	0.2378	0.5641	52	70	0.42623	0.57377	ABCB9	ACR	ADAM18	ADAM2	ADAM20	ADAM21	ADAM28	ADAM29	AKAP3	AKAP4	AXIN1	BAX	BCL2L10	BCL2L2	BMP15	BMPR1B	BPY2	BRD2	CCNA1	CCT6B	CD4	CD9	CDY1	CDY2B	CDYL	CEP57	CGB	CHEK1	CLGN	CRISP1	CSNK2A2	DAZ2	DAZAP1	DAZL	DDX25	DEAF1	DEDD	DMC1	DNAH9	DNAJB13
INTERPHASE	http://www.broadinstitute.org/gsea/msigdb/cards/INTERPHASE	68	0.9705	0.0296	0.186	20	48	0.294118	0.705882	ABL1	ACVR1	ACVR1B	ANAPC10	ANAPC4	ANAPC5	APBB1	APBB2	BCAT1	BIRC5	CDC23	CDC25C	CDC6	CDC7	CDCA5	CDK10	CDK2	CDK2AP1	CDK4	CDK6	CDKN1A	CDKN1B	CDKN1C	CDKN2A	CDKN2B	CDKN2C	CDKN2D	CDKN3	CENPF	CHMP1A	CUL1	CUL2	CUL3	CUL4A	CUL5	DBF4	DDX11	E2F1	FOXN3	FOXO4
NEGATIVE_REGULATION_OF_ANGIOGENESIS	http://www.broadinstitute.org/gsea/msigdb/cards/NEGATIVE_REGULATION_OF_ANGIOGENESIS	13	0.9951	0.005	0.0286	0	13	0	1	COL4A2	COL4A3	FOXO4	IL17F	NPPB	NPR1	PF4	PLG	PML	SERPINF1	SPINK5	STAB1	TNNI3
MONOCARBOXYLIC_ACID_TRANSPORT	http://www.broadinstitute.org/gsea/msigdb/cards/MONOCARBOXYLIC_ACID_TRANSPORT	8	0.9219	0.0782	0.0482	2	6	0.25	0.75	AKR1C1	AKR1C4	SLC16A1	SLC16A2	SLC16A3	SLC16A4	SLC16A5	SLC16A6	SLC16A7	SLC16A8
EPITHELIAL_CELL_DIFFERENTIATION	http://www.broadinstitute.org/gsea/msigdb/cards/EPITHELIAL_CELL_DIFFERENTIATION	9	0.1975	0.8026	0.1029	5	4	0.555556	0.444444	DMBT1	EHF	ELF3	KRT3	KRT4	SPINK5	UPK1A	UPK1B	UPK2	UPK3A
TISSUE_DEVELOPMENT	http://www.broadinstitute.org/gsea/msigdb/cards/TISSUE_DEVELOPMENT	130	0.8465	0.1536	0.1723	58	72	0.446154	0.553846	ACHE	ACVR1	AHSG	ALDH3A2	ALOX12B	ALX1	ANKH	APOA5	ASPRV1	ATP2A2	ATP2C1	ATP6V0A4	ATP6V1B1	BMP1	BMP4	BMX	BNC1	BTD	BTK	CALML5	CASP14	CASR	CDK6	CDSN	COL11A1	COL13A1	COL17A1	COL1A1	COL5A2	COL7A1	CRABP2	CTGF	DCT	DHCR24	DMP1	DSP	DSPP	EDA	EMP1	ERCC2
CARBOHYDRATE_TRANSPORT	http://www.broadinstitute.org/gsea/msigdb/cards/CARBOHYDRATE_TRANSPORT	16	0.6863	0.3138	0.1994	5	11	0.3125	0.6875	EDNRA	GH1	INS	ITLN1	PEA15	PPBP	SLC2A1	SLC2A2	SLC2A3	SLC2A4	SLC2A5	SLC2A8	SLC35A1	SLC35A2	SLC35A3	SLC35B4	SLC37A4	SLC5A1	SORBS1
RESPONSE_TO_STEROID_HORMONE_STIMULUS	http://www.broadinstitute.org/gsea/msigdb/cards/RESPONSE_TO_STEROID_HORMONE_STIMULUS	9	0.1158	0.8843	0.1639	7	2	0.777778	0.222222	ABCA2	BRCA1	BRCA2	CALCR	CD24	CRIPAK	GATA3	GHRL	GSTM3	KRT19	PDCD7
MUSCLE_CELL_DIFFERENTIATION	http://www.broadinstitute.org/gsea/msigdb/cards/MUSCLE_CELL_DIFFERENTIATION	22	0.8301	0.1701	0.9567	8	14	0.363636	0.636364	ACTA1	ADAM12	BMP4	BOC	CACNA1H	CBY1	EREG	FOXO4	GLMN	IFRD1	IGFBP3	KCNH1	KRT19	MAPK12	MBNL1	MYEF2	MYH11	MYOZ1	NOTCH1	SYNE1	TBX3	TTN
CYTOKINE_METABOLIC_PROCESS	http://www.broadinstitute.org/gsea/msigdb/cards/CYTOKINE_METABOLIC_PROCESS	41	0.5229	0.4772	0.4213	18	23	0.439024	0.560976	APOA2	AZU1	BCL10	BCL3	CD276	CD28	CEBPG	EBI3	ELANE	EREG	FOXP3	GHRL	GHSR	GLMN	IL12B	IL17F	IL18	IL27	IL4	IL6	IL9	INHA	INHBA	INHBB	IRF4	LTB	MAST2	NLRP12	NOD1	PRG3	SFTPD	SIGIRR	SPN	TLR1	TLR3	TLR4	TLR6	TLR7	TLR8	TLR9
SUPEROXIDE_METABOLIC_PROCESS	http://www.broadinstitute.org/gsea/msigdb/cards/SUPEROXIDE_METABOLIC_PROCESS	9	0.8793	0.1208	0.1007	3	6	0.333333	0.666667	APOA4	CCS	MT3	NOS2	NOX4	NOX5	PREX1	PRG3	SOD1	SOD2
REGULATION_OF_G_PROTEIN_COUPLED_RECEPTOR_PROTEIN_SIGNALING_PATHWAY	http://www.broadinstitute.org/gsea/msigdb/cards/REGULATION_OF_G_PROTEIN_COUPLED_RECEPTOR_PROTEIN_SIGNALING_PATHWAY	23	0.0286	0.9715	0.2505	15	8	0.652174	0.347826	ADRB2	ADRB3	GIT1	GIT2	GNG4	GNG7	GRK1	GRK4	GRK5	GRK6	PLCE1	RAMP1	RGS11	RGS12	RGS14	RGS16	RGS2	RGS20	RGS3	RGS4	RGS5	RGS9	RIC8B
REGULATION_OF_TRANSLATION	http://www.broadinstitute.org/gsea/msigdb/cards/REGULATION_OF_TRANSLATION	89	0.7582	0.2419	0.1803	33	56	0.370787	0.629213	APBB1	APOA2	AZU1	BACE2	BCL10	BCL3	BOLL	CD276	CD28	CEBPG	DAZ1	DAZL	DDX25	EBI3	EIF1	EIF1B	EIF2A	EIF2AK1	EIF2AK3	EIF2AK4	EIF2B2	EIF2B5	EIF2C1	EIF3A	EIF3C	EIF3D	EIF3E	EIF3F	EIF3G	EIF3H	EIF3I	EIF3J	EIF4A2	EIF4A3	EIF4B	EIF4G2	EIF4G3	EIF4H	EIF5	EIF5A
AMINO_ACID_METABOLIC_PROCESS	http://www.broadinstitute.org/gsea/msigdb/cards/AMINO_ACID_METABOLIC_PROCESS	77	0.5634	0.4367	0.0818	32	45	0.415584	0.584416	AARS	ADI1	AIMP1	ALDH18A1	ALDH4A1	ALDH6A1	AMT	ARG1	ASL	ASPA	ASRGL1	ATF4	BAAT	BCAT1	BCKDHA	BCKDHB	BCKDK	CDO1	DARS	DCT	DDAH1	DDAH2	DDO	FAH	FARS2	FPGS	GAD1	GAD2	GCLC	GCLM	GCSH	GGT1	GGT5	GLDC	GLS2	GLUD1	GLUD2	GOT1	GOT2	GSS
PHOTORECEPTOR_CELL_MAINTENANCE	http://www.broadinstitute.org/gsea/msigdb/cards/PHOTORECEPTOR_CELL_MAINTENANCE	10	0.0677	0.9324	0.7851	7	3	0.7	0.3	CDH23	CLRN1	GPR98	IQCB1	NPHP3	PCDH15	RDH12	USH1C	USH1G	USH2A
INTERLEUKIN_8_BIOSYNTHETIC_PROCESS	http://www.broadinstitute.org/gsea/msigdb/cards/INTERLEUKIN_8_BIOSYNTHETIC_PROCESS	10	0.5007	0.4994	0.321	4	6	0.4	0.6	APOA2	BCL10	BCL3	ELANE	IL17F	NOD1	PRG3	TLR4	TLR7	TLR8
DEFENSE_RESPONSE	http://www.broadinstitute.org/gsea/msigdb/cards/DEFENSE_RESPONSE	220	0.7568	0.2433	0.3165	91	129	0.413636	0.586364	ABCF1	ADORA1	ADORA2A	ADORA2B	ADORA3	AFAP1L2	AGER	AHSG	AIF1	AIMP1	ALOX15	ALOX5AP	ANKRD1	ANXA1	AOAH	AOC3	AOX1	APCS	APOA4	APOBEC3F	APOBEC3G	APOL3	AZU1	BCL10	BCL2	BECN1	BLNK	BNIP3	BNIP3L	C2	C3AR1	C5	C5AR1	CADM1	CAMLG	CAMP	CCL11	CCL13	CCL20	CCL21
FATTY_ACID_BIOSYNTHETIC_PROCESS	http://www.broadinstitute.org/gsea/msigdb/cards/FATTY_ACID_BIOSYNTHETIC_PROCESS	14	0.1788	0.8213	0.6674	8	6	0.571429	0.428571	BRCA1	CD74	DEGS1	FADS1	FADS2	HPGD	LTA4H	MCAT	MIF	OXSM	PRG3	PTGDS	PTGES3	PTGS1
CALCIUM_MEDIATED_SIGNALING	http://www.broadinstitute.org/gsea/msigdb/cards/CALCIUM_MEDIATED_SIGNALING	15	0.0026	0.9976	0.3003	11	4	0.733333	0.266667	BTK	CAMKK2	CDH13	EGFR	IL8	LAT	LAT2	NMUR1	NMUR2	NUDT4	PIKFYVE	PLCE1	RGN	SLA2	SPHK1	TRAT1
I_KAPPAB_KINASE_NF_KAPPAB_CASCADE	http://www.broadinstitute.org/gsea/msigdb/cards/I_KAPPAB_KINASE_NF_KAPPAB_CASCADE	107	0.9931	0.007	0.0579	40	67	0.373832	0.626168	APOL3	ATP2C1	BCL10	BCL3	BIRC2	BST2	BUD31	CANT1	CARD10	CARD8	CARD9	CASP1	CASP8	CC2D1A	CD40	CFLAR	CHUK	CXXC5	ECM1	ECT2	EDARADD	EEF1D	ERC1	F2R	FADD	FAF1	FASLG	FKBP1A	FLNA	GJA1	GOLT1B	GPR89A	HMOX1	HTR2B	IKBKE	IKBKG	IRAK1	IRAK1BP1	IRAK2	LGALS1
NUCLEOSOME_ASSEMBLY	http://www.broadinstitute.org/gsea/msigdb/cards/NUCLEOSOME_ASSEMBLY	10	0.0561	0.944	0.671	7	3	0.7	0.3	ASF1A	CHAF1A	CHAF1B	NAP1L1	NAP1L2	NAP1L3	NAP1L4	RSF1	SET	SMARCA5
ACTIN_FILAMENT_BASED_PROCESS	http://www.broadinstitute.org/gsea/msigdb/cards/ACTIN_FILAMENT_BASED_PROCESS	112	0.4537	0.5464	0.5365	50	62	0.446429	0.553571	ABL1	ACTA1	ADRA2A	AMOT	ANG	ARAP1	ARF6	ARFIP2	ARHGDIB	ARHGEF10L	ARHGEF17	ARHGEF2	ARPC1A	ARPC4	ARPC5	ATP2C1	BCAR1	CAPG	CCDC88A	CDC42	CDC42BPA	CDC42BPB	CDC42BPG	CDC42EP2	CDC42EP5	CFL1	CRK	CXCL1	CXCL12	CYTH2	DBN1	DLG1	DOCK2	DST	DSTN	DYNLL1	ELMO1	EPB49	EVL	EZR
TUBE_DEVELOPMENT	http://www.broadinstitute.org/gsea/msigdb/cards/TUBE_DEVELOPMENT	18	0.9996	0.0005	0.0737	5	13	0.277778	0.722222	BCL10	CALCA	CELSR1	GCLC	GCLM	GLI2	KCNMB2	KCNMB4	KEL	LMO4	NKX2-6	NOTCH4	PDPN	SFTPD	SHH	SOD1	TINAG	VANGL2
CELL_CYCLE_PROCESS	http://www.broadinstitute.org/gsea/msigdb/cards/CELL_CYCLE_PROCESS	188	0.943	0.0571	0.1495	58	130	0.308511	0.691489	ABL1	ACVR1	ACVR1B	AKAP8	ANAPC10	ANAPC11	ANAPC4	ANAPC5	ANLN	APBB1	APBB2	ARAP1	ATM	AURKA	BCAT1	BIRC5	BOLL	BRCA2	BRSK1	BUB1	BUB1B	CCNA1	CCNA2	CCP110	CD28	CDC16	CDC23	CDC25B	CDC25C	CDC27	CDC6	CDC7	CDCA5	CDK10	CDK13	CDK2	CDK2AP1	CDK4	CDK6	CDKN1A
FATTY_ACID_OXIDATION	http://www.broadinstitute.org/gsea/msigdb/cards/FATTY_ACID_OXIDATION	18	0.885	0.1151	0.0639	3	15	0.166667	0.833333	ACADM	ACADS	ACADVL	ADIPOR1	ADIPOR2	ALOX12	BDH2	CPT1A	CPT1B	ECH1	ECHS1	HACL1	HADHB	HAO1	HAO2	PPARA	PPARD	PPARGC1A
PRODUCTION_OF_MOLECULAR_MEDIATOR_OF_IMMUNE_RESPONSE	http://www.broadinstitute.org/gsea/msigdb/cards/PRODUCTION_OF_MOLECULAR_MEDIATOR_OF_IMMUNE_RESPONSE	11	0.2247	0.7754	0.6537	7	4	0.636364	0.363636	APOA1	APOA2	CD40LG	DEFB103A	FOXP3	IL4	MALT1	MAP3K7	PTPRC	TGFB1	TNFSF13	TRAF2	TRAF6
SPHINGOLIPID_METABOLIC_PROCESS	http://www.broadinstitute.org/gsea/msigdb/cards/SPHINGOLIPID_METABOLIC_PROCESS	27	0.5016	0.4985	0.9136	13	14	0.481481	0.518519	ASAH1	ASAH2	B4GALNT1	CERK	CERS1	CERS5	CLN3	CLN6	ENPP7	GLA	LARGE	NEU3	NSMAF	PPT1	PSAP	SERINC1	SGMS1	SGMS2	SGPL1	SMPD2	SMPD3	SMPD4	SPHK1	SPTLC1	ST6GALNAC6	ST8SIA1	ST8SIA3	ST8SIA5	UGCG
NEGATIVE_REGULATION_OF_CYTOSKELETON_ORGANIZATION_AND_BIOGENESIS	http://www.broadinstitute.org/gsea/msigdb/cards/NEGATIVE_REGULATION_OF_CYTOSKELETON_ORGANIZATION_AND_BIOGENESIS	10	0.8903	0.1098	0.0517	3	7	0.3	0.7	APC	ARAP1	ARHGEF2	CAPG	CLASP1	GSN	KATNB1	LIMA1	MAPRE1	MID1IP1	TMSB4Y
INTRA_GOLGI_VESICLE_MEDIATED_TRANSPORT	http://www.broadinstitute.org/gsea/msigdb/cards/INTRA_GOLGI_VESICLE_MEDIATED_TRANSPORT	12	0.7998	0.2003	0.2811	3	9	0.25	0.75	COG2	COG3	COPB1	COPB2	COPE	COPG2	COPZ1	GOSR1	NAPA	NAPG	OPTN	STX16
BEHAVIOR	http://www.broadinstitute.org/gsea/msigdb/cards/BEHAVIOR	133	0.0032	0.9969	0.4565	76	57	0.571429	0.428571	ABAT	ACSL4	ADCY8	AGRP	AGTR2	AIMP1	APOE	BRS3	C5	C5AR1	CARTPT	CASR	CCBP2	CCKAR	CCKBR	CCL1	CCL11	CCL13	CCL15	CCL16	CCL17	CCL18	CCL19	CCL2	CCL20	CCL21	CCL22	CCL23	CCL24	CCL25	CCL26	CCL27	CCL28	CCL3	CCL5	CCL7	CCL8	CCR2	CCR3	CCR4
REGULATION_OF_PROTEIN_METABOLIC_PROCESS	http://www.broadinstitute.org/gsea/msigdb/cards/REGULATION_OF_PROTEIN_METABOLIC_PROCESS	165	0.9124	0.0877	0.2416	65	100	0.393939	0.606061	AKTIP	ANGPTL3	APBB1	APC	APOA2	ARF6	ARHGEF2	ATG7	ATP6AP2	AURKAIP1	AZU1	BACE2	BCL10	BCL3	BMP4	BOLL	BRCA1	CAPG	CARD14	CCDC88A	CCDC88C	CCND1	CCND2	CCND3	CD276	CD28	CD80	CD81	CDC42	CDC42EP2	CDC42EP5	CEBPG	CLASP1	CLCF1	CLN6	CXCL12	DAZ1	DAZL	DDX25	DNAJC1
REGULATION_OF_SIGNAL_TRANSDUCTION	http://www.broadinstitute.org/gsea/msigdb/cards/REGULATION_OF_SIGNAL_TRANSDUCTION	212	0.9621	0.038	0.0012	91	121	0.429245	0.570755	ABRA	ACVR1	ACVR1B	ACVR2A	ACVR2B	ADRB2	ADRB3	AFAP1L2	ALS2	AMBP	APOL3	ARAP1	ARAP3	ARF6	ARHGAP27	ATP2C1	ATP6AP2	BCL10	BIRC2	BRAP	BST2	BUD31	CANT1	CARD8	CARD9	CASP1	CASP8	CBLC	CBY1	CC2D1A	CD24	CD27	CD40	CDC42BPA	CDC42BPB	CDC42BPG	CDH13	CDKN1C	CDKN2AIP	CDKN2B
MITOTIC_SISTER_CHROMATID_SEGREGATION	http://www.broadinstitute.org/gsea/msigdb/cards/MITOTIC_SISTER_CHROMATID_SEGREGATION	15	0.9053	0.0948	0.4188	3	12	0.2	0.8	CDC23	CDCA5	CENPE	CHMP1A	DDX11	ESPL1	KIF25	NCAPH	NDC80	NUSAP1	PAM	PDS5B	SMC1A	SMC4	ZW10	ZWINT
POSITIVE_REGULATION_OF_IMMUNE_RESPONSE	http://www.broadinstitute.org/gsea/msigdb/cards/POSITIVE_REGULATION_OF_IMMUNE_RESPONSE	27	0.3646	0.6355	0.8813	13	14	0.481481	0.518519	BCAR1	C2	CADM1	CD1D	CD79A	CFHR1	CRTAM	EREG	FYN	IFNK	IKBKG	IL12A	IL12B	IL29	KRT1	LAT2	MALT1	MAP3K7	MBL2	NFAM1	PTPRC	SLA2	TGFB2	THY1	TLR8	TRAF2	TRAF6	TRAT1	UBE2N
NEGATIVE_REGULATION_OF_PROTEIN_METABOLIC_PROCESS	http://www.broadinstitute.org/gsea/msigdb/cards/NEGATIVE_REGULATION_OF_PROTEIN_METABOLIC_PROCESS	45	0.6464	0.3537	0.4086	20	25	0.444444	0.555556	APBB1	APC	APOA2	ARHGEF2	BACE2	BCL3	CAPG	CDC42	CLASP1	DNAJC1	EIF2AK1	EIF2AK3	EIF4A3	ELANE	FOXP3	FURIN	GHRL	GHSR	GSN	GTPBP4	IGFBP3	IL10	IL6	INHA	INHBA	INHBB	INS	KATNB1	LIMA1	MAPRE1	MDM4	MID1IP1	NDUFA13	NF2	NLRP12	PAIP2	PAIP2B	PPP2R4	PRG3	PRKCG
VITAMIN_TRANSPORT	http://www.broadinstitute.org/gsea/msigdb/cards/VITAMIN_TRANSPORT	11	0.9915	0.0086	0.0059	1	10	0.0909091	0.909091	CUBN	FOLR1	FOLR2	FOLR3	GC	PDPN	SLC19A1	SLC22A16	SLC22A4	SLC22A5	SLC46A1	TCN1	TCN2
REGULATION_OF_PEPTIDYL_TYROSINE_PHOSPHORYLATION	http://www.broadinstitute.org/gsea/msigdb/cards/REGULATION_OF_PEPTIDYL_TYROSINE_PHOSPHORYLATION	17	0.2104	0.7897	0.9664	9	8	0.529412	0.470588	CD80	CD81	CLCF1	EGFR	HCLS1	IL12A	IL20	IL22RA2	IL29	IL3	IL31RA	IL5	ITGB2	LYN	NF2	SOCS1	TDGF1	TNK2
REGULATION_OF_GENE_SPECIFIC_TRANSCRIPTION	http://www.broadinstitute.org/gsea/msigdb/cards/REGULATION_OF_GENE_SPECIFIC_TRANSCRIPTION	10	0.226	0.7741	0.497	5	5	0.5	0.5	ARHGEF10L	ATF6	BMP2	BPTF	HNRNPAB	PEX14	RORB	SCAP	SMARCA1	SPI1	TRIM28
POSITIVE_REGULATION_OF_TRANSPORT	http://www.broadinstitute.org/gsea/msigdb/cards/POSITIVE_REGULATION_OF_TRANSPORT	22	0.2125	0.7876	0.4782	13	9	0.590909	0.409091	AHSG	AZU1	CARTPT	CBL	CDH1	FLNA	GATA2	GCK	GHRH	GHRL	GSK3B	ITLN1	LDLRAP1	NCBP2	NLRP12	ORAI1	PPT1	SFTPD	SMAD3	SPACA3	STIM1	TNFSF14	TRIP6
TRANSCRIPTION_INITIATION	http://www.broadinstitute.org/gsea/msigdb/cards/TRANSCRIPTION_INITIATION	35	0.9192	0.0809	0.3719	9	26	0.257143	0.742857	BRF1	CDK7	CDK9	E2F2	E2F3	GTF2E1	GTF2E2	GTF2F1	GTF2F2	GTF2I	GTF3C4	MAZ	MED1	MED12	MED13	MED14	MED16	MED17	MED23	MED24	MED26	MED27	MED30	MED4	MED7	NCOA6	PPARGC1A	PTRF	RSF1	SMARCA5	SNAPC5	TAF2	TAF5	TBP	THRAP3
AMINO_ACID_DERIVATIVE_METABOLIC_PROCESS	http://www.broadinstitute.org/gsea/msigdb/cards/AMINO_ACID_DERIVATIVE_METABOLIC_PROCESS	21	0.4697	0.5304	0.1732	10	11	0.47619	0.52381	ALDH5A1	ASMTL	BBOX1	CCBL1	CDO1	COLQ	DHPS	DIO1	DIO2	ETNK1	GAMT	GATM	HPRT1	IDO1	MAT2B	OAZ1	OAZ2	P4HB	PRG3	SLC5A7	SMS	SNCAIP	SULT1B1	TGFB2
PHAGOCYTOSIS	http://www.broadinstitute.org/gsea/msigdb/cards/PHAGOCYTOSIS	13	0.8177	0.1824	0.194	4	9	0.307692	0.692308	ADORA1	ADORA2A	AHSG	AZU1	CD14	CLEC7A	COLEC12	CORO1C	DOCK1	ELMO1	FCGR1A	FCN1	FCN2	GATA2	GULP1	SFTPD	SPACA3
NEGATIVE_REGULATION_OF_CELLULAR_PROCESS	http://www.broadinstitute.org/gsea/msigdb/cards/NEGATIVE_REGULATION_OF_CELLULAR_PROCESS	592	0.9194	0.0807	0.0323	248	344	0.418919	0.581081	AATF	ABI1	ACTN1	ACVR1	ACVR1B	ACVRL1	ADAM10	ADAMTS1	ADAMTS8	ADRA1A	ADRB2	ADRB3	AIF1	AIMP1	AKT1S1	ALB	ALOX12	ALOX15B	AMBP	AMIGO2	ANG	ANGPTL4	ANXA1	ANXA4	ANXA5	APBB1	APBB2	APC	API5	APOA2	ARAP1	ARAP3	ARF6	ARHGAP35	ARHGDIA	ARHGDIB	ARHGDIG	ARHGEF2	ARID4A	ARID5A
PROTEOGLYCAN_BIOSYNTHETIC_PROCESS	http://www.broadinstitute.org/gsea/msigdb/cards/PROTEOGLYCAN_BIOSYNTHETIC_PROCESS	15	0.7398	0.2603	0.3255	5	10	0.333333	0.666667	CHST11	CHST12	CHST13	CHST3	CHST7	CHST8	CHST9	CSGALNACT1	CSGALNACT2	EXT1	GLCE	HS3ST3B1	HS3ST5	HS6ST1	NDST1
REGULATION_OF_DNA_METABOLIC_PROCESS	http://www.broadinstitute.org/gsea/msigdb/cards/REGULATION_OF_DNA_METABOLIC_PROCESS	42	0.8591	0.141	0.044	15	27	0.357143	0.642857	ATR	CCDC88A	CDC45	CDC6	CDK2	CDT1	CEBPG	ENPP7	ERCC1	ERCC4	EREG	GLI1	GLI2	GMNN	GTPBP4	IL4	IL7R	KPNA1	KPNA2	MRE11A	NBN	NF2	PIF1	POLH	PPARGC1A	PRKCG	RAD17	RAD50	RAD51	RAD9A	S100A11	SET	SMARCAD1	TERF2	TERF2IP	TGFB1	TIPIN	TLK1	TLK2	TNFSF13
LOCOMOTORY_BEHAVIOR	http://www.broadinstitute.org/gsea/msigdb/cards/LOCOMOTORY_BEHAVIOR	80	0.0292	0.9709	0.2853	46	34	0.575	0.425	AIMP1	C5	C5AR1	CCBP2	CCL1	CCL11	CCL13	CCL15	CCL16	CCL17	CCL18	CCL19	CCL2	CCL20	CCL21	CCL22	CCL23	CCL24	CCL25	CCL26	CCL27	CCL28	CCL3	CCL5	CCL7	CCL8	CCR2	CCR3	CCR4	CCR5	CCR6	CCR7	CCR8	CCR9	CCRL1	CCRL2	CDH13	CKLF	CMKLR1	CX3CL1
RNA_ELONGATION	http://www.broadinstitute.org/gsea/msigdb/cards/RNA_ELONGATION	9	0.4703	0.5298	0.816	5	4	0.555556	0.444444	ADRM1	CDK9	ELL	ELL2	ELL3	ERCC6	GTF2F2	SUPT4H1	SUPT5H	TCEB2
REGULATION_OF_CELL_ADHESION	http://www.broadinstitute.org/gsea/msigdb/cards/REGULATION_OF_CELL_ADHESION	33	0.5511	0.449	0.0577	16	17	0.484848	0.515152	ACVRL1	ADAM10	ALOX12	ARHGDIA	ARHGDIB	ARHGDIG	AZU1	B4GALNT2	CD47	CDH13	CDK6	CDKN2A	CX3CL1	CYTH1	CYTIP	DLL1	EMCN	GTPBP4	IL12A	IL12B	IL18	IL8	KNG1	MAGI2-IT1	MIA3	NF1	NF2	PRSS2	PTEN	RASA1	RND1	SAA1	SIRPG	SPN	TGFBI	TGM2	TSC1
T_CELL_DIFFERENTIATION	http://www.broadinstitute.org/gsea/msigdb/cards/T_CELL_DIFFERENTIATION	14	0.0718	0.9283	0.2777	10	4	0.714286	0.285714	CD1D	CD3D	CD4	IL12B	IL2	IL27	IL7	JAG2	LCK	NHEJ1	PTPRC	SART1	SOCS5	SPINK5	ZAP70
REGULATION_OF_DEVELOPMENTAL_PROCESS	http://www.broadinstitute.org/gsea/msigdb/cards/REGULATION_OF_DEVELOPMENTAL_PROCESS	416	0.9429	0.0572	0.6847	168	248	0.403846	0.596154	AATF	ABL1	ACIN1	ACVR1	ACVR1B	ACVR1C	ACVR2A	ADAMTSL4	ADIG	ADORA1	AGGF1	AHSG	AIFM1	AIFM2	AIFM3	AKT1S1	ALB	ALOX12	ALOX15B	AMIGO1	AMIGO2	AMOT	ANGPTL3	ANGPTL4	ANKH	ANXA1	ANXA4	ANXA5	APAF1	API5	APOE	ARAP1	ARAP3	ARHGDIA	ASNS	AVEN	BAG1	BAG4	BAK1	BARD1
RESPONSE_TO_HEAT	http://www.broadinstitute.org/gsea/msigdb/cards/RESPONSE_TO_HEAT	10	0.768	0.2321	0.316	4	6	0.4	0.6	AKT1	CRNN	DNAJB4	EIF2B1	EIF2B2	EIF2B3	EIF2B4	EIF2B5	GCLC	SOD1
ACTIVATION_OF_MAPK_ACTIVITY	http://www.broadinstitute.org/gsea/msigdb/cards/ACTIVATION_OF_MAPK_ACTIVITY	38	0.5733	0.4268	0.4502	17	21	0.447368	0.552632	ADORA2B	ADRA2A	ADRA2C	ADRB2	C5	C5AR1	CD81	CHRNA7	CXCR4	DAXX	DBNL	EGF	EPGN	FGF2	FPR1	GHRL	GNG3	GRM4	KIAA1804	MADD	MAP3K10	MAP3K11	MAP3K2	MAP3K5	MAP3K6	MAP3K9	MAP4K1	MAP4K5	MDFI	MDFIC	PIK3CB	PKN1	PLCE1	PROK2	PTPLAD1	S1PR2	SHC1	SOD1	TDGF1	TGFA
GENERATION_OF_PRECURSOR_METABOLITES_AND_ENERGY	http://www.broadinstitute.org/gsea/msigdb/cards/GENERATION_OF_PRECURSOR_METABOLITES_AND_ENERGY	113	0.2929	0.7072	0.3086	57	56	0.504425	0.495575	ACAA1	ACADVL	ACO2	ADH7	ADIPOQ	ADRB3	AKR1C1	AKR1C3	AKR1D1	ALDH3A1	ALDH5A1	ALDH9A1	AOC3	APOM	AQP7	ASIP	ATPIF1	AVP	AVPR1A	BCS1L	BLVRA	C16ORF7	CDO1	CEBPA	COX17	CRAT	CROT	CYB5R2	CYCS	CYP1B1	CYP24A1	CYP4F11	DDO	DHRS2	DHRS4	DLST	DUOX1	DUOX2	DYRK2	ECH1
DEPHOSPHORYLATION	http://www.broadinstitute.org/gsea/msigdb/cards/DEPHOSPHORYLATION	69	0.3968	0.6033	0.5224	30	39	0.434783	0.565217	CTDP1	DUSP10	DUSP13	DUSP2	DUSP22	DUSP3	DUSP4	DUSP5	DUSP6	DUSP8	DUSP9	EPM2A	MTMR3	MTMR7	NT5C	PNKP	PPAP2A	PPEF1	PPEF2	PPM1B	PPM1D	PPM1G	PPM1M	PPP1CA	PPP2CA	PPP2CB	PPP2R1A	PPP2R2A	PPP2R3A	PPP2R3B	PPP2R4	PPP5C	PPP6C	PTEN	PTPLA	PTPN12	PTPN13	PTPN14	PTPN18	PTPN2
MEMBRANE_LIPID_BIOSYNTHETIC_PROCESS	http://www.broadinstitute.org/gsea/msigdb/cards/MEMBRANE_LIPID_BIOSYNTHETIC_PROCESS	47	0.1495	0.8507	0.3416	26	21	0.553191	0.446809	AGPAT1	AGPAT2	APOA1	B3GNT5	CD81	CERS1	CERS5	CHPT1	DGKE	DPM1	DPM2	DPM3	ETNK1	FADS1	GBGT1	GPAA1	IMPA1	LARGE	LCAT	LPCAT1	PCYT1B	PCYT2	PEMT	PGS1	PI4K2A	PI4KA	PI4KB	PIGA	PIGB	PIGC	PIGF	PIGG	PIGH	PIGK	PIGO	PIGS	PIGT	PIGU	PIGV	PIGY
PROTEIN_DNA_COMPLEX_ASSEMBLY	http://www.broadinstitute.org/gsea/msigdb/cards/PROTEIN_DNA_COMPLEX_ASSEMBLY	48	0.7704	0.2298	0.1899	18	30	0.375	0.625	ASF1A	ATF7IP	BRF1	CDK7	CDK9	CHAF1A	CHAF1B	E2F2	E2F3	GTF2E1	GTF2E2	GTF2F1	GTF2F2	GTF2I	GTF3C4	HMGB1	HMGB1P10	MAZ	MED1	MED12	MED13	MED14	MED16	MED17	MED23	MED24	MED26	MED27	MED30	MED4	MED7	NAP1L1	NAP1L2	NAP1L3	NAP1L4	NCOA6	PBX1	PBX3	PBX4	PPARGC1A
CALCIUM_ION_TRANSPORT	http://www.broadinstitute.org/gsea/msigdb/cards/CALCIUM_ION_TRANSPORT	27	0.5451	0.455	0.3193	12	15	0.444444	0.555556	ATP2A1	ATP2A3	ATP2C1	CACNA1D	CACNA2D1	CACNB3	CACNB4	CCL8	CHRNA7	CSN2	NMUR1	NMUR2	NPY	ORAI1	PLN	RYR1	RYR3	SLC8A1	SLN	STIM1	STIM2	TRPC1	TRPC3	TRPC4	TRPC5	TRPM2	TRPV5
REGULATION_OF_T_CELL_ACTIVATION	http://www.broadinstitute.org/gsea/msigdb/cards/REGULATION_OF_T_CELL_ACTIVATION	25	0.0239	0.9762	0.2017	16	9	0.64	0.36	CD24	CD276	CD28	CD3E	CD47	EBI3	GLMN	ICOSLG	IL12B	IL18	IL21	IL27	IL4	IL7	LAT	LAX1	LCK	NCK1	NCK2	PTPRC	SART1	SFTPD	SIRPG	SIT1	SOCS5	SPINK5	THY1	ZAP70
CELLULAR_MORPHOGENESIS_DURING_DIFFERENTIATION	http://www.broadinstitute.org/gsea/msigdb/cards/CELLULAR_MORPHOGENESIS_DURING_DIFFERENTIATION	46	0.7286	0.2715	0.349	16	30	0.347826	0.652174	ALS2	AMIGO1	APOE	BAI1	BAIAP2	CDK5R1	CEP290	CNTN4	CYFIP1	DPYSL5	FEZ1	FEZ2	GLI2	KAL1	KLK8	LRRC4C	MAP1S	MAPT	NRL	NRP1	NRP2	NRXN1	NRXN3	NTNG1	NTNG2	OPHN1	OTX2	PARD3	PARD6B	PAX2	POU4F1	ROBO1	ROBO2	RORB	RTN4	RTN4RL1	RTN4RL2	S100B	SEMA3B	SEMA4F
REGULATION_OF_BODY_FLUID_LEVELS	http://www.broadinstitute.org/gsea/msigdb/cards/REGULATION_OF_BODY_FLUID_LEVELS	53	0.8734	0.1267	0.6666	20	33	0.377358	0.622642	ADORA2A	AVPR2	C4BPB	CD36	CD40LG	CD59	CEL	COPA	ENTPD1	F10	F12	F13A1	F13B	F2	F2R	F2RL2	F2RL3	F5	F7	F8	F9	FLI1	GGCX	GNA12	GNAQ	GP1BA	GP9	GPI	GUCA1B	HNF4A	HPS4	ITGA2	ITGB3	KNG1	L3MBTL4	LMAN1	MAGI2-IT1	MMRN1	NFE2	NPPB
COENZYME_BIOSYNTHETIC_PROCESS	http://www.broadinstitute.org/gsea/msigdb/cards/COENZYME_BIOSYNTHETIC_PROCESS	10	0.4144	0.5857	0.4494	4	6	0.4	0.6	COASY	COQ2	COQ3	COQ7	GCLC	GCLM	ME1	MOCS2	PDSS1	PDSS2
NEGATIVE_REGULATION_OF_GROWTH	http://www.broadinstitute.org/gsea/msigdb/cards/NEGATIVE_REGULATION_OF_GROWTH	38	0.3908	0.6093	0.5923	18	20	0.473684	0.526316	ACVR1B	ALOX15B	APBB1	APBB2	BBC3	BCL6	BMP10	CAPRIN2	CDA	CDHR2	CDKN1A	CDKN1B	CDKN2A	CDKN2AIP	CDKN2C	CDKN2D	DCBLD2	DLC1	ENO1	ING4	ING5	INHBA	IP6K2	KLK8	NDUFA13	NDUFS3	OSGIN1	PML	PPP1R9B	PPT1	PTCH1	RB1	RERG	SERTAD2	SERTAD3	SMAD3	SMAD4	TGFB1	TP53	TSPYL2
EPITHELIAL_TO_MESENCHYMAL_TRANSITION	http://www.broadinstitute.org/gsea/msigdb/cards/EPITHELIAL_TO_MESENCHYMAL_TRANSITION	10	0.7429	0.2572	0.4936	3	7	0.3	0.7	BMP2	BMP7	CTNNB1	HGF	HNRNPAB	S100A4	TGFB1	TGFB2	TGFB3	TRIM28
GENERATION_OF_NEURONS	http://www.broadinstitute.org/gsea/msigdb/cards/GENERATION_OF_NEURONS	80	0.1252	0.8749	0.4085	38	42	0.475	0.525	AGRN	ALS2	AMIGO1	APOE	ARTN	ATP2B2	BAI1	BAIAP2	BRSK2	BTG4	CDK5	CDK5R1	CIT	CNTN4	CYFIP1	DPYSL5	DTX1	FARP2	FEZ1	FEZ2	GDNF	GHRL	GLI2	KAL1	KCNIP2	KLK8	KRT2	LAMB1	LDB1	LMX1B	LRRC4C	LST1	MAP1S	MAPT	MDGA1	MDGA2	NF1	NLGN1	NPTN	NRCAM
N_ACETYLGLUCOSAMINE_METABOLIC_PROCESS	http://www.broadinstitute.org/gsea/msigdb/cards/N_ACETYLGLUCOSAMINE_METABOLIC_PROCESS	11	0.8083	0.1918	0.3341	3	8	0.272727	0.727273	CHIA	CHIT1	CHST2	CHST4	CHST5	CHST6	CHST7	EXTL2	LARGE	NAGK	SLC35A3	UAP1
RESPONSE_TO_CARBOHYDRATE_STIMULUS	http://www.broadinstitute.org/gsea/msigdb/cards/RESPONSE_TO_CARBOHYDRATE_STIMULUS	11	0.9964	0.0037	0.0543	3	8	0.272727	0.727273	APOA2	CLEC7A	EIF2B1	EIF2B2	EIF2B3	EIF2B4	EIF2B5	GCK	GYS2	MAFA	ME1	SELS
MEIOTIC_CELL_CYCLE	http://www.broadinstitute.org/gsea/msigdb/cards/MEIOTIC_CELL_CYCLE	32	0.9768	0.0233	0.2409	12	20	0.375	0.625	ATM	BOLL	CCNA1	CHEK1	DMC1	DUSP13	EREG	HSPA2	LEPREL4	LIG3	MRE11A	MSH4	MSH5	NPM2	PIM2	RAD1	RAD21	RAD50	RAD51	RAD51B	RAD51D	RAD52	RAD54B	RAD54L	REC8	SMC1A	SMC3	SPO11	STAG3	SYCP1	TAF1L	TOP3A	TUBG1	XRCC2	ZW10
RNA_BIOSYNTHETIC_PROCESS	http://www.broadinstitute.org/gsea/msigdb/cards/RNA_BIOSYNTHETIC_PROCESS	588	0.4885	0.5116	0.4451	262	326	0.445578	0.554422	ABCA2	ABL1	ABT1	ADRM1	AFAP1L2	AFF4	AHR	ALX1	ANG	APEX1	ARHGEF10L	ARHGEF11	ARID1A	ARID4A	ARID5A	ARID5B	ARNTL	ASH1L	ASH2L	ATF4	ATF5	ATF6	ATF7	ATF7IP	ATOH1	ATRX	BATF3	BCL10	BCL6	BCOR	BLZF1	BMP2	BMP6	BPTF	BRCA1	BRD7	BRD8	BRF1	BRIP1	BTF3
DETECTION_OF_STIMULUS	http://www.broadinstitute.org/gsea/msigdb/cards/DETECTION_OF_STIMULUS	43	0.0169	0.9832	0.949	25	18	0.581395	0.418605	ABCA4	CACNA1F	CADM1	CASR	CD1D	CRTAM	GCK	GRK1	GRM6	KCNIP1	KCNIP2	KCNMB2	KCNMB3	KCNMB4	NLRC4	NLRP3	NOD1	NOD2	NPFFR2	NR2E3	OPN1SW	OPN4	PDC	PDE6B	PGLYRP1	PGLYRP2	PGLYRP3	PGLYRP4	PITPNM1	RHO	RP1	RTP3	RTP4	SAG	STIM1	SYT1	TAC1	TACR1	TAS1R2	TAS1R3
SPERM_MOTILITY	http://www.broadinstitute.org/gsea/msigdb/cards/SPERM_MOTILITY	10	0.2247	0.7754	0.9431	6	4	0.6	0.4	AKAP4	ATP1A1	ATP1A2	ATP1A3	ATP1A4	GAPDHS	GAS8	ROPN1B	SLC22A16	SMCP	TNP1
CYTOKINE_PRODUCTION	http://www.broadinstitute.org/gsea/msigdb/cards/CYTOKINE_PRODUCTION	68	0.7696	0.2305	0.4835	30	38	0.441176	0.558824	ABCA1	AFAP1L2	APOA1	APOA2	ATP6AP2	AZU1	BCL10	BCL3	CADM1	CALCA	CARD11	CARD8	CD24	CD276	CD28	CD40LG	CEBPG	CHRNA7	CIDEA	CRTAM	EBI3	ELANE	EREG	FOXP3	GHRL	GHSR	GLMN	HIF1A	IFNG	IL12A	IL12B	IL17F	IL18	IL27	IL4	IL6	IL9	INHA	INHBA	INHBB
CELLULAR_PROTEIN_COMPLEX_ASSEMBLY	http://www.broadinstitute.org/gsea/msigdb/cards/CELLULAR_PROTEIN_COMPLEX_ASSEMBLY	33	0.3901	0.61	0.9492	16	17	0.484848	0.515152	ADRB2	ADRM1	AGRN	ANLN	CD3E	COX10	COX11	COX15	COX18	EID2	FMOD	MAPK8IP2	MIS12	NDUFS4	NDUFS5	NDUFS7	NDUFS8	NUBP1	NUP205	PEX13	PICK1	PRLR	PTK2B	PXN	SCO1	SMAD3	SMAD4	SRC	SURF1	TAZ	TGFBR1	TMEM48	ZFYVE9
CELLULAR_CATABOLIC_PROCESS	http://www.broadinstitute.org/gsea/msigdb/cards/CELLULAR_CATABOLIC_PROCESS	202	0.2529	0.7472	0.6152	96	106	0.475248	0.524752	ABCE1	ACADM	ACADS	ACADVL	ACLY	ACO2	ADAMTS13	AIFM1	AKR1D1	ALDH1L1	ALDH4A1	ALDH5A1	ALDOA	ALDOB	AMFR	AMPD3	AMT	ANAPC10	ANAPC2	ANAPC4	ANAPC5	APOA4	APOA5	ARG1	ARIH1	ASL	ASPA	ASRGL1	AUH	BAX	BCKDHA	BCKDHB	BCKDK	BDH2	BLVRA	BNIP3	BTRC	CDA	CDC20	CDC23
MITOTIC_CELL_CYCLE	http://www.broadinstitute.org/gsea/msigdb/cards/MITOTIC_CELL_CYCLE	152	0.9415	0.0586	0.2543	45	107	0.296053	0.703947	ABL1	ACVR1	ACVR1B	AFAP1L2	AKAP8	ANAPC10	ANAPC11	ANAPC4	ANAPC5	ANLN	APBB1	APBB2	ASNS	ATM	AURKA	BCAT1	BIRC5	BRSK1	BTG3	BUB1	BUB1B	CCNA2	CD28	CDC123	CDC16	CDC23	CDC25B	CDC25C	CDC27	CDC6	CDC7	CDCA5	CDK10	CDK13	CDK2	CDK2AP1	CDK4	CDK6	CDKN1A	CDKN1B
REGULATION_OF_PHOSPHORYLATION	http://www.broadinstitute.org/gsea/msigdb/cards/REGULATION_OF_PHOSPHORYLATION	47	0.429	0.5711	0.4918	22	25	0.468085	0.531915	AKTIP	ANG	BARD1	BCL10	BMP4	CARD14	CCDC88A	CCDC88C	CCND1	CCND2	CCND3	CD24	CD80	CD81	CDKN1A	CDKN1B	CDKN2A	CDKN2B	CDKN2C	CDKN2D	CLCF1	EGF	EGFR	EREG	GLMN	HCLS1	IGFBP3	IL12A	IL20	IL22RA2	IL29	IL3	IL31RA	IL4	IL5	INHA	INHBA	ITGB2	ITLN1	LYN
LIPOPROTEIN_METABOLIC_PROCESS	http://www.broadinstitute.org/gsea/msigdb/cards/LIPOPROTEIN_METABOLIC_PROCESS	32	0.2446	0.7555	0.8582	22	10	0.6875	0.3125	AIPL1	ANGPTL3	APOA1	APOA2	APOA4	ATG7	CETP	CHM	DPM1	DPM2	DPM3	FNTA	FNTB	GPAA1	LDLR	NPC1L1	PGGT1B	PIGA	PIGB	PIGC	PIGF	PIGG	PIGH	PIGK	PIGO	PIGS	PIGT	PIGU	PIGV	PIGY	PIGZ	PPT1	SCARF1
MESODERM_DEVELOPMENT	http://www.broadinstitute.org/gsea/msigdb/cards/MESODERM_DEVELOPMENT	21	0.7299	0.2702	0.1432	10	11	0.47619	0.52381	BMX	BTK	EYA2	GDF11	HCK	IKZF1	IKZF3	JAK2	KLF4	MATK	MEST	SECTM1	SLIT2	SMAD2	SNAI2	T	TBX3	TBX6	TCF15	TCF21	TIE1	TRIM15
LIPID_METABOLIC_PROCESS	http://www.broadinstitute.org/gsea/msigdb/cards/LIPID_METABOLIC_PROCESS	291	0.621	0.3791	0.056	130	161	0.446735	0.553265	ABCB4	ABCD2	ABCG1	ACAD8	ACADM	ACADS	ACADSB	ACADVL	ACAT2	ACOT1	ACOT12	ACOT2	ACOT4	ACOT7	ACOT8	ACOT9	ACOX1	ACOX2	ACOX3	ACP6	ADIPOR1	ADIPOR2	ADM	AGPAT1	AGPAT2	AGPAT6	AGPS	AKR1B10	AKR1C1	AKR1C2	AKR1C3	AKR1C4	AKR1D1	ALDH1A3	ALDH3A2	ALDH3B1	ALDH3B2	ALDH5A1	ALDH8A1	ALG1
CELLULAR_BIOSYNTHETIC_PROCESS	http://www.broadinstitute.org/gsea/msigdb/cards/CELLULAR_BIOSYNTHETIC_PROCESS	305	0.905	0.0951	0.0328	119	186	0.390164	0.609836	AARS	ABCA1	ABCF1	ACN9	ADCY7	ADK	ADM	ADORA2A	ADSS	AGPAT1	AGPAT2	AGPAT6	AIMP1	AK5	AKR1D1	AKT1	ALAD	ALAS1	ALAS2	ALDH18A1	ALDH9A1	ANG	AP3D1	APBB1	APOA2	ARPP19	ASMT	ASMTL	ATF4	AZU1	BACE2	BBOX1	BCAT1	BCL10	BCL3	BMP6	BOLL	BRCA1	C16ORF7	CD276
ORGANIC_ACID_METABOLIC_PROCESS	http://www.broadinstitute.org/gsea/msigdb/cards/ORGANIC_ACID_METABOLIC_PROCESS	167	0.8682	0.1319	0.0246	61	106	0.365269	0.634731	AARS	ABCD2	ACADM	ACADS	ACADSB	ACADVL	ACLY	ACN9	ACO1	ACO2	ACOT1	ACOT12	ACOT2	ACOT4	ACOT9	ACOX2	ACOX3	ADI1	ADIPOR1	ADIPOR2	AGPAT1	AGPAT2	AGXT	AIMP1	AKR1C1	AKR1C2	AKR1C3	AKR1D1	ALDH18A1	ALDH1L1	ALDH4A1	ALDH5A1	ALDH6A1	ALOX12	ALOX15B	AMT	ARG1	ARPP19	AS3MT	ASL
POSITIVE_REGULATION_OF_MULTICELLULAR_ORGANISMAL_PROCESS	http://www.broadinstitute.org/gsea/msigdb/cards/POSITIVE_REGULATION_OF_MULTICELLULAR_ORGANISMAL_PROCESS	60	0.0548	0.9453	0.6	32	28	0.533333	0.466667	AFAP1L2	ATP2A1	ATP6AP2	BCAR1	BMP4	C2	CADM1	CALCA	CARD11	CD1D	CD24	CD276	CD28	CD3E	CD40LG	CD47	CD79A	CFHR1	CRTAM	EBI3	EREG	FST	FYN	ICOSLG	IFNG	IFNK	IKBKG	IL12A	IL12B	IL18	IL21	IL29	IL4	IL7	KL	KRT1	LAT2	LCK	MALT1	MAP3K7
ACTIVATION_OF_NF_KAPPAB_TRANSCRIPTION_FACTOR	http://www.broadinstitute.org/gsea/msigdb/cards/ACTIVATION_OF_NF_KAPPAB_TRANSCRIPTION_FACTOR	18	0.6772	0.3229	0.2135	6	12	0.333333	0.666667	BCL10	CAMK2A	CARD11	EDA	EDA2R	ERC1	IKBKB	MAP3K13	NLRC3	NOD2	NPM1	PRDX3	PRKCQ	PYCARD	RELA	TNF	UBE2N	UBE2V1
BLOOD_COAGULATION	http://www.broadinstitute.org/gsea/msigdb/cards/BLOOD_COAGULATION	40	0.95	0.0501	0.4832	16	24	0.4	0.6	ADORA2A	C4BPB	CD36	CD40LG	CD59	ENTPD1	F10	F12	F13A1	F13B	F2	F2R	F2RL2	F2RL3	F5	F7	F8	F9	GGCX	GNA12	GNAQ	GP1BA	GP9	HNF4A	ITGA2	ITGB3	KNG1	L3MBTL4	LMAN1	MAGI2-IT1	MMRN1	PABPC4	PF4	PLAT	PLG	PROC	PROS1	SERPINE1	TFPI	THBD
REGULATION_OF_CELLULAR_COMPONENT_ORGANIZATION_AND_BIOGENESIS	http://www.broadinstitute.org/gsea/msigdb/cards/REGULATION_OF_CELLULAR_COMPONENT_ORGANIZATION_AND_BIOGENESIS	120	0.7334	0.2667	0.0181	47	73	0.391667	0.608333	AHSG	AMIGO1	AP2S1	APC	APOE	ARAP1	ARAP3	ARF6	ARHGEF10L	ARHGEF2	ATF7IP	AZU1	BOLL	CAPG	CBL	CCDC88A	CDC42	CDC42EP1	CDC42EP2	CDC42EP4	CDC42EP5	CDH13	CEP250	CLASP1	CLASP2	COL4A4	CRIPAK	CXCL12	DAZ1	DAZL	EIF1	EIF1B	EIF2AK3	EIF2AK4	EIF2B2	EIF2B5	EIF2C1	EIF3A	EIF3C	EIF3D
PURINE_RIBONUCLEOTIDE_METABOLIC_PROCESS	http://www.broadinstitute.org/gsea/msigdb/cards/PURINE_RIBONUCLEOTIDE_METABOLIC_PROCESS	9	0.7989	0.2012	0.3839	2	7	0.222222	0.777778	ACLY	ADSS	AK5	AMPD3	C16ORF7	CTNS	FIGNL1	GUK1	NDUFS1	OLA1
COFACTOR_CATABOLIC_PROCESS	http://www.broadinstitute.org/gsea/msigdb/cards/COFACTOR_CATABOLIC_PROCESS	9	0.7149	0.2852	0.7023	2	7	0.222222	0.777778	ACO2	ALDH1L1	BLVRA	NNT	PDHB	SDHA	SDHB	SDHC	SDHD	UGT1A1
RAS_PROTEIN_SIGNAL_TRANSDUCTION	http://www.broadinstitute.org/gsea/msigdb/cards/RAS_PROTEIN_SIGNAL_TRANSDUCTION	65	0.1197	0.8804	0.1479	35	30	0.538462	0.461538	ABCA1	ABRA	ADRA2A	ALS2	APOA1	APOC3	APOE	ARAP1	ARAP3	ARF6	ARHGAP1	ARHGAP27	ARHGAP29	ARHGAP4	ARHGAP5	ARHGDIA	ARHGDIB	ARHGDIG	CDH13	CFL1	CNKSR1	CRKL	DBNL	ELMO1	FARP2	FGD1	FGD2	FGD4	FGD5	FGD6	FGF2	G3BP1	GNB1	GRAP	GRAP2	GRB2	IGF1	LAT	LCK	LIMK1
MYELOID_CELL_DIFFERENTIATION	http://www.broadinstitute.org/gsea/msigdb/cards/MYELOID_CELL_DIFFERENTIATION	32	0.2324	0.7677	0.135	16	16	0.5	0.5	ACIN1	ACVR1B	ACVR2A	ALAS2	CALCA	CARTPT	CDC42	CDK6	CEBPG	CSF1	DYRK3	ETS1	FOXO3	HCLS1	IFI16	IL31RA	IL4	INHA	INHBA	KAT6A	KAT8	LDB1	LYN	MAFB	MMP9	MYH9	NCOA6	PF4	RASGRP4	RPS19	RUNX1	SCIN	SNRK	SPI1	TM7SF4	ZBTB16	ZNF675
CELL_CYCLE_PHASE	http://www.broadinstitute.org/gsea/msigdb/cards/CELL_CYCLE_PHASE	166	0.9573	0.0428	0.1248	51	115	0.307229	0.692771	ABL1	ACVR1	ACVR1B	AKAP8	ANAPC10	ANAPC11	ANAPC4	ANAPC5	ANLN	APBB1	APBB2	ATM	AURKA	BCAT1	BIRC5	BOLL	BRSK1	BUB1	BUB1B	CCNA1	CCNA2	CD28	CDC16	CDC23	CDC25B	CDC25C	CDC27	CDC6	CDC7	CDCA5	CDK10	CDK13	CDK2	CDK2AP1	CDK4	CDK6	CDKN1A	CDKN1B	CDKN1C	CDKN2A
LEUKOCYTE_DIFFERENTIATION	http://www.broadinstitute.org/gsea/msigdb/cards/LEUKOCYTE_DIFFERENTIATION	35	0.0099	0.9902	0.2795	21	14	0.6	0.4	ACIN1	CALCA	CARTPT	CD1D	CD3D	CD4	CD79A	CDC42	CEBPG	CSF1	HDAC4	HDAC5	HDAC7	HDAC9	IFI16	IL12B	IL2	IL27	IL31RA	IL4	IL7	INHA	INHBA	JAG2	LCK	MMP9	MYH9	NFAM1	NHEJ1	PTPRC	RUNX1	SART1	SOCS5	SPINK5	TM7SF4	TPD52	ZAP70	ZNF675
JNK_CASCADE	http://www.broadinstitute.org/gsea/msigdb/cards/JNK_CASCADE	43	0.8073	0.1928	0.8172	15	28	0.348837	0.651163	ADORA2B	AMBP	CARD9	CD27	CRKL	DAXX	DBNL	DUSP10	DUSP9	EDA2R	GPS1	GPS2	HIPK2	KIAA1804	MAP2K4	MAP3K10	MAP3K11	MAP3K12	MAP3K13	MAP3K2	MAP3K4	MAP3K5	MAP3K6	MAP3K9	MAP4K1	MAP4K2	MAP4K3	MAP4K5	MAPK10	MAPK8	MAPK8IP1	MAPK8IP2	MAPK8IP3	MAPK9	MDFI	MDFIC	MINK1	PKN1	PTPLAD1	SH2D3A
POSITIVE_REGULATION_OF_I_KAPPAB_KINASE_NF_KAPPAB_CASCADE	http://www.broadinstitute.org/gsea/msigdb/cards/POSITIVE_REGULATION_OF_I_KAPPAB_KINASE_NF_KAPPAB_CASCADE	83	0.9993	0.0008	0.0182	27	56	0.325301	0.674699	APOL3	ATP2C1	BCL10	BIRC2	BST2	BUD31	CANT1	CARD9	CASP1	CASP8	CC2D1A	CD40	CFLAR	CXXC5	ECM1	ECT2	EEF1D	F2R	FADD	FASLG	FKBP1A	FLNA	GJA1	GOLT1B	GPR89A	HMOX1	HTR2B	IKBKE	LGALS1	LGALS9	LITAF	LTBR	MALT1	MAP3K3	MAVS	MIB2	MIER1	MUL1	MYD88	NDFIP1
CELLULAR_PROTEIN_COMPLEX_DISASSEMBLY	http://www.broadinstitute.org/gsea/msigdb/cards/CELLULAR_PROTEIN_COMPLEX_DISASSEMBLY	13	0.0262	0.9739	0.5122	7	6	0.538462	0.461538	ETF1	HMGA1	HRSP12	MAZ	MTERF	MTRF1	NRG1	SET	SMARCE1	SUPT16H	TNP1	TTF2	UPF1
REGULATION_OF_RAS_PROTEIN_SIGNAL_TRANSDUCTION	http://www.broadinstitute.org/gsea/msigdb/cards/REGULATION_OF_RAS_PROTEIN_SIGNAL_TRANSDUCTION	19	0.6028	0.3974	0.006	10	9	0.526316	0.473684	ABRA	ALS2	ARAP1	ARAP3	ARF6	ARHGAP27	FGD1	FGD2	FGD4	FGD5	FGD6	MFN2	NF1	NOTCH2	PLCE1	RAC1	RALBP1	RASGRP4	TSC1
RHYTHMIC_PROCESS	http://www.broadinstitute.org/gsea/msigdb/cards/RHYTHMIC_PROCESS	26	0.7982	0.2019	0.5127	9	17	0.346154	0.653846	AANAT	ARNTL	BMPR1B	CARTPT	CLOCK	CRY1	EGR3	EIF2B2	EIF2B4	EIF2B5	ENOX2	EREG	FOXL2	HEBP1	HTR7	MTNR1A	OPN4	PER1	PER2	PTGDS	SOD1	SPRR2A	SPRR2B	SPRR2C	SPRR2D	SPRR2E	SPRR2F	SPRR2G	TIMELESS
NITROGEN_COMPOUND_METABOLIC_PROCESS	http://www.broadinstitute.org/gsea/msigdb/cards/NITROGEN_COMPOUND_METABOLIC_PROCESS	148	0.7473	0.2528	0.0717	56	92	0.378378	0.621622	AARS	ADI1	AIMP1	AKT1	ALDH18A1	ALDH4A1	ALDH5A1	ALDH6A1	AMT	AOC3	ARG1	ASL	ASMTL	ASPA	ASRGL1	ASS1	ATF4	B3GALT6	B3GNT8	B4GALNT2	B4GALT7	BAAT	BBOX1	BCAT1	BCKDHA	BCKDHB	BCKDK	CDO1	CHIA	CHIT1	CHST1	CHST11	CHST12	CHST13	CHST2	CHST3	CHST4	CHST5	CHST6	CHST7
VIRAL_REPRODUCTION	http://www.broadinstitute.org/gsea/msigdb/cards/VIRAL_REPRODUCTION	36	0.7661	0.234	0.2019	14	22	0.388889	0.611111	ACE2	APOBEC3F	APOBEC3G	CALCOCO2	CCL1	CCL2	CCL3	CCL4	CD209	CD81	CLEC4M	CTBP1	CTBP2	CXCR6	DEK	DERL1	EIF5A	GFI1	HBXIP	HCFC2	HS3ST5	HS3ST6	HTATSF1	IL8	ITCH	MDFIC	OPRK1	PARD6A	PPIA	RRAGA	RSF1	SMAD3	SMARCB1	TARBP2	TGFB1	TNIP1	TOP2A	UBP1	VAPB	WWP1
MONOCARBOXYLIC_ACID_METABOLIC_PROCESS	http://www.broadinstitute.org/gsea/msigdb/cards/MONOCARBOXYLIC_ACID_METABOLIC_PROCESS	77	0.9773	0.0228	0.0309	25	52	0.324675	0.675325	ABCD2	ACADM	ACADS	ACADSB	ACADVL	ACN9	ACOT1	ACOT12	ACOT2	ACOT4	ACOT9	ACOX2	ACOX3	ADIPOR1	ADIPOR2	AGXT	AKR1C1	AKR1C2	AKR1C3	AKR1D1	ALDH1L1	ALDH5A1	ALOX12	ALOX15B	ARPP19	ATF4	BAAT	BBOX1	BDH2	BRCA1	CD74	CPT1A	CPT1B	CROT	CSGALNACT1	CYP2J2	CYP39A1	CYP4A11	CYP4F2	CYP4F3
REGULATION_OF_ACTIN_FILAMENT_LENGTH	http://www.broadinstitute.org/gsea/msigdb/cards/REGULATION_OF_ACTIN_FILAMENT_LENGTH	12	0.9743	0.0258	0.7315	3	9	0.25	0.75	ARF6	CAPG	CDC42EP2	CDC42EP5	CXCL12	GSN	LATS1	LIMA1	NCK1	NCK2	NEBL	RASA1	TMSB4Y
LEUKOCYTE_CHEMOTAXIS	http://www.broadinstitute.org/gsea/msigdb/cards/LEUKOCYTE_CHEMOTAXIS	11	0.1034	0.8967	0.7684	8	3	0.727273	0.272727	CKLF	CX3CL1	CXCR2	DOCK2	IL10	IL8	ITGB2	PF4	SAA1	SCG2	SFTPD	SYK	TGFB2
REGULATION_OF_NUCLEOCYTOPLASMIC_TRANSPORT	http://www.broadinstitute.org/gsea/msigdb/cards/REGULATION_OF_NUCLEOCYTOPLASMIC_TRANSPORT	22	0.0526	0.9475	0.7437	14	8	0.636364	0.363636	BARD1	BCL3	CDH1	FAF1	FLNA	GSK3B	KHDRBS1	MDFI	MXI1	NCBP2	NF1	NFKBIE	NFKBIL1	NLRP12	NLRP3	NUDT4	SMAD3	TGFB1	TNFSF14	TONSL	TRIP6	UHMK1
BRAIN_DEVELOPMENT	http://www.broadinstitute.org/gsea/msigdb/cards/BRAIN_DEVELOPMENT	49	0.0444	0.9557	0.5361	25	24	0.510204	0.489796	AFF2	ALK	ALX1	BPTF	CDK5R1	CEP290	CLN5	CNTN4	CTNS	DLX2	DMBX1	DSCAML1	ECE2	EGR2	FOXG1	FOXP2	GLI2	GPR56	HESX1	LHX6	MAP1S	MDGA1	MYO16	NCOA6	NDUFS4	NF1	NKX2-2	NNAT	OTX2	PBX1	PBX3	PBX4	PCDH18	PHGDH	PITPNM1	POU6F1	PPT1	ROBO2	SHH	SHROOM2
ANATOMICAL_STRUCTURE_FORMATION	http://www.broadinstitute.org/gsea/msigdb/cards/ANATOMICAL_STRUCTURE_FORMATION	55	0.9994	0.0007	0.0314	17	38	0.309091	0.690909	ACVRL1	AGGF1	AMOT	ANG	ANGPTL3	ANGPTL4	ATPIF1	BTG1	C1GALT1	CANX	CD9	CDH13	CEP290	CHRNA7	COL4A2	COL4A3	EGF	EMCN	EPGN	ERAP1	EYA2	FOXO4	GLI2	HTATIP2	IL17F	IL18	IL8	KLF4	MYH9	NCL	NF1	NOTCH4	NPPB	NPR1	PF4	PLG	PML	PROK2	RHOB	RNH1
IMMUNE_EFFECTOR_PROCESS	http://www.broadinstitute.org/gsea/msigdb/cards/IMMUNE_EFFECTOR_PROCESS	31	0.2867	0.7134	0.7989	15	16	0.483871	0.516129	APOA1	APOA2	APOBEC3F	APOBEC3G	BCL2	BNIP3	BNIP3L	C2	CADM1	CD40LG	CD74	CEBPG	CFHR1	CRTAM	DEFB103A	FCN1	FCN2	FOXP3	IL12A	IL12B	IL28RA	IL29	IL4	KRT1	MALT1	MAP3K7	MBL2	NCR1	PTPRC	RSAD2	SLA2	TARBP2	TGFB1	TLR7	TLR8	TNFSF13	TRAF2	TRAF6
RESPONSE_TO_NUTRIENT_LEVELS	http://www.broadinstitute.org/gsea/msigdb/cards/RESPONSE_TO_NUTRIENT_LEVELS	28	0.0702	0.9299	0.489	14	14	0.5	0.5	ALB	ASNS	CARTPT	CCKAR	CDKN2B	CDKN2D	CHMP1A	ENPP1	ENSA	FADS1	GCGR	GHRL	GHSR	GIPR	GNAI2	LEP	NPY	NUAK2	OGT	PCSK9	PPARG	SREBF1	SST	SSTR1	SSTR2	STC1	STC2	TP53	TULP4
CELL_CELL_SIGNALING	http://www.broadinstitute.org/gsea/msigdb/cards/CELL_CELL_SIGNALING	373	0.0243	0.9758	0.3432	202	171	0.541555	0.458445	ACCN1	ADAM17	ADCYAP1	ADM	ADORA1	ADORA2A	ADRA1A	ADRA1B	ADRA1D	ADRA2B	ADRA2C	AGT	AIMP1	AKAP5	AKAP9	ALDH9A1	AMH	AMIGO1	AMPH	APBA1	APOE	AR	AREG	ASH1L	ASIP	ATXN3	AVP	BAIAP3	BMP2	BMP3	BSN	BST2	C1QA	CACNA1B	CACNA1E	CALCA	CALY	CARTPT	CBLN1	CCL13
LIPID_BIOSYNTHETIC_PROCESS	http://www.broadinstitute.org/gsea/msigdb/cards/LIPID_BIOSYNTHETIC_PROCESS	94	0.173	0.8271	0.2842	49	45	0.521277	0.478723	ADM	AGPAT1	AGPAT2	AGPAT6	AGPS	AKR1D1	ALG1	ANG	APOA1	B3GNT5	BMP6	BRCA1	CD74	CD81	CERS1	CERS5	CHPT1	CNBP	CYP11A1	CYP11B2	CYP19A1	CYP39A1	CYP7B1	DEGS1	DGAT2	DGKE	DHCR24	DHCR7	DPM1	DPM2	DPM3	ETNK1	FADS1	FADS2	FDPS	FDXR	GBGT1	GPAA1	HPGD	HSD11B2
ORGAN_MORPHOGENESIS	http://www.broadinstitute.org/gsea/msigdb/cards/ORGAN_MORPHOGENESIS	140	0.9935	0.0066	0.1227	50	90	0.357143	0.642857	ABLIM1	ACVRL1	AES	AGGF1	AMOT	AMTN	ANG	ANGPTL3	ANGPTL4	APLP1	ATPIF1	BAX	BRAF	BTG1	C1GALT1	CANX	CCL2	CCM2	CDH13	CDX1	CEBPG	CEP290	CHRNA7	COL18A1	COL4A2	COL4A3	COL5A3	COL9A1	COMP	CRX	CUL7	DCN	DGCR2	DGCR6	DSCAML1	EGF	EGFL7	ELN	EMCN	ENG
DETECTION_OF_CHEMICAL_STIMULUS	http://www.broadinstitute.org/gsea/msigdb/cards/DETECTION_OF_CHEMICAL_STIMULUS	15	0.0508	0.9493	0.982	9	6	0.6	0.4	CASR	GCK	KCNIP1	KCNIP2	KCNMB2	KCNMB3	KCNMB4	NOD2	RTP3	RTP4	STIM1	SYT1	TAS1R2	TAS1R3	TAS2R14	TAS2R16	TAS2R43	UGT2A1
POSITIVE_REGULATION_OF_HYDROLASE_ACTIVITY	http://www.broadinstitute.org/gsea/msigdb/cards/POSITIVE_REGULATION_OF_HYDROLASE_ACTIVITY	53	0.4437	0.5564	0.7722	25	28	0.471698	0.528302	AIFM3	ANG	APAF1	APOA5	APOC2	ARAP1	ARHGAP27	AVPR1A	AVPR1B	BAX	BBC3	BCL2L10	BUD31	C5AR1	CARD8	CASP8AP2	CASP9	CCKBR	CDKN2A	COL4A3	CYCS	DIABLO	EDNRA	EGFR	ERN1	F2	F2R	FOXL2	GNA15	GNAQ	HIP1	IFNB1	IFT57	LCK	LPAR2	MOAP1	MTCH1	NLRC4	NLRP2	NLRP3
S_PHASE	http://www.broadinstitute.org/gsea/msigdb/cards/S_PHASE	14	0.6716	0.3285	0.5328	5	9	0.357143	0.642857	ABL1	APBB1	APBB2	CDC7	CDK2AP1	CHMP1A	DDX11	MYO16	POLA1	POLD1	PTPRC	RCC1	TIMELESS	TIPIN
POSITIVE_REGULATION_OF_MAP_KINASE_ACTIVITY	http://www.broadinstitute.org/gsea/msigdb/cards/POSITIVE_REGULATION_OF_MAP_KINASE_ACTIVITY	43	0.6986	0.3016	0.3995	19	24	0.44186	0.55814	ADORA2B	ADRA2A	ADRA2C	ADRB2	C5	C5AR1	CD24	CD81	CHRNA7	CXCR4	DAXX	DBNL	EGF	EGFR	EPGN	ERBB2	FGF2	FPR1	GHRL	GNG3	GRM4	KIAA1804	MADD	MAP3K10	MAP3K11	MAP3K2	MAP3K5	MAP3K6	MAP3K9	MAP4K1	MAP4K5	MDFI	MDFIC	PAK1	PIK3CB	PKN1	PLCE1	PROK2	PTPLAD1	S1PR2
AMINO_ACID_CATABOLIC_PROCESS	http://www.broadinstitute.org/gsea/msigdb/cards/AMINO_ACID_CATABOLIC_PROCESS	25	0.2743	0.7258	0.0235	13	12	0.52	0.48	ALDH4A1	AMT	ARG1	ASL	ASPA	ASRGL1	BCKDHA	BCKDHB	BCKDK	DDAH1	DDAH2	DDO	FAH	GAD1	GAD2	GCSH	GLDC	GLUD1	GOT1	GOT2	GSTZ1	HGD	HPD	IDO1	MCCC2
CELL_CYCLE_CHECKPOINT_GO_0000075	http://www.broadinstitute.org/gsea/msigdb/cards/CELL_CYCLE_CHECKPOINT_GO_0000075	46	0.9706	0.0295	0.0351	12	34	0.26087	0.73913	ATM	ATR	ATRIP	BIRC5	BRSK1	BUB1	BUB1B	CCNA2	CCNE2	CCNG2	CDC45	CDC6	CDKN2A	CDKN2B	CDT1	CHEK1	CHEK2	CHFR	DDB1	ERCC2	ERCC3	FANCG	FOXN3	GML	HUS1	KNTC1	MAD2L1	MAD2L2	NAE1	NBN	NEK11	PCBP4	PML	RAD1	RAD17	RAD9A	RB1	RBBP8	RINT1	SMC1A
MITOCHONDRIAL_MEMBRANE_ORGANIZATION_AND_BIOGENESIS	http://www.broadinstitute.org/gsea/msigdb/cards/MITOCHONDRIAL_MEMBRANE_ORGANIZATION_AND_BIOGENESIS	10	0.1523	0.8478	0.561	6	4	0.6	0.4	BAK1	BCL2	BCL2L1	BNIP3	COX18	DNM1L	MFN2	OPA1	TAZ	TIMM50	TP53
POSITIVE_REGULATION_OF_CASPASE_ACTIVITY	http://www.broadinstitute.org/gsea/msigdb/cards/POSITIVE_REGULATION_OF_CASPASE_ACTIVITY	28	0.2883	0.7118	0.7311	16	12	0.571429	0.428571	AIFM3	APAF1	BAX	BBC3	BCL2L10	CARD8	CASP8AP2	CASP9	CDKN2A	COL4A3	CYCS	DIABLO	F2	F2R	FOXL2	HIP1	IFNB1	IFT57	LCK	MOAP1	MTCH1	NLRC4	NLRP2	NLRP3	PMAIP1	SMAD3	STAT1	TNFSF15	TP53	VCP
REGULATION_OF_TRANSCRIPTION_FROM_RNA_POLYMERASE_II_PROMOTER	http://www.broadinstitute.org/gsea/msigdb/cards/REGULATION_OF_TRANSCRIPTION_FROM_RNA_POLYMERASE_II_PROMOTER	261	0.6138	0.3863	0.4126	108	153	0.413793	0.586207	ABCA2	ABL1	ARNTL	ATF4	ATF5	ATF6	ATF7IP	BCL6	BLZF1	BMP6	BPTF	BRCA1	BRD7	BRD8	BRIP1	BUD31	C19ORF2	CCNH	CDK7	CEBPG	CHD1	CHD2	CHD3	CHD4	CIAO1	CITED1	CITED2	CLOCK	CREG1	CRK	CRTC1	CSDA	CTCF	CUX1	DBP	DEK	DNMT1	DR1	DRAP1	E2F1
POSITIVE_REGULATION_OF_T_CELL_PROLIFERATION	http://www.broadinstitute.org/gsea/msigdb/cards/POSITIVE_REGULATION_OF_T_CELL_PROLIFERATION	11	0.1129	0.8872	0.1121	7	4	0.636364	0.363636	CD24	CD276	CD28	CD3E	EBI3	ICOSLG	IL12B	IL18	IL21	IL4	NCK1	NCK2	PTPRC
POSITIVE_REGULATION_OF_CELLULAR_PROTEIN_METABOLIC_PROCESS	http://www.broadinstitute.org/gsea/msigdb/cards/POSITIVE_REGULATION_OF_CELLULAR_PROTEIN_METABOLIC_PROCESS	69	0.6984	0.3017	0.6143	29	40	0.42029	0.57971	AKTIP	APOA2	ARF6	ATG7	AURKAIP1	AZU1	BCL10	BCL3	BMP4	BOLL	BRCA1	CARD14	CCND1	CCND2	CCND3	CD276	CD28	CD80	CD81	CDC42EP2	CDC42EP5	CEBPG	CLCF1	CLN6	DAZ1	DAZL	EBI3	EIF2B5	EIF5A	ELANE	EREG	GLMN	HCLS1	IL12A	IL12B	IL20	IL27	IL29	IL3	IL31RA
CELLULAR_CARBOHYDRATE_METABOLIC_PROCESS	http://www.broadinstitute.org/gsea/msigdb/cards/CELLULAR_CARBOHYDRATE_METABOLIC_PROCESS	119	0.8431	0.157	0.3905	45	74	0.378151	0.621849	ACLY	ACN9	ACO1	ACO2	ACOT4	AKR1A1	ALDOA	ALDOB	ALDOC	ALG1	ARPP19	ATF4	B3GALT6	B3GNT8	B4GALNT2	B4GALT7	BRS3	CHIA	CHIT1	CHST1	CHST11	CHST12	CHST13	CHST14	CHST15	CHST2	CHST3	CHST4	CHST5	CHST6	CHST7	CHST8	CHST9	CLN6	CSGALNACT1	CSGALNACT2	DYRK2	ECD	EPM2A	EXT1
REGULATION_OF_TRANSCRIPTION_FACTOR_ACTIVITY	http://www.broadinstitute.org/gsea/msigdb/cards/REGULATION_OF_TRANSCRIPTION_FACTOR_ACTIVITY	39	0.9426	0.0575	0.1617	13	26	0.333333	0.666667	ABRA	BCL10	CAMK2A	CARD11	CDKN2A	CEBPG	COMMD7	CREBZF	EDA	EDA2R	EGLN1	EP300	ERC1	FLNA	FOXP3	ID1	ID2	ID3	IKBKB	JMY	MAP3K13	NARFL	NFAM1	NLRC3	NLRP3	NOD2	NPM1	PEX14	PRDX3	PRKCQ	PYCARD	PYDC1	RELA	SIGIRR	STK36	SUMO1	TNF	TSSK4	UBE2N	UBE2V1
CELL_RECOGNITION	http://www.broadinstitute.org/gsea/msigdb/cards/CELL_RECOGNITION	15	0.8764	0.1237	0.5701	4	11	0.266667	0.733333	AMIGO1	CADM1	CD209	CDK5R1	CLEC4M	CLEC7A	CNTN4	COLEC12	CRTAM	MICA	MICB	NTM	OPCML	PCDH12	PECAM1	SLIT2	SPAM1	VCAN	ZP2
PROTEOGLYCAN_METABOLIC_PROCESS	http://www.broadinstitute.org/gsea/msigdb/cards/PROTEOGLYCAN_METABOLIC_PROCESS	21	0.9743	0.0258	0.2544	7	14	0.333333	0.666667	B4GALT7	CHST11	CHST12	CHST13	CHST14	CHST3	CHST7	CHST8	CHST9	CSGALNACT1	CSGALNACT2	EXT1	GLCE	HPSE	HS3ST3B1	HS3ST5	HS6ST1	IL17F	LECT1	NDST1	SGSH
DNA_REPLICATION_INITIATION	http://www.broadinstitute.org/gsea/msigdb/cards/DNA_REPLICATION_INITIATION	14	0.5666	0.4335	0.131	5	9	0.357143	0.642857	CDC45	CDC6	CDT1	MCM3	NBN	ORC1	ORC2	ORC4	ORC5	POLA1	PURA	RAD17	RAD9A	RPA4	TIPIN	WRNIP1
PEPTIDE_METABOLIC_PROCESS	http://www.broadinstitute.org/gsea/msigdb/cards/PEPTIDE_METABOLIC_PROCESS	9	0.9956	0.0045	0.0932	2	7	0.222222	0.777778	ADAMTS13	DEFB103A	DMD	DNPEP	FURIN	PAM	PCSK5	PGCP	TAPBP	TPP1
REGULATION_OF_MYELOID_CELL_DIFFERENTIATION	http://www.broadinstitute.org/gsea/msigdb/cards/REGULATION_OF_MYELOID_CELL_DIFFERENTIATION	17	0.0048	0.9953	0.214	11	6	0.647059	0.352941	ACIN1	ACVR1B	ACVR2A	CALCA	CARTPT	CDK6	ETS1	FOXO3	IL4	INHA	INHBA	LDB1	MAFB	PF4	RUNX1	SCIN	SPI1	ZBTB16	ZNF675
DEFENSE_RESPONSE_TO_VIRUS	http://www.broadinstitute.org/gsea/msigdb/cards/DEFENSE_RESPONSE_TO_VIRUS	9	0.6995	0.3006	0.2254	3	6	0.333333	0.666667	APOBEC3F	APOBEC3G	BCL2	BNIP3	BNIP3L	IL28RA	IL29	PTPRC	RSAD2	TARBP2	TLR7	TLR8
REGULATION_OF_PH	http://www.broadinstitute.org/gsea/msigdb/cards/REGULATION_OF_PH	13	0.5604	0.4397	0.8111	7	6	0.538462	0.461538	ATP1A1	ATP1A2	ATP1A3	ATP1A4	ATP6V1B1	BCL2	CLCN3	CLN3	CLN5	CLN6	PPT1	SLC9A1	SLC9A7
CELL_SUBSTRATE_ADHESION	http://www.broadinstitute.org/gsea/msigdb/cards/CELL_SUBSTRATE_ADHESION	39	0.8335	0.1666	0.7692	14	25	0.358974	0.641026	ACTN1	ACTN2	ACTN3	ACVRL1	ADAM15	ANGPTL3	CDH13	CDK6	CDKN2A	COL13A1	COL17A1	ECM2	FBLN5	FXC1	ITGA10	ITGA11	ITGA2	ITGA3	ITGA7	ITGB1BP1	LYVE1	NF1	NF2	PARVG	PKD1	PKD2	PPFIA1	PPFIA2	PTEN	RASA1	SGCE	SORBS1	TAOK2	TESK2	THBS3	THY1	TMEM8B	TSC1	VWF
MYELOID_LEUKOCYTE_DIFFERENTIATION	http://www.broadinstitute.org/gsea/msigdb/cards/MYELOID_LEUKOCYTE_DIFFERENTIATION	13	0.1469	0.8532	0.08	7	6	0.538462	0.461538	ACIN1	CALCA	CARTPT	CDC42	CSF1	IFI16	IL31RA	IL4	INHA	INHBA	MMP9	MYH9	RUNX1	TM7SF4	ZNF675
CHROMOSOME_SEGREGATION	http://www.broadinstitute.org/gsea/msigdb/cards/CHROMOSOME_SEGREGATION	31	0.9189	0.0812	0.282	9	22	0.290323	0.709677	ARL8A	ARL8B	BRCA1	CDC23	CDCA5	CENPE	CENPF	CHMP1A	DDX11	ESPL1	INCENP	KIF25	LATS1	MIS12	NCAPH	NDC80	NEK6	NUSAP1	PAM	PAPD7	PDS5B	PMF1	PSEN1	PSEN2	REC8	RIOK3	SMC1A	SMC4	SRPK1	TOP2A	ZW10	ZWINT
REGULATION_OF_CHROMOSOME_ORGANIZATION_AND_BIOGENESIS	http://www.broadinstitute.org/gsea/msigdb/cards/REGULATION_OF_CHROMOSOME_ORGANIZATION_AND_BIOGENESIS	10	0.0032	0.9969	0.5122	7	3	0.7	0.3	ERCC1	ERCC4	PIF1	PPARGC1A	SET	TERF2	TERF2IP	TLK1	TLK2	UBE2N
ANION_TRANSPORT	http://www.broadinstitute.org/gsea/msigdb/cards/ANION_TRANSPORT	27	0.9914	0.0087	0.0051	7	20	0.259259	0.740741	BEST1	CLCN4	CLIC1	CLIC3	CLIC5	FXYD1	FXYD3	GLRA1	NMUR1	SLC13A4	SLC17A1	SLC17A5	SLC17A7	SLC22A6	SLC22A7	SLC22A8	SLC26A2	SLC26A3	SLC26A4	SLC34A1	SLC34A2	SLC34A3	SLC4A1	SLC4A11	SLC4A2	SLCO1A2	SLCO1B1	SLCO1B3	TSPO	VDAC1	VDAC2
PROTEIN_POLYMERIZATION	http://www.broadinstitute.org/gsea/msigdb/cards/PROTEIN_POLYMERIZATION	17	0.9454	0.0547	0.1479	6	11	0.352941	0.647059	ANG	ARF6	CDC42EP2	CDC42EP5	CENPJ	GSN	LATS1	MAPRE1	MAPT	NCK1	NCK2	PREX1	RAC1	RASA1	SPRR2C	TMSB4Y	TPPP	WASF1	WASF3
LEUKOCYTE_ACTIVATION	http://www.broadinstitute.org/gsea/msigdb/cards/LEUKOCYTE_ACTIVATION	61	0.0147	0.9854	0.735	34	27	0.557377	0.442623	AZU1	CADM1	CD1D	CD2	CD24	CD276	CD28	CD3D	CD3E	CD4	CD40LG	CD47	CD7	CD79A	CEBPG	CLEC7A	CRTAM	CX3CL1	CXCR2	EBI3	ELF4	FOXP3	GLMN	HDAC4	HDAC5	HDAC7	HDAC9	HELLS	ICOSLG	IL12A	IL12B	IL18	IL2	IL21	IL27	IL4	IL7	IL8	INHA	INHBA
INTERLEUKIN_1_SECRETION	http://www.broadinstitute.org/gsea/msigdb/cards/INTERLEUKIN_1_SECRETION	8	0.521	0.4791	0.2012	4	4	0.5	0.5	ABCA1	APOA1	CARD8	NLRC4	NLRP12	NLRP2	NLRP3	NOD2	PYCARD	PYDC1
ALCOHOL_METABOLIC_PROCESS	http://www.broadinstitute.org/gsea/msigdb/cards/ALCOHOL_METABOLIC_PROCESS	80	0.6712	0.3289	0.4511	32	48	0.4	0.6	ABCG1	ACN9	ADH1B	ADH4	ADH5	ADH6	ADH7	AKR1A1	AKR1D1	ALDH1A3	ALDH2	ALDH3B1	ALDH3B2	ALDOA	ALDOB	ALDOC	APOF	APOL2	ARPP19	ATF4	BRS3	CEL	CELA3A	CELA3B	CHST1	CHST15	CLN6	CLN8	CNBP	COQ2	COQ3	CYP46A1	DHCR24	DHCR7	ECD	ETNK1	FBP1	FBP2	FDPS	FPGT
FEEDING_BEHAVIOR	http://www.broadinstitute.org/gsea/msigdb/cards/FEEDING_BEHAVIOR	24	0.1063	0.8938	0.6368	13	11	0.541667	0.458333	AGRP	BRS3	CARTPT	CCKAR	CCKBR	FYN	GALR2	GALR3	GCG	GHRL	GHSR	HCRTR1	HCRTR2	HTR2C	LEP	MC4R	MCHR1	NMUR2	NPW	NPY	PMCH	PPYR1	PYY	UBR3
TRNA_METABOLIC_PROCESS	http://www.broadinstitute.org/gsea/msigdb/cards/TRNA_METABOLIC_PROCESS	19	0.7989	0.2012	0.3179	5	14	0.263158	0.736842	AARS	ADAT1	AIMP1	DARS	FARS2	KARS	MARS2	METTL1	NSUN2	POP1	POP4	RARS	SARS	SARS2	SSB	THG1L	TRNT1	WARS	YARS
ELECTRON_TRANSPORT_GO_0006118	http://www.broadinstitute.org/gsea/msigdb/cards/ELECTRON_TRANSPORT_GO_0006118	46	0.4197	0.5804	0.2138	24	22	0.521739	0.478261	ADH7	AKR1C1	AKR1C3	AKR1D1	ALDH3A1	ALDH5A1	ALDH9A1	AOC3	BLVRA	CDO1	CYB5R2	CYP1B1	CYP24A1	CYP4F11	DDO	DHRS2	DHRS4	DUOX1	DUOX2	ENOX2	FDXR	FXN	GLUD2	GPX4	GRHPR	HCCS	LOXL1	ME3	MTRR	NCF4	NDOR1	NNT	NOX4	NOX5	OXA1L	PDIA5	PGD	PLOD1	POR	PPOX
ADAPTIVE_IMMUNE_RESPONSE_GO_0002460	http://www.broadinstitute.org/gsea/msigdb/cards/ADAPTIVE_IMMUNE_RESPONSE_GO_0002460	23	0.0186	0.9815	0.373	16	7	0.695652	0.304348	C2	CADM1	CD40LG	CD74	CRTAM	EBI3	FOXP3	IL10	IL12A	IL12B	IL18	IL18BP	IL27	IL4	MALT1	MAP3K7	PTPRC	SLA2	SOCS5	TGFB1	TLR8	TNFSF13	TRAF2	TRAF6
INTERLEUKIN_2_PRODUCTION	http://www.broadinstitute.org/gsea/msigdb/cards/INTERLEUKIN_2_PRODUCTION	11	0.5311	0.469	0.3934	6	5	0.545455	0.454545	CD28	FOXP3	GLMN	IL17F	IL18	IRF4	MALT1	MAP3K7	SFTPD	TRAF2	TRAF6
POSITIVE_REGULATION_OF_DEFENSE_RESPONSE	http://www.broadinstitute.org/gsea/msigdb/cards/POSITIVE_REGULATION_OF_DEFENSE_RESPONSE	9	0.4566	0.5435	0.8774	5	4	0.555556	0.444444	CADM1	CD1D	CRTAM	CX3CL1	EREG	IFNK	IL12A	IL12B	TLR8	TNFRSF1A
B_CELL_DIFFERENTIATION	http://www.broadinstitute.org/gsea/msigdb/cards/B_CELL_DIFFERENTIATION	12	0.1024	0.8977	0.6858	6	6	0.5	0.5	CD79A	CEBPG	HDAC4	HDAC5	HDAC7	HDAC9	IL4	INHA	INHBA	NFAM1	NHEJ1	TPD52
REGULATION_OF_HOMEOSTATIC_PROCESS	http://www.broadinstitute.org/gsea/msigdb/cards/REGULATION_OF_HOMEOSTATIC_PROCESS	12	0.0029	0.9972	0.1704	8	4	0.666667	0.333333	BCL2	CALCA	CARTPT	DDIT3	EGLN2	ERP44	GCLC	GLRX2	GPX1	IFI6	MC4R	NF1	SELS	THY1
METAL_ION_TRANSPORT	http://www.broadinstitute.org/gsea/msigdb/cards/METAL_ION_TRANSPORT	113	0.2296	0.7705	0.6188	58	55	0.513274	0.486726	ABCC8	ABCC9	ATOX1	ATP1A4	ATP2A1	ATP2A3	ATP2C1	ATP7A	ATP7B	CACNA1D	CACNA2D1	CACNB3	CACNB4	CCL8	CCS	CHP	CHRNA7	COX17	CSN2	HFE	KCNA1	KCNA10	KCNA2	KCNA3	KCNA4	KCNA5	KCNA6	KCNAB1	KCNAB3	KCNB2	KCNC1	KCNC3	KCNC4	KCND3	KCNE1	KCNE2	KCNF1	KCNG2	KCNH1	KCNH2
ENDOTHELIAL_CELL_PROLIFERATION	http://www.broadinstitute.org/gsea/msigdb/cards/ENDOTHELIAL_CELL_PROLIFERATION	12	0.0002	0.9999	0.1855	9	3	0.75	0.25	AGGF1	AIMP1	ANG	ATPIF1	CALCA	CDH13	DLG1	GHRL	NF1	SCG2	TNFSF12	TNFSF15
NEUROPEPTIDE_SIGNALING_PATHWAY	http://www.broadinstitute.org/gsea/msigdb/cards/NEUROPEPTIDE_SIGNALING_PATHWAY	14	0.0838	0.9163	0.53	9	5	0.642857	0.357143	AGRP	ECEL1	GALR1	GALR3	GLRA1	GLRA2	GLRB	GRP	HCRTR1	HCRTR2	NMUR1	NMUR2	NPFF	QRFP
ACTIN_POLYMERIZATION_AND_OR_DEPOLYMERIZATION	http://www.broadinstitute.org/gsea/msigdb/cards/ACTIN_POLYMERIZATION_AND_OR_DEPOLYMERIZATION	22	0.6704	0.3297	0.6033	9	13	0.409091	0.590909	ANG	ARF6	CAPG	CDC42EP2	CDC42EP5	CXCL12	DSTN	EVL	GHRL	GHSR	GSN	LATS1	LIMA1	NCK1	NCK2	PREX1	RAC1	RASA1	TMSB4Y	WASF1	WASF3	WASL	WIPF1
INFLAMMATORY_RESPONSE	http://www.broadinstitute.org/gsea/msigdb/cards/INFLAMMATORY_RESPONSE	117	0.7468	0.2533	0.2346	47	70	0.401709	0.598291	ABCF1	ADORA1	ADORA2A	ADORA3	AFAP1L2	AGER	AHSG	AIF1	AIMP1	ALOX15	ALOX5AP	ANXA1	AOAH	AOC3	AOX1	APCS	APOL3	BLNK	C2	C3AR1	C5	CCL11	CCL13	CCL20	CCL21	CCL22	CCL23	CCL24	CCL26	CCL3	CCL3L3	CCL4	CCL5	CCR1	CCR2	CCR3	CCR4	CCR5	CCR7	CD40
NEGATIVE_REGULATION_OF_INTRACELLULAR_TRANSPORT	http://www.broadinstitute.org/gsea/msigdb/cards/NEGATIVE_REGULATION_OF_INTRACELLULAR_TRANSPORT	11	0.6076	0.3925	0.3771	5	6	0.454545	0.545455	BARD1	CRYAA	CRYAB	FAF1	MDFI	MXI1	NF1	NFKBIE	NFKBIL1	NLRP3	TONSL
PROTEIN_EXPORT_FROM_NUCLEUS	http://www.broadinstitute.org/gsea/msigdb/cards/PROTEIN_EXPORT_FROM_NUCLEUS	12	0.4051	0.595	0.0923	6	6	0.5	0.5	BARD1	CALR	DUSP16	EIF5A	GSK3B	NUP214	NUPL2	STRADA	STRADB	UHMK1	XPO6	XPO7
PROTEIN_STABILIZATION	http://www.broadinstitute.org/gsea/msigdb/cards/PROTEIN_STABILIZATION	11	0.1684	0.8317	0.5583	7	4	0.636364	0.363636	A1CF	APOA1	COG3	COG7	GTPBP4	HPS4	MDM4	PEX6	PPARGC1A	STX12	TBRG1
ACTIVATION_OF_IMMUNE_RESPONSE	http://www.broadinstitute.org/gsea/msigdb/cards/ACTIVATION_OF_IMMUNE_RESPONSE	17	0.1697	0.8304	0.9551	9	8	0.529412	0.470588	BCAR1	C2	CD79A	CFHR1	FYN	IKBKG	KRT1	LAT2	MALT1	MBL2	NFAM1	PTPRC	SLA2	THY1	TRAF6	TRAT1	UBE2N
RESPONSE_TO_STRESS	http://www.broadinstitute.org/gsea/msigdb/cards/RESPONSE_TO_STRESS	472	0.9544	0.0457	0.1828	188	284	0.398305	0.601695	ABCF1	ABL1	ACHE	ACVRL1	ADM	ADORA1	ADORA2A	ADORA3	AFAP1L2	AGER	AHR	AHSA1	AHSG	AIF1	AIFM1	AIMP1	AKR1B1	AKT1	ALAS2	ALB	ALKBH1	ALOX15	ALOX5AP	AMFR	ANG	ANGPTL7	ANXA1	AOAH	AOC3	AOX1	APC	APCS	APEX1	APOA4	APOA5	APOL3	APTX	AQP9	ARNT2	ASF1A
RIBONUCLEOPROTEIN_COMPLEX_BIOGENESIS_AND_ASSEMBLY	http://www.broadinstitute.org/gsea/msigdb/cards/RIBONUCLEOPROTEIN_COMPLEX_BIOGENESIS_AND_ASSEMBLY	83	0.7726	0.2275	0.626	30	53	0.361446	0.638554	ATXN2	BOLL	CELF1	CRNKL1	DAZ1	DAZL	DDX20	DICER1	DIS3	DKC1	EIF1	EIF1AX	EIF1B	EIF2A	EIF2AK3	EIF2AK4	EIF2B1	EIF2B2	EIF2B3	EIF2B4	EIF2B5	EIF2C1	EIF2S3	EIF3A	EIF3B	EIF3C	EIF3D	EIF3E	EIF3F	EIF3G	EIF3H	EIF3I	EIF3J	EIF4A2	EIF4B	EIF4G2	EIF4G3	EIF4H	EIF5	EIF5A
CELLULAR_CATION_HOMEOSTASIS	http://www.broadinstitute.org/gsea/msigdb/cards/CELLULAR_CATION_HOMEOSTASIS	96	0.7209	0.2792	0.0169	45	51	0.46875	0.53125	AGTR1	APP	ATOX1	ATP1A1	ATP1A2	ATP1A3	ATP1A4	ATP2C1	ATP7A	ATP7B	AVPR1A	AVPR1B	BCL2	BDKRB1	BDKRB2	BUD31	C3AR1	C5AR1	CACNA1A	CACNA1C	CALCA	CALCB	CALR	CASR	CCKAR	CCKBR	CCL1	CCL11	CCL13	CCL14	CCL15	CCL19	CCL2	CCL23	CCL3	CCL5	CCL7	CCR1	CCR2	CCR3
REGULATION_OF_CELLULAR_METABOLIC_PROCESS	http://www.broadinstitute.org/gsea/msigdb/cards/REGULATION_OF_CELLULAR_METABOLIC_PROCESS	724	0.554	0.4461	0.0919	318	406	0.439227	0.560773	ABCA1	ABCA2	ABL1	ABRA	ACVR1	ACVR1B	ACVR2B	ACVRL1	AFAP1L2	AHR	AKTIP	ANG	ANGPTL3	APBB1	APBB2	APC	APOA2	ARF6	ARHGAP35	ARHGEF10L	ARHGEF11	ARHGEF2	ARID1A	ARID4A	ARID5A	ARID5B	ARNT2	ARNTL	ARPP19	ATF4	ATF5	ATF6	ATF7	ATF7IP	ATG7	ATP8B1	ATR	ATRX	ATXN1	AURKAIP1
PROTEIN_COMPLEX_DISASSEMBLY	http://www.broadinstitute.org/gsea/msigdb/cards/PROTEIN_COMPLEX_DISASSEMBLY	14	0.0589	0.9412	0.4084	7	7	0.5	0.5	ETF1	HMGA1	HRSP12	IRAK3	MAZ	MTERF	MTRF1	NRG1	SET	SMARCE1	SUPT16H	TNP1	TTF2	UPF1
MITOCHONDRION_ORGANIZATION_AND_BIOGENESIS	http://www.broadinstitute.org/gsea/msigdb/cards/MITOCHONDRION_ORGANIZATION_AND_BIOGENESIS	45	0.6794	0.3207	0.9418	18	27	0.4	0.6	BAK1	BAX	BBC3	BCL2	BCL2L1	BID	BNIP3	CDKN2A	COX18	DNM1L	FIS1	GPX1	HSP90AA1	IFI6	MFN2	MIPEP	MPV17	MRPL12	MSTO1	MTERF	MTX2	NDUFS4	NDUFS5	NDUFS7	NDUFS8	OPA1	PMAIP1	POLRMT	SFN	SLC25A1	SLC25A15	SLC25A4	STARD3	TAMM41	TAZ	TFAM	TFB2M	TIMM17A	TIMM17B	TIMM23
CIRCADIAN_RHYTHM	http://www.broadinstitute.org/gsea/msigdb/cards/CIRCADIAN_RHYTHM	14	0.5696	0.4305	0.6257	5	9	0.357143	0.642857	AANAT	ARNTL	CARTPT	CLOCK	CRY1	EGR3	HEBP1	HTR7	MTNR1A	OPN4	PER1	PER2	PTGDS	TIMELESS
RNA_PROCESSING	http://www.broadinstitute.org/gsea/msigdb/cards/RNA_PROCESSING	167	0.5936	0.4065	0.6321	69	98	0.413174	0.586826	AARS	ADAT1	AGGF1	BCAS2	BICD1	CDC40	CDK11A	CDK11B	CELF1	CPSF1	CPSF3	CPSF3L	CPSF6	CRNKL1	CSTF1	CSTF2	CSTF3	CWC15	DBR1	DDX17	DDX20	DDX23	DDX39A	DDX54	DGCR8	DHX15	DHX16	DHX38	DHX8	DIS3	DKC1	DUSP11	EFTUD2	ELAVL4	EXOSC2	EXOSC3	EXOSC7	FARS2	FBL	GEMIN2
B_CELL_ACTIVATION	http://www.broadinstitute.org/gsea/msigdb/cards/B_CELL_ACTIVATION	19	0.0077	0.9924	0.7316	11	8	0.578947	0.421053	CD40LG	CD79A	CEBPG	HDAC4	HDAC5	HDAC7	HDAC9	IL4	IL7	INHA	INHBA	LAT2	LAX1	NFAM1	NHEJ1	PTPRC	SLA2	TGFB1	TNFSF13	TPD52
EXTRACELLULAR_STRUCTURE_ORGANIZATION_AND_BIOGENESIS	http://www.broadinstitute.org/gsea/msigdb/cards/EXTRACELLULAR_STRUCTURE_ORGANIZATION_AND_BIOGENESIS	32	0.3651	0.635	0.1535	17	15	0.53125	0.46875	ACAN	ACHE	AGRN	B4GALT7	CACNB2	CHRNA1	COL4A4	COL5A2	GHRL	KLK8	LAMC1	MUC5AC	MYH11	NF1	NLGN1	NRCAM	NRD1	PCDHB10	PCDHB11	PCDHB13	PCDHB14	PCDHB16	PCDHB2	PCDHB3	PCDHB4	PCDHB5	PCDHB6	PCDHB9	POU4F1	SPINK5	TNXB	UBB
INTERLEUKIN_8_PRODUCTION	http://www.broadinstitute.org/gsea/msigdb/cards/INTERLEUKIN_8_PRODUCTION	12	0.5118	0.4884	0.2574	5	7	0.416667	0.583333	AFAP1L2	APOA2	BCL10	BCL3	CALCA	ELANE	IL17F	NOD1	PRG3	TLR4	TLR7	TLR8
DNA_CATABOLIC_PROCESS	http://www.broadinstitute.org/gsea/msigdb/cards/DNA_CATABOLIC_PROCESS	23	0.8641	0.136	0.8784	8	15	0.347826	0.652174	AIFM1	BAX	BNIP3	CDKN2A	CECR2	CIDEA	CYCS	DFFA	DFFB	ERCC1	ERCC2	ERCC3	ERCC4	ERCC5	FOXL2	ISG20	NTHL1	PPT1	SOD1	TPD52L1	UBE2N	UBE2V2	XRN2
RESPONSE_TO_CHEMICAL_STIMULUS	http://www.broadinstitute.org/gsea/msigdb/cards/RESPONSE_TO_CHEMICAL_STIMULUS	273	0.1171	0.883	0.1756	138	135	0.505495	0.494505	ABAT	ABCA2	ABCA3	ABCB1	ABCB4	ABCC1	ABCC6	ABCG1	ABCG2	ADIPOR1	ADIPOR2	AHR	AIMP1	AMFR	ANG	ANGPTL7	APOA2	APOA4	APTX	AQP9	AS3MT	ATF6	ATOX1	ATP7B	BAX	BCAR3	BCL10	BCL2	BPHL	BRCA1	BRCA2	C5	C5AR1	CALCR	CASR	CCBP2	CCKAR	CCL1	CCL11	CCL13
PROTEIN_IMPORT_INTO_NUCLEUS	http://www.broadinstitute.org/gsea/msigdb/cards/PROTEIN_IMPORT_INTO_NUCLEUS	47	0.3084	0.6917	0.9703	22	25	0.468085	0.531915	AKT1	BCL3	BCL6	CBLB	CDH1	CEP57	F2	F2R	FAF1	FLNA	FYB	GLI3	IPO5	KPNA1	KPNA2	KPNA3	KPNA4	KPNA5	KPNA6	KPNB1	MCM3AP	MDFI	MXI1	NCKIPSD	NF1	NFKBIE	NFKBIL1	NLRP12	NLRP3	NOP58	NUP205	PDIA3	PPIH	PPP1R10	PTTG1IP	RANBP2	RERE	RPAIN	SMAD3	TGFB1
REGULATION_OF_NEUROTRANSMITTER_LEVELS	http://www.broadinstitute.org/gsea/msigdb/cards/REGULATION_OF_NEUROTRANSMITTER_LEVELS	23	0.0978	0.9023	0.326	13	10	0.565217	0.434783	ALDH9A1	BAIAP3	CARTPT	COLQ	GCH1	GCHFR	GDNF	GRM4	HPRT1	HRH3	KCNMB4	NLGN1	PRG3	RAB3A	RIMS1	2015-09-05	SLC1A3	SLC5A7	SLC6A4	SNAPIN	SNCAIP	SYN3	SYT1	TGFB2
REGULATION_OF_GENE_EXPRESSION	http://www.broadinstitute.org/gsea/msigdb/cards/REGULATION_OF_GENE_EXPRESSION	618	0.4566	0.5435	0.186	272	346	0.440129	0.559871	ABCA2	ABL1	ABRA	ACVR1	ACVR1B	ACVR2B	ACVRL1	AFAP1L2	AHR	AKT1S1	APBB1	APBB2	APOA2	ARHGAP35	ARHGEF10L	ARHGEF11	ARID1A	ARID4A	ARID5A	ARID5B	ARNT2	ARNTL	ATF4	ATF5	ATF6	ATF7	ATF7IP	ATP8B1	ATRX	ATXN1	AZU1	BACE2	BAX	BCL10	BCL2L1	BCL3	BCL6	BCLAF1	BCOR	BLZF1
REGULATION_OF_CELL_DIFFERENTIATION	http://www.broadinstitute.org/gsea/msigdb/cards/REGULATION_OF_CELL_DIFFERENTIATION	58	0.2505	0.7496	0.4156	29	29	0.5	0.5	ACIN1	ACVR1B	ACVR2A	ADIG	BMP4	BMPR1B	BOC	BTG1	CALCA	CARTPT	CDK6	CNTN4	DTX1	EREG	ETS1	FOXO3	FOXO4	GPR98	IGFBP3	IL20	IL27	IL4	IL7	INHA	INHBA	IQCB1	LDB1	MAFB	MAP4K1	NANOG	NF1	NLGN1	NME2	NOTCH1	NOTCH2	NOTCH4	NPHP3	PF4	PPARG	RUNX1
SENSORY_PERCEPTION	http://www.broadinstitute.org/gsea/msigdb/cards/SENSORY_PERCEPTION	172	0.0345	0.9656	0.6193	92	80	0.534884	0.465116	ABCA4	ABLIM1	ACCN3	ADORA2A	AIPL1	ALDH7A1	AOC2	ARR3	ATP2B2	ATP6V0A4	ATP6V1B1	ATXN7	BEST1	C5AR1	CABP4	CACNA1F	CCKBR	CDH23	CDS1	CHM	CHML	CLRN1	CNGA1	CNGA3	CNGB1	CNGB3	COCH	COL11A1	COL18A1	COL4A3	CRX	CRYAA	CRYBA1	CRYBA4	CRYBB1	CRYBB2	CRYBB3	CRYGA	CRYGD	CRYM
NEGATIVE_REGULATION_OF_DNA_BINDING	http://www.broadinstitute.org/gsea/msigdb/cards/NEGATIVE_REGULATION_OF_DNA_BINDING	16	0.9735	0.0266	0.5018	3	13	0.1875	0.8125	CDKN2A	CEBPG	COMMD7	EGLN1	FLNA	FOXP3	ID1	ID2	ID3	MDFI	NARFL	NLRP3	PEX14	PYDC1	RSF1	SIGIRR	SUMO1
POSITIVE_REGULATION_OF_DEVELOPMENTAL_PROCESS	http://www.broadinstitute.org/gsea/msigdb/cards/POSITIVE_REGULATION_OF_DEVELOPMENTAL_PROCESS	206	0.9128	0.0873	0.8716	81	125	0.393204	0.606796	ABL1	ACIN1	ACVR1B	ACVR2A	ADAMTSL4	ADIG	ADORA1	AGGF1	AIFM1	AIFM2	AIFM3	ALOX15B	AMIGO1	AMOT	ANGPTL3	ANGPTL4	APOE	ARAP1	BAK1	BARD1	BAX	BBC3	BCL2L11	BCL3	BCL6	BCLAF1	BID	BIK	BMP4	BMPR1B	BNIP1	BNIP3	BNIP3L	BOC	BOK	BRCA1	BTG1	BTK	C16ORF5	CADM1
PROTEIN_RNA_COMPLEX_ASSEMBLY	http://www.broadinstitute.org/gsea/msigdb/cards/PROTEIN_RNA_COMPLEX_ASSEMBLY	64	0.7794	0.2208	0.4526	25	39	0.390625	0.609375	ATXN2	BOLL	CELF1	CRNKL1	DAZ1	DAZL	DDX20	DICER1	EIF1	EIF1AX	EIF1B	EIF2A	EIF2AK3	EIF2AK4	EIF2B1	EIF2B2	EIF2B3	EIF2B4	EIF2B5	EIF2C1	EIF2S3	EIF3A	EIF3B	EIF3C	EIF3D	EIF3E	EIF3F	EIF3G	EIF3H	EIF3I	EIF3J	EIF4A2	EIF4B	EIF4G2	EIF4G3	EIF4H	EIF5	EIF5A	GEMIN2	HSPB1
POST_TRANSLATIONAL_PROTEIN_MODIFICATION	http://www.broadinstitute.org/gsea/msigdb/cards/POST_TRANSLATIONAL_PROTEIN_MODIFICATION	458	0.2444	0.7557	0.9279	220	238	0.480349	0.519651	ABI1	ABI2	ABI3	ABL1	ABL2	ACVR1	ACVR1B	ACVRL1	ADAM10	ADAMTS13	AGER	AKT1	AKT3	AKTIP	AMFR	ANAPC11	ANXA1	APH1A	APH1B	ART1	ART3	ATG3	AURKA	AURKC	BCL10	BCR	BMP4	BMPR1A	BMPR1B	BMX	BRAF	BRCA1	BRSK1	BRSK2	BTK	CAMK1	CAMK2A	CAMK2B	CAMK4	CAMKK2
VACUOLE_ORGANIZATION_AND_BIOGENESIS	http://www.broadinstitute.org/gsea/msigdb/cards/VACUOLE_ORGANIZATION_AND_BIOGENESIS	12	0.8206	0.1795	0.4239	5	7	0.416667	0.583333	ABCA1	ARSB	CLN3	CLN5	CLN6	GAA	HPS1	HPS4	MYO7A	NAGPA	NDP	PPT1
POSITIVE_REGULATION_OF_CYTOKINE_SECRETION	http://www.broadinstitute.org/gsea/msigdb/cards/POSITIVE_REGULATION_OF_CYTOKINE_SECRETION	7	0.3716	0.6287	0.5252	3	4	0.428571	0.571429	CADM1	CARD8	CRTAM	GLMN	INS	NLRP2	NLRP3	NOD2	PYCARD	PYDC1
ESTABLISHMENT_OF_ORGANELLE_LOCALIZATION	http://www.broadinstitute.org/gsea/msigdb/cards/ESTABLISHMENT_OF_ORGANELLE_LOCALIZATION	17	0.6391	0.361	0.5866	6	11	0.352941	0.647059	AP1M2	BIRC5	CDC23	CDCA5	CENPE	CENPF	LRMP	NLGN1	NUSAP1	PAFAH1B1	2015-09-05	SHROOM2	SNAP23	SNAP29	STX5	SUN2	TMED10	YKT6
VACUOLAR_TRANSPORT	http://www.broadinstitute.org/gsea/msigdb/cards/VACUOLAR_TRANSPORT	13	0.6409	0.3592	0.6636	6	7	0.461538	0.538462	ADRB2	AP3M1	ARSB	ATG4A	ATG4C	ATG4D	LYST	M6PR	NAGPA	NPC1	RHOB	USE1	ZFYVE16
CALCIUM_INDEPENDENT_CELL_CELL_ADHESION	http://www.broadinstitute.org/gsea/msigdb/cards/CALCIUM_INDEPENDENT_CELL_CELL_ADHESION	22	0.9333	0.0668	0.0803	8	14	0.363636	0.636364	CLDN1	CLDN10	CLDN11	CLDN12	CLDN14	CLDN15	CLDN16	CLDN17	CLDN18	CLDN19	CLDN2	CLDN20	CLDN22	CLDN23	CLDN3	CLDN4	CLDN5	CLDN6	CLDN7	CLDN8	CLDN9	CX3CL1
PHOSPHOINOSITIDE_MEDIATED_SIGNALING	http://www.broadinstitute.org/gsea/msigdb/cards/PHOSPHOINOSITIDE_MEDIATED_SIGNALING	43	0.1786	0.8215	0.7106	22	21	0.511628	0.488372	AGTR1	ANG	AVPR1A	AVPR1B	AZU1	BUD31	C5AR1	CALCA	CCKAR	CCKBR	CHRM1	CHRM2	CXCR2	DRD1	DRD2	EDN2	EDNRA	EDNRB	EGFR	F2RL3	GAP43	GNA15	GNAQ	GRM5	HOMER1	HRH1	HTR2B	LPAR2	LTB4R	MC3R	NMBR	NMUR1	NMUR2	P2RY1	P2RY11	P2RY2	P2RY4	P2RY6	PARD3	PICK1
PROTEIN_TARGETING_TO_MEMBRANE	http://www.broadinstitute.org/gsea/msigdb/cards/PROTEIN_TARGETING_TO_MEMBRANE	12	0.7004	0.2997	0.8702	6	6	0.5	0.5	ATG4A	ATG4B	ATG4C	ATG4D	ICMT	RTP3	RTP4	SEC62	SEC63	SSR1	SSR2	TRAM1
NUCLEAR_EXPORT	http://www.broadinstitute.org/gsea/msigdb/cards/NUCLEAR_EXPORT	31	0.0642	0.9359	0.0605	19	12	0.612903	0.387097	AGFG1	ATXN1	BARD1	CALR	DDX19B	DDX25	DDX39A	DUSP16	EIF5A	GSK3B	KHDRBS1	MALT1	NCBP2	NUDT4	NUP107	NUP133	NUP160	NUP214	NUPL2	NXF5	RAE1	SMG1	SMG5	SMG6	SMG7	STRADA	STRADB	TSC1	UHMK1	UPF1	UPF2	XPO6	XPO7
REGULATION_OF_ORGANELLE_ORGANIZATION_AND_BIOGENESIS	http://www.broadinstitute.org/gsea/msigdb/cards/REGULATION_OF_ORGANELLE_ORGANIZATION_AND_BIOGENESIS	38	0.3627	0.6374	0.4699	17	21	0.447368	0.552632	APC	ARAP1	ARF6	ARHGEF10L	ARHGEF2	CAPG	CCDC88A	CDC42EP2	CDC42EP5	CEP250	CLASP1	CLASP2	CRIPAK	CXCL12	ERCC1	ERCC4	GSN	KATNB1	LATS1	LIMA1	MAPRE1	MAPT	MID1IP1	NCK1	NCK2	NEBL	NEXN	NF2	PIF1	PPARGC1A	RASA1	SET	SORBS3	TERF2	TERF2IP	TLK1	TLK2	TMSB4Y	TSC1	UBE2N
MORPHOGENESIS_OF_AN_EPITHELIUM	http://www.broadinstitute.org/gsea/msigdb/cards/MORPHOGENESIS_OF_AN_EPITHELIUM	15	0.8384	0.1618	0.0282	6	9	0.4	0.6	BCL10	CELSR1	DMBT1	EHF	ELF3	GLI2	KRT3	KRT4	LMO4	SPINK5	TIMELESS	UPK1A	UPK1B	UPK2	UPK3A	VANGL2
NEUTRAL_AMINO_ACID_TRANSPORT	http://www.broadinstitute.org/gsea/msigdb/cards/NEUTRAL_AMINO_ACID_TRANSPORT	10	0.9723	0.0278	0.8688	2	8	0.2	0.8	SERINC1	SLC1A4	SLC1A5	SLC38A3	SLC43A1	SLC6A7	SLC7A10	SLC7A5	SLC7A8	SLC7A9
AMINE_CATABOLIC_PROCESS	http://www.broadinstitute.org/gsea/msigdb/cards/AMINE_CATABOLIC_PROCESS	27	0.2358	0.7643	0.038	15	12	0.555556	0.444444	ALDH4A1	AMT	ARG1	ASL	ASPA	ASRGL1	BCKDHA	BCKDHB	BCKDK	COLQ	DDAH1	DDAH2	DDO	DHPS	FAH	GAD1	GAD2	GCSH	GLDC	GLUD1	GOT1	GOT2	GSTZ1	HGD	HPD	IDO1	MCCC2
CELLULAR_MONOVALENT_INORGANIC_CATION_HOMEOSTASIS	http://www.broadinstitute.org/gsea/msigdb/cards/CELLULAR_MONOVALENT_INORGANIC_CATION_HOMEOSTASIS	11	0.4479	0.5522	0.796	7	4	0.636364	0.363636	ATP1A1	ATP1A2	ATP1A3	ATP1A4	BCL2	CLCN3	CLN3	CLN5	CLN6	PPT1	TMPRSS3
RESPONSE_TO_BACTERIUM	http://www.broadinstitute.org/gsea/msigdb/cards/RESPONSE_TO_BACTERIUM	24	0.6826	0.3176	0.0197	11	13	0.458333	0.541667	AZU1	BCL10	CAMP	CD1D	CD24	CFP	CHIT1	DEFB103A	DEFB118	DEFB127	DMBT1	IL10	IL12A	LALBA	NLRC4	NOD1	NOD2	NOS2	PGLYRP1	PGLYRP2	PGLYRP3	PGLYRP4	S100A7	SLC11A1	SPACA3	SPN	STAB1	STAB2	TLR3	TLR6	WFDC12
CELLULAR_COMPONENT_ASSEMBLY	http://www.broadinstitute.org/gsea/msigdb/cards/CELLULAR_COMPONENT_ASSEMBLY	288	0.8525	0.1476	0.712	121	167	0.420139	0.579861	AASS	ACTA1	ACTN2	ADRB2	ADRM1	AGRN	AKR1C1	ALDH5A1	AMFR	ANLN	AP2S1	APBA1	APC	APC2	APCS	APOA4	APOE	ASF1A	ATF7IP	ATPIF1	ATXN2	BAX	BCL10	BCS1L	BOLL	BRF1	CAPZA1	CAPZA2	CCDC88C	CCT6B	CD2AP	CD3E	CD40	CD74	CD9	CDA	CDC42	CDC42EP2	CDK7	CDK9
IMMUNE_RESPONSE	http://www.broadinstitute.org/gsea/msigdb/cards/IMMUNE_RESPONSE	202	0.6079	0.3922	0.459	92	110	0.455446	0.544554	AIM2	ANXA11	APLN	APOA1	APOA2	APOA4	APOBEC3F	APOBEC3G	AQP9	ARHGDIB	ATP6V0A2	BCAR1	BCL10	BCL2	BLNK	BNIP3	BNIP3L	BST1	BST2	C1QBP	C2	C5AR1	CADM1	CCBP2	CCL18	CCL19	CCL2	CCL20	CCL21	CCL22	CCL23	CCL24	CCL25	CCL26	CCL27	CCL4	CCL5	CCR1	CCR2	CCR4
HEMOPOIETIC_OR_LYMPHOID_ORGAN_DEVELOPMENT	http://www.broadinstitute.org/gsea/msigdb/cards/HEMOPOIETIC_OR_LYMPHOID_ORGAN_DEVELOPMENT	70	0.1863	0.8138	0.1739	35	35	0.5	0.5	ACIN1	ACVR1B	ACVR2A	ALAS2	BLNK	CALCA	CARTPT	CD1D	CD3D	CD4	CD79A	CDC42	CDK6	CEBPG	CSF1	DYRK3	ETS1	FOXO3	HCLS1	HDAC4	HDAC5	HDAC7	HDAC9	IFI16	IL10	IL12B	IL2	IL27	IL31RA	IL4	IL7	INHA	INHBA	JAG2	KAT6A	KAT8	KIRREL3	LCK	LDB1	LRMP
REGULATION_OF_JNK_CASCADE	http://www.broadinstitute.org/gsea/msigdb/cards/REGULATION_OF_JNK_CASCADE	11	0.7248	0.2753	0.3812	4	7	0.363636	0.636364	AMBP	CARD9	CD27	EDA2R	HIPK2	MAPK8IP1	MAPK8IP2	MAPK8IP3	TAOK2	TAOK3	TPD52L1	ZNF675
PROTEIN_MODIFICATION_BY_SMALL_PROTEIN_CONJUGATION	http://www.broadinstitute.org/gsea/msigdb/cards/PROTEIN_MODIFICATION_BY_SMALL_PROTEIN_CONJUGATION	42	0.3095	0.6906	0.5473	20	22	0.47619	0.52381	AMFR	ANAPC11	ATG3	BCL10	BRCA1	CAND1	CBL	DDB2	DZIP3	ERCC8	FBXW7	GTPBP4	HUWE1	MDM2	MYLIP	NAE1	PARK2	PCNP	PRKCG	RNF11	RNF139	RNF144B	RNF217	SAE1	SENP7	SMURF1	STUB1	SUMO1	TRAF6	TRAF7	TRIM23	TSC1	UBB	UBE2C	UBE2D1	UBE2N	UBE2V1	UBE2V2	UBE3C	UBE4B
REGULATION_OF_CATABOLIC_PROCESS	http://www.broadinstitute.org/gsea/msigdb/cards/REGULATION_OF_CATABOLIC_PROCESS	14	0.3116	0.6885	0.9937	9	5	0.642857	0.357143	ANGPTL3	APOA5	CIDEA	ECD	EGLN2	FAF1	GAPDHS	HGS	INS	MDM2	MDM4	PFKL	PFKM	PPARA	PRKCG	STUB1
BIOPOLYMER_BIOSYNTHETIC_PROCESS	http://www.broadinstitute.org/gsea/msigdb/cards/BIOPOLYMER_BIOSYNTHETIC_PROCESS	13	0.987	0.0131	0.1125	3	10	0.230769	0.769231	ALG1	B3GNT8	CSGALNACT1	CSGALNACT2	DYRK2	EEF1A1	EEF2K	GCK	GYG2	GYS2	SEPSECS	TRNAU1AP	TSFM	TUFM
GROWTH	http://www.broadinstitute.org/gsea/msigdb/cards/GROWTH	74	0.5911	0.409	0.3216	33	41	0.445946	0.554054	ACVR1B	ALOX12	ALOX15B	APBB1	APBB2	APOA5	BBC3	BCAR1	BCL6	BIN3	BMP10	BMPR1B	BNIPL	CAPRIN2	CDA	CDHR2	CDK11A	CDK11B	CDKN1A	CDKN1B	CDKN2A	CDKN2AIP	CDKN2C	CDKN2D	COL4A4	DCBLD2	DERL2	DLC1	DMBX1	ENO1	EREG	FAM107A	FGF20	GHR	GHRH	GHSR	GLI2	IL2	ING4	ING5
EXCRETION	http://www.broadinstitute.org/gsea/msigdb/cards/EXCRETION	36	0.5005	0.4996	0.9697	18	18	0.5	0.5	ADORA2B	AQP1	AQP2	AQP3	AQP4	AQP5	AQP6	AQP7	AQP9	ATP6V0A4	ATP6V1B1	AVPR2	CLCN5	CLCNKA	CLCNKB	CLDN16	GRHPR	GUCA2B	IFT88	KCNJ1	KCNK5	KNG1	NFAT5	NPHP1	NPHS1	NPHS2	NPPB	NPR1	SCNN1A	SCNN1B	SCNN1G	SCTR	SLC22A18	SLC26A3	TACR2	UNC13B
ANGIOGENESIS	http://www.broadinstitute.org/gsea/msigdb/cards/ANGIOGENESIS	47	0.9951	0.005	0.0358	14	33	0.297872	0.702128	ACVRL1	AGGF1	AMOT	ANG	ANGPTL3	ANGPTL4	ATPIF1	BTG1	C1GALT1	CANX	CDH13	CHRNA7	COL4A2	COL4A3	EGF	EMCN	EPGN	ERAP1	FOXO4	HTATIP2	IL17F	IL18	IL8	MYH9	NCL	NF1	NOTCH4	NPPB	NPR1	PF4	PLG	PML	PROK2	RHOB	RNH1	ROBO4	RUNX1	SCG2	SERPINF1	SHH
NEGATIVE_REGULATION_OF_PHOSPHORYLATION	http://www.broadinstitute.org/gsea/msigdb/cards/NEGATIVE_REGULATION_OF_PHOSPHORYLATION	12	0.9376	0.0625	0.2982	4	8	0.333333	0.666667	CDKN1A	CDKN1B	CDKN2A	CDKN2B	CDKN2C	CDKN2D	IGFBP3	INHA	INHBA	NF2	NLRP12	SOCS1
POSITIVE_REGULATION_OF_TRANSCRIPTION_FACTOR_ACTIVITY	http://www.broadinstitute.org/gsea/msigdb/cards/POSITIVE_REGULATION_OF_TRANSCRIPTION_FACTOR_ACTIVITY	24	0.4458	0.5543	0.4392	10	14	0.416667	0.583333	ABRA	BCL10	CAMK2A	CARD11	CEBPG	EDA	EDA2R	EP300	ERC1	IKBKB	JMY	MAP3K13	NFAM1	NLRC3	NOD2	NPM1	PRDX3	PRKCQ	PYCARD	RELA	TNF	TSSK4	UBE2N	UBE2V1
PROTEIN_UBIQUITINATION	http://www.broadinstitute.org/gsea/msigdb/cards/PROTEIN_UBIQUITINATION	39	0.3585	0.6416	0.5234	18	21	0.461538	0.538462	AMFR	ANAPC11	ATG3	BCL10	BRCA1	CAND1	CBL	DDB2	DZIP3	ERCC8	FBXW7	GTPBP4	HUWE1	MDM2	MYLIP	PARK2	PCNP	PRKCG	RNF11	RNF139	RNF144B	RNF217	SAE1	SMURF1	STUB1	TRAF6	TRAF7	TRIM23	TSC1	UBB	UBE2C	UBE2D1	UBE2N	UBE2V1	UBE2V2	UBE3C	UBE4B	UHRF2	VHL	WWP1
CARBOXYLIC_ACID_TRANSPORT	http://www.broadinstitute.org/gsea/msigdb/cards/CARBOXYLIC_ACID_TRANSPORT	39	0.9352	0.0649	0.8724	14	25	0.358974	0.641026	AKR1C1	AKR1C4	AQP9	ARL6IP5	CLN3	CTNS	PDPN	PRAF2	SERINC1	SLC16A1	SLC16A10	SLC16A2	SLC16A3	SLC16A4	SLC16A5	SLC16A6	SLC16A7	SLC16A8	SLC1A1	SLC1A2	SLC1A3	SLC1A4	SLC1A5	SLC1A6	SLC1A7	SLC22A6	SLC25A1	SLC25A10	SLC25A12	SLC25A13	SLC25A15	SLC25A22	SLC38A3	SLC3A1	SLC3A2	SLC43A1	SLC6A7	SLC7A10	SLC7A5	SLC7A8
NEGATIVE_REGULATION_OF_CELLULAR_COMPONENT_ORGANIZATION_AND_BIOGENESIS	http://www.broadinstitute.org/gsea/msigdb/cards/NEGATIVE_REGULATION_OF_CELLULAR_COMPONENT_ORGANIZATION_AND_BIOGENESIS	27	0.7591	0.241	0.0457	12	15	0.444444	0.555556	APC	ARAP1	ARF6	ARHGEF2	CAPG	CDC42	CLASP1	EIF2AK3	ERCC1	ERCC4	GSN	HMGB1	HMGB1P10	KATNB1	KLK8	LIMA1	MAPRE1	MID1IP1	PACSIN3	PAIP2	PAIP2B	RAC1	RTN4	SET	TERF2	TERF2IP	THY1	TMSB4Y	YWHAH
DEVELOPMENT_OF_PRIMARY_SEXUAL_CHARACTERISTICS	http://www.broadinstitute.org/gsea/msigdb/cards/DEVELOPMENT_OF_PRIMARY_SEXUAL_CHARACTERISTICS	25	0.3161	0.6841	0.0862	14	11	0.56	0.44	ANKRD7	BMPR1B	CSDE1	DMRT1	DMRT2	EIF2B2	EIF2B4	EIF2B5	EREG	FOXL2	FSHR	HMGCR	HSD17B3	LHB	LHCGR	MEA1	MKKS	NCOA4	NR0B1	NR5A1	PRKACG	SHH	SOD1	SOX15	SRD5A2	TBX3
PROTEIN_CATABOLIC_PROCESS	http://www.broadinstitute.org/gsea/msigdb/cards/PROTEIN_CATABOLIC_PROCESS	63	0.1911	0.809	0.8153	32	31	0.507937	0.492063	AMFR	ANAPC10	ANAPC2	ANAPC4	ANAPC5	ARIH1	BTRC	CDC20	CDC23	CPA2	DERL1	DERL2	EDEM1	EGLN2	FAF1	FBXL4	FBXO22	FBXO7	FZR1	HGS	INS	KIAA0368	MDM2	MDM4	MTOR	NEDD8	NPLOC4	PARK2	PCNP	PRKCG	PRSS2	PSMC5	PSMD14	RNF11	RNF144B	RNF217	SELS	SIAH1	SIAH2	SMURF1
AGING	http://www.broadinstitute.org/gsea/msigdb/cards/AGING	11	0.8524	0.1477	0.0009	5	6	0.454545	0.545455	CDKN2A	KL	LIMS1	LOXL2	MORF4	NOX4	NPM1	PDCD4	SOD1	TBX2	TBX3	TP53	TPRA1
NEGATIVE_REGULATION_OF_CELL_ADHESION	http://www.broadinstitute.org/gsea/msigdb/cards/NEGATIVE_REGULATION_OF_CELL_ADHESION	17	0.8979	0.1022	0.1036	6	11	0.352941	0.647059	ACVRL1	ADAM10	ARHGDIA	ARHGDIB	ARHGDIG	B4GALNT2	CDH13	CDKN2A	GTPBP4	KNG1	MAGI2-IT1	MIA3	NF2	PTEN	RASA1	RND1	SPN	TGFBI
EMBRYO_IMPLANTATION	http://www.broadinstitute.org/gsea/msigdb/cards/EMBRYO_IMPLANTATION	11	0.3875	0.6126	0.5408	5	6	0.454545	0.545455	PPARD	PRLR	RPL29	SCGB1A1	SFRP4	SOD1	SPRR2A	SPRR2B	SPRR2C	SPRR2D	SPRR2E	SPRR2F	SPRR2G	TRO
PROTEOLYSIS	http://www.broadinstitute.org/gsea/msigdb/cards/PROTEOLYSIS	178	0.9992	0.0009	0.2896	67	111	0.376404	0.623596	ACE	ADAM10	ADAMTS13	ADAMTS4	ADAMTS5	ADAMTS9	AMFR	ANAPC10	ANAPC2	ANAPC4	ANAPC5	APH1A	ARIH1	ASPRV1	ASTL	ATG4A	ATG4B	ATG4C	ATG4D	ATP6AP2	AURKAIP1	BACE1	BACE2	BLMH	BMP1	BTRC	C2	C9ORF3	CAPN3	CASP1	CASP2	CASP3	CASP4	CASP5	CASP6	CASP7	CASP8	CDC20	CDC23	CELA3A
SECONDARY_METABOLIC_PROCESS	http://www.broadinstitute.org/gsea/msigdb/cards/SECONDARY_METABOLIC_PROCESS	26	0.6562	0.3439	0.0182	12	14	0.461538	0.538462	ALAD	ALAS1	ALAS2	ALDH8A1	AP3D1	AS3MT	BCO2	BLVRA	COX10	COX15	CPOX	DCT	DHRS3	FECH	GMPS	GPR143	NFE2L1	OCA2	PAICS	PPOX	RARRES2	RDH11	RDH12	RETSAT	TSPO	TYR
PYRIMIDINE_NUCLEOTIDE_METABOLIC_PROCESS	http://www.broadinstitute.org/gsea/msigdb/cards/PYRIMIDINE_NUCLEOTIDE_METABOLIC_PROCESS	10	0.5343	0.4658	0.8798	5	5	0.5	0.5	AK5	CMPK1	CTPS	DCK	DCTD	ENTPD4	NT5C	NT5M	TYMP	UMPS
VITAMIN_METABOLIC_PROCESS	http://www.broadinstitute.org/gsea/msigdb/cards/VITAMIN_METABOLIC_PROCESS	17	0.6993	0.3008	0.0847	5	12	0.294118	0.705882	ALDH1A2	ALDH8A1	BBOX1	CYP27B1	DHRS3	DHRS9	ME1	PGD	PGLS	RBP2	RDH11	RDH12	RETSAT	RLBP1	RXRA	THTPA	TKTL1
MEMBRANE_ORGANIZATION_AND_BIOGENESIS	http://www.broadinstitute.org/gsea/msigdb/cards/MEMBRANE_ORGANIZATION_AND_BIOGENESIS	127	0.7762	0.2239	0.5928	57	70	0.448819	0.551181	A4GALT	ADAM12	ADAM2	ADORA1	ADORA2A	ADRB2	ADRB3	AGRN	AHSG	AMPH	AP1S1	AP2S1	ARF6	ARHGAP27	ASGR1	ATG7	ATP6V1H	AZU1	BAK1	BCL2	BCL2L1	BNIP1	BNIP3	CACNA1H	CBL	CCDC88A	CD14	CD2	CD24	CD9	CDH13	CLEC7A	CLN3	CLTCL1	COLEC12	CORO1C	COX18	CRISP1	CTDNEP1	CYTH2
MAINTENANCE_OF_LOCALIZATION	http://www.broadinstitute.org/gsea/msigdb/cards/MAINTENANCE_OF_LOCALIZATION	20	0.3979	0.6022	0.9269	10	10	0.5	0.5	ALB	ATP7B	FAF1	FTH1	GAA	LCK	MDFI	MXI1	NFKBIE	NFKBIL1	PDIA2	PDIA3	PTPRC	S100A7	SRGN	SRI	SUPT7L	TAF3	THY1	TMSB4Y	TONSL	TOPORS
REGULATION_OF_ANGIOGENESIS	http://www.broadinstitute.org/gsea/msigdb/cards/REGULATION_OF_ANGIOGENESIS	26	0.9966	0.0035	0.231	4	22	0.153846	0.846154	AGGF1	AMOT	ANGPTL3	ANGPTL4	BTG1	CHRNA7	COL4A2	COL4A3	FOXO4	HTATIP2	IL17F	NF1	NPPB	NPR1	PF4	PLG	PML	RHOB	RNH1	RUNX1	SERPINF1	SPHK1	SPINK5	STAB1	TNFSF12	TNNI3
INTERCELLULAR_JUNCTION_ASSEMBLY_AND_MAINTENANCE	http://www.broadinstitute.org/gsea/msigdb/cards/INTERCELLULAR_JUNCTION_ASSEMBLY_AND_MAINTENANCE	13	0.5196	0.4805	0.2326	6	7	0.461538	0.538462	CD9	GJA1	GJA4	GJA5	GJC1	GJD3	PARD6A	PARD6B	PRKCI	TJP1	TLN1	TLN2	VCL
ENERGY_DERIVATION_BY_OXIDATION_OF_ORGANIC_COMPOUNDS	http://www.broadinstitute.org/gsea/msigdb/cards/ENERGY_DERIVATION_BY_OXIDATION_OF_ORGANIC_COMPOUNDS	36	0.6625	0.3376	0.9781	13	23	0.361111	0.638889	ACADVL	ACO2	ADRB3	BCS1L	CRAT	CYCS	DYRK2	EPM2A	GAA	GCK	GFPT1	GFPT2	GSK3B	GYG2	GYS2	LEP	LEPR	ME3	NDUFS1	NDUFS4	NNT	OXA1L	PDHB	PPARGC1A	PYGB	PYGM	SDHA	SDHB	SDHC	SDHD	SLC25A14	SURF1	TREH	UQCRB	UQCRC1	UQCRC2	UQCRH
SYNAPTIC_TRANSMISSION	http://www.broadinstitute.org/gsea/msigdb/cards/SYNAPTIC_TRANSMISSION	166	0.0117	0.9884	0.5723	102	64	0.614458	0.385542	ACCN1	AKAP5	AKAP9	ALDH9A1	AMPH	APBA1	APOE	ATXN3	BAIAP3	BSN	CACNA1B	CACNA1E	CALY	CARTPT	CBLN1	CD24	CHRNA1	CHRNA10	CHRNA4	CHRNA5	CHRNA6	CHRNB1	CHRNB3	CHRNB4	CHRNE	CNP	CNTN4	COL4A4	COLQ	CORT	CPLX1	CPNE6	CRH	DBH	DLG4	DOC2A	DRD1	DRD2	DRD4	DTNA
ACTIN_FILAMENT_POLYMERIZATION	http://www.broadinstitute.org/gsea/msigdb/cards/ACTIN_FILAMENT_POLYMERIZATION	13	0.9101	0.09	0.0844	5	8	0.384615	0.615385	ANG	ARF6	CDC42EP2	CDC42EP5	GSN	LATS1	NCK1	NCK2	PREX1	RAC1	RASA1	TMSB4Y	WASF1	WASF3
ACTIN_CYTOSKELETON_ORGANIZATION_AND_BIOGENESIS	http://www.broadinstitute.org/gsea/msigdb/cards/ACTIN_CYTOSKELETON_ORGANIZATION_AND_BIOGENESIS	102	0.5971	0.403	0.511	42	60	0.411765	0.588235	ABL1	ACTA1	ADRA2A	AMOT	ANG	ARAP1	ARF6	ARFIP2	ARHGDIB	ARHGEF10L	ARHGEF17	ARHGEF2	ARPC1A	ARPC4	ARPC5	ATP2C1	BCAR1	CAPG	CCDC88A	CDC42	CDC42BPA	CDC42BPB	CDC42BPG	CDC42EP2	CDC42EP5	CFL1	CRK	CXCL1	CXCL12	CYTH2	DBN1	DLG1	DOCK2	DST	DSTN	DYNLL1	ELMO1	EPB49	EVL	EZR
RESPONSE_TO_OXIDATIVE_STRESS	http://www.broadinstitute.org/gsea/msigdb/cards/RESPONSE_TO_OXIDATIVE_STRESS	44	0.8866	0.1135	0.293	16	28	0.363636	0.636364	ANGPTL7	APOA4	APTX	ATOX1	CCL5	CYGB	DGKK	DHCR24	DUSP1	ERCC1	ERCC2	ERCC3	ERCC6	ERCC8	GCLC	GCLM	GLRX2	GPX3	GSS	IPCEF1	MPO	MSRA	NDUFA12	NDUFA6	NDUFB4	NDUFS2	NDUFS8	NUDT1	OXSR1	PDLIM1	PNKP	PRDX2	PRDX5	PRDX6	PRNP	RNF7	S100A7	SCARA3	SELS	SEPP1
POSITIVE_REGULATION_OF_METABOLIC_PROCESS	http://www.broadinstitute.org/gsea/msigdb/cards/POSITIVE_REGULATION_OF_METABOLIC_PROCESS	216	0.745	0.2551	0.7739	93	123	0.430556	0.569444	ABCA1	ACVR1	ACVRL1	AFAP1L2	AKTIP	ANG	ANGPTL3	APOA2	APOA5	ARF6	ARHGEF10L	ARHGEF11	ARID1A	ARNT2	ARNTL	ARPP19	ATF4	ATF6	ATF7IP	ATG7	AURKAIP1	AZU1	BCL10	BCL3	BMP4	BMP6	BMP7	BOLL	BPTF	BRCA1	CAMKK2	CARD14	CCND1	CCND2	CCND3	CCNH	CD24	CD276	CD28	CD80
KERATINOCYTE_DIFFERENTIATION	http://www.broadinstitute.org/gsea/msigdb/cards/KERATINOCYTE_DIFFERENTIATION	15	0.5831	0.417	0.3905	7	8	0.466667	0.533333	ANXA1	CSTA	DSP	EREG	EVPL	IL20	IVL	LOR	NME2	SCEL	SPRR1A	SPRR1B	TGM1	TGM3	TXNIP
AMINO_ACID_AND_DERIVATIVE_METABOLIC_PROCESS	http://www.broadinstitute.org/gsea/msigdb/cards/AMINO_ACID_AND_DERIVATIVE_METABOLIC_PROCESS	97	0.6629	0.3372	0.0508	39	58	0.402062	0.597938	AARS	ADI1	AIMP1	ALDH18A1	ALDH4A1	ALDH5A1	ALDH6A1	AMT	ARG1	ASL	ASMTL	ASPA	ASRGL1	ATF4	BAAT	BBOX1	BCAT1	BCKDHA	BCKDHB	BCKDK	BPHL	CCBL1	CDO1	COLQ	DARS	DCT	DDAH1	DDAH2	DDO	DHPS	DIO1	DIO2	ETNK1	FAH	FARS2	FPGS	GAD1	GAD2	GAMT	GATM
SYNAPSE_ORGANIZATION_AND_BIOGENESIS	http://www.broadinstitute.org/gsea/msigdb/cards/SYNAPSE_ORGANIZATION_AND_BIOGENESIS	23	0.1204	0.8797	0.4203	15	8	0.652174	0.347826	ACHE	AGRN	CACNB2	CHRNA1	COL4A4	GHRL	KLK8	NLGN1	NRCAM	NRD1	PCDHB10	PCDHB11	PCDHB13	PCDHB14	PCDHB16	PCDHB2	PCDHB3	PCDHB4	PCDHB5	PCDHB6	PCDHB9	POU4F1	UBB
BILE_ACID_METABOLIC_PROCESS	http://www.broadinstitute.org/gsea/msigdb/cards/BILE_ACID_METABOLIC_PROCESS	10	0.9975	0.0026	0.0001	2	8	0.2	0.8	ACOX2	ACOX3	AKR1C1	AKR1D1	BAAT	CYP39A1	CYP7B1	GBA2	HSD3B7	NPC1	NR1H4
REGULATION_OF_CYTOKINE_PRODUCTION	http://www.broadinstitute.org/gsea/msigdb/cards/REGULATION_OF_CYTOKINE_PRODUCTION	24	0.8098	0.1903	0.4852	12	12	0.5	0.5	AFAP1L2	ATP6AP2	CALCA	CARD11	CD24	CD40LG	CHRNA7	CIDEA	EREG	FOXP3	GHRL	GHSR	HIF1A	IFNG	IL12A	IL12B	MALT1	MAP3K7	NOD2	SMAD3	SMAD4	SOD1	TGFB2	TRAF2	TRAF6
RESPONSE_TO_TEMPERATURE_STIMULUS	http://www.broadinstitute.org/gsea/msigdb/cards/RESPONSE_TO_TEMPERATURE_STIMULUS	16	0.5946	0.4056	0.3857	7	9	0.4375	0.5625	ACOT11	AKT1	CIRBP	CRNN	CSDA	DNAJB4	EIF2B1	EIF2B2	EIF2B3	EIF2B4	EIF2B5	ERO1L	FGF16	GCLC	GMPR	SOD1
REGULATION_OF_ACTIN_POLYMERIZATION_AND_OR_DEPOLYMERIZATION	http://www.broadinstitute.org/gsea/msigdb/cards/REGULATION_OF_ACTIN_POLYMERIZATION_AND_OR_DEPOLYMERIZATION	11	0.9673	0.0328	0.5855	3	8	0.272727	0.727273	ARF6	CAPG	CDC42EP2	CDC42EP5	CXCL12	GSN	LATS1	LIMA1	NCK1	NCK2	RASA1	TMSB4Y
OLIGOSACCHARIDE_METABOLIC_PROCESS	http://www.broadinstitute.org/gsea/msigdb/cards/OLIGOSACCHARIDE_METABOLIC_PROCESS	11	0.5654	0.4347	0.1552	5	6	0.454545	0.545455	B4GALT1	COG2	FUT8	GLA	MAN1B1	MPDU1	ST6GAL1	ST6GAL2	ST8SIA2	ST8SIA3	ST8SIA4
REGULATION_OF_HEART_CONTRACTION	http://www.broadinstitute.org/gsea/msigdb/cards/REGULATION_OF_HEART_CONTRACTION	24	0.3917	0.6084	0.1001	12	12	0.5	0.5	ACTC1	ADORA3	CACNA1H	CELF2	CHRM2	CYP2J2	DES	DMPK	HSPB7	KCNE1	KCNE1L	KCNE2	KCNG2	KCNH2	KCNIP2	KCNJ12	KCNQ1	MYH6	MYH7	RYR2	SCN5A	SRI	TGFB2	TNNT2	TPM1
COVALENT_CHROMATIN_MODIFICATION	http://www.broadinstitute.org/gsea/msigdb/cards/COVALENT_CHROMATIN_MODIFICATION	22	0.016	0.9841	0.9629	12	10	0.545455	0.454545	CARM1	CREBBP	EHMT1	HDAC10	HDAC11	HDAC6	HELLS	HUWE1	KAT5	KAT6A	KAT6B	KAT8	KDM4A	MAP3K12	NSD1	PHB	PPARGC1A	PRMT7	PRMT8	RBM14	RPS6KA5	SET	SIRT2	UBE2N	WHSC1L1
REGULATION_OF_ACTION_POTENTIAL	http://www.broadinstitute.org/gsea/msigdb/cards/REGULATION_OF_ACTION_POTENTIAL	17	0.827	0.1731	0.3968	5	12	0.294118	0.705882	AMIGO1	CD9	EIF2B2	EIF2B4	EIF2B5	KCND2	KCNMB2	KCNMB3	KCNMB4	KLK8	MAL	MBP	NF1	PLP1	PPARD	SOD1	SRI
LIPID_HOMEOSTASIS	http://www.broadinstitute.org/gsea/msigdb/cards/LIPID_HOMEOSTASIS	13	0.6824	0.3177	0.308	6	7	0.461538	0.538462	ABCA1	ABCA2	ABCG1	AKR1C1	ANGPTL3	APOA1	APOA2	APOA4	APOE	CAV1	CD24	CETP	LCAT	NPC1	NPC2	PCSK9
RRNA_PROCESSING	http://www.broadinstitute.org/gsea/msigdb/cards/RRNA_PROCESSING	15	0.7746	0.2255	0.9362	3	12	0.2	0.8	DIS3	DKC1	EXOSC2	EXOSC3	EXOSC7	FBL	GEMIN4	NHP2	NOLC1	NOP14	NOP56	NOP58	POP4	RPS14	RRP9
ESTABLISHMENT_OF_VESICLE_LOCALIZATION	http://www.broadinstitute.org/gsea/msigdb/cards/ESTABLISHMENT_OF_VESICLE_LOCALIZATION	9	0.243	0.7571	0.9331	4	5	0.444444	0.555556	AP1M2	LRMP	NLGN1	2015-09-05	SHROOM2	SNAP23	SNAP29	STX5	TMED10	YKT6
HEME_BIOSYNTHETIC_PROCESS	http://www.broadinstitute.org/gsea/msigdb/cards/HEME_BIOSYNTHETIC_PROCESS	10	0.8728	0.1274	0.003	4	6	0.4	0.6	ALAD	ALAS1	ALAS2	COX10	COX15	CPOX	FECH	NFE2L1	PPOX	TSPO
UNFOLDED_PROTEIN_RESPONSE	http://www.broadinstitute.org/gsea/msigdb/cards/UNFOLDED_PROTEIN_RESPONSE	9	0.2475	0.7526	0.4216	5	4	0.555556	0.444444	AMFR	ATF6	DERL1	DERL2	DERL3	EIF2AK3	ERN1	SELS	VAPB	VCP
CELL_DIVISION	http://www.broadinstitute.org/gsea/msigdb/cards/CELL_DIVISION	20	0.9954	0.0047	0.3357	4	16	0.2	0.8	ANLN	AURKC	BIRC5	BRCA2	CNTROB	DCTN3	DIAPH2	INCENP	MYH10	MYH9	NUSAP1	PARD3	PRC1	RAB35	RACGAP1	RASA1	2015-09-04	2015-09-05	2015-09-06	2015-09-07	TGFB2
RESPONSE_TO_ABIOTIC_STIMULUS	http://www.broadinstitute.org/gsea/msigdb/cards/RESPONSE_TO_ABIOTIC_STIMULUS	88	0.616	0.3842	0.4643	41	47	0.465909	0.534091	ABCA4	ACCN2	ACOT11	AKT1	AQP9	ATM	ATPIF1	BCL3	BRCC3	BRSK1	CACNA1F	CCL11	CDKN2D	CIRBP	CLOCK	COPS3	CRNN	CSDA	DDB2	DNAJB4	DYNLRB1	EIF2B1	EIF2B2	EIF2B3	EIF2B4	EIF2B5	ELANE	ERCC2	ERCC3	ERCC4	ERCC5	ERCC6	ERCC8	ERO1L	FECH	FEN1	FGF16	GCLC	GLRX2	GMPR
HOMEOSTASIS_OF_NUMBER_OF_CELLS	http://www.broadinstitute.org/gsea/msigdb/cards/HOMEOSTASIS_OF_NUMBER_OF_CELLS	19	0.5115	0.4887	0.2835	7	12	0.368421	0.631579	ACIN1	ACVR1B	ACVR2A	AKT1	ALAS2	BCL10	CDK6	CEBPG	DYRK3	ETS1	FOXO3	HCLS1	IL6	INHBA	LDB1	LYN	MAFB	RPS19	SOD1	SPI1
REGULATED_SECRETORY_PATHWAY	http://www.broadinstitute.org/gsea/msigdb/cards/REGULATED_SECRETORY_PATHWAY	15	0.3085	0.6916	0.4721	7	8	0.466667	0.533333	BAIAP3	CARTPT	GRM4	HRH3	KCNMB4	NLGN1	RAB3A	RIMS1	2015-09-05	SNAPIN	SNCAIP	STEAP2	SYN3	SYT1	TMED10
RNA_3END_PROCESSING	http://www.broadinstitute.org/gsea/msigdb/cards/RNA_3END_PROCESSING	10	0.6221	0.378	0.9336	2	8	0.2	0.8	CPSF1	CPSF3	CSTF1	CSTF2	CSTF3	GRSF1	NCBP1	PABPC1	SLBP	TRNT1
RESPONSE_TO_BIOTIC_STIMULUS	http://www.broadinstitute.org/gsea/msigdb/cards/RESPONSE_TO_BIOTIC_STIMULUS	99	0.7537	0.2464	0.3588	37	62	0.373737	0.626263	ABCE1	AMFR	APOBEC3F	APOBEC3G	ATF6	AZU1	BANF1	BCL10	BCL2	BCL3	BNIP3	BNIP3L	C19ORF2	CAMP	CCDC130	CCL11	CCL18	CCL19	CCL22	CCL4	CCL5	CCL8	CD1D	CD24	CFP	CHIA	CHIT1	CREBZF	CRTAM	CXCL12	CXCR4	DEFB103A	DEFB118	DEFB127	DERL1	DERL2	DERL3	DMBT1	DNAJA1	DNAJB1
G_PROTEIN_SIGNALING_COUPLED_TO_CAMP_NUCLEOTIDE_SECOND_MESSENGER	http://www.broadinstitute.org/gsea/msigdb/cards/G_PROTEIN_SIGNALING_COUPLED_TO_CAMP_NUCLEOTIDE_SECOND_MESSENGER	62	0.0053	0.9948	0.4444	39	23	0.629032	0.370968	ACR	ADCY7	ADCYAP1	ADORA2B	ADORA3	ADRA1B	ADRA1D	ADRA2A	ADRB1	ADRB2	ADRB3	AVPR2	CALCA	CALCR	CAP1	CAP2	CCR2	CCR3	CHRM2	CHRM5	CORT	CRHR1	CRHR2	DRD1	DRD2	DRD5	EDNRA	EDNRB	FPR1	GABBR1	GABBR2	GALR1	GALR2	GALR3	GCGR	GHRH	GHRHR	GIPR	GLP1R	GLP2R
PROTEIN_SECRETION	http://www.broadinstitute.org/gsea/msigdb/cards/PROTEIN_SECRETION	29	0.7891	0.211	0.7386	11	18	0.37931	0.62069	ABCA1	ACHE	ANG	APOA1	APOA2	ARFGAP3	ARFIP1	ARL4D	BACE2	CADM1	CANX	CARD8	CIDEA	CRTAM	DNAJC1	DPH3	FOXP3	GLMN	INS	LTBP2	NLRC4	NLRP12	NLRP2	NLRP3	NOD2	PDIA4	PPY	PYCARD	PYDC1	SCG2	SERGEF	SRGN
PROTEIN_KINASE_CASCADE	http://www.broadinstitute.org/gsea/msigdb/cards/PROTEIN_KINASE_CASCADE	276	0.953	0.0472	0.0846	119	157	0.431159	0.568841	ADAM9	ADORA2B	ADRA1A	ADRA1B	ADRA2A	ADRA2C	ADRB2	ADRB3	AKAP11	AMBP	APOL3	ATP2C1	ATP6AP2	BCL10	BCL3	BIRC2	BLK	BST2	BUD31	C5	C5AR1	CAMKK2	CANT1	CARD10	CARD8	CARD9	CARTPT	CASP1	CASP8	CC2D1A	CCL2	CCM2	CCR2	CD24	CD27	CD40	CD81	CFLAR	CHRNA7	CHUK
PROTEIN_AMINO_ACID_LIPIDATION	http://www.broadinstitute.org/gsea/msigdb/cards/PROTEIN_AMINO_ACID_LIPIDATION	24	0.1224	0.8777	0.902	17	7	0.708333	0.291667	AIPL1	ATG7	CHM	DPM1	DPM2	DPM3	FNTA	FNTB	GPAA1	PGGT1B	PIGA	PIGB	PIGC	PIGF	PIGG	PIGH	PIGK	PIGO	PIGS	PIGT	PIGU	PIGV	PIGY	PIGZ
NEGATIVE_REGULATION_OF_CELL_DIFFERENTIATION	http://www.broadinstitute.org/gsea/msigdb/cards/NEGATIVE_REGULATION_OF_CELL_DIFFERENTIATION	27	0.1783	0.8218	0.3752	15	12	0.555556	0.444444	BMP4	CALCA	CARTPT	CDK6	CNTN4	DTX1	EREG	FOXO4	GPR98	IL4	INHA	INHBA	IQCB1	LDB1	MAFB	NF1	NOTCH1	NOTCH2	NOTCH4	NPHP3	PF4	SHH	SOCS5	TBX3	TWIST2	USH2A	ZBTB16	ZNF675
MACROMOLECULE_LOCALIZATION	http://www.broadinstitute.org/gsea/msigdb/cards/MACROMOLECULE_LOCALIZATION	223	0.6149	0.3852	0.5703	102	121	0.457399	0.542601	ABCA1	ABCG1	ACHE	AGFG1	AGXT	AIP	AKAP10	AKT1	ANG	ANGPTL3	AP1G1	AP1M2	AP3B1	AP3D1	AP3M1	AP3S2	APBA1	APOA1	APOA2	APPBP2	ARCN1	ARFGAP3	ARFIP1	ARL4D	ATG4A	ATG4B	ATG4C	ATG4D	BACE2	BARD1	BCL3	BCL6	BIN3	BIRC5	CADM1	CALR	CANX	CARD8	CBLB	CBY1
SENSORY_PERCEPTION_OF_CHEMICAL_STIMULUS	http://www.broadinstitute.org/gsea/msigdb/cards/SENSORY_PERCEPTION_OF_CHEMICAL_STIMULUS	11	0.5876	0.4125	0.9916	4	7	0.363636	0.636364	C5AR1	CYB5R4	GNAS	OMP	OR1D2	OR1D5	OR52A1	RTP3	RTP4	SLIT2	TAS1R1	TAS1R2	TAS1R3	TAS2R14	TAS2R16	TAS2R3	TAS2R4	TAS2R43	TAS2R5	UBR3
CELLULAR_RESPONSE_TO_STIMULUS	http://www.broadinstitute.org/gsea/msigdb/cards/CELLULAR_RESPONSE_TO_STIMULUS	18	0.377	0.6232	0.3366	9	9	0.5	0.5	ALB	ASNS	CARTPT	CDKN1A	CDKN2B	CHMP1A	EIF2AK3	EIF2B1	EIF2B2	EIF2B3	EIF2B4	EIF2B5	FADS1	GSK3B	NUAK2	PCSK9	PPP1R9B	SREBF1	TP53
MICROTUBULE_ORGANIZING_CENTER_ORGANIZATION_AND_BIOGENESIS	http://www.broadinstitute.org/gsea/msigdb/cards/MICROTUBULE_ORGANIZING_CENTER_ORGANIZATION_AND_BIOGENESIS	15	0.5097	0.4904	0.2922	6	9	0.4	0.6	BBS4	BRCA2	CCP110	CEP250	CETN1	CETN3	CKAP5	CNTROB	CROCC	KIF11	NDE1	NPM1	SAC3D1	SASS6	TUBE1	UXT
G1_PHASE_OF_MITOTIC_CELL_CYCLE	http://www.broadinstitute.org/gsea/msigdb/cards/G1_PHASE_OF_MITOTIC_CELL_CYCLE	13	0.9402	0.0599	0.0673	4	9	0.307692	0.692308	CDC23	CDC25C	CDC6	CDK10	CDK2	CDK6	CDKN1C	E2F1	FOXO4	GFI1B	MAP3K11	TAF1	TBRG4
GLYCOSPHINGOLIPID_METABOLIC_PROCESS	http://www.broadinstitute.org/gsea/msigdb/cards/GLYCOSPHINGOLIPID_METABOLIC_PROCESS	12	0.2397	0.7604	0.7425	7	5	0.583333	0.416667	B4GALNT1	CLN3	CLN6	GLA	LARGE	NEU3	PSAP	ST6GALNAC6	ST8SIA1	ST8SIA3	ST8SIA5	UGCG
REGULATION_OF_TRANSCRIPTIONDNA_DEPENDENT	http://www.broadinstitute.org/gsea/msigdb/cards/REGULATION_OF_TRANSCRIPTIONDNA_DEPENDENT	418	0.4713	0.5288	0.3383	183	235	0.437799	0.562201	ABCA2	ABL1	AFAP1L2	AHR	ARHGEF10L	ARHGEF11	ARID1A	ARID4A	ARID5A	ARID5B	ARNTL	ATF4	ATF5	ATF6	ATF7	ATF7IP	ATRX	BCL10	BCL6	BCOR	BLZF1	BMP2	BMP6	BPTF	BRCA1	BRD7	BRD8	BRIP1	BUD31	C19ORF2	CALR	CARM1	CBY1	CCNH	CDK7	CEBPG	CHD1	CHD2	CHD3	CHD4
INTERACTION_WITH_HOST	http://www.broadinstitute.org/gsea/msigdb/cards/INTERACTION_WITH_HOST	15	0.5254	0.4747	0.2887	6	9	0.4	0.6	ACE2	ALB	C9	CD209	CD81	CLEC4M	DERL1	HS3ST5	HS3ST6	ITCH	RRAGA	SMAD3	TARBP2	TGFB1	VAPB	WWP1	WWP2
REGULATION_OF_RHO_GTPASE_ACTIVITY	http://www.broadinstitute.org/gsea/msigdb/cards/REGULATION_OF_RHO_GTPASE_ACTIVITY	10	0.4529	0.5472	0.1707	5	5	0.5	0.5	ALS2	ARAP1	ARHGAP27	FGD1	FGD2	FGD4	FGD5	FGD6	RALBP1	TSC1
MRNA_PROCESSING_GO_0006397	http://www.broadinstitute.org/gsea/msigdb/cards/MRNA_PROCESSING_GO_0006397	70	0.5956	0.4046	0.7399	29	41	0.414286	0.585714	CDK11A	CDK11B	CELF1	CPSF1	CPSF3	CPSF6	CRNKL1	CSTF1	CSTF2	CSTF3	CWC15	DDX20	DDX39A	DHX15	DHX38	EFTUD2	ELAVL4	GEMIN2	GEMIN5	GEMIN6	GEMIN7	GEMIN8	GRSF1	HNRNPA0	HNRNPR	KHDRBS1	KHSRP	KIN	LSM1	LSM3	LSM5	NCBP1	NONO	NUDT21	PABPC1	PHF5A	PPARGC1A	PRPF18	PRPF31	PTBP1
MACROMOLECULE_BIOSYNTHETIC_PROCESS	http://www.broadinstitute.org/gsea/msigdb/cards/MACROMOLECULE_BIOSYNTHETIC_PROCESS	309	0.7873	0.2128	0.2883	122	187	0.394822	0.605178	A4GNT	AARS	ABCF1	ACN9	AIMP1	AIPL1	ALAS2	ALG1	ALG12	ALG2	ALG5	ALG6	ALG8	ALK	APBB1	APOA1	APOA2	ARPP19	ASMT	ATF4	ATG7	AZU1	B3GALNT1	B3GALT2	B3GALT4	B3GALT5	B3GALT6	B3GAT2	B3GNT5	B3GNT8	B4GALT1	B4GALT7	BACE2	BCL10	BCL3	BOLL	CD276	CD28	CD37	CEBPG
G_PROTEIN_SIGNALING_ADENYLATE_CYCLASE_ACTIVATING_PATHWAY	http://www.broadinstitute.org/gsea/msigdb/cards/G_PROTEIN_SIGNALING_ADENYLATE_CYCLASE_ACTIVATING_PATHWAY	23	0.128	0.8721	0.8221	13	10	0.565217	0.434783	ACR	ADCY7	ADCYAP1	ADORA2B	ADORA3	ADRB1	ADRB2	ADRB3	AVPR2	CALCA	CALCR	CAP1	CAP2	CRHR1	DRD1	DRD5	EDNRA	GHRH	GHRHR	GIPR	GLP1R	GNAS	GPR3	P2RY11	PTHLH
RESPONSE_TO_OTHER_ORGANISM	http://www.broadinstitute.org/gsea/msigdb/cards/RESPONSE_TO_OTHER_ORGANISM	67	0.9235	0.0767	0.272	23	44	0.343284	0.656716	ABCE1	APOBEC3F	APOBEC3G	AZU1	BANF1	BCL10	BCL2	BCL3	BNIP3	BNIP3L	C19ORF2	CAMP	CCDC130	CCL11	CCL19	CCL22	CCL4	CCL5	CCL8	CD1D	CD24	CFP	CHIA	CHIT1	CREBZF	CXCL12	CXCR4	DEFB103A	DEFB118	DEFB127	DMBT1	DUOX2	FGR	FOSL1	HBXIP	HNRNPUL1	IFI44	IFNA17	IFNA4	IFNA7
RNA_EXPORT_FROM_NUCLEUS	http://www.broadinstitute.org/gsea/msigdb/cards/RNA_EXPORT_FROM_NUCLEUS	18	0.118	0.8821	0.1044	11	7	0.611111	0.388889	AGFG1	DDX19B	DDX25	DDX39A	EIF5A	KHDRBS1	NCBP2	NUDT4	NUP107	NUP133	NUP160	NXF5	RAE1	SMG1	SMG5	SMG6	SMG7	TSC1	UPF1	UPF2
LYSOSOMAL_TRANSPORT	http://www.broadinstitute.org/gsea/msigdb/cards/LYSOSOMAL_TRANSPORT	10	0.8722	0.1279	0.5378	3	7	0.3	0.7	ADRB2	AP3M1	ARSB	LYST	M6PR	NAGPA	NPC1	RHOB	USE1	ZFYVE16
MACROMOLECULE_CATABOLIC_PROCESS	http://www.broadinstitute.org/gsea/msigdb/cards/MACROMOLECULE_CATABOLIC_PROCESS	126	0.2122	0.7879	0.9172	62	64	0.492063	0.507937	ABCE1	AIFM1	ALDOA	ALDOB	AMFR	ANAPC10	ANAPC2	ANAPC4	ANAPC5	ARIH1	AUH	BAX	BNIP3	BTRC	CDC20	CDC23	CDKN2A	CECR2	CHIT1	CIDEA	CPA2	CYCS	DERL1	DERL2	DFFA	DFFB	ECD	EDEM1	EGLN2	ERCC1	ERCC2	ERCC3	ERCC4	ERCC5	ERN2	FAF1	FBXL4	FBXO22	FBXO7	FOXL2
AMINE_BIOSYNTHETIC_PROCESS	http://www.broadinstitute.org/gsea/msigdb/cards/AMINE_BIOSYNTHETIC_PROCESS	13	0.3943	0.6058	0.0544	7	6	0.538462	0.461538	ALDH18A1	ASMTL	BBOX1	BCAT1	CDO1	ETNK1	MAT2B	OAZ1	PAH	PLOD1	PRG3	PYCR1	SLC5A7	SULT1A2	TGFB2
POSITIVE_REGULATION_OF_T_CELL_ACTIVATION	http://www.broadinstitute.org/gsea/msigdb/cards/POSITIVE_REGULATION_OF_T_CELL_ACTIVATION	18	0.0123	0.9878	0.2367	12	6	0.666667	0.333333	CD24	CD276	CD28	CD3E	CD47	EBI3	ICOSLG	IL12B	IL18	IL21	IL4	IL7	LCK	NCK1	NCK2	PTPRC	SART1	SIRPG	SOCS5	THY1	ZAP70
NEUROLOGICAL_SYSTEM_PROCESS	http://www.broadinstitute.org/gsea/msigdb/cards/NEUROLOGICAL_SYSTEM_PROCESS	353	0.004	0.9961	0.5777	201	152	0.569405	0.430595	ABCA4	ABLIM1	ACCN1	ACCN3	ADORA2A	AIPL1	AKAP5	AKAP9	ALDH7A1	ALDH9A1	AMIGO1	AMPH	AOC2	APBA1	APOE	ARR3	ATP2B2	ATP6V0A4	ATP6V1B1	ATXN3	ATXN7	BAIAP3	BEST1	BSN	C5AR1	CABP4	CACNA1B	CACNA1E	CACNA1F	CALCA	CALY	CARTPT	CBLN1	CCKBR	CD24	CD9	CDH23	CDS1	CHM	CHML
REGULATION_OF_CELL_SHAPE	http://www.broadinstitute.org/gsea/msigdb/cards/REGULATION_OF_CELL_SHAPE	13	0.8405	0.1596	0.2051	4	9	0.307692	0.692308	ARAP1	ARAP3	CDC42EP1	CDC42EP2	CDC42EP4	CDC42EP5	FGD1	FGD2	FGD4	FGD5	FGD6	MYH9	TAOK2
EPIDERMAL_GROWTH_FACTOR_RECEPTOR_SIGNALING_PATHWAY	http://www.broadinstitute.org/gsea/msigdb/cards/EPIDERMAL_GROWTH_FACTOR_RECEPTOR_SIGNALING_PATHWAY	22	0.7458	0.2543	0.4054	9	13	0.409091	0.590909	AFAP1L2	BCAR1	CBL	CBLC	CDH13	EGF	EGFR	EPGN	EPS15	EPS8	ERBB2IP	EREG	GAB1	GRB2	GRB7	NCK2	REPS2	RPS6KA5	SHC1	SHC3	TDGF1	TGFA
AMINO_ACID_DERIVATIVE_BIOSYNTHETIC_PROCESS	http://www.broadinstitute.org/gsea/msigdb/cards/AMINO_ACID_DERIVATIVE_BIOSYNTHETIC_PROCESS	9	0.4679	0.5322	0.0195	4	5	0.444444	0.555556	ASMTL	BBOX1	CDO1	ETNK1	GAMT	GATM	OAZ1	PRG3	SLC5A7	TGFB2
STEROID_HORMONE_RECEPTOR_SIGNALING_PATHWAY	http://www.broadinstitute.org/gsea/msigdb/cards/STEROID_HORMONE_RECEPTOR_SIGNALING_PATHWAY	20	0.7237	0.2764	0.6881	7	13	0.35	0.65	ARID1A	CALCOCO1	DAXX	DDX54	ESR2	IGF1	MED1	MED12	MED13	MED14	MED16	MED17	MED24	MED30	MED4	PPARGC1B	RBFOX2	THRAP3	UBR5	YWHAH
CELLULAR_RESPONSE_TO_EXTRACELLULAR_STIMULUS	http://www.broadinstitute.org/gsea/msigdb/cards/CELLULAR_RESPONSE_TO_EXTRACELLULAR_STIMULUS	11	0.1503	0.8498	0.4923	6	5	0.545455	0.454545	ALB	ASNS	CARTPT	CDKN1A	CDKN2B	CHMP1A	FADS1	NUAK2	PCSK9	PPP1R9B	SREBF1	TP53
POSITIVE_REGULATION_OF_PROTEIN_SECRETION	http://www.broadinstitute.org/gsea/msigdb/cards/POSITIVE_REGULATION_OF_PROTEIN_SECRETION	9	0.3536	0.6465	0.3591	4	5	0.444444	0.555556	ACHE	ANG	CADM1	CARD8	CRTAM	GLMN	INS	NLRP2	NLRP3	NOD2	PYCARD	PYDC1
REGULATION_OF_MITOTIC_CELL_CYCLE	http://www.broadinstitute.org/gsea/msigdb/cards/REGULATION_OF_MITOTIC_CELL_CYCLE	23	0.9497	0.0504	0.8909	7	16	0.304348	0.695652	AFAP1L2	APBB1	APBB2	ASNS	BIRC5	BTG3	CDC123	CDC25C	CDC6	CDK10	CDK2	CDKN2A	CHMP1A	DLG1	FBXO5	FOXC1	MYO16	RCC1	SIK1	SMAD3	SPHK1	TGFB1	TMEM8B
RIBONUCLEOTIDE_METABOLIC_PROCESS	http://www.broadinstitute.org/gsea/msigdb/cards/RIBONUCLEOTIDE_METABOLIC_PROCESS	15	0.6967	0.3034	0.7903	5	10	0.333333	0.666667	ACLY	ADK	ADSS	AK5	AMPD3	C16ORF7	CMPK1	CTNS	CTPS	ENTPD4	FIGNL1	GUK1	NDUFS1	NUDT5	OLA1	UMPS
BIOPOLYMER_MODIFICATION	http://www.broadinstitute.org/gsea/msigdb/cards/BIOPOLYMER_MODIFICATION	627	0.4369	0.5632	0.8463	293	334	0.467305	0.532695	A4GNT	ABI1	ABI2	ABI3	ABL1	ABL2	ACVR1	ACVR1B	ACVRL1	ADAM10	ADAMTS13	ADAR	ADPRH	AGA	AGER	AIPL1	AKT1	AKT2	AKT3	AKTIP	ALG1	ALG12	ALG2	ALG5	ALG6	ALG8	ALK	AMFR	ANAPC11	ANXA1	APH1A	APH1B	APOBEC3F	APOBEC3G	ARAF	ART1	ART3	ATF7IP	ATG12	ATG3
TRANSPORT	http://www.broadinstitute.org/gsea/msigdb/cards/TRANSPORT	745	0.8351	0.165	0.4658	321	424	0.430872	0.569128	ABCA1	ABCA2	ABCA3	ABCA4	ABCA8	ABCB1	ABCB11	ABCB4	ABCB6	ABCB7	ABCB8	ABCC1	ABCC2	ABCC3	ABCC5	ABCC6	ABCC8	ABCC9	ABCD2	ABCD3	ABCD4	ABCF2	ABCG1	ABCG2	ACTR1A	ADORA1	ADORA2A	ADRB2	ADRB3	AGFG1	AGXT	AHSG	AIP	AKAP3	AKAP7	AKAP9	AKR1C1	AKR1C4	AKT1	ALB
CELLULAR_LIPID_CATABOLIC_PROCESS	http://www.broadinstitute.org/gsea/msigdb/cards/CELLULAR_LIPID_CATABOLIC_PROCESS	34	0.4726	0.5275	0.5081	15	19	0.441176	0.558824	ACADM	ACADS	ACADVL	AKR1D1	ALDH5A1	APOA5	BDH2	CEL	CPT1A	CPT1B	CYP46A1	ECH1	ECHS1	GLA	HACL1	HADHB	HAO1	HAO2	HSD17B11	HSD17B14	HSD17B6	NEU3	PLA2G15	PLA2G4B	PLA2G4C	PNPLA3	PPARA	PPARD	PPT1	PRDX6	SMPD3	SMPD4	STS	UGT2B4	YWHAH
EPIDERMIS_DEVELOPMENT	http://www.broadinstitute.org/gsea/msigdb/cards/EPIDERMIS_DEVELOPMENT	68	0.6639	0.3362	0.3227	34	34	0.5	0.5	ALDH3A2	ALOX12B	ASPRV1	ATP2A2	ATP2C1	BNC1	BTD	CALML5	CASP14	CDSN	COL17A1	COL1A1	COL5A2	COL7A1	CRABP2	CTGF	DCT	DHCR24	DSP	EMP1	ERCC2	ERCC3	EVPL	FABP5	FGF7	FLOT2	FOXN1	FST	GJB5	GLI1	HOXB13	IL20	KLK5	KLK7	KRT1	KRT10	KRT13	KRT14	KRT15	KRT16
REGULATION_OF_RESPONSE_TO_STIMULUS	http://www.broadinstitute.org/gsea/msigdb/cards/REGULATION_OF_RESPONSE_TO_STIMULUS	53	0.6626	0.3376	0.6393	22	31	0.415094	0.584906	AHSG	APOBEC3F	APOBEC3G	BCAR1	C2	CADM1	CARTPT	CD1D	CD79A	CDH13	CEBPG	CFHR1	CHRNA7	CRTAM	CX3CL1	EEF1E1	EREG	FOXP3	FYN	GHRL	GHSR	IFNK	IKBKG	IL12A	IL12B	IL20	IL28RA	IL29	IL4	IL8	KLK8	KRT1	LAT2	LEP	MALT1	MAP3K7	MBL2	NCR1	NFAM1	NPY
REGULATION_OF_MAP_KINASE_ACTIVITY	http://www.broadinstitute.org/gsea/msigdb/cards/REGULATION_OF_MAP_KINASE_ACTIVITY	63	0.1843	0.8158	0.1478	34	29	0.539683	0.460317	ADORA2B	ADRA2A	ADRA2C	ADRB2	C5	C5AR1	CD24	CD81	CHRNA7	CXCR4	DAXX	DBNL	DUSP16	DUSP2	DUSP22	DUSP6	DUSP8	DUSP9	EGF	EGFR	EPGN	ERBB2	FGF2	FPR1	GHRL	GNG3	GPS1	GPS2	GRM4	HIPK3	KIAA1804	LAX1	MADD	MAP3K10	MAP3K11	MAP3K2	MAP3K5	MAP3K6	MAP3K9	MAP4K1
NEGATIVE_REGULATION_OF_TRANSCRIPTION	http://www.broadinstitute.org/gsea/msigdb/cards/NEGATIVE_REGULATION_OF_TRANSCRIPTION	164	0.4009	0.5992	0.3511	74	90	0.45122	0.54878	ARHGAP35	ARID4A	ARID5A	ARID5B	ATF7IP	ATP8B1	ATXN1	BCL3	BCL6	BCLAF1	BCOR	BMP2	BPTF	BRCA1	CALCA	CBY1	CENPF	CHMP1A	CIR1	COMMD7	CREBZF	CSDA	CTCF	CUX1	DAXX	DEDD	DMBX1	DNMT1	DR1	DRAP1	E2F1	E2F6	EID1	EID2	ELK3	ENO1	EPC1	EREG	ERN2	FOSB
HOMEOSTATIC_PROCESS	http://www.broadinstitute.org/gsea/msigdb/cards/HOMEOSTATIC_PROCESS	190	0.7224	0.2777	0.0084	85	105	0.447368	0.552632	ABCA1	ABCA2	ABCG1	ACIN1	ACVR1B	ACVR2A	AGTR1	AIFM3	AKR1C1	AKT1	ALAS2	ANGPTL3	APOA1	APOA2	APOA4	APOA5	APOE	APP	ATOX1	ATP1A1	ATP1A2	ATP1A3	ATP1A4	ATP2C1	ATP6V1B1	ATP7A	ATP7B	AVPR1A	AVPR1B	BAK1	BARD1	BAX	BCL10	BCL2	BCL2L1	BDKRB1	BDKRB2	BNIP3	BUD31	C3AR1
SODIUM_ION_TRANSPORT	http://www.broadinstitute.org/gsea/msigdb/cards/SODIUM_ION_TRANSPORT	20	0.0865	0.9136	0.4944	12	8	0.6	0.4	ATP1A4	SCN10A	SCN11A	SCN1B	SCN2A	SCN2B	SCN4A	SCN4B	SCN5A	SCN7A	SCN9A	SCNN1A	SCNN1D	SCNN1G	SGK1	SLC17A2	SLC17A3	SLC17A4	SLC34A3	SLC4A11	SLC8A1	TRAPPC10
POSITIVE_REGULATION_OF_DNA_METABOLIC_PROCESS	http://www.broadinstitute.org/gsea/msigdb/cards/POSITIVE_REGULATION_OF_DNA_METABOLIC_PROCESS	9	0.9035	0.0966	0.155	2	7	0.222222	0.777778	CEBPG	EREG	GLI1	GLI2	IL4	PPARGC1A	PRKCG	RAD51	TGFB1	TNFSF13	UBE2N
VASCULATURE_DEVELOPMENT	http://www.broadinstitute.org/gsea/msigdb/cards/VASCULATURE_DEVELOPMENT	54	1	0.0001	0.0418	15	39	0.277778	0.722222	ACVRL1	AGGF1	AMOT	ANG	ANGPTL3	ANGPTL4	ATPIF1	BTG1	C1GALT1	CANX	CCM2	CDH13	CHRNA7	COL4A2	COL4A3	CUL7	EGF	EGFL7	EMCN	EPGN	ERAP1	FOXC2	FOXO4	GLMN	HTATIP2	IL17F	IL18	IL8	MYH9	NCL	NF1	NOTCH4	NPPB	NPR1	PDPN	PF4	PLG	PML	PROK2	RASA1
CELLULAR_HOMEOSTASIS	http://www.broadinstitute.org/gsea/msigdb/cards/CELLULAR_HOMEOSTASIS	135	0.7185	0.2816	0.0055	62	73	0.459259	0.540741	AGTR1	AIFM3	APP	ATOX1	ATP1A1	ATP1A2	ATP1A3	ATP1A4	ATP2C1	ATP7A	ATP7B	AVPR1A	AVPR1B	BAK1	BAX	BCL2	BCL2L1	BDKRB1	BDKRB2	BNIP3	BUD31	C3AR1	C5AR1	CACNA1A	CACNA1C	CALCA	CALCB	CALR	CARTPT	CASR	CCKAR	CCKBR	CCL1	CCL11	CCL13	CCL14	CCL15	CCL19	CCL2	CCL23
STRIATED_MUSCLE_CONTRACTION_GO_0006941	http://www.broadinstitute.org/gsea/msigdb/cards/STRIATED_MUSCLE_CONTRACTION_GO_0006941	14	0.3723	0.6278	0.8462	8	6	0.571429	0.428571	ALDOA	ATP2A1	CASQ2	DTNA	GAA	KBTBD10	MYBPC3	MYBPH	MYL2	MYOM1	PGAM2	SMPX	SRI	TTN
GLYCOPROTEIN_BIOSYNTHETIC_PROCESS	http://www.broadinstitute.org/gsea/msigdb/cards/GLYCOPROTEIN_BIOSYNTHETIC_PROCESS	72	0.7755	0.2246	0.5542	29	43	0.402778	0.597222	A4GNT	ALG1	ALG12	ALG2	ALG5	ALG6	ALG8	ALK	B3GALNT1	B3GALT2	B3GALT4	B3GALT5	B3GNT5	BACE2	CD37	COG2	COG3	COG7	DOLPP1	DPM1	DPM2	DPM3	FUT1	FUT10	FUT2	FUT4	FUT5	FUT6	FUT7	FUT8	FUT9	GAL3ST1	GALNT1	GALNT2	GALNT6	GALNT7	GCNT1	GCNT3	GCNT4	GYPC
ICOSANOID_METABOLIC_PROCESS	http://www.broadinstitute.org/gsea/msigdb/cards/ICOSANOID_METABOLIC_PROCESS	11	0.364	0.6361	0.7394	5	6	0.454545	0.545455	AKR1C2	AKR1C3	CD74	CYP2J2	CYP4F2	CYP4F3	CYP4F8	FADS1	HPGD	LTA4H	MIF	PRG3	PTGDS	PTGES	PTGES3	PTGS1	TNFRSF1A
PHOSPHOINOSITIDE_BIOSYNTHETIC_PROCESS	http://www.broadinstitute.org/gsea/msigdb/cards/PHOSPHOINOSITIDE_BIOSYNTHETIC_PROCESS	24	0.1286	0.8715	0.5298	15	9	0.625	0.375	CD81	DPM1	DPM2	DPM3	GPAA1	IMPA1	PI4K2A	PI4KA	PI4KB	PIGA	PIGB	PIGC	PIGF	PIGG	PIGH	PIGK	PIGO	PIGS	PIGT	PIGU	PIGV	PIGY	PIGZ	PIK3C2A
SECRETION	http://www.broadinstitute.org/gsea/msigdb/cards/SECRETION	174	0.6539	0.3462	0.8272	73	101	0.41954	0.58046	ABCA1	ACHE	ADORA2B	AKAP3	ANG	AP3B2	APOA1	APOA2	AQP1	AQP2	AQP3	AQP4	AQP5	AQP6	AQP7	AQP9	ARFGAP3	ARFGEF1	ARFGEF2	ARFIP1	ARL4D	ATP6V0A4	ATP6V1B1	AVPR2	BACE2	BAIAP3	BET1	CADM1	CADPS	CANX	CARD8	CARTPT	CCL3	CCL5	CCL8	CEL	CIDEA	CKLF	CLCN5	CLCNKA
DNA_REPLICATION	http://www.broadinstitute.org/gsea/msigdb/cards/DNA_REPLICATION	94	0.9241	0.076	0.1748	30	64	0.319149	0.680851	ABL1	ACHE	ATR	CCDC88A	CDC45	CDC6	CDK2	CDK2AP1	CDKN2D	CDT1	DBF4	DKC1	DUT	EGF	ENPP7	EREG	EXO1	GLI1	GLI2	GMNN	GTPBP4	HMGB2	IGF1	IGHMBP2	KAT7	KCTD13	KIN	KRT7	MCM2	MCM3	MCM3AP	MCM5	MCM7	MLH1	MRE11A	MSH2	MSH3	MSH5	MSH6	MUTYH
APOPTOTIC_MITOCHONDRIAL_CHANGES	http://www.broadinstitute.org/gsea/msigdb/cards/APOPTOTIC_MITOCHONDRIAL_CHANGES	10	0.0361	0.964	0.1281	7	3	0.7	0.3	BAK1	BAX	BBC3	BCL2L1	BID	CDKN2A	DNM1L	GPX1	IFI6	PMAIP1	SFN
POSITIVE_REGULATION_OF_CELLULAR_COMPONENT_ORGANIZATION_AND_BIOGENESIS	http://www.broadinstitute.org/gsea/msigdb/cards/POSITIVE_REGULATION_OF_CELLULAR_COMPONENT_ORGANIZATION_AND_BIOGENESIS	34	0.9828	0.0173	0.4832	12	22	0.352941	0.647059	AHSG	AMIGO1	ARAP1	ARF6	ARHGEF10L	AZU1	BOLL	CBL	CDC42	CDC42EP1	CDC42EP2	CDC42EP4	CDC42EP5	DAZ1	DAZL	EIF2B5	EIF5A	FAF1	GATA2	GHRL	KATNB1	LDLRAP1	MAPT	NCK1	NCK2	NF2	PPARGC1A	PPT1	ROBO1	ROBO2	SFTPD	SLIT2	SORBS3	SPACA3	TPPP	UBE2N
GENERATION_OF_A_SIGNAL_INVOLVED_IN_CELL_CELL_SIGNALING	http://www.broadinstitute.org/gsea/msigdb/cards/GENERATION_OF_A_SIGNAL_INVOLVED_IN_CELL_CELL_SIGNALING	28	0.0232	0.9769	0.3439	18	10	0.642857	0.357143	BAIAP3	CARTPT	FAM3B	FAM3D	GCK	GHRH	GHRL	GHSR	GRM4	HRH3	IL11	INHA	INHBA	INHBB	KCNMB4	LIF	NLGN1	OSM	RAB3A	RIMS1	SCG5	2015-09-05	SNAP25	SNAPIN	SNCAIP	STX1A	SYN3	SYT1	TBX3
CELL_CELL_ADHESION	http://www.broadinstitute.org/gsea/msigdb/cards/CELL_CELL_ADHESION	83	0.9925	0.0076	0.0899	33	50	0.39759	0.60241	ACVRL1	ALX1	AMIGO1	AMIGO2	AMIGO3	ANXA9	APOA4	ATP2C1	B4GALNT2	BCL10	BMP1	CADM1	CADM3	CALCA	CD164	CD209	CD34	CD47	CD84	CD93	CDH13	CDH5	CDK5R1	CDKN2A	CDSN	CELSR1	CERCAM	CLDN1	CLDN10	CLDN11	CLDN12	CLDN14	CLDN15	CLDN16	CLDN17	CLDN18	CLDN19	CLDN2	CLDN20	CLDN22
NEGATIVE_REGULATION_OF_CELL_PROLIFERATION	http://www.broadinstitute.org/gsea/msigdb/cards/NEGATIVE_REGULATION_OF_CELL_PROLIFERATION	147	0.9882	0.0119	0.0079	52	95	0.353741	0.646259	ABI1	ACVRL1	ADAMTS1	ADAMTS8	ADRA1A	AIF1	AIMP1	ALOX15B	ANG	APC	ATP8A2	ATPIF1	B4GALT7	BAI1	BAP1	BNIPL	BRCA2	BTG1	BTG2	BTG3	BTG4	CCL23	CCL3L3	CD164	CD33	CDC6	CDH13	CDK10	CDK6	CDKN1C	CDKN2A	CDKN2B	CDKN2C	CDKN2D	CDKN3	CGREF1	CGRRF1	CHEK1	CNOT8	COL18A1
POSITIVE_REGULATION_OF_LYMPHOCYTE_ACTIVATION	http://www.broadinstitute.org/gsea/msigdb/cards/POSITIVE_REGULATION_OF_LYMPHOCYTE_ACTIVATION	20	0.01	0.9901	0.3521	13	7	0.65	0.35	CD24	CD276	CD28	CD3E	CD47	EBI3	ICOSLG	IL12A	IL12B	IL18	IL21	IL4	IL7	LCK	NCK1	NCK2	PTPRC	SART1	SIRPG	SOCS5	TGFB1	THY1	TNFSF13	ZAP70
DNA_DAMAGE_RESPONSESIGNAL_TRANSDUCTION	http://www.broadinstitute.org/gsea/msigdb/cards/DNA_DAMAGE_RESPONSESIGNAL_TRANSDUCTION	29	0.3583	0.6418	0.335	13	16	0.448276	0.551724	ABL1	AIFM1	ATR	ATRIP	BCL3	BRCA1	BRSK1	C16ORF5	CCNA2	CHEK1	CHEK2	CIDEA	CIDEB	DYRK2	EEF1E1	FOXN3	GML	HUS1	IFI16	MYO6	NAE1	NBN	NEK11	PCBP4	PML	RAD1	RAD17	RAD9A	RINT1	SFN	SMC1A	TP53	TP73	TRIAP1	ZAK
EMBRYONIC_MORPHOGENESIS	http://www.broadinstitute.org/gsea/msigdb/cards/EMBRYONIC_MORPHOGENESIS	17	0.6956	0.3045	0.2009	7	10	0.411765	0.588235	BCL10	CELSR1	CEP290	DSCAML1	FTO	GLI2	LMO4	MBNL1	PTCH1	SHH	SOD1	TBX1	TBX3	TBX5	TINAG	VANGL2	ZIC1
NLS_BEARING_SUBSTRATE_IMPORT_INTO_NUCLEUS	http://www.broadinstitute.org/gsea/msigdb/cards/NLS_BEARING_SUBSTRATE_IMPORT_INTO_NUCLEUS	12	0.6223	0.3778	0.4048	4	8	0.333333	0.666667	CBLB	FYB	IPO5	KPNA1	KPNA2	KPNA3	KPNA4	KPNA5	KPNA6	KPNB1	NCKIPSD	RERE	TRPS1
DIGESTION	http://www.broadinstitute.org/gsea/msigdb/cards/DIGESTION	37	0.5032	0.4969	0.0458	16	21	0.432432	0.567568	ACSL1	AKR1B10	AKR1C1	AKR1C2	AKR1D1	AMY1B	AMY2B	APOA4	BAAT	CAPN9	CCKAR	CCKBR	CEL	CELA3A	COPA	CTRL	CTSE	CYP39A1	FABP2	GALR1	GALR2	HTR3A	LDLR	MEP1A	MEP1B	MLNR	MUC2	NMU	NPC1L1	PGC	PPARGC1A	PPY	PPYR1	PRSS2	PRSS3	PYY	SCTR	SLC15A1	SST	SSTR1
COFACTOR_TRANSPORT	http://www.broadinstitute.org/gsea/msigdb/cards/COFACTOR_TRANSPORT	10	0.971	0.0291	0.0322	2	8	0.2	0.8	FOLR1	FOLR2	FOLR3	HPX	PDPN	PPT1	SLC19A1	SLC22A16	SLC22A4	SLC22A5	SLC46A1
NEGATIVE_REGULATION_OF_TRANSCRIPTION_FROM_RNA_POLYMERASE_II_PROMOTER	http://www.broadinstitute.org/gsea/msigdb/cards/NEGATIVE_REGULATION_OF_TRANSCRIPTION_FROM_RNA_POLYMERASE_II_PROMOTER	69	0.3653	0.6348	0.3357	30	39	0.434783	0.565217	BCL6	BPTF	CSDA	CTCF	CUX1	DNMT1	DR1	DRAP1	E2F1	E2F6	EID1	ENO1	EPC1	FOSB	FOXD3	FST	GFI1B	GLI2	GLIS1	GLIS3	HDAC8	HEXIM1	HEXIM2	HMGB1	HMGB1P10	HSBP1	IRF2	IRF7	IRF8	JAZF1	KLF10	KLF11	KLF12	MDFI	MDM2	MDM4	MECP2	MEIS2	MEN1	MXD4
REGULATION_OF_CATALYTIC_ACTIVITY	http://www.broadinstitute.org/gsea/msigdb/cards/REGULATION_OF_CATALYTIC_ACTIVITY	262	0.4578	0.5423	0.3879	122	140	0.465649	0.534351	ABL1	ABL2	ACR	ADAP1	ADCY7	ADCYAP1	ADORA2B	ADORA3	ADRA2A	ADRA2C	ADRB1	ADRB2	ADRB3	AIFM3	ALS2	ANAPC2	ANG	ANGPTL3	ANGPTL4	APAF1	APC	APH1A	APOA2	APOA5	APOC2	ARAP1	ARHGAP27	ATP7A	ATPIF1	AVPR1A	AVPR1B	AVPR2	AZU1	BAX	BBC3	BCCIP	BCL2L10	BIRC5	BUD31	C13ORF15
NUCLEOTIDE_BIOSYNTHETIC_PROCESS	http://www.broadinstitute.org/gsea/msigdb/cards/NUCLEOTIDE_BIOSYNTHETIC_PROCESS	17	0.4005	0.5996	0.0256	8	9	0.470588	0.529412	ABCA1	ADCY7	ADK	ADM	ADORA2A	ADSS	AK5	C16ORF7	CMPK1	CTPS	GRM8	GUK1	HPRT1	ME1	OXER1	PDZD3	PPAT	TYMS	UCN2	UMPS
GLIOGENESIS	http://www.broadinstitute.org/gsea/msigdb/cards/GLIOGENESIS	10	0.8767	0.1234	0.3693	2	8	0.2	0.8	AZU1	CDK6	EIF2B1	EIF2B2	EIF2B3	EIF2B4	EIF2B5	NF1	NF2	SLIT2	SOD1
NUCLEOTIDE_SUGAR_METABOLIC_PROCESS	http://www.broadinstitute.org/gsea/msigdb/cards/NUCLEOTIDE_SUGAR_METABOLIC_PROCESS	10	0.9965	0.0036	0.2149	2	8	0.2	0.8	B4GALNT2	CSGALNACT1	EXTL2	GMDS	PMM2	SLC35A3	TSTA3	UAP1	UGDH	UGP2
LIPOPROTEIN_BIOSYNTHETIC_PROCESS	http://www.broadinstitute.org/gsea/msigdb/cards/LIPOPROTEIN_BIOSYNTHETIC_PROCESS	26	0.0792	0.9209	0.9266	19	7	0.730769	0.269231	AIPL1	APOA1	APOA2	ATG7	CHM	DPM1	DPM2	DPM3	FNTA	FNTB	GPAA1	PGGT1B	PIGA	PIGB	PIGC	PIGF	PIGG	PIGH	PIGK	PIGO	PIGS	PIGT	PIGU	PIGV	PIGY	PIGZ
DNA_DAMAGE_RESPONSESIGNAL_TRANSDUCTION_RESULTING_IN_INDUCTION_OF_APOPTOSIS	http://www.broadinstitute.org/gsea/msigdb/cards/DNA_DAMAGE_RESPONSESIGNAL_TRANSDUCTION_RESULTING_IN_INDUCTION_OF_APOPTOSIS	11	0.2869	0.7132	0.6867	5	6	0.454545	0.545455	ABL1	AIFM1	BCL3	BRCA1	C16ORF5	CHEK2	CIDEA	CIDEB	DYRK2	IFI16	PCBP4	PML	SFN	TP53	TP73
VESICLE_LOCALIZATION	http://www.broadinstitute.org/gsea/msigdb/cards/VESICLE_LOCALIZATION	10	0.3237	0.6765	0.9012	4	6	0.4	0.6	AP1M2	LRMP	MYO1A	NLGN1	2015-09-05	SHROOM2	SNAP23	SNAP29	STX5	TMED10	YKT6
ADAPTIVE_IMMUNE_RESPONSE	http://www.broadinstitute.org/gsea/msigdb/cards/ADAPTIVE_IMMUNE_RESPONSE	24	0.0382	0.9619	0.3432	16	8	0.666667	0.333333	BCL10	C2	CADM1	CD40LG	CD74	CRTAM	EBI3	FOXP3	IL10	IL12A	IL12B	IL18	IL18BP	IL27	IL4	MALT1	MAP3K7	PTPRC	SLA2	SOCS5	TGFB1	TLR8	TNFSF13	TRAF2	TRAF6
ANTI_APOPTOSIS	http://www.broadinstitute.org/gsea/msigdb/cards/ANTI_APOPTOSIS	110	0.8358	0.1643	0.1844	44	66	0.4	0.6	AATF	AKT1S1	ALOX12	ANXA1	ANXA4	ANXA5	API5	ARHGDIA	AVEN	BAG1	BAG4	BAX	BCL2	BCL2A1	BCL2L1	BCL2L10	BCL2L2	BECN1	BFAR	BIRC3	BIRC5	BIRC6	BNIP1	BNIP2	BNIP3	BNIP3L	BRAF	BRE	CBX4	CCL2	CD27	CD28	CD40LG	CDH13	CDK1	CDKN2D	CFL1	CFLAR	CIAPIN1	CRYAA
MAINTENANCE_OF_CELLULAR_PROTEIN_LOCALIZATION	http://www.broadinstitute.org/gsea/msigdb/cards/MAINTENANCE_OF_CELLULAR_PROTEIN_LOCALIZATION	11	0.4381	0.562	0.886	6	5	0.545455	0.454545	FAF1	MDFI	MXI1	NFKBIE	NFKBIL1	PDIA2	PDIA3	SUPT7L	TAF3	TONSL	TOPORS
INTRACELLULAR_RECEPTOR_MEDIATED_SIGNALING_PATHWAY	http://www.broadinstitute.org/gsea/msigdb/cards/INTRACELLULAR_RECEPTOR_MEDIATED_SIGNALING_PATHWAY	21	0.8318	0.1683	0.6427	7	14	0.333333	0.666667	ARID1A	CALCOCO1	DAXX	DDX54	ESR2	IGF1	MED1	MED12	MED13	MED14	MED16	MED17	MED24	MED30	MED4	PPARGC1B	RBFOX2	SLA2	THRAP3	UBR5	YWHAH
NEGATIVE_REGULATION_OF_MAP_KINASE_ACTIVITY	http://www.broadinstitute.org/gsea/msigdb/cards/NEGATIVE_REGULATION_OF_MAP_KINASE_ACTIVITY	17	0.0093	0.9908	0.0227	12	5	0.705882	0.294118	DUSP16	DUSP2	DUSP22	DUSP6	DUSP8	DUSP9	GPS1	GPS2	HIPK3	LAX1	MBIP	NF1	PDCD4	RGS3	RGS4	SPRED1	SPRED2
DNA_DAMAGE_CHECKPOINT	http://www.broadinstitute.org/gsea/msigdb/cards/DNA_DAMAGE_CHECKPOINT	18	0.5515	0.4486	0.4322	8	10	0.444444	0.555556	ATR	ATRIP	BRSK1	CCNA2	CHEK1	CHEK2	FOXN3	GML	HUS1	NAE1	NBN	NEK11	PCBP4	PML	RAD1	RAD17	RAD9A	RINT1	TRIAP1	ZAK
REGULATION_OF_CYCLIN_DEPENDENT_PROTEIN_KINASE_ACTIVITY	http://www.broadinstitute.org/gsea/msigdb/cards/REGULATION_OF_CYCLIN_DEPENDENT_PROTEIN_KINASE_ACTIVITY	40	0.9891	0.011	0.2069	11	29	0.275	0.725	ANAPC2	APC	BCCIP	C13ORF15	CCND1	CCND2	CCND3	CCNE2	CCNG1	CCNK	CCNT1	CCNT2	CDC25A	CDC25C	CDC37	CDC6	CDK5R1	CDK5R2	CDK5RAP1	CDK5RAP3	CDK7	CDKN1C	CDKN2A	CDKN2B	CDKN2C	CDKN2D	CDKN3	CHEK1	CKS1B	CKS2	DIRAS3	GADD45A	GTF2H1	GTPBP4	HERC5	HEXIM1	HEXIM2	LATS1	LATS2	MNAT1
GOLGI_VESICLE_TRANSPORT	http://www.broadinstitute.org/gsea/msigdb/cards/GOLGI_VESICLE_TRANSPORT	48	0.9856	0.0145	0.3091	11	37	0.229167	0.770833	AP3B2	BET1	COG2	COG3	COG7	COPB1	COPB2	COPE	COPG2	COPZ1	DOPEY1	DOPEY2	ERGIC1	ERGIC2	ERGIC3	EXOC5	GBF1	GOLGA5	GOSR1	GOSR2	KIF1C	KRT18	LMAN1	LMAN2L	MON2	NAPA	NAPG	NRBP1	OPTN	RAB14	RAB2A	RER1	SCAMP1	SCAMP2	SCAMP3	SEC22A	SEC22B	SEC22C	SNAP23	STEAP2
PEPTIDYL_TYROSINE_PHOSPHORYLATION	http://www.broadinstitute.org/gsea/msigdb/cards/PEPTIDYL_TYROSINE_PHOSPHORYLATION	26	0.2554	0.7447	0.9971	14	12	0.538462	0.461538	ABI1	ABI2	ABI3	ABL1	ABL2	CD80	CD81	CLCF1	DYRK1A	EGFR	F2	F2R	HCLS1	IL12A	IL20	IL22RA2	IL29	IL3	IL31RA	IL5	ITGB2	LYN	NF2	SOCS1	STAT1	TDGF1	TNK2
NEGATIVE_REGULATION_OF_SECRETION	http://www.broadinstitute.org/gsea/msigdb/cards/NEGATIVE_REGULATION_OF_SECRETION	12	0.3458	0.6543	0.8962	7	5	0.583333	0.416667	APOA1	APOA2	CIDEA	DPH3	FAM3D	FOXP3	IL11	INHBB	LIF	NLRP12	OSM	SERGEF	SRGN
PROTEIN_PROCESSING	http://www.broadinstitute.org/gsea/msigdb/cards/PROTEIN_PROCESSING	46	0.2581	0.742	0.7526	25	21	0.543478	0.456522	ADAMTS13	AKT1	APH1A	APH1B	CAMKK2	CDK12	CDKL5	CUZD1	DYRK1A	ECE2	EIF2AK1	EIF2AK3	FURIN	IGF1R	INSR	KIAA1804	LMTK2	MAP3K10	MAP3K11	MAP3K12	MAP3K13	MAP3K3	MAP3K9	MAPK15	METAP2	MEX3B	MIPEP	MOB1B	MYO3A	NCSTN	NLRP12	PAK1	PAK2	PCSK5	PCSK9	PPP2R5C	PRSS3	PSEN1	PSEN2	PSENEN
OXYGEN_AND_REACTIVE_OXYGEN_SPECIES_METABOLIC_PROCESS	http://www.broadinstitute.org/gsea/msigdb/cards/OXYGEN_AND_REACTIVE_OXYGEN_SPECIES_METABOLIC_PROCESS	19	0.7693	0.2308	0.2672	7	12	0.368421	0.631579	AOX1	APOA4	BNIP3	CCS	DRD5	GPX3	ME3	MT3	NDUFA13	NDUFS1	NDUFS3	NDUFS4	NOS2	NOX4	NOX5	PREX1	PRG3	SFTPD	SOD1	SOD2
PROTEIN_COMPLEX_ASSEMBLY	http://www.broadinstitute.org/gsea/msigdb/cards/PROTEIN_COMPLEX_ASSEMBLY	161	0.6677	0.3324	0.7707	73	88	0.453416	0.546584	AASS	ACTN2	ADRB2	ADRM1	AGRN	AKR1C1	ALDH5A1	AMFR	ANLN	APBA1	APC	APC2	APCS	APOE	ATPIF1	BAX	BCL10	BCS1L	CAPZA1	CAPZA2	CCDC88C	CCT6B	CD2AP	CD3E	CD40	CD74	CD9	CDA	CDC42	CDC42EP2	CHAF1A	CHAF1B	CLDN14	COX10	COX11	COX15	COX18	CREBBP	DAG1	DARS
CELLULAR_LIPID_METABOLIC_PROCESS	http://www.broadinstitute.org/gsea/msigdb/cards/CELLULAR_LIPID_METABOLIC_PROCESS	230	0.5224	0.4777	0.0627	105	125	0.456522	0.543478	ABCD2	ABCG1	ACADM	ACADS	ACADSB	ACADVL	ACOT1	ACOT12	ACOT2	ACOT4	ACOT9	ACOX2	ACOX3	ADIPOR1	ADIPOR2	ADM	AGPAT1	AGPAT2	AGPAT6	AGPS	AKR1B10	AKR1C1	AKR1C2	AKR1C3	AKR1C4	AKR1D1	ALDH5A1	ALDH8A1	ALG1	ALOX12	ALOX15B	ANG	APOA1	APOA5	APOC2	APOC3	APOF	APOL2	APOM	ASAH1
REGULATION_OF_CELL_MORPHOGENESIS	http://www.broadinstitute.org/gsea/msigdb/cards/REGULATION_OF_CELL_MORPHOGENESIS	14	0.8969	0.1032	0.137	4	10	0.285714	0.714286	ARAP1	ARAP3	CDC42	CDC42EP1	CDC42EP2	CDC42EP4	CDC42EP5	FGD1	FGD2	FGD4	FGD5	FGD6	MYH9	TAOK2
DEFENSE_RESPONSE_TO_BACTERIUM	http://www.broadinstitute.org/gsea/msigdb/cards/DEFENSE_RESPONSE_TO_BACTERIUM	20	0.8567	0.1434	0.0082	8	12	0.4	0.6	AZU1	CAMP	CFP	DEFB103A	DEFB118	DEFB127	DMBT1	IL12A	LALBA	NLRC4	NOD1	NOD2	NOS2	PGLYRP1	PGLYRP2	PGLYRP3	PGLYRP4	S100A7	SPACA3	SPN	STAB1	STAB2	TLR3	TLR6	WFDC12
VESICLE_MEDIATED_TRANSPORT	http://www.broadinstitute.org/gsea/msigdb/cards/VESICLE_MEDIATED_TRANSPORT	183	0.9845	0.0156	0.2954	65	118	0.355191	0.644809	ABCA1	ACTR1A	ADORA1	ADORA2A	ADRB2	ADRB3	AHSG	AKAP3	AMPH	ANKRD27	AP1M2	AP1S1	AP2S1	AP3B2	AP4M1	ARAP3	ARF6	ARFGEF1	ARFGEF2	ARHGAP27	ASGR1	ATP6V1H	AZU1	BET1	BET1L	CADPS	CBL	CCL3	CCL5	CCL8	CD14	CD24	CDH13	CHMP1A	CLEC7A	CLN3	CLTCL1	COG2	COG3	COG7
DOUBLE_STRAND_BREAK_REPAIR	http://www.broadinstitute.org/gsea/msigdb/cards/DOUBLE_STRAND_BREAK_REPAIR	23	0.8437	0.1564	0.2247	10	13	0.434783	0.565217	BRCA1	CIB1	ERCC4	FEN1	KAT5	LIG4	MRE11A	NBN	NHEJ1	POLA1	RAD21	RAD50	RAD51	RAD52	RAD54B	SETX	SOD1	UBE2N	UBE2V2	VCP	XRCC4	XRCC6	XRCC6BP1
NEGATIVE_REGULATION_OF_CYTOKINE_BIOSYNTHETIC_PROCESS	http://www.broadinstitute.org/gsea/msigdb/cards/NEGATIVE_REGULATION_OF_CYTOKINE_BIOSYNTHETIC_PROCESS	12	0.4263	0.5738	0.5087	6	6	0.5	0.5	BCL3	ELANE	FOXP3	GHRL	GHSR	IL6	INHA	INHBA	INHBB	NLRP12	SFTPD	SIGIRR
GLYCEROPHOSPHOLIPID_METABOLIC_PROCESS	http://www.broadinstitute.org/gsea/msigdb/cards/GLYCEROPHOSPHOLIPID_METABOLIC_PROCESS	45	0.0559	0.9442	0.1803	27	18	0.6	0.4	AGPAT1	AGPAT2	APOA1	CD81	CETP	DPM1	DPM2	DPM3	GPAA1	IMPA1	IP6K1	IP6K2	IP6K3	LCAT	PCYT1B	PEMT	PI4K2A	PI4KA	PI4KB	PIGA	PIGB	PIGC	PIGF	PIGG	PIGH	PIGK	PIGO	PIGS	PIGT	PIGU	PIGV	PIGY	PIGZ	PIK3C2A	PIK3R1	PIP5K1A	PITPNM3	PLA1A	PLA2G4B	PLA2G4C
CELLULAR_MACROMOLECULE_CATABOLIC_PROCESS	http://www.broadinstitute.org/gsea/msigdb/cards/CELLULAR_MACROMOLECULE_CATABOLIC_PROCESS	96	0.1046	0.8955	0.7638	49	47	0.510417	0.489583	ABCE1	ALDOA	ALDOB	AMFR	ANAPC10	ANAPC2	ANAPC4	ANAPC5	ARIH1	AUH	BTRC	CDC20	CDC23	CHIT1	CPA2	DERL1	DERL2	ECD	EDEM1	ERN2	FBXL4	FBXO22	FBXO7	FZR1	GAA	GAPDHS	GBA2	GBA3	GNPDA1	GNS	GSPT1	GUSB	HK1	HNRNPD	HSPA1B	HYAL4	ISG20	KIAA0368	MGAM	MIOX
MRNA_SPLICE_SITE_SELECTION	http://www.broadinstitute.org/gsea/msigdb/cards/MRNA_SPLICE_SITE_SELECTION	13	0.483	0.5171	0.7519	8	5	0.615385	0.384615	CELF1	SF1	SF3A1	SF3A2	SF3A3	SFSWAP	SLU7	SRSF1	SRSF10	SRSF12	SRSF5	SRSF6	SRSF9
EXOCYTOSIS	http://www.broadinstitute.org/gsea/msigdb/cards/EXOCYTOSIS	25	0.5037	0.4964	0.5944	12	13	0.48	0.52	AKAP3	ARFGEF1	ARFGEF2	CADPS	CCL3	CCL5	CCL8	CPLX1	CPLX2	LIN7A	NLGN1	PKDREJ	RAB26	RABEPK	RIMS1	RPH3AL	SCIN	SCRN1	2015-09-05	SNAP29	SYT1	SYTL4	VAMP3	VTI1B	YKT6
SECOND_MESSENGER_MEDIATED_SIGNALING	http://www.broadinstitute.org/gsea/msigdb/cards/SECOND_MESSENGER_MEDIATED_SIGNALING	146	0.0007	0.9994	0.3488	85	61	0.582192	0.417808	ACR	ADCY7	ADCYAP1	ADORA2B	ADORA3	ADRA1B	ADRA1D	ADRA2A	ADRB1	ADRB2	ADRB3	AGTR1	ANG	AVPR1A	AVPR1B	AVPR2	AZU1	BTK	BUD31	C5AR1	CALCA	CALCR	CALCRL	CAMKK2	CAP1	CAP2	CCKAR	CCKBR	CCL2	CCR1	CCR2	CCR3	CDH13	CHRM1	CHRM2	CHRM5	CNR1	CNR2	CORT	CRHR1
G_PROTEIN_SIGNALING_COUPLED_TO_CYCLIC_NUCLEOTIDE_SECOND_MESSENGER	http://www.broadinstitute.org/gsea/msigdb/cards/G_PROTEIN_SIGNALING_COUPLED_TO_CYCLIC_NUCLEOTIDE_SECOND_MESSENGER	97	0.0035	0.9966	0.227	59	38	0.608247	0.391753	ACR	ADCY7	ADCYAP1	ADORA2B	ADORA3	ADRA1B	ADRA1D	ADRA2A	ADRB1	ADRB2	ADRB3	AVPR2	CALCA	CALCR	CALCRL	CAP1	CAP2	CCL2	CCR1	CCR2	CCR3	CHRM2	CHRM5	CNR1	CNR2	CORT	CRHR1	CRHR2	DRD1	DRD2	DRD5	EDNRA	EDNRB	FPR1	GABBR1	GABBR2	GALR1	GALR2	GALR3	GCGR
REGULATION_OF_GENE_EXPRESSION_EPIGENETIC	http://www.broadinstitute.org/gsea/msigdb/cards/REGULATION_OF_GENE_EXPRESSION_EPIGENETIC	29	0.3472	0.6529	0.9441	15	14	0.517241	0.482759	ARID1A	ATF7IP	ATRX	CREBZF	DGCR8	DICER1	DIRAS3	DMAP1	DNMT1	DNMT3A	DNMT3B	EPC1	FOS	GATAD2A	GLMN	GPX1	H2AFY	H2AFY2	HDAC5	HELLS	HMGA1	IGF2	PICK1	SIRT1	SIRT4	SIRT5	SLC50A1	SMARCD1	TNP1	TRIM27
REGULATION_OF_INTRACELLULAR_TRANSPORT	http://www.broadinstitute.org/gsea/msigdb/cards/REGULATION_OF_INTRACELLULAR_TRANSPORT	25	0.0292	0.9709	0.7555	15	10	0.6	0.4	ABCA2	BARD1	BCL3	CDH1	CRYAA	CRYAB	FAF1	FLNA	GSK3B	KHDRBS1	MDFI	MXI1	NCBP2	NF1	NFKBIE	NFKBIL1	NLRP12	NLRP3	NUDT4	SMAD3	TGFB1	TNFSF14	TONSL	TRIP6	UHMK1
SMOOTH_MUSCLE_CONTRACTION_GO_0006939	http://www.broadinstitute.org/gsea/msigdb/cards/SMOOTH_MUSCLE_CONTRACTION_GO_0006939	12	0.4476	0.5525	0.2453	6	6	0.5	0.5	ADRA1A	CNN1	KCNB2	KNG1	MYH11	NMU	NMUR1	PLCE1	PROK2	SMTN	SOD1	SPHK1
SKELETAL_MUSCLE_DEVELOPMENT	http://www.broadinstitute.org/gsea/msigdb/cards/SKELETAL_MUSCLE_DEVELOPMENT	31	0.2386	0.7615	0.9911	15	16	0.483871	0.516129	ACTA1	ADAM12	BMP4	BOC	CACNA1H	CACNB2	CHRNA1	COL4A4	CSRP3	FOXL2	IFRD1	IGFBP3	KCNH1	KRT19	MAPK12	MBNL1	MYEF2	MYF5	MYF6	MYH11	MYL6	MYL6B	MYOD1	MYOZ1	NOTCH1	NRD1	SVIL	TAZ	TBX3	TTN	UBB
ENDOSOME_TRANSPORT	http://www.broadinstitute.org/gsea/msigdb/cards/ENDOSOME_TRANSPORT	22	0.8917	0.1084	0.6686	6	16	0.272727	0.727273	ABCA1	ADRB2	ANKRD27	BET1L	DOPEY1	DOPEY2	EEA1	GOSR1	LYST	M6PR	MON2	RAB14	RAB35	RHOB	SQSTM1	STX16	STX5	TINAGL1	TOM1	VPS4B	VTI1A	YKT6	ZFYVE16
PROTEIN_AMINO_ACID_ADP_RIBOSYLATION	http://www.broadinstitute.org/gsea/msigdb/cards/PROTEIN_AMINO_ACID_ADP_RIBOSYLATION	10	0.3419	0.6582	0.883	6	4	0.6	0.4	ART1	ART3	PARP1	PARP2	PARP3	SIRT1	SIRT3	SIRT4	SIRT5	SIRT6
BONE_REMODELING	http://www.broadinstitute.org/gsea/msigdb/cards/BONE_REMODELING	26	0.9686	0.0315	0.0477	7	19	0.269231	0.730769	ACHE	ACVR1	AHSG	ANKH	ATP6V0A4	ATP6V1B1	BMP4	CALCA	CARTPT	CASR	CDK6	COL13A1	DMP1	DSPP	GLI1	GLI2	IL7	KL	MC4R	MGP	NF1	OSTF1	RUNX2	SPARC	SRGN	STATH	TPP1	TWIST2	ZNF675
REGULATION_OF_CELLULAR_COMPONENT_SIZE	http://www.broadinstitute.org/gsea/msigdb/cards/REGULATION_OF_CELLULAR_COMPONENT_SIZE	13	0.9849	0.0152	0.5625	3	10	0.230769	0.769231	ALS2	ARF6	CAPG	CDC42EP2	CDC42EP5	CXCL12	GSN	LATS1	LIMA1	NCK1	NCK2	NEBL	RASA1	TMSB4Y
PEPTIDYL_AMINO_ACID_MODIFICATION	http://www.broadinstitute.org/gsea/msigdb/cards/PEPTIDYL_AMINO_ACID_MODIFICATION	62	0.1408	0.8593	0.9604	32	30	0.516129	0.483871	ABI1	ABI2	ABI3	ABL1	ABL2	AKT1	CD80	CD81	CLCF1	CREBBP	DPH3	DPM1	DPM2	DPM3	DYRK1A	EGFR	EP300	F2	F2R	GSK3B	HCLS1	HIPK3	IL12A	IL20	IL22RA2	IL29	IL3	IL31RA	IL5	ITGB2	IVL	KAT2B	LYN	MAGT1	MAP3K12	MAP4K1	METAP1	METAP1D	METAP2	NAA10
EMBRYONIC_DEVELOPMENT	http://www.broadinstitute.org/gsea/msigdb/cards/EMBRYONIC_DEVELOPMENT	56	0.3012	0.6989	0.1119	27	29	0.482143	0.517857	ADAM10	ARNT2	BCL10	BMI1	CDK5	CDK5R1	CELSR1	CEP290	DSCAML1	EGFL8	EYA2	FGF8	FTO	GLI2	KIAA1217	KLF4	LMO4	LSR	MBNL1	MDFI	MLL	NANOG	NASP	NAT8	NCOA6	NKX2-6	NOTCH4	NPM2	NR5A2	PBX1	PBX3	PBX4	PTCH1	PTPRR	RACGAP1	RASA1	RICTOR	RIPPLY1	RIPPLY2	SCEL
POSITIVE_REGULATION_OF_CYTOSKELETON_ORGANIZATION_AND_BIOGENESIS	http://www.broadinstitute.org/gsea/msigdb/cards/POSITIVE_REGULATION_OF_CYTOSKELETON_ORGANIZATION_AND_BIOGENESIS	10	0.9622	0.0379	0.5899	3	7	0.3	0.7	ARF6	ARHGEF10L	CDC42EP2	CDC42EP5	KATNB1	MAPT	NCK1	NCK2	NF2	SORBS3
PROTEIN_AMINO_ACID_O_LINKED_GLYCOSYLATION	http://www.broadinstitute.org/gsea/msigdb/cards/PROTEIN_AMINO_ACID_O_LINKED_GLYCOSYLATION	18	0.97	0.0301	0.5748	6	12	0.333333	0.666667	A4GNT	DPM1	DPM2	DPM3	GALNT1	GALNT2	GALNT6	GALNT7	GCNT1	GCNT3	GCNT4	GYPC	LDLR	OGT	POFUT1	POMGNT1	POMT1	TRAK1
REGULATION_OF_SMALL_GTPASE_MEDIATED_SIGNAL_TRANSDUCTION	http://www.broadinstitute.org/gsea/msigdb/cards/REGULATION_OF_SMALL_GTPASE_MEDIATED_SIGNAL_TRANSDUCTION	23	0.4492	0.551	0.0051	13	10	0.565217	0.434783	ABRA	ALS2	ARAP1	ARAP3	ARF6	ARHGAP27	CDC42BPA	CDC42BPB	CDC42BPG	DMPK	FGD1	FGD2	FGD4	FGD5	FGD6	MFN2	NF1	NOTCH2	PLCE1	RAC1	RALBP1	RASGRP4	TSC1
CELL_PROLIFERATION_GO_0008283	http://www.broadinstitute.org/gsea/msigdb/cards/CELL_PROLIFERATION_GO_0008283	484	0.9773	0.0228	0.0492	197	287	0.407025	0.592975	ABI1	ACHE	ACVRL1	ADAMTS1	ADAMTS8	ADRA1A	ADRA1B	ADRA1D	ADRA2A	AGGF1	AIF1	AIMP1	ALOX12	ALOX15B	ANG	APC	APPL1	APPL2	AREG	ARHGEF1	ARHGEF2	ARTN	ATP8A2	ATPIF1	B4GALT7	BAI1	BAP1	BCAR1	BCAT1	BIN1	BLZF1	BMI1	BMP10	BMPR2	BNC1	BNIPL	BRCA1	BRCA2	BST2	BTC
REGULATION_OF_BLOOD_PRESSURE	http://www.broadinstitute.org/gsea/msigdb/cards/REGULATION_OF_BLOOD_PRESSURE	20	0.1612	0.8389	0.0116	13	7	0.65	0.35	ACE	ACVRL1	AGT	AGTR2	ATP6AP2	BRS3	CALCA	CARTPT	CHGA	CORIN	CYP11B2	ERAP2	GCGR	GNB3	NPPA	NPR2	PTGS1	PTGS2	REN	RENBP	SOD1	UTS2
ESTABLISHMENT_AND_OR_MAINTENANCE_OF_CELL_POLARITY	http://www.broadinstitute.org/gsea/msigdb/cards/ESTABLISHMENT_AND_OR_MAINTENANCE_OF_CELL_POLARITY	18	0.777	0.2231	0.9675	7	11	0.388889	0.611111	ANK1	BRSK2	CAP1	CAP2	CCL4	CD3G	CDC42	CDC42BPB	CLASP2	CRB1	DLG1	MAP7	MARK2	PARD3	PARD6B	PRKCI	SFRP5	SPN	WNT1
NUCLEOTIDE_EXCISION_REPAIR	http://www.broadinstitute.org/gsea/msigdb/cards/NUCLEOTIDE_EXCISION_REPAIR	19	0.6855	0.3146	0.9576	7	12	0.368421	0.631579	ATXN3	BRCA2	DDB1	DDB2	ERCC1	ERCC2	ERCC3	ERCC4	ERCC5	ERCC6	ERCC8	LIG4	MMS19	NTHL1	POLL	RAD23A	RAD23B	TP53	XAB2	XPC
NEGATIVE_REGULATION_OF_RNA_METABOLIC_PROCESS	http://www.broadinstitute.org/gsea/msigdb/cards/NEGATIVE_REGULATION_OF_RNA_METABOLIC_PROCESS	115	0.5616	0.4385	0.4503	52	63	0.452174	0.547826	ARID4A	ARID5A	ARID5B	ATF7IP	BCL6	BCOR	BMP2	BPTF	CBY1	CHMP1A	CIR1	CSDA	CTCF	CUX1	DAXX	DNMT1	DR1	DRAP1	E2F1	E2F6	EID1	ENO1	EPC1	FOSB	FOXD3	FOXN3	FOXP3	FST	GATAD2A	GFI1B	GLI2	GLIS1	GLIS3	HDAC5	HDAC8	HELLS	HEXIM1	HEXIM2	HMGB1	HMGB1P10
NEGATIVE_REGULATION_OF_DNA_REPLICATION	http://www.broadinstitute.org/gsea/msigdb/cards/NEGATIVE_REGULATION_OF_DNA_REPLICATION	12	0.9239	0.0762	0.0963	2	10	0.166667	0.833333	ATR	CDC45	CDC6	CDT1	ENPP7	GMNN	GTPBP4	NF2	RAD17	RAD9A	S100A11	TIPIN	TSPYL2
REGULATION_OF_ENDOCYTOSIS	http://www.broadinstitute.org/gsea/msigdb/cards/REGULATION_OF_ENDOCYTOSIS	15	0.9226	0.0775	0.1175	5	10	0.333333	0.666667	AHSG	AP2S1	ARF6	AZU1	CBL	CDH13	GATA2	LDLRAP1	PACSIN3	PPT1	RAC1	SFTPD	SPACA3	STON1	STON2	ZFYVE16
IMMUNE_SYSTEM_PROCESS	http://www.broadinstitute.org/gsea/msigdb/cards/IMMUNE_SYSTEM_PROCESS	285	0.4294	0.5707	0.2067	130	155	0.45614	0.54386	ACIN1	ACVR1B	ACVR2A	AIM2	AIMP1	AKT1	ALAS2	ANXA11	APLN	APOA1	APOA2	APOA4	APOBEC3F	APOBEC3G	AQP9	ARHGDIB	ATP6V0A2	AZU1	BCAR1	BCL10	BCL2	BLNK	BNIP3	BNIP3L	BST1	BST2	C1QBP	C2	C5AR1	CADM1	CALCA	CARTPT	CCBP2	CCL18	CCL19	CCL2	CCL20	CCL21	CCL22	CCL23
TRANSFORMING_GROWTH_FACTOR_BETA_RECEPTOR_SIGNALING_PATHWAY	http://www.broadinstitute.org/gsea/msigdb/cards/TRANSFORMING_GROWTH_FACTOR_BETA_RECEPTOR_SIGNALING_PATHWAY	36	0.9196	0.0805	0.14	13	23	0.361111	0.638889	ACVR1	ACVRL1	BMPR1A	CDKN1C	CDKN2B	CIDEA	CITED2	EID2	ENG	FMOD	FNTA	FOXH1	GDF10	GDF15	GDF5	GDF9	HIPK2	HPGD	IL17F	KLF10	LEFTY1	LEFTY2	LTBP2	MAP3K7	PEG10	SMAD2	SMAD3	SMAD4	SMAD7	SNX6	STUB1	TGFB1	TGFBR1	TGFBR3	TGFBRAP1	ZFYVE9
REGULATION_OF_T_CELL_PROLIFERATION	http://www.broadinstitute.org/gsea/msigdb/cards/REGULATION_OF_T_CELL_PROLIFERATION	14	0.1246	0.8755	0.1209	9	5	0.642857	0.357143	CD24	CD276	CD28	CD3E	EBI3	GLMN	ICOSLG	IL12B	IL18	IL21	IL27	IL4	NCK1	NCK2	PTPRC	SFTPD
RNA_SPLICINGVIA_TRANSESTERIFICATION_REACTIONS	http://www.broadinstitute.org/gsea/msigdb/cards/RNA_SPLICINGVIA_TRANSESTERIFICATION_REACTIONS	33	0.6594	0.3407	0.8867	14	19	0.424242	0.575758	CELF1	CRNKL1	CWC15	DBR1	DDX20	DDX39A	DHX38	GEMIN2	GEMIN5	GEMIN6	GEMIN7	GEMIN8	PHF5A	PRPF31	SCAF11	SF1	SF3A1	SF3A2	SF3A3	SFSWAP	SLU7	SNRPD1	SNRPD2	SNW1	SRPK2	SRSF1	SRSF10	SRSF12	SRSF5	SRSF6	SRSF9	TRA2A	TRA2B	TXNL4A	USP39
DNA_RECOMBINATION	http://www.broadinstitute.org/gsea/msigdb/cards/DNA_RECOMBINATION	44	0.9088	0.0913	0.518	18	26	0.409091	0.590909	ATM	ATRX	BLM	BRCA1	CD40LG	CHEK1	DMC1	ERCC1	ERCC4	EXO1	HMGB1	IGHMBP2	IL4	IL7R	KPNA1	KPNA2	LIG1	LIG3	MRE11A	MSH4	MSH5	RAD21	RAD50	RAD51	RAD51B	RAD51C	RAD51D	RAD52	RAD54B	RAD54L	RAG1	REC8	RPA1	RPAIN	RUVBL2	SETMAR	SMARCAD1	SPO11	SYCP1	TEP1
CELL_MATRIX_ADHESION	http://www.broadinstitute.org/gsea/msigdb/cards/CELL_MATRIX_ADHESION	38	0.8569	0.1432	0.6998	13	25	0.342105	0.657895	ACTN1	ACTN2	ACTN3	ACVRL1	ADAM15	ANGPTL3	CDH13	CDK6	CDKN2A	COL13A1	COL17A1	ECM2	FBLN5	FXC1	ITGA10	ITGA11	ITGA2	ITGA3	ITGA7	ITGB1BP1	LYVE1	NF1	NF2	PARVG	PKD1	PKD2	PPFIA1	PPFIA2	PTEN	RASA1	SGCE	SORBS1	TAOK2	TESK2	THBS3	THY1	TMEM8B	TSC1
PEPTIDYL_TYROSINE_MODIFICATION	http://www.broadinstitute.org/gsea/msigdb/cards/PEPTIDYL_TYROSINE_MODIFICATION	28	0.3611	0.639	0.9944	14	14	0.5	0.5	ABI1	ABI2	ABI3	ABL1	ABL2	CD80	CD81	CLCF1	DYRK1A	EGFR	F2	F2R	HCLS1	IL12A	IL20	IL22RA2	IL29	IL3	IL31RA	IL5	ITGB2	LYN	NF2	SOCS1	STAT1	TDGF1	TNK2	TPST1	TPST2
T_CELL_ACTIVATION	http://www.broadinstitute.org/gsea/msigdb/cards/T_CELL_ACTIVATION	39	0.0851	0.915	0.302	22	17	0.564103	0.435897	CADM1	CD1D	CD2	CD24	CD276	CD28	CD3D	CD3E	CD4	CD47	CD7	CLEC7A	CRTAM	EBI3	ELF4	FOXP3	GLMN	ICOSLG	IL12B	IL18	IL2	IL21	IL27	IL4	IL7	INS	JAG2	LAT	LAX1	LCK	NCK1	NCK2	NHEJ1	NLRC3	PTPRC	SART1	SFTPD	SIRPG	SIT1	SLA2
G1_PHASE	http://www.broadinstitute.org/gsea/msigdb/cards/G1_PHASE	15	0.9239	0.0762	0.044	5	10	0.333333	0.666667	CDC23	CDC25C	CDC6	CDK10	CDK2	CDK6	CDKN1C	E2F1	FOXO4	GFI1B	MAP3K11	PRUNE2	RB1	TAF1	TBRG4
CYTOKINE_BIOSYNTHETIC_PROCESS	http://www.broadinstitute.org/gsea/msigdb/cards/CYTOKINE_BIOSYNTHETIC_PROCESS	40	0.5894	0.4107	0.4758	17	23	0.425	0.575	APOA2	AZU1	BCL10	BCL3	CD276	CD28	CEBPG	EBI3	ELANE	EREG	FOXP3	GHRL	GHSR	GLMN	IL12B	IL17F	IL18	IL27	IL4	IL6	IL9	INHA	INHBA	INHBB	IRF4	LTB	MAST2	NLRP12	NOD1	PRG3	SFTPD	SIGIRR	SPN	TLR1	TLR3	TLR4	TLR6	TLR7	TLR8	TLR9
POSITIVE_REGULATION_OF_EPITHELIAL_CELL_PROLIFERATION	http://www.broadinstitute.org/gsea/msigdb/cards/POSITIVE_REGULATION_OF_EPITHELIAL_CELL_PROLIFERATION	10	0.8815	0.1186	0.5238	4	6	0.4	0.6	EGFR	EPGN	ERBB2	FGF10	LAMA1	LAMB1	LAMC1	NME1	NME2	TGFA
ER_TO_GOLGI_VESICLE_MEDIATED_TRANSPORT	http://www.broadinstitute.org/gsea/msigdb/cards/ER_TO_GOLGI_VESICLE_MEDIATED_TRANSPORT	18	0.9241	0.076	0.6983	5	13	0.277778	0.722222	BET1	COG3	ERGIC1	ERGIC2	ERGIC3	GOSR2	LMAN1	LMAN2L	NRBP1	RAB2A	SEC22A	SEC22B	SEC22C	STX18	TMX1	USE1	YKT6	ZW10
HISTONE_MODIFICATION	http://www.broadinstitute.org/gsea/msigdb/cards/HISTONE_MODIFICATION	21	0.0145	0.9856	0.9261	12	9	0.571429	0.428571	CARM1	CREBBP	EHMT1	HDAC10	HDAC11	HDAC6	HUWE1	KAT5	KAT6A	KAT6B	KAT8	KDM4A	MAP3K12	NSD1	PHB	PPARGC1A	PRMT7	PRMT8	RBM14	RPS6KA5	SET	SIRT2	UBE2N	WHSC1L1
TRANSCRIPTION	http://www.broadinstitute.org/gsea/msigdb/cards/TRANSCRIPTION	693	0.4628	0.5373	0.3181	307	386	0.443001	0.556999	ABCA2	ABL1	ABRA	ABT1	ACVR1	ACVR1B	ACVR2B	ACVRL1	ADRM1	AFAP1L2	AFF4	AHR	ALX1	ANG	APBB1	APBB2	APEX1	APOBEC3F	APOBEC3G	ARHGAP35	ARHGEF10L	ARHGEF11	ARID1A	ARID4A	ARID5A	ARID5B	ARNT2	ARNTL	ASH1L	ASH2L	ATF4	ATF5	ATF6	ATF6B	ATF7	ATF7IP	ATOH1	ATP8B1	ATRX	ATXN1
POSITIVE_REGULATION_OF_CELLULAR_METABOLIC_PROCESS	http://www.broadinstitute.org/gsea/msigdb/cards/POSITIVE_REGULATION_OF_CELLULAR_METABOLIC_PROCESS	210	0.7918	0.2083	0.6264	89	121	0.42381	0.57619	ABCA1	ACVR1	ACVRL1	AFAP1L2	AKTIP	ANG	APOA2	ARF6	ARHGEF10L	ARHGEF11	ARID1A	ARNT2	ARNTL	ARPP19	ATF4	ATF6	ATF7IP	ATG7	AURKAIP1	AZU1	BCL10	BCL3	BMP4	BMP6	BMP7	BOLL	BPTF	BRCA1	CAMKK2	CARD14	CCND1	CCND2	CCND3	CCNH	CD276	CD28	CD80	CD81	CDC42EP2	CDC42EP5
LEARNING_AND_OR_MEMORY	http://www.broadinstitute.org/gsea/msigdb/cards/LEARNING_AND_OR_MEMORY	14	0.2914	0.7088	0.7353	6	8	0.428571	0.571429	ACSL4	ADCY8	APOE	CRH	CRHBP	DLG4	FYN	GALR2	GALR3	IL1RAPL1	KLK8	NF1	S100B	VLDLR
S_PHASE_OF_MITOTIC_CELL_CYCLE	http://www.broadinstitute.org/gsea/msigdb/cards/S_PHASE_OF_MITOTIC_CELL_CYCLE	10	0.7439	0.2562	0.9011	3	7	0.3	0.7	ABL1	APBB1	APBB2	CDK2AP1	CHMP1A	DDX11	MYO16	POLA1	POLD1	RCC1
POSITIVE_REGULATION_OF_BIOLOGICAL_PROCESS	http://www.broadinstitute.org/gsea/msigdb/cards/POSITIVE_REGULATION_OF_BIOLOGICAL_PROCESS	667	0.9615	0.0386	0.2828	277	390	0.415292	0.584708	ABCA1	ABL1	ABRA	ACHE	ACIN1	ACTN4	ACVR1	ACVR1B	ACVR2A	ACVR2B	ACVRL1	ADAMTSL4	ADIG	ADORA1	ADRA1D	ADRA2A	ADRB2	ADRB3	AFAP1L2	AGGF1	AHSG	AIFM1	AIFM2	AIFM3	AKTIP	ALOX12	ALOX15B	AMIGO1	AMOT	ANG	ANGPTL3	ANGPTL4	APOA2	APOA5	APOE	APOL3	ARAP1	ARF6	ARHGEF10L	ARHGEF11
RESPONSE_TO_EXTERNAL_STIMULUS	http://www.broadinstitute.org/gsea/msigdb/cards/RESPONSE_TO_EXTERNAL_STIMULUS	286	0.3929	0.6072	0.1739	132	154	0.461538	0.538462	ABCA4	ABCF1	ACHE	ACVRL1	ADM	ADORA1	ADORA2A	ADORA3	AFAP1L2	AGER	AHSG	AIF1	AIMP1	ALB	ALOX15	ALOX5AP	ANXA1	AOAH	AOC3	AOX1	APCS	APOA5	APOL3	ASNS	BLNK	C2	C3AR1	C4BPB	C5	C5AR1	CACNA1F	CARTPT	CCBP2	CCKAR	CCL1	CCL11	CCL13	CCL15	CCL16	CCL17
MITOTIC_SPINDLE_ORGANIZATION_AND_BIOGENESIS	http://www.broadinstitute.org/gsea/msigdb/cards/MITOTIC_SPINDLE_ORGANIZATION_AND_BIOGENESIS	10	0.8765	0.1236	0.1991	3	7	0.3	0.7	KIF11	KIF23	PRC1	RAN	RCC1	SMC1A	SMC3	STMN1	SUN2	TTK
AMINE_METABOLIC_PROCESS	http://www.broadinstitute.org/gsea/msigdb/cards/AMINE_METABOLIC_PROCESS	135	0.7056	0.2945	0.0591	52	83	0.385185	0.614815	AARS	ADI1	AIMP1	ALDH18A1	ALDH4A1	ALDH5A1	ALDH6A1	AMT	AOC3	ARG1	ASL	ASMTL	ASPA	ASRGL1	ATF4	B3GALT6	B3GNT8	B4GALNT2	B4GALT7	BAAT	BBOX1	BCAT1	BCKDHA	BCKDHB	BCKDK	CDO1	CHIA	CHIT1	CHST1	CHST11	CHST12	CHST13	CHST2	CHST3	CHST4	CHST5	CHST6	CHST7	CLN6	COLQ
INACTIVATION_OF_MAPK_ACTIVITY	http://www.broadinstitute.org/gsea/msigdb/cards/INACTIVATION_OF_MAPK_ACTIVITY	14	0.0873	0.9128	0.0452	9	5	0.642857	0.357143	DUSP16	DUSP2	DUSP22	DUSP6	DUSP8	DUSP9	GPS1	GPS2	LAX1	MBIP	RGS3	RGS4	SPRED1	SPRED2
CERAMIDE_METABOLIC_PROCESS	http://www.broadinstitute.org/gsea/msigdb/cards/CERAMIDE_METABOLIC_PROCESS	9	0.6889	0.3112	0.9023	3	6	0.333333	0.666667	ASAH1	ASAH2	CERK	CERS1	CERS5	CLN3	CLN6	NEU3	NSMAF	SGPL1	UGCG
WOUND_HEALING	http://www.broadinstitute.org/gsea/msigdb/cards/WOUND_HEALING	51	0.9554	0.0447	0.1488	20	31	0.392157	0.607843	ACVRL1	ADORA2A	APOA5	C4BPB	CD36	CD40LG	CD59	DCBLD2	ENTPD1	EREG	F10	F12	F13A1	F13B	F2	F2R	F2RL2	F2RL3	F5	F7	F8	F9	GGCX	GNA12	GNAQ	GP1BA	GP9	HNF4A	ITGA2	ITGB3	KLK8	KNG1	L3MBTL4	LMAN1	MAGI2-IT1	MIA3	MMRN1	NF1	PABPC4	PF4
REGULATION_OF_NEUROGENESIS	http://www.broadinstitute.org/gsea/msigdb/cards/REGULATION_OF_NEUROGENESIS	14	0.6815	0.3186	0.704	5	9	0.357143	0.642857	AMIGO1	APOE	KLK8	LRRC4C	MAPT	NF1	NPTN	ROBO1	ROBO2	RTN4	SERPINF1	SLIT2	THY1	YWHAH
TRANSCRIPTION_INITIATION_FROM_RNA_POLYMERASE_II_PROMOTER	http://www.broadinstitute.org/gsea/msigdb/cards/TRANSCRIPTION_INITIATION_FROM_RNA_POLYMERASE_II_PROMOTER	29	0.9751	0.025	0.5232	5	24	0.172414	0.827586	CDK7	CDK9	E2F2	E2F3	GTF2E1	GTF2E2	GTF2F1	GTF2F2	GTF2I	MAZ	MED1	MED12	MED13	MED14	MED16	MED17	MED23	MED24	MED26	MED27	MED30	MED4	MED7	NCOA6	PPARGC1A	TAF2	TAF5	TBP	THRAP3
CARBOHYDRATE_METABOLIC_PROCESS	http://www.broadinstitute.org/gsea/msigdb/cards/CARBOHYDRATE_METABOLIC_PROCESS	168	0.8668	0.1333	0.3564	64	104	0.380952	0.619048	A4GNT	ACLY	ACN9	ACO1	ACO2	ACOT4	ADRB3	AKR1A1	AKR1B1	AKR7A2	ALDH2	ALDOA	ALDOB	ALDOC	ALG1	AMY1B	ARPP19	ATF4	B3GALT6	B3GAT1	B3GAT2	B3GNT8	B4GALNT1	B4GALNT2	B4GALT1	B4GALT7	BRS3	CHIA	CHIT1	CHST1	CHST11	CHST12	CHST13	CHST14	CHST15	CHST2	CHST3	CHST4	CHST5	CHST6
COAGULATION	http://www.broadinstitute.org/gsea/msigdb/cards/COAGULATION	41	0.8911	0.109	0.4146	17	24	0.414634	0.585366	ADORA2A	C4BPB	CD36	CD40LG	CD59	ENTPD1	F10	F12	F13A1	F13B	F2	F2R	F2RL2	F2RL3	F5	F7	F8	F9	GGCX	GNA12	GNAQ	GP1BA	GP9	HNF4A	HS3ST5	ITGA2	ITGB3	KNG1	L3MBTL4	LMAN1	MAGI2-IT1	MMRN1	PABPC4	PF4	PLAT	PLG	PROC	PROS1	SERPINE1	TFPI
BODY_FLUID_SECRETION	http://www.broadinstitute.org/gsea/msigdb/cards/BODY_FLUID_SECRETION	10	0.3878	0.6123	0.8378	4	6	0.4	0.6	CEL	COPA	GUCA1B	KNG1	NPPB	NPR1	SLC22A2	SLC22A4	SLC34A1	VIP
MACROMOLECULAR_COMPLEX_DISASSEMBLY	http://www.broadinstitute.org/gsea/msigdb/cards/MACROMOLECULAR_COMPLEX_DISASSEMBLY	15	0.0377	0.9624	0.4944	8	7	0.533333	0.466667	ETF1	HMGA1	HRSP12	IRAK3	MAZ	MTERF	MTIF3	MTRF1	NRG1	SET	SMARCE1	SUPT16H	TNP1	TTF2	UPF1
RESPONSE_TO_UV	http://www.broadinstitute.org/gsea/msigdb/cards/RESPONSE_TO_UV	26	0.1234	0.8767	0.8666	16	10	0.615385	0.384615	BCL3	BRSK1	CDKN2D	DDB2	ELANE	ERCC2	ERCC3	ERCC4	ERCC5	ERCC6	ERCC8	FEN1	GPX1	GTF2H2	IL12A	IL12B	IVL	MAPK8	MC1R	POLD1	RELA	REV1	RPAIN	SCARA3	SERPINB13	UBE4B
RESPIRATORY_GASEOUS_EXCHANGE	http://www.broadinstitute.org/gsea/msigdb/cards/RESPIRATORY_GASEOUS_EXCHANGE	13	0.8494	0.1507	0.897	4	9	0.307692	0.692308	BPGM	CFTR	COX11	COX15	COX5B	CSF2RB	CYSLTR1	EDNRA	ELN	HNMT	PPBPL2	SFTPB	TMPRSS11D	UCP3
NEGATIVE_REGULATION_OF_BINDING	http://www.broadinstitute.org/gsea/msigdb/cards/NEGATIVE_REGULATION_OF_BINDING	17	0.9686	0.0315	0.5115	3	14	0.176471	0.823529	CDKN2A	CEBPG	COMMD7	EGLN1	FLNA	FOXP3	GTPBP4	ID1	ID2	ID3	MDFI	NARFL	NLRP3	PEX14	PYDC1	RSF1	SIGIRR	SUMO1
NEGATIVE_REGULATION_OF_METABOLIC_PROCESS	http://www.broadinstitute.org/gsea/msigdb/cards/NEGATIVE_REGULATION_OF_METABOLIC_PROCESS	234	0.5086	0.4915	0.1987	105	129	0.448718	0.551282	APBB1	APC	APOA2	ARHGAP35	ARHGEF2	ARID4A	ARID5A	ARID5B	ATF7IP	ATP8B1	ATR	ATXN1	BACE2	BCL3	BCL6	BCLAF1	BCOR	BMP2	BPTF	BRCA1	CALCA	CAPG	CBY1	CDA	CDC42	CDC45	CDC6	CDKN1A	CDKN1B	CDKN2A	CDKN2B	CDKN2C	CDKN2D	CDT1	CENPF	CHMP1A	CIDEA	CIR1	CLASP1	COMMD7
PHOSPHOLIPID_METABOLIC_PROCESS	http://www.broadinstitute.org/gsea/msigdb/cards/PHOSPHOLIPID_METABOLIC_PROCESS	72	0.3304	0.6697	0.1304	38	34	0.527778	0.472222	AGPAT1	AGPAT2	APOA1	APOC2	CD81	CETP	CHPT1	CLN3	CLN8	DGKE	DPM1	DPM2	DPM3	ENPP7	ETNK1	FADS1	GPAA1	GPX4	IMPA1	IP6K1	IP6K2	IP6K3	LCAT	LGALS13	LPCAT1	LPL	PCYT1B	PCYT2	PEMT	PGS1	PI4K2A	PI4KA	PI4KB	PIGA	PIGB	PIGC	PIGF	PIGG	PIGH	PIGK
RESPONSE_TO_IONIZING_RADIATION	http://www.broadinstitute.org/gsea/msigdb/cards/RESPONSE_TO_IONIZING_RADIATION	10	0.7134	0.2867	0.8188	3	7	0.3	0.7	ATM	BRCC3	BRSK1	IKBIP	LIG4	NHEJ1	PML	TOPBP1	XRCC4	XRRA1
POSITIVE_REGULATION_OF_JNK_ACTIVITY	http://www.broadinstitute.org/gsea/msigdb/cards/POSITIVE_REGULATION_OF_JNK_ACTIVITY	16	0.8203	0.1798	0.7115	5	11	0.3125	0.6875	DAXX	DBNL	KIAA1804	MAP3K10	MAP3K11	MAP3K2	MAP3K5	MAP3K6	MAP3K9	MAP4K1	MAP4K5	MDFI	MDFIC	PAK1	PKN1	PTPLAD1	TLR6	ZAK
REGULATION_OF_JAK_STAT_CASCADE	http://www.broadinstitute.org/gsea/msigdb/cards/REGULATION_OF_JAK_STAT_CASCADE	11	0.8425	0.1576	0.843	2	9	0.181818	0.818182	CLCF1	HCLS1	HGS	IL12A	IL20	IL22RA2	IL29	IL31RA	LYN	NF2	PIGU	SOCS1
TRANSITION_METAL_ION_TRANSPORT	http://www.broadinstitute.org/gsea/msigdb/cards/TRANSITION_METAL_ION_TRANSPORT	12	0.9399	0.0602	0.1461	5	7	0.416667	0.583333	ATOX1	ATP7A	ATP7B	CCS	COX17	HFE	SLC11A2	SLC30A5	SLC31A1	SLC31A2	SLC39A2	SLC40A1
NEUROGENESIS	http://www.broadinstitute.org/gsea/msigdb/cards/NEUROGENESIS	89	0.331	0.6691	0.42	39	50	0.438202	0.561798	AGRN	ALS2	AMIGO1	APOE	ARTN	ATP2B2	AZU1	BAI1	BAIAP2	BRSK2	BTG4	CDK5	CDK5R1	CDK6	CIT	CLN5	CNTN4	CYFIP1	DPYSL5	DTX1	EIF2B1	EIF2B2	EIF2B3	EIF2B4	EIF2B5	FARP2	FEZ1	FEZ2	GDNF	GHRL	GLI2	KAL1	KCNIP2	KLK8	KRT2	LAMB1	LDB1	LMX1B	LRRC4C	LST1
RESPONSE_TO_RADIATION	http://www.broadinstitute.org/gsea/msigdb/cards/RESPONSE_TO_RADIATION	59	0.6702	0.3299	0.827	28	31	0.474576	0.525424	ABCA4	ATM	BCL3	BRCC3	BRSK1	CACNA1F	CCL11	CDKN2D	CLOCK	COPS3	DDB2	DYNLRB1	ELANE	ERCC2	ERCC3	ERCC4	ERCC5	ERCC6	ERCC8	FECH	FEN1	GPX1	GRK1	GRM6	GTF2H2	IKBIP	IL12A	IL12B	IVL	LIG4	MAPK8	MC1R	NF1	NHEJ1	NR2E3	OPN1SW	OPN4	PDC	PDE6B	PITPNM1
REGULATION_OF_CELL_CELL_ADHESION	http://www.broadinstitute.org/gsea/msigdb/cards/REGULATION_OF_CELL_CELL_ADHESION	9	0.834	0.1661	0.2356	3	6	0.333333	0.666667	ACVRL1	B4GALNT2	CD47	CDKN2A	CX3CL1	GTPBP4	NF2	PTEN	RASA1	SIRPG
POSITIVE_REGULATION_OF_CELL_MIGRATION	http://www.broadinstitute.org/gsea/msigdb/cards/POSITIVE_REGULATION_OF_CELL_MIGRATION	10	0.454	0.5462	0.3236	5	5	0.5	0.5	AMOT	ANGPTL3	BCAR1	CDH13	EGFR	LAMB1	MIA3	SPHK1	TDGF1	TRIP6
GLAND_DEVELOPMENT	http://www.broadinstitute.org/gsea/msigdb/cards/GLAND_DEVELOPMENT	13	0.0635	0.9367	0.1049	8	5	0.615385	0.384615	ELF3	ERBB2	FOXE1	GCM2	GLI2	MDK	NF1	NOTCH4	NR0B1	SHH	TBX1	TBX3	TDGF1
REGULATION_OF_CYTOSKELETON_ORGANIZATION_AND_BIOGENESIS	http://www.broadinstitute.org/gsea/msigdb/cards/REGULATION_OF_CYTOSKELETON_ORGANIZATION_AND_BIOGENESIS	28	0.8898	0.1103	0.44	10	18	0.357143	0.642857	APC	ARAP1	ARF6	ARHGEF10L	ARHGEF2	CAPG	CCDC88A	CDC42EP2	CDC42EP5	CEP250	CLASP1	CLASP2	CRIPAK	CXCL12	GSN	KATNB1	LATS1	LIMA1	MAPRE1	MAPT	MID1IP1	NCK1	NCK2	NEBL	NEXN	NF2	RASA1	SORBS3	TMSB4Y	TSC1
CHEMICAL_HOMEOSTASIS	http://www.broadinstitute.org/gsea/msigdb/cards/CHEMICAL_HOMEOSTASIS	142	0.9183	0.0819	0.0156	60	82	0.422535	0.577465	ABCA1	ABCA2	ABCG1	AGTR1	AIFM3	AKR1C1	ANGPTL3	APOA1	APOA2	APOA4	APOA5	APOE	APP	ATOX1	ATP1A1	ATP1A2	ATP1A3	ATP1A4	ATP2C1	ATP6V1B1	ATP7A	ATP7B	AVPR1A	AVPR1B	BAK1	BAX	BCL2	BCL2L1	BDKRB1	BDKRB2	BNIP3	BUD31	C3AR1	C5AR1	CACNA1A	CACNA1C	CALCA	CALCB	CALR	CARTPT
REGULATION_OF_METABOLIC_PROCESS	http://www.broadinstitute.org/gsea/msigdb/cards/REGULATION_OF_METABOLIC_PROCESS	734	0.5672	0.4329	0.1027	322	412	0.438692	0.561308	ABCA1	ABCA2	ABL1	ABRA	ACVR1	ACVR1B	ACVR2B	ACVRL1	AFAP1L2	AHR	AKTIP	ANG	ANGPTL3	APBB1	APBB2	APC	APOA2	APOA5	ARF6	ARHGAP35	ARHGEF10L	ARHGEF11	ARHGEF2	ARID1A	ARID4A	ARID5A	ARID5B	ARNT2	ARNTL	ARPP19	ATF4	ATF5	ATF6	ATF7	ATF7IP	ATG7	ATP6AP2	ATP8B1	ATR	ATRX
OVULATION_CYCLE	http://www.broadinstitute.org/gsea/msigdb/cards/OVULATION_CYCLE	11	0.7861	0.214	0.2409	4	7	0.363636	0.636364	BMPR1B	EIF2B2	EIF2B4	EIF2B5	EREG	FOXL2	SOD1	SPRR2A	SPRR2B	SPRR2C	SPRR2D	SPRR2E	SPRR2F	SPRR2G
MEIOTIC_RECOMBINATION	http://www.broadinstitute.org/gsea/msigdb/cards/MEIOTIC_RECOMBINATION	15	0.9752	0.0249	0.3799	5	10	0.333333	0.666667	ATM	CHEK1	DMC1	LIG3	MRE11A	MSH4	MSH5	RAD21	RAD50	RAD51	RAD51B	RAD51D	RAD52	RAD54B	REC8	SPO11	SYCP1
PROTEIN_HOMOOLIGOMERIZATION	http://www.broadinstitute.org/gsea/msigdb/cards/PROTEIN_HOMOOLIGOMERIZATION	19	0.5226	0.4775	0.6715	10	9	0.526316	0.473684	ACTN2	AKR1C1	ALDH5A1	ATPIF1	BAX	BCL10	CCDC88C	CDA	DGKD	EIF2AK3	GOPC	GPX3	HPRT1	MUC20	PEX14	RAD51	SCUBE1	SCUBE3	STOM	SYT1	TP63	VWF
CYTOKINE_AND_CHEMOKINE_MEDIATED_SIGNALING_PATHWAY	http://www.broadinstitute.org/gsea/msigdb/cards/CYTOKINE_AND_CHEMOKINE_MEDIATED_SIGNALING_PATHWAY	19	0.9596	0.0405	0.1999	6	13	0.315789	0.684211	C16ORF5	CCR2	CD24	COMMD7	CX3CL1	DUOX1	DUOX2	EREG	IFNK	IL2RB	IL31RA	IRAK3	NUP85	PF4	PTPRC	PYCARD	PYDC1	RELA	SIGIRR	SOCS1	SOCS5	TNFRSF1A	ZNF675
HEART_DEVELOPMENT	http://www.broadinstitute.org/gsea/msigdb/cards/HEART_DEVELOPMENT	37	0.3227	0.6774	0.0465	20	17	0.540541	0.459459	ADAP2	ALPK3	BMP10	BMP2	CASQ2	CBY1	CITED2	DVL1	DVL3	ECE2	ERBB2	FBN1	FGF12	GATA4	GLI2	HAND1	HAND2	IRX4	MKKS	MYBPC3	MYH11	MYH6	MYH7	NCOA6	NF1	NKX2-6	PLCE1	POU6F1	SHH	SHOX2	SRI	TAZ	TBX1	TBX5	TDGF1	TGFB2	VANGL2
CELLULAR_LOCALIZATION	http://www.broadinstitute.org/gsea/msigdb/cards/CELLULAR_LOCALIZATION	356	0.7422	0.2579	0.6334	152	204	0.426966	0.573034	ABCA1	ABCA2	ABCG1	ACHE	ADRB2	AGFG1	AGXT	AKAP3	AKT1	ALB	ANG	ANKRD27	ANP32A	AP1G1	AP1M2	AP3B1	AP3B2	AP3D1	AP3M1	AP3S2	APBA1	APOA1	APOA2	APOE	APPBP2	ARCN1	ARFGAP3	ARFGEF1	ARFGEF2	ARFIP1	ARL4D	ARSB	ATG4A	ATG4B	ATG4C	ATG4D	ATP2C1	ATXN1	BACE2	BAIAP3
DEVELOPMENTAL_GROWTH	http://www.broadinstitute.org/gsea/msigdb/cards/DEVELOPMENTAL_GROWTH	11	0.9139	0.0862	0.0116	3	8	0.272727	0.727273	APOA5	BMPR1B	COL4A4	DMBX1	EREG	GLI2	KLK8	RTN4RL1	RTN4RL2	SPINK5	UBB
POSITIVE_REGULATION_OF_CELL_ADHESION	http://www.broadinstitute.org/gsea/msigdb/cards/POSITIVE_REGULATION_OF_CELL_ADHESION	11	0.0006	0.9995	0.3977	8	3	0.727273	0.272727	ALOX12	AZU1	CD47	CDH13	CDK6	CX3CL1	IL12A	IL12B	PRSS2	SAA1	SIRPG	TGM2	TSC1
POSITIVE_REGULATION_OF_TRANSFERASE_ACTIVITY	http://www.broadinstitute.org/gsea/msigdb/cards/POSITIVE_REGULATION_OF_TRANSFERASE_ACTIVITY	81	0.8974	0.1027	0.1055	33	48	0.407407	0.592593	ADORA2B	ADRA2A	ADRA2C	ADRB2	ALS2	ANG	AZU1	C5	C5AR1	CARD10	CARTPT	CCDC88A	CCND1	CCND2	CCND3	CD24	CD4	CD81	CHRM1	CHRNA7	CXCR4	DAXX	DBNL	EDN2	EGF	EGFR	EPGN	ERBB2	EREG	ERN1	FGF2	FPR1	GADD45B	GADD45G	GAP43	GHRL	GNG3	GRM4	IRAK1	KIAA1804
SPHINGOID_METABOLIC_PROCESS	http://www.broadinstitute.org/gsea/msigdb/cards/SPHINGOID_METABOLIC_PROCESS	10	0.6932	0.3069	0.9625	3	7	0.3	0.7	ASAH1	ASAH2	CERK	CERS1	CERS5	CLN3	CLN6	NEU3	NSMAF	SGPL1	SPHK1	UGCG
MAPKKK_CASCADE_GO_0000165	http://www.broadinstitute.org/gsea/msigdb/cards/MAPKKK_CASCADE_GO_0000165	97	0.3692	0.6309	0.2641	48	49	0.494845	0.505155	ADORA2B	ADRA2A	ADRA2C	ADRB2	ADRB3	AMBP	ATP6AP2	C5	C5AR1	CAMKK2	CARD9	CARTPT	CCM2	CD24	CD27	CD81	CHRNA7	CRKL	CXCR4	DAXX	DBNL	DUSP10	DUSP16	DUSP2	DUSP22	DUSP4	DUSP6	DUSP8	DUSP9	EDA2R	EGF	EPGN	FGF13	FGF2	FGFR1	FGFR3	FPR1	GADD45B	GADD45G	GHRL
CELL_CYCLE_ARREST_GO_0007050	http://www.broadinstitute.org/gsea/msigdb/cards/CELL_CYCLE_ARREST_GO_0007050	52	0.9775	0.0226	0.3323	15	37	0.288462	0.711538	AIF1	APBB1	APBB2	APC	BTG4	CDC123	CDKN1B	CDKN1C	CDKN2A	CDKN2B	CDKN2C	CDKN2D	CDKN3	CUL1	CUL2	CUL3	CUL4A	CUL5	EIF4G2	ERN1	FOXO4	GADD45A	GAS1	GAS7	IFNW1	IL8	ING4	INHA	INHBA	JMY	KAT2B	KHDRBS1	MAP2K6	MAPK12	MFN2	MLF1	MYC	NBN	NOTCH2	PA2G4
ANDROGEN_RECEPTOR_SIGNALING_PATHWAY	http://www.broadinstitute.org/gsea/msigdb/cards/ANDROGEN_RECEPTOR_SIGNALING_PATHWAY	12	0.4652	0.535	0.9754	4	8	0.333333	0.666667	ARID1A	DAXX	MED1	MED12	MED13	MED14	MED16	MED17	MED24	MED30	MED4	THRAP3
MITOSIS	http://www.broadinstitute.org/gsea/msigdb/cards/MITOSIS	81	0.8686	0.1315	0.2124	24	57	0.296296	0.703704	AKAP8	ANAPC10	ANAPC11	ANAPC4	ANAPC5	ANLN	ATM	AURKA	BIRC5	BRSK1	BUB1	BUB1B	CCNA2	CD28	CDC16	CDC23	CDC25B	CDC25C	CDC27	CDCA5	CDK13	CDKN2B	CENPE	CETN1	CHFR	CHMP1A	CIT	CLIP1	DCTN2	DCTN3	DDX11	EGF	EPGN	EREG	ESPL1	GML	KIF11	KIF15	KIF22	KIF25
PIGMENT_BIOSYNTHETIC_PROCESS	http://www.broadinstitute.org/gsea/msigdb/cards/PIGMENT_BIOSYNTHETIC_PROCESS	17	0.7014	0.2987	0.0068	8	9	0.470588	0.529412	ALAD	ALAS1	ALAS2	AP3D1	COX10	COX15	CPOX	DCT	FECH	GMPS	GPR143	NFE2L1	OCA2	PAICS	PPOX	TSPO	TYR
PIGMENT_METABOLIC_PROCESS	http://www.broadinstitute.org/gsea/msigdb/cards/PIGMENT_METABOLIC_PROCESS	18	0.7173	0.2828	0.0175	8	10	0.444444	0.555556	ALAD	ALAS1	ALAS2	AP3D1	BLVRA	COX10	COX15	CPOX	DCT	FECH	GMPS	GPR143	NFE2L1	OCA2	PAICS	PPOX	TSPO	TYR
REGULATION_OF_JNK_ACTIVITY	http://www.broadinstitute.org/gsea/msigdb/cards/REGULATION_OF_JNK_ACTIVITY	18	0.6877	0.3124	0.6258	7	11	0.388889	0.611111	DAXX	DBNL	HIPK3	KIAA1804	MAP3K10	MAP3K11	MAP3K2	MAP3K5	MAP3K6	MAP3K9	MAP4K1	MAP4K5	MDFI	MDFIC	PAK1	PDCD4	PKN1	PTPLAD1	TLR6	ZAK
CELL_CYCLE_GO_0007049	http://www.broadinstitute.org/gsea/msigdb/cards/CELL_CYCLE_GO_0007049	299	0.9556	0.0445	0.0877	100	199	0.334448	0.665552	ABL1	ACVR1	ACVR1B	AFAP1L2	AHR	AIF1	AKAP8	ALOX15B	ANAPC10	ANAPC11	ANAPC2	ANAPC4	ANAPC5	ANLN	APBB1	APBB2	APC	ARAP1	ASNS	ATM	ATR	ATRIP	AURKA	BCAT1	BCCIP	BIRC5	BMP2	BMP4	BMP7	BOLL	BRCA2	BRSK1	BTG3	BTG4	BUB1	BUB1B	C13ORF15	CCNA1	CCNA2	CCND1
ER_NUCLEAR_SIGNALING_PATHWAY	http://www.broadinstitute.org/gsea/msigdb/cards/ER_NUCLEAR_SIGNALING_PATHWAY	13	0.0811	0.919	0.6139	8	5	0.615385	0.384615	AMFR	ARHGEF10L	ATF6	CRIPAK	DERL1	DERL2	DERL3	EIF2AK3	ERN1	GSK3B	PAK1	SCAP	SELS	TP53	VAPB	VCP
ION_HOMEOSTASIS	http://www.broadinstitute.org/gsea/msigdb/cards/ION_HOMEOSTASIS	118	0.932	0.0681	0.0131	50	68	0.423729	0.576271	AGTR1	AIFM3	APP	ATOX1	ATP1A1	ATP1A2	ATP1A3	ATP1A4	ATP2C1	ATP6V1B1	ATP7A	ATP7B	AVPR1A	AVPR1B	BAK1	BAX	BCL2	BCL2L1	BDKRB1	BDKRB2	BNIP3	BUD31	C3AR1	C5AR1	CACNA1A	CACNA1C	CALCA	CALCB	CALR	CASR	CCKAR	CCKBR	CCL1	CCL11	CCL13	CCL14	CCL15	CCL19	CCL2	CCL23
DNA_MODIFICATION	http://www.broadinstitute.org/gsea/msigdb/cards/DNA_MODIFICATION	11	0.8779	0.1223	0.64	3	8	0.272727	0.727273	ATF7IP	ATRX	DMAP1	DNMT1	DNMT3A	DNMT3B	FOS	GATAD2A	HELLS	PICK1	PNP
REGULATION_OF_TRANSPORT	http://www.broadinstitute.org/gsea/msigdb/cards/REGULATION_OF_TRANSPORT	63	0.5785	0.4216	0.1145	31	32	0.492063	0.507937	ABCA2	AHSG	AP2S1	APOA4	ARF6	AZU1	BARD1	BCL3	CACNB4	CARTPT	CBL	CDH1	CDH13	CRYAA	CRYAB	FAF1	FAM3D	FLNA	GATA2	GCK	GDNF	GHRH	GHRL	GSK3B	ITLN1	KCNMB4	KHDRBS1	LDLRAP1	MDFI	MXI1	NCBP2	NF1	NFKBIE	NFKBIL1	NLRP12	NLRP3	NUDT4	ORAI1	PACSIN3	PEA15
RECEPTOR_MEDIATED_ENDOCYTOSIS	http://www.broadinstitute.org/gsea/msigdb/cards/RECEPTOR_MEDIATED_ENDOCYTOSIS	32	0.9038	0.0963	0.3703	14	18	0.4375	0.5625	ADRB2	ADRB3	AP1S1	ARF6	ARHGAP27	ASGR1	CBL	CLN3	CLTCL1	DNM1	FOLR1	HFE	IGF2R	LDLRAP1	LRP1B	LRP2	LRP3	M6PR	MRC1	MSR1	PDLIM7	PI4KB	PICALM	PPT1	RABEPK	RAC1	RAMP2	RAMP3	SCARF1	SFTPD	SORL1	STAB1	STAB2
POSITIVE_REGULATION_OF_ANGIOGENESIS	http://www.broadinstitute.org/gsea/msigdb/cards/POSITIVE_REGULATION_OF_ANGIOGENESIS	10	0.6717	0.3285	0.9563	3	7	0.3	0.7	AGGF1	AMOT	ANGPTL3	ANGPTL4	BTG1	CHRNA7	RHOB	RUNX1	SPHK1	TNFSF12
NOTCH_SIGNALING_PATHWAY	http://www.broadinstitute.org/gsea/msigdb/cards/NOTCH_SIGNALING_PATHWAY	11	0.9045	0.0956	0.3376	5	6	0.454545	0.545455	ADAM10	APH1A	DTX1	MAML1	MAML2	MAML3	NCSTN	NOTCH1	PSEN1	PSEN2	PSENEN	TP63
CATION_TRANSPORT	http://www.broadinstitute.org/gsea/msigdb/cards/CATION_TRANSPORT	141	0.3909	0.6092	0.6267	67	74	0.475177	0.524823	ABCC8	ABCC9	ATOX1	ATP1A4	ATP2A1	ATP2A3	ATP2C1	ATP6AP1	ATP6V0B	ATP6V0C	ATP6V0E1	ATP6V1C1	ATP6V1E1	ATP6V1F	ATP7A	ATP7B	C16ORF7	CACNA1D	CACNA2D1	CACNB3	CACNB4	CCL8	CCS	CHP	CHRNA7	CHRNB1	COX17	CSN2	HCN2	HCN4	HFE	HVCN1	KCNA1	KCNA10	KCNA2	KCNA3	KCNA4	KCNA5	KCNA6	KCNAB1
NEURON_DIFFERENTIATION	http://www.broadinstitute.org/gsea/msigdb/cards/NEURON_DIFFERENTIATION	73	0.1386	0.8616	0.4356	35	38	0.479452	0.520548	AGRN	ALS2	AMIGO1	APOE	ATP2B2	BAI1	BAIAP2	BRSK2	BTG4	CDK5	CDK5R1	CNTN4	CYFIP1	DPYSL5	DTX1	FARP2	FEZ1	FEZ2	GDNF	GHRL	GLI2	KAL1	KCNIP2	KLK8	LAMB1	LDB1	LMX1B	LRRC4C	LST1	MAP1S	MAPT	MDGA1	MDGA2	NLGN1	NRCAM	NRP1	NRP2	NRTN	NRXN1	NRXN3
REGULATION_OF_LYMPHOCYTE_ACTIVATION	http://www.broadinstitute.org/gsea/msigdb/cards/REGULATION_OF_LYMPHOCYTE_ACTIVATION	31	0.0291	0.971	0.25	19	12	0.612903	0.387097	CD24	CD276	CD28	CD3E	CD47	EBI3	GLMN	ICOSLG	IL12A	IL12B	IL18	IL21	IL27	IL4	IL7	INHA	INHBA	LAT	LAX1	LCK	LST1	NCK1	NCK2	PTPRC	SART1	SFTPD	SIRPG	SIT1	SLA2	SOCS5	SPINK5	TGFB1	THY1	TNFSF13	ZAP70
ENDOTHELIAL_CELL_MIGRATION	http://www.broadinstitute.org/gsea/msigdb/cards/ENDOTHELIAL_CELL_MIGRATION	9	0.1696	0.8306	0.0988	6	3	0.666667	0.333333	AMOT	CALCA	CDH13	MYH9	NF1	PLG	PRSS3	S100A2	S100P	SCG2	TNFSF12
NEURON_DEVELOPMENT	http://www.broadinstitute.org/gsea/msigdb/cards/NEURON_DEVELOPMENT	58	0.5683	0.4318	0.5259	24	34	0.413793	0.586207	AGRN	ALS2	AMIGO1	APOE	BAI1	BAIAP2	CDK5	CDK5R1	CNTN4	CYFIP1	DPYSL5	FARP2	FEZ1	FEZ2	GDNF	GHRL	GLI2	KAL1	KCNIP2	KLK8	LAMB1	LRRC4C	LST1	MAP1S	MAPT	NRCAM	NRP1	NRP2	NRTN	NRXN1	NRXN3	NTNG1	NTNG2	OPHN1	OTX2	PARD3	PARD6B	PAX2	PICK1	POU4F1
ACTIN_FILAMENT_BUNDLE_FORMATION	http://www.broadinstitute.org/gsea/msigdb/cards/ACTIN_FILAMENT_BUNDLE_FORMATION	12	0.6118	0.3883	0.6039	4	8	0.333333	0.666667	ARAP1	ARHGEF10L	EPB49	EZR	FSCN1	FSCN2	LIMA1	NF2	SHROOM1	SHROOM2	SORBS1	SORBS3	TSC1
REGULATION_OF_NUCLEOBASENUCLEOSIDENUCLEOTIDE_AND_NUCLEIC_ACID_METABOLIC_PROCESS	http://www.broadinstitute.org/gsea/msigdb/cards/REGULATION_OF_NUCLEOBASENUCLEOSIDENUCLEOTIDE_AND_NUCLEIC_ACID_METABOLIC_PROCESS	562	0.4056	0.5945	0.1156	250	312	0.44484	0.55516	ABCA1	ABCA2	ABL1	ABRA	ACVR1	ACVR1B	ACVR2B	ACVRL1	AFAP1L2	AHR	APBB1	APBB2	ARHGAP35	ARHGEF10L	ARHGEF11	ARID1A	ARID4A	ARID5A	ARID5B	ARNT2	ARNTL	ATF4	ATF5	ATF6	ATF7	ATF7IP	ATP8B1	ATR	ATRX	ATXN1	BCL10	BCL3	BCL6	BCLAF1	BCOR	BLZF1	BMP2	BMP6	BMP7	BPTF
AROMATIC_COMPOUND_METABOLIC_PROCESS	http://www.broadinstitute.org/gsea/msigdb/cards/AROMATIC_COMPOUND_METABOLIC_PROCESS	25	0.3612	0.6389	0.3873	11	14	0.44	0.56	ALDH1L1	ALDH5A1	ALDH6A1	ASMTL	CDA	DCT	FAH	FTCD	GMPS	GSTZ1	HGD	HPD	HPRT1	IDO1	MAT2B	MOCOS	MOCS2	MTHFD2	PAICS	PRPS1	PTS	QDPR	SNCAIP	SPR	SULT1B1	TGFB2	TYR
NEGATIVE_REGULATION_OF_TRANSLATION	http://www.broadinstitute.org/gsea/msigdb/cards/NEGATIVE_REGULATION_OF_TRANSLATION	23	0.3486	0.6515	0.5663	12	11	0.521739	0.478261	APBB1	BCL3	EIF2AK1	EIF2AK3	EIF4A3	ELANE	FOXP3	FURIN	GHRL	GHSR	IL10	IL6	INHA	INHBA	INHBB	NDUFA13	NLRP12	PAIP2	PAIP2B	PRG3	SFTPD	SIGIRR	TSC1
PERIPHERAL_NERVOUS_SYSTEM_DEVELOPMENT	http://www.broadinstitute.org/gsea/msigdb/cards/PERIPHERAL_NERVOUS_SYSTEM_DEVELOPMENT	11	0.0738	0.9263	0.0156	7	4	0.636364	0.363636	ACCN1	ALDH3A2	BAI1	EGR2	GFRA3	GSTM3	NEUROG3	NF1	PMP22	SERPINI1	SOD1	UGT8
REGULATION_OF_GTPASE_ACTIVITY	http://www.broadinstitute.org/gsea/msigdb/cards/REGULATION_OF_GTPASE_ACTIVITY	15	0.4267	0.5734	0.4313	7	8	0.466667	0.533333	ADAP1	ALS2	ARAP1	ARHGAP27	FGD1	FGD2	FGD4	FGD5	FGD6	NF1	RAB3GAP1	RAB3GAP2	RALBP1	THY1	TSC1
SISTER_CHROMATID_SEGREGATION	http://www.broadinstitute.org/gsea/msigdb/cards/SISTER_CHROMATID_SEGREGATION	16	0.9517	0.0484	0.3654	3	13	0.1875	0.8125	CDC23	CDCA5	CENPE	CHMP1A	DDX11	ESPL1	KIF25	LATS1	NCAPH	NDC80	NUSAP1	PAM	PDS5B	SMC1A	SMC4	ZW10	ZWINT
FATTY_ACID_METABOLIC_PROCESS	http://www.broadinstitute.org/gsea/msigdb/cards/FATTY_ACID_METABOLIC_PROCESS	53	0.9459	0.0542	0.194	16	37	0.301887	0.698113	ABCD2	ACADM	ACADS	ACADSB	ACADVL	ACOT1	ACOT12	ACOT2	ACOT4	ACOT9	ACOX3	ADIPOR1	ADIPOR2	AKR1C2	AKR1C3	ALDH5A1	ALOX12	ALOX15B	BDH2	BRCA1	CD74	CPT1A	CPT1B	CROT	CYP2J2	CYP4A11	CYP4F2	CYP4F3	CYP4F8	DEGS1	ECH1	ECHS1	ECI2	FAAH	FADS1	FADS2	GLYAT	GNPAT	HACL1	HADHB
NEUROTRANSMITTER_SECRETION	http://www.broadinstitute.org/gsea/msigdb/cards/NEUROTRANSMITTER_SECRETION	13	0.2103	0.7898	0.46	7	6	0.538462	0.461538	BAIAP3	CARTPT	GRM4	HRH3	KCNMB4	NLGN1	RAB3A	RIMS1	2015-09-05	SNAPIN	SNCAIP	SYN3	SYT1
TRICARBOXYLIC_ACID_CYCLE_INTERMEDIATE_METABOLIC_PROCESS	http://www.broadinstitute.org/gsea/msigdb/cards/TRICARBOXYLIC_ACID_CYCLE_INTERMEDIATE_METABOLIC_PROCESS	10	0.4232	0.5769	0.839	4	6	0.4	0.6	ACLY	ACO1	ACO2	ACOT4	FH	GAD1	GAD2	IDH1	IDH3B	ME1	ME3
NEGATIVE_REGULATION_OF_MYELOID_CELL_DIFFERENTIATION	http://www.broadinstitute.org/gsea/msigdb/cards/NEGATIVE_REGULATION_OF_MYELOID_CELL_DIFFERENTIATION	9	0.0374	0.9627	0.3605	6	3	0.666667	0.333333	CALCA	CARTPT	IL4	INHA	INHBA	LDB1	MAFB	PF4	ZBTB16	ZNF675
CENTROSOME_CYCLE	http://www.broadinstitute.org/gsea/msigdb/cards/CENTROSOME_CYCLE	10	0.4096	0.5905	0.6585	4	6	0.4	0.6	BRCA2	CCP110	CEP250	CETN1	CETN3	CNTROB	NDE1	NPM1	SAC3D1	SASS6	TUBE1
POLYSACCHARIDE_METABOLIC_PROCESS	http://www.broadinstitute.org/gsea/msigdb/cards/POLYSACCHARIDE_METABOLIC_PROCESS	17	0.8685	0.1316	0.2591	6	11	0.352941	0.647059	ALG1	B3GNT8	CHIA	CHIT1	CHST1	CHST7	CSGALNACT1	CSGALNACT2	DYRK2	EPM2A	GAA	GCK	GSK3B	GYG2	GYS2	MGAM	PYGB	PYGM
ORGANELLE_LOCALIZATION	http://www.broadinstitute.org/gsea/msigdb/cards/ORGANELLE_LOCALIZATION	24	0.5464	0.4537	0.6236	9	15	0.375	0.625	ALB	AP1M2	BIRC5	CDC23	CDCA5	CENPE	CENPF	HOOK3	LRMP	MFN2	MSTO1	MYO1A	NIN	NLGN1	NUSAP1	PAFAH1B1	PEX1	2015-09-05	SHROOM2	SNAP23	SNAP29	STX5	SUN2	TMED10	YKT6
ACTIN_FILAMENT_BASED_MOVEMENT	http://www.broadinstitute.org/gsea/msigdb/cards/ACTIN_FILAMENT_BASED_MOVEMENT	10	0.1363	0.8638	0.544	7	3	0.7	0.3	MYH10	MYH6	MYH7	MYH9	MYL6	MYL6B	MYO1E	MYO6	MYO9B	TNNT2
NEGATIVE_REGULATION_OF_TRANSCRIPTION_FACTOR_ACTIVITY	http://www.broadinstitute.org/gsea/msigdb/cards/NEGATIVE_REGULATION_OF_TRANSCRIPTION_FACTOR_ACTIVITY	14	0.9852	0.015	0.3092	2	12	0.142857	0.857143	CDKN2A	CEBPG	COMMD7	EGLN1	FLNA	FOXP3	ID1	ID2	ID3	NARFL	NLRP3	PEX14	PYDC1	SIGIRR	SUMO1
HETEROCYCLE_METABOLIC_PROCESS	http://www.broadinstitute.org/gsea/msigdb/cards/HETEROCYCLE_METABOLIC_PROCESS	24	0.4124	0.5877	0.0106	11	13	0.458333	0.541667	ALAD	ALAS1	ALAS2	ALDH1L1	ALDH6A1	ASMTL	BLVRA	CDA	COX10	COX15	CPOX	FECH	FTCD	GMPS	HPRT1	IDO1	MAT2B	MTHFD2	NFE2L1	P4HB	PAICS	PPOX	PRG3	PRPS1	TSPO	UGT1A1	UROS
RIBOSOME_BIOGENESIS_AND_ASSEMBLY	http://www.broadinstitute.org/gsea/msigdb/cards/RIBOSOME_BIOGENESIS_AND_ASSEMBLY	18	0.6496	0.3505	0.8909	5	13	0.277778	0.722222	DIS3	DKC1	EIF2A	EXOSC2	EXOSC3	EXOSC7	FBL	GEMIN4	NHP2	NOLC1	NOP14	NOP56	NOP58	NPM1	POP4	RPS14	RRP9	SDAD1
ACUTE_INFLAMMATORY_RESPONSE	http://www.broadinstitute.org/gsea/msigdb/cards/ACUTE_INFLAMMATORY_RESPONSE	11	0.7384	0.2617	0.7979	3	8	0.272727	0.727273	AHSG	APCS	C2	CEBPB	CFHR1	KRT1	LBP	MBL2	ORM1	ORM2	SIGIRR
TRIACYLGLYCEROL_METABOLIC_PROCESS	http://www.broadinstitute.org/gsea/msigdb/cards/TRIACYLGLYCEROL_METABOLIC_PROCESS	9	0.6475	0.3526	0.8474	3	6	0.333333	0.666667	AGPAT6	APOA5	APOC2	APOC3	CETP	DGAT1	DGAT2	LPL	PNLIPRP2	PNPLA3
PHOSPHOINOSITIDE_METABOLIC_PROCESS	http://www.broadinstitute.org/gsea/msigdb/cards/PHOSPHOINOSITIDE_METABOLIC_PROCESS	31	0.0199	0.9802	0.2546	21	10	0.677419	0.322581	CD81	DPM1	DPM2	DPM3	GPAA1	IMPA1	IP6K1	IP6K2	IP6K3	PI4K2A	PI4KA	PI4KB	PIGA	PIGB	PIGC	PIGF	PIGG	PIGH	PIGK	PIGO	PIGS	PIGT	PIGU	PIGV	PIGY	PIGZ	PIK3C2A	PIK3R1	PITPNM3	PTEN	SMG1
POSITIVE_REGULATION_OF_PROTEIN_METABOLIC_PROCESS	http://www.broadinstitute.org/gsea/msigdb/cards/POSITIVE_REGULATION_OF_PROTEIN_METABOLIC_PROCESS	71	0.708	0.2921	0.7227	30	41	0.422535	0.577465	AKTIP	APOA2	ARF6	ATG7	AURKAIP1	AZU1	BCL10	BCL3	BMP4	BOLL	BRCA1	CARD14	CCND1	CCND2	CCND3	CD276	CD28	CD80	CD81	CDC42EP2	CDC42EP5	CEBPG	CLCF1	CLN6	DAZ1	DAZL	EBI3	EGLN2	EIF2B5	EIF5A	ELANE	EREG	FAF1	GLMN	HCLS1	IL12A	IL12B	IL20	IL27	IL29
CYTOSKELETON_ORGANIZATION_AND_BIOGENESIS	http://www.broadinstitute.org/gsea/msigdb/cards/CYTOSKELETON_ORGANIZATION_AND_BIOGENESIS	198	0.4565	0.5436	0.5156	89	109	0.449495	0.550505	ABI2	ABL1	ACTA1	ADRA2A	AMOT	ANG	ANK3	ANLN	AP1M2	APBA1	APC	APOE	ARAP1	ARAP3	ARF6	ARFIP2	ARHGAP10	ARHGAP4	ARHGDIB	ARHGEF10L	ARHGEF17	ARHGEF2	ARPC1A	ARPC4	ARPC5	ATP2C1	BCAR1	CAPG	CCDC88A	CCL3	CDC42	CDC42BPA	CDC42BPB	CDC42BPG	CDC42EP2	CDC42EP5	CENPJ	CEP250	CFL1	CKAP5
CDC42_PROTEIN_SIGNAL_TRANSDUCTION	http://www.broadinstitute.org/gsea/msigdb/cards/CDC42_PROTEIN_SIGNAL_TRANSDUCTION	12	0.4439	0.5562	0.3482	6	6	0.5	0.5	ABCA1	APOA1	APOC3	APOE	ARAP1	ARHGAP27	FGD1	FGD2	FGD4	FGD5	FGD6	RALBP1
RESPONSE_TO_HORMONE_STIMULUS	http://www.broadinstitute.org/gsea/msigdb/cards/RESPONSE_TO_HORMONE_STIMULUS	31	0.5632	0.4369	0.0458	14	17	0.451613	0.548387	ABCA2	ADIPOR1	ADIPOR2	ANG	BRCA1	BRCA2	CALCR	CD24	CRIPAK	EIF2B1	EIF2B2	EIF2B3	EIF2B4	EIF2B5	FOXC2	GATA3	GCLC	GHRL	GHSR	GSTM3	HCLS1	KRT19	LATS1	LATS2	LYN	ME1	NCOA6	PCSK9	PDCD7	RBM14	RERG	STEAP2	TSC1
MRNA_METABOLIC_PROCESS	http://www.broadinstitute.org/gsea/msigdb/cards/MRNA_METABOLIC_PROCESS	80	0.4263	0.5738	0.7285	36	44	0.45	0.55	AUH	CDK11A	CDK11B	CELF1	CPSF1	CPSF3	CPSF6	CRNKL1	CSTF1	CSTF2	CSTF3	CWC15	DDX20	DDX39A	DHX15	DHX38	EFTUD2	ELAVL4	GEMIN2	GEMIN5	GEMIN6	GEMIN7	GEMIN8	GRSF1	GSPT1	HNRNPA0	HNRNPR	HSPA1B	KHDRBS1	KHSRP	KIN	LSM1	LSM3	LSM5	NCBP1	NONO	NUDT21	PABPC1	PAIP1	PHF5A
PROTEIN_MODIFICATION_PROCESS	http://www.broadinstitute.org/gsea/msigdb/cards/PROTEIN_MODIFICATION_PROCESS	610	0.3703	0.6298	0.8796	289	321	0.47377	0.52623	A4GNT	ABI1	ABI2	ABI3	ABL1	ABL2	ACVR1	ACVR1B	ACVRL1	ADAM10	ADAMTS13	ADPRH	AGA	AGER	AIPL1	AKT1	AKT2	AKT3	AKTIP	ALG1	ALG12	ALG2	ALG5	ALG6	ALG8	ALK	AMFR	ANAPC11	ANXA1	APH1A	APH1B	ARAF	ART1	ART3	ATG12	ATG3	ATG7	AURKA	AURKC	B3GALNT1
PROTEIN_AMINO_ACID_PHOSPHORYLATION	http://www.broadinstitute.org/gsea/msigdb/cards/PROTEIN_AMINO_ACID_PHOSPHORYLATION	266	0.3919	0.6082	0.9135	125	141	0.469925	0.530075	ABI1	ABI2	ABI3	ABL1	ABL2	ACVR1	ACVR1B	ACVRL1	ADAM10	AGER	AKT1	AKT3	AKTIP	AURKA	AURKC	BCR	BMP4	BMPR1A	BMPR1B	BMX	BRAF	BRSK1	BRSK2	BTK	CAMK1	CAMK2A	CAMK2B	CAMK4	CAMKK2	CARD14	CBLC	CCDC88A	CCDC88C	CCL11	CCL2	CCND1	CCND2	CCND3	CCNT1	CD80
NEGATIVE_REGULATION_OF_TRANSFERASE_ACTIVITY	http://www.broadinstitute.org/gsea/msigdb/cards/NEGATIVE_REGULATION_OF_TRANSFERASE_ACTIVITY	33	0.0251	0.975	0.0173	18	15	0.545455	0.454545	APC	CBLC	CDK5RAP1	CDKN2A	CRIPAK	DUSP16	DUSP2	DUSP22	DUSP6	DUSP8	DUSP9	GPS1	GPS2	HEXIM1	HEXIM2	HIPK3	LATS1	LATS2	LAX1	MBIP	NF1	PAK2	PDCD4	PIF1	PTPRC	PYDC1	RB1	RGS3	RGS4	SFN	SPRED1	SPRED2	TARBP2	THY1	TRIB3
AMYLOID_PRECURSOR_PROTEIN_METABOLIC_PROCESS	http://www.broadinstitute.org/gsea/msigdb/cards/AMYLOID_PRECURSOR_PROTEIN_METABOLIC_PROCESS	10	0.7587	0.2415	0.5122	4	6	0.4	0.6	ABCG1	ACHE	APH1A	BACE2	CLN3	NCSTN	NECAB3	PSEN1	PSEN2	PSENEN
MEMBRANE_FUSION	http://www.broadinstitute.org/gsea/msigdb/cards/MEMBRANE_FUSION	28	0.3933	0.6068	0.7232	14	14	0.5	0.5	ADAM12	ADAM2	ATG7	BNIP1	CACNA1H	CD9	CRISP1	EEA1	GCA	GOSR2	IZUMO1	KCNH1	LRMP	NAPA	NAPG	NPLOC4	OTOF	RABEP1	RABIF	SNAP23	SNAP29	STAP1	STX11	STX6	VAMP3	VAPA	VPS4B	VTI1B
NITROGEN_COMPOUND_BIOSYNTHETIC_PROCESS	http://www.broadinstitute.org/gsea/msigdb/cards/NITROGEN_COMPOUND_BIOSYNTHETIC_PROCESS	23	0.6752	0.3249	0.1029	10	13	0.434783	0.565217	AKT1	ALDH18A1	ASMTL	BBOX1	BCAT1	CDO1	DDAH2	EGFR	ETNK1	GCH1	GCHFR	GLA	HSP90AA1	HSP90AB1	MAT2B	NOS2P1	NQO1	OAZ1	PAH	PLOD1	PRG3	PYCR1	SLC5A7	SPR	SULT1A2	TGFB2
APOPTOTIC_PROGRAM	http://www.broadinstitute.org/gsea/msigdb/cards/APOPTOTIC_PROGRAM	57	0.3849	0.6152	0.8188	30	27	0.526316	0.473684	ACIN1	AIFM1	AIFM3	APAF1	BAD	BAK1	BAX	BBC3	BCL2L1	BCL2L10	BID	BIK	BNIP3	C16ORF5	CASP2	CASP3	CASP7	CASP8	CASP8AP2	CASP9	CDKN2A	CECR2	CIDEA	COL4A3	CYCS	DEDD2	DFFA	DFFB	DIABLO	DNM1L	F2	F2R	FOXL2	GPX1	GZMA	GZMB	HIP1	IFI6	IFNB1	IFT57
INNATE_IMMUNE_RESPONSE	http://www.broadinstitute.org/gsea/msigdb/cards/INNATE_IMMUNE_RESPONSE	17	0.7236	0.2765	0.8035	7	10	0.411765	0.588235	APOA4	APOBEC3F	APOBEC3G	BCL10	CADM1	CD1D	CEBPG	COLEC12	CRTAM	DEFB1	DEFB118	DEFB127	DMBT1	EREG	IFNK	IL12A	IL12B	KRT1	MBL2	NCR1	PYDC1	SFTPD	TLR8
POSITIVE_REGULATION_OF_CELL_CYCLE	http://www.broadinstitute.org/gsea/msigdb/cards/POSITIVE_REGULATION_OF_CELL_CYCLE	16	0.8914	0.1087	0.1597	6	10	0.375	0.625	ASNS	BIRC5	CCND1	CCND2	CCND3	CD28	CITED2	EGF	EPGN	EREG	HCFC1	NUSAP1	SPHK1	TBX3	TGFA	TGFB2
NEGATIVE_REGULATION_OF_SIGNAL_TRANSDUCTION	http://www.broadinstitute.org/gsea/msigdb/cards/NEGATIVE_REGULATION_OF_SIGNAL_TRANSDUCTION	35	0.8647	0.1354	0.0194	14	21	0.4	0.6	ACVR1	ADRB2	ADRB3	AMBP	ARAP3	BRAP	CARD8	CBLC	CBY1	CIDEA	EID2	FRZB	HGS	MDFI	MFN2	NF1	NF2	NLK	NLRP12	OTUD7B	PEG10	PTEN	PTPRC	RHOH	SIGIRR	SLA2	SMURF1	SNX6	SOCS1	SOST	TAOK3	TAX1BP3	THY1	TNFAIP3	TSC1	VWC2	ZNF675
CHROMOSOME_ORGANIZATION_AND_BIOGENESIS	http://www.broadinstitute.org/gsea/msigdb/cards/CHROMOSOME_ORGANIZATION_AND_BIOGENESIS	117	0.3421	0.658	0.7963	52	65	0.444444	0.555556	ACD	ACIN1	ACTL6A	AIFM2	ARID1A	ASF1A	BNIP3	BPTF	CARM1	CDC23	CDCA5	CENPE	CENPH	CHAF1A	CHAF1B	CHMP1A	CREBBP	DDX11	DFFB	DKC1	EHMT1	ERCC1	ERCC4	ESPL1	EZH2	H1FNT	HDAC1	HDAC10	HDAC11	HDAC2	HDAC3	HDAC4	HDAC5	HDAC6	HDAC7	HDAC8	HELLS	HIRIP3	HMGA1	HMGA2
CELL_PROJECTION_BIOGENESIS	http://www.broadinstitute.org/gsea/msigdb/cards/CELL_PROJECTION_BIOGENESIS	24	0.7666	0.2335	0.2068	9	15	0.375	0.625	ACTN2	ARAP1	ARFIP2	CCDC88A	CD2AP	CDC42	CDC42EP1	CDC42EP2	CDC42EP4	CDC42EP5	CDH13	CYFIP1	DNAI2	FGD1	FGD2	FGD4	FGD5	FGD6	OPHN1	PCNT	RAC1	RAC3	THBS4	VANGL2	VCL
REGULATION_OF_NEURON_APOPTOSIS	http://www.broadinstitute.org/gsea/msigdb/cards/REGULATION_OF_NEURON_APOPTOSIS	12	0.1167	0.8834	0.0943	7	5	0.583333	0.416667	AKT1S1	BAX	CDK5	CDK5R1	GDNF	GRM4	NF1	PCSK9	PPT1	RASA1	SOD1	TGFB2
RNA_SPLICING	http://www.broadinstitute.org/gsea/msigdb/cards/RNA_SPLICING	88	0.5863	0.4138	0.3919	38	50	0.431818	0.568182	BCAS2	CDC40	CELF1	CRNKL1	CWC15	DBR1	DDX20	DDX23	DDX39A	DHX16	DHX38	DHX8	EFTUD2	GEMIN2	GEMIN5	GEMIN6	GEMIN7	GEMIN8	HNRNPC	HNRNPF	HNRNPH3	IVNS1ABP	KHSRP	LSM1	LSM4	LSM6	LUC7L3	NCBP1	NCBP2	NOL3	NONO	NOVA1	PHF5A	PPAN	PPARGC1A	PPIG	PRPF18	PRPF3	PRPF31	PRPF4B
COFACTOR_BIOSYNTHETIC_PROCESS	http://www.broadinstitute.org/gsea/msigdb/cards/COFACTOR_BIOSYNTHETIC_PROCESS	21	0.8084	0.1917	0.0435	8	13	0.380952	0.619048	ALAD	ALAS1	ALAS2	COASY	COQ2	COQ3	COQ7	COX10	COX15	CPOX	FECH	GCLC	GCLM	ME1	MOCS2	NFE2L1	PDSS1	PDSS2	PPOX	TSPO	UROS
LYMPHOCYTE_ACTIVATION	http://www.broadinstitute.org/gsea/msigdb/cards/LYMPHOCYTE_ACTIVATION	55	0.0185	0.9816	0.5911	31	24	0.563636	0.436364	CADM1	CD1D	CD2	CD24	CD276	CD28	CD3D	CD3E	CD4	CD40LG	CD47	CD7	CD79A	CEBPG	CLEC7A	CRTAM	EBI3	ELF4	FOXP3	GLMN	HDAC4	HDAC5	HDAC7	HDAC9	HELLS	ICOSLG	IL12A	IL12B	IL18	IL2	IL21	IL27	IL4	IL7	INHA	INHBA	INS	JAG2	LAT	LAT2
POSITIVE_REGULATION_OF_PROTEIN_MODIFICATION_PROCESS	http://www.broadinstitute.org/gsea/msigdb/cards/POSITIVE_REGULATION_OF_PROTEIN_MODIFICATION_PROCESS	28	0.2399	0.7602	0.8639	13	15	0.464286	0.535714	AKTIP	ATG7	BCL10	BMP4	BRCA1	CARD14	CCND1	CCND2	CCND3	CD80	CD81	CLCF1	HCLS1	IL12A	IL20	IL29	IL3	IL31RA	IL5	ITLN1	LYN	PPARGC1A	PPP2R4	STUB1	TDGF1	TGFB1	TNK2	UBE2D1	UBE2N
REGULATION_OF_RNA_METABOLIC_PROCESS	http://www.broadinstitute.org/gsea/msigdb/cards/REGULATION_OF_RNA_METABOLIC_PROCESS	427	0.4435	0.5566	0.3665	190	237	0.444965	0.555035	ABCA2	ABL1	AFAP1L2	AHR	ARHGEF10L	ARHGEF11	ARID1A	ARID4A	ARID5A	ARID5B	ARNTL	ATF4	ATF5	ATF6	ATF7	ATF7IP	ATRX	BCL10	BCL6	BCOR	BLZF1	BMP2	BMP6	BPTF	BRCA1	BRD7	BRD8	BRIP1	BUD31	C19ORF2	CALR	CARM1	CBY1	CCNH	CDK11A	CDK11B	CDK7	CEBPG	CHD1	CHD2
CATION_HOMEOSTASIS	http://www.broadinstitute.org/gsea/msigdb/cards/CATION_HOMEOSTASIS	99	0.7759	0.2242	0.0298	46	53	0.464646	0.535354	AGTR1	APP	ATOX1	ATP1A1	ATP1A2	ATP1A3	ATP1A4	ATP2C1	ATP6V1B1	ATP7A	ATP7B	AVPR1A	AVPR1B	BCL2	BDKRB1	BDKRB2	BUD31	C3AR1	C5AR1	CACNA1A	CACNA1C	CALCA	CALCB	CALR	CASR	CCKAR	CCKBR	CCL1	CCL11	CCL13	CCL14	CCL15	CCL19	CCL2	CCL23	CCL3	CCL5	CCL7	CCR1	CCR2
CHROMATIN_MODIFICATION	http://www.broadinstitute.org/gsea/msigdb/cards/CHROMATIN_MODIFICATION	51	0.0936	0.9065	0.996	25	26	0.490196	0.509804	ACTL6A	ARID1A	BNIP3	BPTF	CARM1	CREBBP	EHMT1	HDAC1	HDAC10	HDAC11	HDAC2	HDAC3	HDAC4	HDAC5	HDAC6	HDAC7	HDAC8	HELLS	HMGA1	HUWE1	INO80	KAT2A	KAT5	KAT6A	KAT6B	KAT8	KDM4A	MAP3K12	NASP	NPM2	NSD1	PBRM1	PHB	PPARGC1A	PRMT7	PRMT8	RBBP4	RBM14	RPS6KA5	RSF1
RESPONSE_TO_WOUNDING	http://www.broadinstitute.org/gsea/msigdb/cards/RESPONSE_TO_WOUNDING	175	0.9348	0.0653	0.2199	68	107	0.388571	0.611429	ABCF1	ACHE	ACVRL1	ADM	ADORA1	ADORA2A	ADORA3	AFAP1L2	AGER	AHSG	AIF1	AIMP1	ALOX15	ALOX5AP	ANXA1	AOAH	AOC3	AOX1	APCS	APOA5	APOL3	BLNK	C2	C3AR1	C4BPB	C5	CCL11	CCL13	CCL20	CCL21	CCL22	CCL23	CCL24	CCL26	CCL3	CCL3L3	CCL4	CCL5	CCR1	CCR2
DETECTION_OF_BIOTIC_STIMULUS	http://www.broadinstitute.org/gsea/msigdb/cards/DETECTION_OF_BIOTIC_STIMULUS	9	0.2492	0.7509	0.4652	4	5	0.444444	0.555556	CD1D	CRTAM	NLRC4	NLRP3	NOD1	NOD2	PGLYRP1	PGLYRP2	PGLYRP3	PGLYRP4
TRANSCRIPTION_FROM_RNA_POLYMERASE_III_PROMOTER	http://www.broadinstitute.org/gsea/msigdb/cards/TRANSCRIPTION_FROM_RNA_POLYMERASE_III_PROMOTER	16	0.354	0.6461	0.8356	7	9	0.4375	0.5625	BRCA1	BRF1	GTF3A	GTF3C4	IVNS1ABP	POLR2K	POLR2L	POLR3C	POLR3G	POLR3H	POLR3K	SNAPC2	SNAPC3	SNAPC4	SNAPC5	TROVE2	ZNF143	ZNF345	ZNF76
NEGATIVE_REGULATION_OF_CATALYTIC_ACTIVITY	http://www.broadinstitute.org/gsea/msigdb/cards/NEGATIVE_REGULATION_OF_CATALYTIC_ACTIVITY	65	0.0028	0.9973	0.3213	37	28	0.569231	0.430769	ADRA2A	ANGPTL3	ANGPTL4	APC	APOA2	ATPIF1	BIRC5	CAND1	CBLC	CCR2	CDK5RAP1	CDKN2A	CDKN2D	CRIPAK	DHCR24	DNAJB6	DRD5	DUSP16	DUSP2	DUSP22	DUSP6	DUSP8	DUSP9	EDNRB	FBXO5	GABBR1	GABBR2	GALR1	GALR3	GLA	GNAI2	GNAI3	GPS1	GPS2	GPX1	GRM2	GRM3	GRM4	GRM7	GRM8
TISSUE_REMODELING	http://www.broadinstitute.org/gsea/msigdb/cards/TISSUE_REMODELING	27	0.9481	0.052	0.0593	8	19	0.296296	0.703704	ACHE	ACVR1	AHSG	ANKH	ATP6V0A4	ATP6V1B1	BMP4	CALCA	CARTPT	CASR	CDK6	COL13A1	DMP1	DSPP	ELF3	GLI1	GLI2	IL7	KL	MC4R	MGP	NF1	OSTF1	RUNX2	SPARC	SRGN	STATH	TPP1	TWIST2	ZNF675
NEGATIVE_REGULATION_OF_RESPONSE_TO_STIMULUS	http://www.broadinstitute.org/gsea/msigdb/cards/NEGATIVE_REGULATION_OF_RESPONSE_TO_STIMULUS	11	0.8168	0.1833	0.1907	3	8	0.272727	0.727273	CARTPT	CHRNA7	FOXP3	GHRL	GHSR	KLK8	LEP	PTPRC	SPINK5	TARBP2	TGFB2
SPHINGOLIPID_BIOSYNTHETIC_PROCESS	http://www.broadinstitute.org/gsea/msigdb/cards/SPHINGOLIPID_BIOSYNTHETIC_PROCESS	8	0.4651	0.535	0.2945	4	4	0.5	0.5	CERS1	CERS5	LARGE	SGMS1	SGMS2	ST6GALNAC6	ST8SIA1	ST8SIA3	ST8SIA5	UGCG
ESTABLISHMENT_AND_OR_MAINTENANCE_OF_CHROMATIN_ARCHITECTURE	http://www.broadinstitute.org/gsea/msigdb/cards/ESTABLISHMENT_AND_OR_MAINTENANCE_OF_CHROMATIN_ARCHITECTURE	72	0.0445	0.9556	0.9838	36	36	0.5	0.5	ACTL6A	ARID1A	ASF1A	BNIP3	BPTF	CARM1	CHAF1A	CHAF1B	CREBBP	EHMT1	EZH2	H1FNT	HDAC1	HDAC10	HDAC11	HDAC2	HDAC3	HDAC4	HDAC5	HDAC6	HDAC7	HDAC8	HELLS	HIRIP3	HMGA1	HMGA2	HMGB1	HUWE1	INO80	KAT2A	KAT5	KAT6A	KAT6B	KAT8	KDM4A	MAP3K12	MTA2	NAP1L1	NAP1L2	NAP1L3
NEGATIVE_REGULATION_OF_DEVELOPMENTAL_PROCESS	http://www.broadinstitute.org/gsea/msigdb/cards/NEGATIVE_REGULATION_OF_DEVELOPMENTAL_PROCESS	188	0.862	0.1381	0.2687	75	113	0.398936	0.601064	AATF	ACVR1	AHSG	AKT1S1	ALB	ALOX12	AMIGO2	ANGPTL4	ANXA1	ANXA4	ANXA5	API5	ARHGDIA	ASNS	AVEN	BAG1	BAG4	BARD1	BAX	BCL10	BCL2	BCL2A1	BCL2L1	BCL2L10	BCL2L2	BCL3	BECN1	BFAR	BIRC3	BIRC5	BIRC6	BMP4	BNIP1	BNIP2	BNIP3	BNIP3L	BRAF	BRE	CALCA	CARTPT
POSITIVE_REGULATION_OF_CELLULAR_PROCESS	http://www.broadinstitute.org/gsea/msigdb/cards/POSITIVE_REGULATION_OF_CELLULAR_PROCESS	631	0.9654	0.0347	0.21	260	371	0.412044	0.587956	ABCA1	ABL1	ABRA	ACIN1	ACTN4	ACVR1	ACVR1B	ACVR2A	ACVR2B	ACVRL1	ADAMTSL4	ADIG	ADORA1	ADRA1D	ADRA2A	ADRB2	ADRB3	AFAP1L2	AGGF1	AHSG	AIFM1	AIFM2	AIFM3	AKTIP	ALOX12	ALOX15B	AMIGO1	AMOT	ANG	ANGPTL3	APOA2	APOE	APOL3	ARAP1	ARF6	ARHGEF10L	ARHGEF11	ARID1A	ARNT2	ARNTL
DNA_DEPENDENT_DNA_REPLICATION	http://www.broadinstitute.org/gsea/msigdb/cards/DNA_DEPENDENT_DNA_REPLICATION	51	0.8766	0.1236	0.2389	13	38	0.254902	0.745098	ABL1	ATR	CCDC88A	CDC45	CDC6	CDK2	CDK2AP1	CDT1	ENPP7	EREG	EXO1	GLI1	GLI2	GMNN	GTPBP4	HMGB2	MCM3	MLH1	MSH2	MSH3	MSH5	MSH6	MUTYH	NBN	NF2	ORC1	ORC2	ORC4	ORC5	PMS1	PMS2	PMS2P1	POLA1	POLB	POLG2	PRIM1	PRIM2	PRKCG	PURA	RAD17
MONOVALENT_INORGANIC_CATION_TRANSPORT	http://www.broadinstitute.org/gsea/msigdb/cards/MONOVALENT_INORGANIC_CATION_TRANSPORT	88	0.1477	0.8524	0.9178	45	43	0.511364	0.488636	ABCC8	ABCC9	ATP1A4	ATP6AP1	ATP6V0B	ATP6V0C	ATP6V0E1	ATP6V1C1	ATP6V1E1	ATP6V1F	C16ORF7	CHP	HVCN1	KCNA1	KCNA10	KCNA2	KCNA3	KCNA4	KCNA5	KCNA6	KCNAB1	KCNAB3	KCNB2	KCNC1	KCNC3	KCNC4	KCND3	KCNE1	KCNE2	KCNF1	KCNG2	KCNH1	KCNH2	KCNH3	KCNH4	KCNIP2	KCNJ1	KCNJ10	KCNJ11	KCNJ12
TRANSCRIPTION_FROM_RNA_POLYMERASE_II_PROMOTER	http://www.broadinstitute.org/gsea/msigdb/cards/TRANSCRIPTION_FROM_RNA_POLYMERASE_II_PROMOTER	422	0.4676	0.5325	0.6237	187	235	0.443128	0.556872	ABCA2	ABL1	ABT1	ADRM1	AFF4	AHR	ALX1	APEX1	ARID4A	ARNTL	ASH1L	ASH2L	ATF4	ATF5	ATF6	ATF7IP	ATOH1	BATF3	BCL6	BLZF1	BMP6	BPTF	BRCA1	BRD7	BRD8	BRIP1	BTF3	BUD31	C19ORF2	CBFB	CCNH	CCNK	CCNT1	CCNT2	CCRN4L	CDK7	CDK9	CDX2	CEBPA	CEBPB
TRANSMEMBRANE_RECEPTOR_PROTEIN_SERINE_THREONINE_KINASE_SIGNALING_PATHWAY	http://www.broadinstitute.org/gsea/msigdb/cards/TRANSMEMBRANE_RECEPTOR_PROTEIN_SERINE_THREONINE_KINASE_SIGNALING_PATHWAY	47	0.7675	0.2326	0.1287	20	27	0.425532	0.574468	ACVR1	ACVR1B	ACVR2A	ACVR2B	ACVRL1	BMPR1A	BMPR2	CDKN1C	CDKN2B	CIDEA	CITED2	EID2	ENG	FMOD	FNTA	FOXH1	GDF10	GDF15	GDF5	GDF9	HIPK2	HPGD	IL17F	INHBA	KLF10	LEFTY1	LEFTY2	LTBP2	MAP3K7	PEG10	RGMB	SMAD1	SMAD2	SMAD3	SMAD4	SMAD5	SMAD7	SMURF1	SNX6	SOST
HUMORAL_IMMUNE_RESPONSE	http://www.broadinstitute.org/gsea/msigdb/cards/HUMORAL_IMMUNE_RESPONSE	30	0.0118	0.9883	0.9224	17	13	0.566667	0.433333	BCL2	BLNK	BST1	BST2	C2	CCL2	CCR6	CD28	CD83	CFHR1	DEFB103A	DMBT1	EBI3	GPI	IL4	IL6	IL7	KRT1	LTF	LY86	MBL2	MNX1	MS4A2	PAX5	PDCD1	POU2AF1	POU2F2	PSMB10	ST6GAL1	TREM1	TREM2	YTHDF2
MALE_GONAD_DEVELOPMENT	http://www.broadinstitute.org/gsea/msigdb/cards/MALE_GONAD_DEVELOPMENT	11	0.2813	0.7188	0.1406	7	4	0.636364	0.363636	ANKRD7	CSDE1	DMRT1	DMRT2	LHB	LHCGR	MEA1	NCOA4	NR5A1	PRKACG	SOX15	SRD5A2
DNA_DAMAGE_RESPONSESIGNAL_TRANSDUCTION_BY_P53_CLASS_MEDIATOR	http://www.broadinstitute.org/gsea/msigdb/cards/DNA_DAMAGE_RESPONSESIGNAL_TRANSDUCTION_BY_P53_CLASS_MEDIATOR	10	0.1586	0.8415	0.3301	5	5	0.5	0.5	BCL3	BRCA1	C16ORF5	DYRK2	EEF1E1	GML	IFI16	MYO6	NBN	PCBP4	PML	TP53	TRIAP1
NUCLEOTIDE_METABOLIC_PROCESS	http://www.broadinstitute.org/gsea/msigdb/cards/NUCLEOTIDE_METABOLIC_PROCESS	39	0.3903	0.6098	0.3171	19	20	0.487179	0.512821	ABCA1	ACLY	ADCY7	ADK	ADM	ADORA2A	ADSS	AK5	AMPD3	C16ORF7	CDA	CMPK1	CTNS	CTPS	DCK	DCTD	ENTPD4	FHIT	FIGNL1	GRM8	GUK1	HPRT1	ME1	NDUFS1	NT5C	NT5M	NUDT4	NUDT5	OLA1	OXER1	PDZD3	PGD	PGLS	PNKP	PPAT	PTH	PTHLH	REXO2	TYMP	TYMS
CELLULAR_CARBOHYDRATE_CATABOLIC_PROCESS	http://www.broadinstitute.org/gsea/msigdb/cards/CELLULAR_CARBOHYDRATE_CATABOLIC_PROCESS	22	0.1667	0.8334	0.7373	12	10	0.545455	0.454545	ALDOA	ALDOB	CHIT1	ECD	GAA	GAPDHS	GBA2	GBA3	GNPDA1	GNS	GUSB	HK1	HYAL4	MGAM	MIOX	PFKFB1	PFKL	PFKM	PGD	PGLS	PYGB	TKTL1	TREH
G_PROTEIN_COUPLED_RECEPTOR_PROTEIN_SIGNALING_PATHWAY	http://www.broadinstitute.org/gsea/msigdb/cards/G_PROTEIN_COUPLED_RECEPTOR_PROTEIN_SIGNALING_PATHWAY	317	0.0004	0.9997	0.4266	175	142	0.55205	0.44795	ABCA1	ACR	ADCY7	ADCYAP1	ADORA2B	ADORA3	ADRA1A	ADRA1B	ADRA1D	ADRA2A	ADRA2B	ADRA2C	ADRB1	ADRB2	ADRB3	AGRN	AGRP	AGTR1	AKAP12	AKT1	ANG	APLNR	APOA1	APOC3	APOE	ARHGEF11	AVPR1A	AVPR1B	AVPR2	AZU1	BCAR1	BDKRB2	BUD31	C3	C3AR1	C5	C5AR1	CALCA	CALCR	CALCRL
AMINE_TRANSPORT	http://www.broadinstitute.org/gsea/msigdb/cards/AMINE_TRANSPORT	38	0.5508	0.4493	0.9227	18	20	0.473684	0.526316	AQP9	ARL6IP5	CLN3	CTNS	GDNF	PDPN	PICK1	PRAF2	SERINC1	SLC16A10	SLC18A1	SLC18A2	SLC18A3	SLC1A1	SLC1A2	SLC1A3	SLC1A4	SLC1A5	SLC1A6	SLC22A3	SLC25A12	SLC25A13	SLC25A15	SLC25A22	SLC38A3	SLC3A1	SLC3A2	SLC43A1	SLC44A1	SLC44A2	SLC6A2	SLC6A3	SLC6A4	SLC6A7	SLC7A10	SLC7A5	SLC7A8	SLC7A9
INTERPHASE_OF_MITOTIC_CELL_CYCLE	http://www.broadinstitute.org/gsea/msigdb/cards/INTERPHASE_OF_MITOTIC_CELL_CYCLE	62	0.9647	0.0354	0.2767	18	44	0.290323	0.709677	ABL1	ACVR1	ACVR1B	ANAPC10	ANAPC4	ANAPC5	APBB1	APBB2	BCAT1	BIRC5	CDC23	CDC25C	CDC6	CDC7	CDCA5	CDK10	CDK2	CDK2AP1	CDK4	CDK6	CDKN1A	CDKN1B	CDKN1C	CDKN2A	CDKN2B	CDKN2C	CDKN2D	CDKN3	CENPF	CHMP1A	CUL1	CUL2	CUL3	CUL4A	CUL5	DBF4	DDX11	E2F1	FOXN3	FOXO4
PROTEIN_TRANSPORT	http://www.broadinstitute.org/gsea/msigdb/cards/PROTEIN_TRANSPORT	152	0.8114	0.1887	0.7071	66	86	0.434211	0.565789	ABCG1	AGXT	AIP	AKT1	ANGPTL3	AP1G1	AP1M2	AP3B1	AP3D1	AP3M1	AP3S2	APBA1	APPBP2	ARCN1	ARFIP1	ATG4A	ATG4B	ATG4C	ATG4D	BARD1	BCL3	BCL6	CALR	CBLB	CD24	CD3G	CD74	CDC37	CDH1	CEP290	CEP57	COG2	COG7	CTSA	DERL1	DERL2	DUSP16	EIF5A	ERP29	F2
TRANSLATION	http://www.broadinstitute.org/gsea/msigdb/cards/TRANSLATION	172	0.8689	0.1312	0.4263	58	114	0.337209	0.662791	AARS	ABCF1	AIMP1	APBB1	APOA2	ASMT	AZU1	BACE2	BCL10	BCL3	BOLL	CD276	CD28	CEBPG	COPS5	DARS	DAZ1	DAZL	DDX25	DHPS	DPH1	EBI3	EEF1A1	EEF2K	EIF1	EIF1AX	EIF1B	EIF2A	EIF2AK1	EIF2AK3	EIF2AK4	EIF2B1	EIF2B2	EIF2B3	EIF2B4	EIF2B5	EIF2C1	EIF2S3	EIF3A	EIF3B
POSITIVE_REGULATION_OF_MAPKKK_CASCADE	http://www.broadinstitute.org/gsea/msigdb/cards/POSITIVE_REGULATION_OF_MAPKKK_CASCADE	11	0.5865	0.4136	0.4312	5	6	0.454545	0.545455	ADRB2	ADRB3	CARD9	CD27	EDA2R	GRM4	HIPK2	TAOK2	TAOK3	TPD52L1	TRAF7
CYTOSKELETON_DEPENDENT_INTRACELLULAR_TRANSPORT	http://www.broadinstitute.org/gsea/msigdb/cards/CYTOSKELETON_DEPENDENT_INTRACELLULAR_TRANSPORT	24	0.0456	0.9545	0.7548	16	8	0.666667	0.333333	APBA1	DYNC1I1	KIF13B	KIF1A	KIF1B	KIF3B	KIF4A	KIF5A	KIF5B	LRPPRC	MAP1S	MYH10	MYH6	MYH7	MYH9	MYL6	MYL6B	MYO1E	MYO6	MYO9B	NEFL	OPA1	RHOT1	RHOT2	TNNT2	UXT
POSITIVE_REGULATION_OF_DNA_BINDING	http://www.broadinstitute.org/gsea/msigdb/cards/POSITIVE_REGULATION_OF_DNA_BINDING	26	0.4687	0.5315	0.4816	11	15	0.423077	0.576923	ABRA	BCL10	CAMK2A	CARD11	CEBPG	EDA	EDA2R	EDF1	EP300	ERC1	IKBKB	JMY	MAP3K13	NFAM1	NLRC3	NME1	NOD2	NPM1	PRDX3	PRKCQ	PYCARD	RELA	TNF	TSSK4	UBE2N	UBE2V1
PHOSPHORYLATION	http://www.broadinstitute.org/gsea/msigdb/cards/PHOSPHORYLATION	298	0.4341	0.566	0.8444	140	158	0.469799	0.530201	ABI1	ABI2	ABI3	ABL1	ABL2	ACVR1	ACVR1B	ACVRL1	ADAM10	AGER	AKT1	AKT3	AKTIP	ANG	AURKA	AURKC	BARD1	BCKDK	BCL10	BCR	BMP4	BMPR1A	BMPR1B	BMX	BRAF	BRSK1	BRSK2	BTK	C16ORF7	CAMK1	CAMK2A	CAMK2B	CAMK4	CAMKK2	CARD14	CBLC	CCDC88A	CCDC88C	CCL11	CCL2
CATABOLIC_PROCESS	http://www.broadinstitute.org/gsea/msigdb/cards/CATABOLIC_PROCESS	211	0.2363	0.7638	0.6807	102	109	0.483412	0.516588	ABCE1	ACADM	ACADS	ACADVL	ACLY	ACO2	ADAMTS13	AIFM1	AKR1D1	ALDH1L1	ALDH4A1	ALDH5A1	ALDOA	ALDOB	AMFR	AMPD3	AMT	ANAPC10	ANAPC2	ANAPC4	ANAPC5	ANGPTL3	APOA4	APOA5	ARG1	ARIH1	ASL	ASPA	ASRGL1	AUH	BAX	BCKDHA	BCKDHB	BCKDK	BDH2	BLVRA	BNIP3	BTRC	CDA	CDC20
PROTEIN_IMPORT_INTO_NUCLEUS_TRANSLOCATION	http://www.broadinstitute.org/gsea/msigdb/cards/PROTEIN_IMPORT_INTO_NUCLEUS_TRANSLOCATION	11	0.6039	0.3965	0.8368	4	7	0.363636	0.636364	AKT1	BCL3	BCL6	CEP57	F2	F2R	GLI3	KPNB1	TNF	TNPO1	ZFYVE9
HORMONE_METABOLIC_PROCESS	http://www.broadinstitute.org/gsea/msigdb/cards/HORMONE_METABOLIC_PROCESS	27	0.1571	0.843	0.3334	16	11	0.592593	0.407407	ADM	AKR1C4	AKR1D1	ALDH8A1	ALDH9A1	ASMTL	BMP6	CHST8	CHST9	CYP11A1	CYP11B2	DHRS2	DHRS3	DHRS9	DIO1	DIO2	ECE2	HSD11B2	HSD17B11	HSD17B6	HSD3B1	RDH11	RDH12	RETSAT	SCG5	SHH	STUB1	SULT1B1	UGT1A1	UGT2B11	UGT2B4	YWHAH
NEGATIVE_REGULATION_OF_BIOLOGICAL_PROCESS	http://www.broadinstitute.org/gsea/msigdb/cards/NEGATIVE_REGULATION_OF_BIOLOGICAL_PROCESS	619	0.9413	0.0588	0.0328	258	361	0.416801	0.583199	AATF	ABI1	ACTN1	ACVR1	ACVR1B	ACVRL1	ADAM10	ADAMTS1	ADAMTS8	ADRA1A	ADRB2	ADRB3	AHSG	AIF1	AIMP1	AKT1S1	ALB	ALOX12	ALOX15B	AMBP	AMIGO2	ANG	ANGPTL4	ANXA1	ANXA4	ANXA5	APBB1	APBB2	APC	API5	APOA1	APOA2	APOBEC3F	APOBEC3G	ARAP1	ARAP3	ARF6	ARHGAP35	ARHGDIA	ARHGDIB
REGULATION_OF_PROTEIN_SECRETION	http://www.broadinstitute.org/gsea/msigdb/cards/REGULATION_OF_PROTEIN_SECRETION	19	0.4243	0.5758	0.8753	9	10	0.473684	0.526316	ACHE	ANG	APOA1	APOA2	ARFIP1	CADM1	CARD8	CIDEA	CRTAM	DNAJC1	DPH3	FOXP3	GLMN	INS	NLRP12	NLRP2	NLRP3	NOD2	PYCARD	PYDC1	SERGEF	SRGN
POSITIVE_REGULATION_OF_SECRETION	http://www.broadinstitute.org/gsea/msigdb/cards/POSITIVE_REGULATION_OF_SECRETION	17	0.2537	0.7464	0.1377	8	9	0.470588	0.529412	ACHE	ANG	CADM1	CARD8	CARTPT	CRTAM	GCK	GHRH	GHRL	GLMN	INHA	INHBA	INHBB	INS	NLRP2	NLRP3	NOD2	PYCARD	PYDC1	SCIN
INTERFERON_GAMMA_BIOSYNTHETIC_PROCESS	http://www.broadinstitute.org/gsea/msigdb/cards/INTERFERON_GAMMA_BIOSYNTHETIC_PROCESS	12	0.2039	0.7963	0.1813	6	6	0.5	0.5	CD276	CEBPG	EBI3	IL12B	IL18	IL27	INHA	INHBA	TLR3	TLR7	TLR8	TLR9
PROTEIN_LOCALIZATION	http://www.broadinstitute.org/gsea/msigdb/cards/PROTEIN_LOCALIZATION	204	0.8397	0.1604	0.6599	90	114	0.441176	0.558824	ABCA1	ABCG1	ACHE	AGXT	AIP	AKAP10	AKT1	ANG	ANGPTL3	AP1G1	AP1M2	AP3B1	AP3D1	AP3M1	AP3S2	APBA1	APOA1	APOA2	APPBP2	ARCN1	ARFGAP3	ARFIP1	ARL4D	ATG4A	ATG4B	ATG4C	ATG4D	BACE2	BARD1	BCL3	BCL6	BIN3	BIRC5	CADM1	CALR	CANX	CARD8	CBLB	CBY1	CD24
CARBOHYDRATE_CATABOLIC_PROCESS	http://www.broadinstitute.org/gsea/msigdb/cards/CARBOHYDRATE_CATABOLIC_PROCESS	23	0.1999	0.8002	0.7134	12	11	0.521739	0.478261	ALDOA	ALDOB	CHIT1	ECD	GAA	GAPDHS	GBA2	GBA3	GNPDA1	GNS	GUSB	HK1	HYAL4	MGAM	MIOX	PFKFB1	PFKL	PFKM	PGD	PGLS	PYGB	SPACA3	TKTL1	TREH
ADENYLATE_CYCLASE_ACTIVATION	http://www.broadinstitute.org/gsea/msigdb/cards/ADENYLATE_CYCLASE_ACTIVATION	18	0.1957	0.8044	0.7565	9	9	0.5	0.5	ACR	ADCY7	ADCYAP1	ADORA2B	ADORA3	ADRB1	ADRB2	ADRB3	AVPR2	CALCA	CAP1	CAP2	CRHR1	EDNRA	GHRHR	GIPR	GLP1R	GNAS	P2RY11
BASE_EXCISION_REPAIR	http://www.broadinstitute.org/gsea/msigdb/cards/BASE_EXCISION_REPAIR	15	0.8702	0.1299	0.5909	4	11	0.266667	0.733333	APEX1	CCNO	ERCC6	HMGB1	HMGB1P10	HMGB2	MPG	MSH2	MSH3	MSH6	NTHL1	OGG1	POLG	SMUG1	TDG	TP53	UNG
NEURON_APOPTOSIS	http://www.broadinstitute.org/gsea/msigdb/cards/NEURON_APOPTOSIS	16	0.071	0.9291	0.0539	9	7	0.5625	0.4375	AKT1S1	BAX	BCL2	BID	BNIP3	CDK5	CDK5R1	GDNF	GRIK2	GRM4	NF1	NLRP1	PCSK9	PPT1	RASA1	SOD1	TGFB2
DNA_PACKAGING	http://www.broadinstitute.org/gsea/msigdb/cards/DNA_PACKAGING	34	0.3315	0.6686	0.8399	18	16	0.529412	0.470588	ACIN1	AIFM2	ASF1A	ASH1L	CDCA5	CHAF1A	CHAF1B	CHMP1A	DFFB	H1FNT	HAT1	HDAC5	HELLS	KAT6A	NAA10	NAP1L1	NAP1L2	NAP1L3	NAP1L4	NCAPH	NUSAP1	PAM	PRM1	PRM2	RSF1	SET	SIRT1	SIRT4	SIRT5	SMARCA5	SMC4	SYCP3	TNP1	TOP2A	TSSK6
CARBOHYDRATE_BIOSYNTHETIC_PROCESS	http://www.broadinstitute.org/gsea/msigdb/cards/CARBOHYDRATE_BIOSYNTHETIC_PROCESS	47	0.6177	0.3824	0.0538	18	29	0.382979	0.617021	ACN9	ALG1	ARPP19	ATF4	B3GALT6	B3GAT2	B3GNT8	B4GALT1	B4GALT7	CHST11	CHST12	CHST13	CHST15	CHST3	CHST6	CHST7	CHST8	CHST9	COG2	CSGALNACT1	CSGALNACT2	DYRK2	EXT1	EXT2	FUT8	GALNT5	GCK	GCNT2	GLCE	GMDS	GYG2	GYS2	HAS1	HS3ST3B1	HS3ST5	HS6ST1	LALBA	MPDU1	NANP	NDST1
POTASSIUM_ION_TRANSPORT	http://www.broadinstitute.org/gsea/msigdb/cards/POTASSIUM_ION_TRANSPORT	56	0.0974	0.9027	0.9364	30	26	0.535714	0.464286	ABCC8	ABCC9	ATP1A4	CHP	KCNA1	KCNA10	KCNA2	KCNA3	KCNA4	KCNA5	KCNA6	KCNAB1	KCNAB3	KCNB2	KCNC1	KCNC3	KCNC4	KCND3	KCNE1	KCNE2	KCNF1	KCNG2	KCNH1	KCNH2	KCNH3	KCNH4	KCNIP2	KCNJ1	KCNJ10	KCNJ11	KCNJ12	KCNJ15	KCNJ2	KCNJ3	KCNJ4	KCNJ5	KCNJ6	KCNK1	KCNK17	KCNK3
CYTOKINE_SECRETION	http://www.broadinstitute.org/gsea/msigdb/cards/CYTOKINE_SECRETION	15	0.6691	0.331	0.6095	6	9	0.4	0.6	ABCA1	APOA1	APOA2	CADM1	CARD8	CIDEA	CRTAM	FOXP3	GLMN	INS	NLRC4	NLRP12	NLRP2	NLRP3	NOD2	PYCARD	PYDC1	SRGN
REGULATION_OF_MULTICELLULAR_ORGANISMAL_PROCESS	http://www.broadinstitute.org/gsea/msigdb/cards/REGULATION_OF_MULTICELLULAR_ORGANISMAL_PROCESS	138	0.0002	0.9999	0.1346	76	62	0.550725	0.449275	ACTC1	ACVR1	ADORA3	AFAP1L2	AHSG	ANKH	APOBEC3F	APOBEC3G	ATP2A1	ATP6AP2	BCAR1	BMP4	C2	CACNA1H	CADM1	CALCA	CARD11	CARTPT	CD1D	CD24	CD276	CD28	CD3E	CD40LG	CD47	CD79A	CELF2	CFHR1	CHRM2	CHRNA7	CIDEA	CNN1	COL4A4	CRTAM	CYP2J2	DES	DMPK	EBI3	EREG	F2
POSITIVE_REGULATION_OF_PROTEIN_AMINO_ACID_PHOSPHORYLATION	http://www.broadinstitute.org/gsea/msigdb/cards/POSITIVE_REGULATION_OF_PROTEIN_AMINO_ACID_PHOSPHORYLATION	19	0.2846	0.7155	0.7199	9	10	0.473684	0.526316	AKTIP	BMP4	CARD14	CCND1	CCND2	CCND3	CD80	CD81	CLCF1	HCLS1	IL12A	IL20	IL29	IL3	IL31RA	IL5	ITLN1	LYN	TDGF1	TNK2
REGULATION_OF_PROTEIN_IMPORT_INTO_NUCLEUS	http://www.broadinstitute.org/gsea/msigdb/cards/REGULATION_OF_PROTEIN_IMPORT_INTO_NUCLEUS	16	0.1437	0.8565	0.8071	10	6	0.625	0.375	BCL3	CDH1	FAF1	FLNA	MDFI	MXI1	NF1	NFKBIE	NFKBIL1	NLRP12	NLRP3	SMAD3	TGFB1	TNFSF14	TONSL	TRIP6
INTERFERON_GAMMA_PRODUCTION	http://www.broadinstitute.org/gsea/msigdb/cards/INTERFERON_GAMMA_PRODUCTION	14	0.2585	0.7416	0.2405	7	7	0.5	0.5	CD276	CEBPG	EBI3	FOXP3	IL12A	IL12B	IL18	IL27	INHA	INHBA	TLR3	TLR7	TLR8	TLR9
REGULATION_OF_CELLULAR_PROTEIN_METABOLIC_PROCESS	http://www.broadinstitute.org/gsea/msigdb/cards/REGULATION_OF_CELLULAR_PROTEIN_METABOLIC_PROCESS	156	0.8429	0.1572	0.2619	62	94	0.397436	0.602564	AKTIP	ANGPTL3	APBB1	APC	APOA2	ARF6	ARHGEF2	ATG7	AURKAIP1	AZU1	BACE2	BCL10	BCL3	BMP4	BOLL	BRCA1	CAPG	CARD14	CCDC88A	CCDC88C	CCND1	CCND2	CCND3	CD276	CD28	CD80	CD81	CDC42EP2	CDC42EP5	CEBPG	CLASP1	CLCF1	CLN6	CXCL12	DAZ1	DAZL	DDX25	DNAJC1	EBI3	EGFR
MICROTUBULE_BASED_MOVEMENT	http://www.broadinstitute.org/gsea/msigdb/cards/MICROTUBULE_BASED_MOVEMENT	14	0.1168	0.8833	0.7853	9	5	0.642857	0.357143	APBA1	DYNC1I1	KIF13B	KIF1A	KIF1B	KIF3B	KIF4A	KIF5A	KIF5B	LRPPRC	MAP1S	NEFL	OPA1	RHOT1	RHOT2	UXT
REGULATION_OF_PROTEIN_STABILITY	http://www.broadinstitute.org/gsea/msigdb/cards/REGULATION_OF_PROTEIN_STABILITY	18	0.1185	0.8816	0.8626	11	7	0.611111	0.388889	A1CF	APOA1	APOA2	APTX	AURKA	CCDC88C	CDKN2AIP	COG3	COG7	FBXO7	GTPBP4	HPS4	ISOC2	MDM4	PEX6	PPARGC1A	PTEN	STX12	TBRG1
REGULATION_OF_IMMUNE_SYSTEM_PROCESS	http://www.broadinstitute.org/gsea/msigdb/cards/REGULATION_OF_IMMUNE_SYSTEM_PROCESS	59	0.1845	0.8156	0.4946	30	29	0.508475	0.491525	APOBEC3F	APOBEC3G	BCAR1	C2	CADM1	CD1D	CD24	CD276	CD28	CD3E	CD47	CD79A	CFHR1	CRTAM	EBI3	EREG	FOXP3	FYN	GLMN	ICOSLG	IFNK	IKBKG	IL12A	IL12B	IL18	IL21	IL27	IL28RA	IL29	IL4	IL7	INHA	INHBA	KRT1	LAT	LAT2	LAX1	LCK	LST1	MALT1
REGULATION_OF_CYTOKINE_BIOSYNTHETIC_PROCESS	http://www.broadinstitute.org/gsea/msigdb/cards/REGULATION_OF_CYTOKINE_BIOSYNTHETIC_PROCESS	37	0.6888	0.3113	0.621	15	22	0.405405	0.594595	APOA2	AZU1	BCL10	BCL3	CD276	CD28	CEBPG	EBI3	ELANE	EREG	FOXP3	GHRL	GHSR	GLMN	IL12B	IL17F	IL27	IL6	IL9	INHA	INHBA	INHBB	IRF4	LTB	MAST2	NLRP12	PRG3	SFTPD	SIGIRR	SPN	TLR1	TLR3	TLR4	TLR6	TLR7	TLR8	TLR9	TNFRSF8
REGULATION_OF_APOPTOSIS	http://www.broadinstitute.org/gsea/msigdb/cards/REGULATION_OF_APOPTOSIS	320	0.8488	0.1513	0.809	132	188	0.4125	0.5875	AATF	ABL1	ACVR1	ACVR1B	ACVR1C	ADAMTSL4	ADORA1	AIFM1	AIFM2	AIFM3	AKT1S1	ALB	ALOX12	ALOX15B	ANGPTL4	ANXA1	ANXA4	ANXA5	APAF1	API5	APOE	ARHGDIA	ASNS	AVEN	BAG1	BAG4	BAK1	BARD1	BAX	BBC3	BCAR1	BCL10	BCL2	BCL2A1	BCL2L1	BCL2L10	BCL2L11	BCL2L2	BCL3	BCL6
SPINDLE_ORGANIZATION_AND_BIOGENESIS	http://www.broadinstitute.org/gsea/msigdb/cards/SPINDLE_ORGANIZATION_AND_BIOGENESIS	11	0.8382	0.1619	0.227	4	7	0.363636	0.636364	KIF11	KIF23	PRC1	RAN	RCC1	SMC1A	SMC3	STMN1	SUN2	TTK	TUBG1
PROTEIN_AMINO_ACID_DEPHOSPHORYLATION	http://www.broadinstitute.org/gsea/msigdb/cards/PROTEIN_AMINO_ACID_DEPHOSPHORYLATION	62	0.4024	0.5977	0.6936	27	35	0.435484	0.564516	CTDP1	DUSP10	DUSP13	DUSP2	DUSP22	DUSP3	DUSP4	DUSP5	DUSP6	DUSP8	DUSP9	EPM2A	MTMR3	MTMR7	PPEF1	PPEF2	PPM1B	PPM1D	PPM1G	PPM1M	PPP1CA	PPP2CA	PPP2CB	PPP2R1A	PPP2R2A	PPP2R3A	PPP2R3B	PPP2R4	PPP5C	PPP6C	PTEN	PTPLA	PTPN12	PTPN13	PTPN14	PTPN18	PTPN2	PTPN21	PTPN22	PTPN3
NEGATIVE_REGULATION_OF_PROGRAMMED_CELL_DEATH	http://www.broadinstitute.org/gsea/msigdb/cards/NEGATIVE_REGULATION_OF_PROGRAMMED_CELL_DEATH	143	0.7552	0.2449	0.3846	60	83	0.41958	0.58042	AATF	ACVR1	AKT1S1	ALB	ALOX12	AMIGO2	ANGPTL4	ANXA1	ANXA4	ANXA5	API5	ARHGDIA	ASNS	AVEN	BAG1	BAG4	BARD1	BAX	BCL10	BCL2	BCL2A1	BCL2L1	BCL2L10	BCL2L2	BCL3	BECN1	BFAR	BIRC3	BIRC5	BIRC6	BNIP1	BNIP2	BNIP3	BNIP3L	BRAF	BRE	CASP3	CBX4	CCL2	CD27
TRANSMEMBRANE_RECEPTOR_PROTEIN_TYROSINE_KINASE_SIGNALING_PATHWAY	http://www.broadinstitute.org/gsea/msigdb/cards/TRANSMEMBRANE_RECEPTOR_PROTEIN_TYROSINE_KINASE_SIGNALING_PATHWAY	83	0.2202	0.7799	0.5037	39	44	0.46988	0.53012	ABI1	ADRB2	AFAP1L2	AGRN	AKT1	AP3S1	BAIAP2	BCAR1	BDKRB2	CBL	CBLC	CD3E	CD3EAP	CDH13	CEP57	CNKSR1	DOK1	EDN2	EFNB3	EGF	EGFR	EPGN	EPS15	EPS8	ERBB2	ERBB2IP	ERBB3	EREG	FGF5	FGFR3	FGFR4	FIBP	FLT3	FLT4	FOXC2	FOXO4	FRS2	FRS3	GAB1	GFRA2
DNA_FRAGMENTATION_DURING_APOPTOSIS	http://www.broadinstitute.org/gsea/msigdb/cards/DNA_FRAGMENTATION_DURING_APOPTOSIS	13	0.8155	0.1846	0.8077	4	9	0.307692	0.692308	AIFM1	BAX	BNIP3	CDKN2A	CECR2	CIDEA	CYCS	DFFA	DFFB	FOXL2	PPT1	SOD1	TPD52L1
REGULATION_OF_PROGRAMMED_CELL_DEATH	http://www.broadinstitute.org/gsea/msigdb/cards/REGULATION_OF_PROGRAMMED_CELL_DEATH	321	0.8463	0.1538	0.8254	133	188	0.41433	0.58567	AATF	ABL1	ACVR1	ACVR1B	ACVR1C	ADAMTSL4	ADORA1	AIFM1	AIFM2	AIFM3	AKT1S1	ALB	ALOX12	ALOX15B	AMIGO2	ANGPTL4	ANXA1	ANXA4	ANXA5	APAF1	API5	APOE	ARHGDIA	ASNS	AVEN	BAG1	BAG4	BAK1	BARD1	BAX	BBC3	BCAR1	BCL10	BCL2	BCL2A1	BCL2L1	BCL2L10	BCL2L11	BCL2L2	BCL3
HEME_METABOLIC_PROCESS	http://www.broadinstitute.org/gsea/msigdb/cards/HEME_METABOLIC_PROCESS	11	0.881	0.1191	0.0166	4	7	0.363636	0.636364	ALAD	ALAS1	ALAS2	BLVRA	COX10	COX15	CPOX	FECH	NFE2L1	PPOX	TSPO
CELL_MIGRATION	http://www.broadinstitute.org/gsea/msigdb/cards/CELL_MIGRATION	87	0.4875	0.5126	0.6025	40	47	0.45977	0.54023	ABI2	ABI3	ACVRL1	AIMP1	ALOX15B	AMOT	ANG	ANGPTL3	ARAP3	AZU1	BCAR1	BMP10	CALCA	CCDC88A	CD24	CD2AP	CD34	CDH13	CDK5R1	CKLF	CLIC4	CNTN4	CX3CL1	CXCR2	DOCK2	DPYSL5	EGFR	ENPEP	FEZ1	FEZ2	GDNF	GLI2	GTPBP4	HMGCR	IL10	IL12A	IL12B	IL8	ITGB1	ITGB1BP1
CYCLIC_NUCLEOTIDE_MEDIATED_SIGNALING	http://www.broadinstitute.org/gsea/msigdb/cards/CYCLIC_NUCLEOTIDE_MEDIATED_SIGNALING	99	0.003	0.9971	0.3021	61	38	0.616162	0.383838	ACR	ADCY7	ADCYAP1	ADORA2B	ADORA3	ADRA1B	ADRA1D	ADRA2A	ADRB1	ADRB2	ADRB3	AVPR2	CALCA	CALCR	CALCRL	CAP1	CAP2	CCL2	CCR1	CCR2	CCR3	CHRM2	CHRM5	CNR1	CNR2	CORT	CRHR1	CRHR2	DRD1	DRD2	DRD5	EDNRA	EDNRB	FPR1	GABBR1	GABBR2	GALR1	GALR2	GALR3	GCGR
STEROID_BIOSYNTHETIC_PROCESS	http://www.broadinstitute.org/gsea/msigdb/cards/STEROID_BIOSYNTHETIC_PROCESS	22	0.7574	0.2428	0.1111	9	13	0.409091	0.590909	ADM	AKR1D1	BMP6	CNBP	CYP11A1	CYP11B2	CYP19A1	CYP39A1	CYP7B1	DHCR24	DHCR7	FDPS	FDXR	HSD11B2	HSD3B1	HSD3B7	NPC1L1	NR0B1	NR5A1	NSDHL	SCP2	SOD1	TFCP2L1
ION_TRANSPORT	http://www.broadinstitute.org/gsea/msigdb/cards/ION_TRANSPORT	175	0.6134	0.3867	0.3116	79	96	0.451429	0.548571	ABCC8	ABCC9	AKAP7	ATOX1	ATP1A4	ATP2A1	ATP2A3	ATP2C1	ATP6AP1	ATP6V0B	ATP6V0C	ATP6V0E1	ATP6V1C1	ATP6V1E1	ATP6V1F	ATP7A	ATP7B	BEST1	C16ORF7	CACNA1D	CACNA2D1	CACNB3	CACNB4	CCL8	CCS	CHP	CHRNA7	CHRNB1	CHRNB4	CLCN4	CLIC1	CLIC3	CLIC5	COX17	CSN2	FXYD1	FXYD3	GLRA1	GLRA2	GLRB
RESPONSE_TO_DNA_DAMAGE_STIMULUS	http://www.broadinstitute.org/gsea/msigdb/cards/RESPONSE_TO_DNA_DAMAGE_STIMULUS	152	0.9316	0.0685	0.3435	52	100	0.342105	0.657895	ABL1	AIFM1	ALKBH1	APC	APEX1	APTX	ASF1A	ATM	ATR	ATRIP	ATRX	ATXN3	BCL3	BCL6	BLM	BRCA1	BRCA2	BRCC3	BRE	BRSK1	BTG2	C16ORF5	CCNA2	CCNO	CDKN2D	CEBPG	CHEK1	CHEK2	CIB1	CIDEA	CIDEB	CSNK1D	CSNK1E	DDB1	DDB2	DDIT3	DYRK2	EEF1E1	ERCC1	ERCC2
ORGAN_DEVELOPMENT	http://www.broadinstitute.org/gsea/msigdb/cards/ORGAN_DEVELOPMENT	544	0.7725	0.2276	0.0717	238	306	0.4375	0.5625	ABLIM1	ACHE	ACIN1	ACTA1	ACVR1	ACVR1B	ACVR2A	ACVRL1	ADAM12	ADAMTS4	ADAP2	AEBP1	AES	AFF2	AGGF1	AHSG	ALAS2	ALDH3A2	ALK	ALOX12B	ALPK3	ALX1	AMOT	AMTN	ANG	ANGPTL3	ANGPTL4	ANKH	ANKRD7	ANXA2	APLP1	APOA5	ARSE	ASPRV1	ATP2A2	ATP2C1	ATP6V0A4	ATP6V1B1	ATPIF1	BAX
TRANSMISSION_OF_NERVE_IMPULSE	http://www.broadinstitute.org/gsea/msigdb/cards/TRANSMISSION_OF_NERVE_IMPULSE	181	0.0147	0.9854	0.5048	108	73	0.596685	0.403315	ACCN1	AKAP5	AKAP9	ALDH9A1	AMIGO1	AMPH	APBA1	APOE	ATXN3	BAIAP3	BSN	CACNA1B	CACNA1E	CALY	CARTPT	CBLN1	CD24	CD9	CHRNA1	CHRNA10	CHRNA4	CHRNA5	CHRNA6	CHRNB1	CHRNB3	CHRNB4	CHRNE	CNP	CNTN4	COL4A4	COLQ	CORT	CPLX1	CPNE6	CRH	DBH	DLG4	DOC2A	DRD1	DRD2
GENE_SILENCING	http://www.broadinstitute.org/gsea/msigdb/cards/GENE_SILENCING	10	0.1315	0.8686	0.9976	6	4	0.6	0.4	CHMP1A	DGCR8	DICER1	HDAC5	HELLS	SCMH1	SIRT1	SIRT4	SIRT5	TNP1
TYROSINE_PHOSPHORYLATION_OF_STAT_PROTEIN	http://www.broadinstitute.org/gsea/msigdb/cards/TYROSINE_PHOSPHORYLATION_OF_STAT_PROTEIN	12	0.6859	0.3143	0.9899	4	8	0.333333	0.666667	CLCF1	F2	F2R	HCLS1	IL12A	IL20	IL22RA2	IL29	IL31RA	LYN	NF2	SOCS1	STAT1
INTRACELLULAR_SIGNALING_CASCADE	http://www.broadinstitute.org/gsea/msigdb/cards/INTRACELLULAR_SIGNALING_CASCADE	628	0.2287	0.7714	0.2146	303	325	0.482484	0.517516	ABCA1	ABL1	ABR	ABRA	ACIN1	ACR	ADAM9	ADCY7	ADCYAP1	ADIPOR1	ADIPOR2	ADORA2B	ADORA3	ADRA1A	ADRA1B	ADRA1D	ADRA2A	ADRA2C	ADRB1	ADRB2	ADRB3	AGTR1	AIFM1	AIFM3	AKAP11	AKAP7	AKT1	ALS2	AMBP	AMFR	ANG	ANP32A	APAF1	APOA1	APOC3	APOE	APOL3	ARAP1	ARAP3	ARF6
REGULATION_OF_IMMUNE_EFFECTOR_PROCESS	http://www.broadinstitute.org/gsea/msigdb/cards/REGULATION_OF_IMMUNE_EFFECTOR_PROCESS	13	0.6608	0.3393	0.8392	6	7	0.461538	0.538462	APOBEC3F	APOBEC3G	CADM1	CRTAM	FOXP3	IL12A	IL12B	IL28RA	MALT1	MAP3K7	NCR1	PTPRC	TARBP2	TRAF2	TRAF6
REGULATION_OF_TRANSCRIPTION	http://www.broadinstitute.org/gsea/msigdb/cards/REGULATION_OF_TRANSCRIPTION	515	0.4257	0.5744	0.1996	226	289	0.438835	0.561165	ABCA2	ABL1	ABRA	ACVR1	ACVR1B	ACVR2B	ACVRL1	AFAP1L2	AHR	APBB1	APBB2	ARHGAP35	ARHGEF10L	ARHGEF11	ARID1A	ARID4A	ARID5A	ARID5B	ARNT2	ARNTL	ATF4	ATF5	ATF6	ATF7	ATF7IP	ATP8B1	ATRX	ATXN1	BCL10	BCL3	BCL6	BCLAF1	BCOR	BLZF1	BMP2	BMP6	BMP7	BPTF	BRCA1	BRD7
NEGATIVE_REGULATION_OF_CELL_MIGRATION	http://www.broadinstitute.org/gsea/msigdb/cards/NEGATIVE_REGULATION_OF_CELL_MIGRATION	14	0.323	0.6771	0.6067	7	7	0.5	0.5	ACVRL1	ALOX15B	ARAP3	BMP10	CLIC4	GTPBP4	MIA3	NF1	NF2	PLG	PTEN	SHH	TBX5	THY1	VCL
MITOCHONDRIAL_TRANSPORT	http://www.broadinstitute.org/gsea/msigdb/cards/MITOCHONDRIAL_TRANSPORT	19	0.8538	0.1463	0.469	6	13	0.315789	0.684211	BAK1	BCL2	BCL2L1	BNIP3	HSP90AA1	MFN2	MIPEP	MTX2	SLC25A1	SLC25A15	STARD3	TAMM41	TIMM17A	TIMM17B	TIMM23	TIMM44	TOMM22	TOMM34	TP53	TRNT1	TSPO
STRESS_ACTIVATED_PROTEIN_KINASE_SIGNALING_PATHWAY	http://www.broadinstitute.org/gsea/msigdb/cards/STRESS_ACTIVATED_PROTEIN_KINASE_SIGNALING_PATHWAY	45	0.8055	0.1946	0.8499	16	29	0.355556	0.644444	ADORA2B	AMBP	CARD9	CCM2	CD27	CRKL	DAXX	DBNL	DUSP10	DUSP9	EDA2R	GPS1	GPS2	HIPK2	KIAA1804	MAP2K4	MAP2K7	MAP3K10	MAP3K11	MAP3K12	MAP3K13	MAP3K2	MAP3K4	MAP3K5	MAP3K6	MAP3K9	MAP4K1	MAP4K2	MAP4K3	MAP4K5	MAPK10	MAPK8	MAPK8IP1	MAPK8IP2	MAPK8IP3	MAPK9	MDFI	MDFIC	MINK1	PKN1
REGULATION_OF_CELL_CYCLE	http://www.broadinstitute.org/gsea/msigdb/cards/REGULATION_OF_CELL_CYCLE	171	0.984	0.0161	0.0983	55	116	0.321637	0.678363	AFAP1L2	AIF1	ALOX15B	ANAPC2	ANLN	APBB1	APBB2	APC	ASNS	ATM	ATR	ATRIP	BCCIP	BIRC5	BMP2	BMP4	BMP7	BRSK1	BTG3	BTG4	BUB1	BUB1B	C13ORF15	CCNA2	CCND1	CCND2	CCND3	CCNE2	CCNG1	CCNG2	CCNK	CCNT1	CCNT2	CD28	CDC123	CDC16	CDC23	CDC25A	CDC25C	CDC37
CHROMATIN_ASSEMBLY_OR_DISASSEMBLY	http://www.broadinstitute.org/gsea/msigdb/cards/CHROMATIN_ASSEMBLY_OR_DISASSEMBLY	26	0.1677	0.8324	0.9715	14	12	0.538462	0.461538	ARID1A	ASF1A	CHAF1A	CHAF1B	HDAC5	HDAC8	HELLS	HIRIP3	HMGA1	MTA2	NAP1L1	NAP1L2	NAP1L3	NAP1L4	RSF1	SET	SIRT1	SIRT4	SIRT5	SMARCA5	SMARCE1	SUPT16H	SUV39H2	TLK1	TLK2	TNP1
CELL_MATURATION	http://www.broadinstitute.org/gsea/msigdb/cards/CELL_MATURATION	16	0.1895	0.8106	0.9862	9	7	0.5625	0.4375	ACTA1	ADAM12	AGRN	CACNA1H	EREG	FARP2	IL21	KCNH1	KCNIP2	KRT19	MYH11	MYOZ1	NRCAM	PICK1	RND1	TTN
SMALL_GTPASE_MEDIATED_SIGNAL_TRANSDUCTION	http://www.broadinstitute.org/gsea/msigdb/cards/SMALL_GTPASE_MEDIATED_SIGNAL_TRANSDUCTION	85	0.0843	0.9158	0.1561	47	38	0.552941	0.447059	ABCA1	ABR	ABRA	ADRA2A	ALS2	APOA1	APOC3	APOE	ARAP1	ARAP3	ARF6	ARFIP2	ARHGAP1	ARHGAP27	ARHGAP29	ARHGAP4	ARHGAP5	ARHGDIA	ARHGDIB	ARHGDIG	CDC42BPA	CDC42BPB	CDC42BPG	CDH13	CFL1	CHP	CNKSR1	CRKL	DBNL	DIRAS3	DMPK	DOCK1	ELMO1	FARP2	FGD1	FGD2	FGD4	FGD5	FGD6	FGF2
CELLULAR_DEFENSE_RESPONSE	http://www.broadinstitute.org/gsea/msigdb/cards/CELLULAR_DEFENSE_RESPONSE	43	0.4765	0.5236	0.643	19	24	0.44186	0.55814	ADORA2A	ADORA2B	BECN1	C5AR1	CCL5	CCR2	CCR3	CCR5	CCR6	CCR9	CD160	CD19	CD300C	CD5L	CLEC5A	CX3CR1	CXCL9	CXCR2	DCDC2	FAIM3	FOSL1	GAGE1	GAGE8	GNLY	HLA-G	IL1RL2	IL4	ITGB1	ITK	KIR2DL4	KIR2DS3	KIR3DL2	KLRC2	KLRC3	KLRC4	KLRG1	LBP	LGALS3BP	LILRB2	LSP1
REGULATION_OF_IMMUNE_RESPONSE	http://www.broadinstitute.org/gsea/msigdb/cards/REGULATION_OF_IMMUNE_RESPONSE	31	0.5023	0.4978	0.6838	14	17	0.451613	0.548387	BCAR1	C2	CADM1	CD1D	CD79A	CFHR1	CRTAM	EREG	FOXP3	FYN	IFNK	IKBKG	IL12A	IL12B	IL29	IL4	KRT1	LAT2	MALT1	MAP3K7	MBL2	NCR1	NFAM1	PTPRC	SLA2	SPINK5	TGFB2	THY1	TLR8	TRAF2	TRAF6	TRAT1	UBE2N
RRNA_METABOLIC_PROCESS	http://www.broadinstitute.org/gsea/msigdb/cards/RRNA_METABOLIC_PROCESS	16	0.7081	0.292	0.876	4	12	0.25	0.75	DIS3	DKC1	ERN2	EXOSC2	EXOSC3	EXOSC7	FBL	GEMIN4	NHP2	NOLC1	NOP14	NOP56	NOP58	POP4	RPS14	RRP9
SYSTEM_PROCESS	http://www.broadinstitute.org/gsea/msigdb/cards/SYSTEM_PROCESS	528	0.0085	0.9916	0.5223	292	236	0.55303	0.44697	ABCA4	ABLIM1	ACCN1	ACCN3	ACE	ACTA1	ACTC1	ACVRL1	ADM	ADORA2A	ADORA2B	ADORA3	ADRA1A	AGT	AGTR2	AIPL1	AKAP5	AKAP9	AKR1C1	ALDH7A1	ALDH9A1	ALDOA	AMIGO1	AMPH	AOC2	APBA1	APOC2	APOE	AQP1	AQP2	AQP3	AQP4	AQP5	AQP6	AQP7	AQP9	ARR3	ASPH	ATP2A1	ATP2B2
ACTIVATION_OF_PROTEIN_KINASE_ACTIVITY	http://www.broadinstitute.org/gsea/msigdb/cards/ACTIVATION_OF_PROTEIN_KINASE_ACTIVITY	26	0.4522	0.5479	0.4354	12	14	0.461538	0.538462	ANG	AZU1	CARD10	CARTPT	CCDC88A	CHRM1	EDN2	GADD45B	GADD45G	GAP43	IRAK1	MALT1	MAP3K13	MAP3K4	MAP3K7	PARD3	PICK1	PPAP2A	PRKD3	STRADA	STRADB	TAB1	TAOK2	TNFSF15	TRAF2	TRAF6	TRAF7	ZAK
REGULATION_OF_RAS_GTPASE_ACTIVITY	http://www.broadinstitute.org/gsea/msigdb/cards/REGULATION_OF_RAS_GTPASE_ACTIVITY	11	0.2812	0.7189	0.1061	6	5	0.545455	0.454545	ALS2	ARAP1	ARHGAP27	FGD1	FGD2	FGD4	FGD5	FGD6	NF1	RALBP1	TSC1
SENSORY_ORGAN_DEVELOPMENT	http://www.broadinstitute.org/gsea/msigdb/cards/SENSORY_ORGAN_DEVELOPMENT	13	0.3728	0.6274	0.5762	6	7	0.461538	0.538462	BAX	CEP290	DFNB31	FOXL2	GAA	JAG2	MAFB	NF1	RORB	SHROOM2	SOD1	TGFB2	THY1	ZIC1
POSITIVE_REGULATION_OF_TRANSCRIPTION	http://www.broadinstitute.org/gsea/msigdb/cards/POSITIVE_REGULATION_OF_TRANSCRIPTION	132	0.6505	0.3496	0.5595	56	76	0.424242	0.575758	ACVR1	ACVRL1	AFAP1L2	ARHGEF10L	ARHGEF11	ARID1A	ARNT2	ARNTL	ATF4	ATF6	ATF7IP	BCL10	BCL3	BMP6	BMP7	BPTF	CAMKK2	CCNH	CDK7	CITED2	CLOCK	CREB5	CREBBP	CRTC1	CTCF	DYRK1B	EGR1	EHF	ELF1	ELF4	ELK1	ELL3	EPAS1	EPC1	ERCC2	ERCC3	ESRRG	FOXD3	FOXE1	FOXF1
UBIQUITIN_CYCLE	http://www.broadinstitute.org/gsea/msigdb/cards/UBIQUITIN_CYCLE	47	0.3804	0.6197	0.6594	21	26	0.446809	0.553191	AMFR	ANAPC11	ATG3	BCL10	BRCA1	CAND1	CBL	DDB2	DZIP3	ERCC8	FBXW7	GTPBP4	HUWE1	ISG15	MDM2	MYLIP	PARK2	PCNP	PRKCG	RNF11	RNF139	RNF14	RNF144B	RNF217	SAE1	SMURF1	STUB1	TRAF6	TRAF7	TRIM23	TSC1	TSG101	UBB	UBE2C	UBE2D1	UBE2N	UBE2V1	UBE2V2	UBE3C	UBE4B
GLUCOSAMINE_METABOLIC_PROCESS	http://www.broadinstitute.org/gsea/msigdb/cards/GLUCOSAMINE_METABOLIC_PROCESS	12	0.7462	0.2539	0.494	4	8	0.333333	0.666667	CHIA	CHIT1	CHST2	CHST4	CHST5	CHST6	CHST7	EXTL2	GNPDA1	LARGE	NAGK	SLC35A3	UAP1
CENTRAL_NERVOUS_SYSTEM_DEVELOPMENT	http://www.broadinstitute.org/gsea/msigdb/cards/CENTRAL_NERVOUS_SYSTEM_DEVELOPMENT	117	0.0002	0.9999	0.2465	64	53	0.547009	0.452991	ACCN1	ADAM22	ADAM23	ADORA2A	AFF2	ALDH3A2	ALDH5A1	ALK	ALX1	ARNT2	ATN1	B3GNT5	BPTF	BTD	CDK5R1	CELSR1	CEP290	CLN5	CNTN4	CNTN6	CTNS	DCLK1	DCX	DLX2	DMBX1	DNER	DRP2	DSCAML1	ECE2	EGR2	EIF2B1	EIF2B2	EIF2B3	EIF2B4	EIF2B5	FOXG1	FOXP2	GLI2	GPR56	GRIK1
REGULATION_OF_BINDING	http://www.broadinstitute.org/gsea/msigdb/cards/REGULATION_OF_BINDING	57	0.7219	0.2782	0.3078	23	34	0.403509	0.596491	ABRA	ADRB2	ADRB3	AKTIP	APEX1	BAK1	BAX	BCL10	BCL2	BCL3	CAMK2A	CARD11	CDKN2A	CEBPG	COMMD7	CREBZF	DPH3	EDA	EDA2R	EDF1	EGLN1	EP300	ERC1	FLNA	FOXP3	GTPBP4	ID1	ID2	ID3	IKBKB	JMY	LDLRAP1	MAP3K13	MDFI	NARFL	NFAM1	NLRC3	NLRP3	NME1	NOD2
RNA_CATABOLIC_PROCESS	http://www.broadinstitute.org/gsea/msigdb/cards/RNA_CATABOLIC_PROCESS	19	0.2635	0.7367	0.402	10	9	0.526316	0.473684	ABCE1	AUH	ERN2	GSPT1	HNRNPD	HSPA1B	ISG20	PABPC4	POP1	PPP1R8	RNASE2	RNASE3	RNASE6	RNASEH1	RNASEH2A	RNASET2	SMG1	SMG5	SMG6	SMG7	UPF2	XRN2	ZFP36
APOPTOSIS_GO	http://www.broadinstitute.org/gsea/msigdb/cards/APOPTOSIS_GO	403	0.7549	0.2452	0.6667	175	228	0.434243	0.565757	AATF	ABL1	ACIN1	ACVR1	ACVR1B	ACVR1C	ADAMTSL4	ADORA1	ADORA2A	ADRA1A	AGTR2	AHR	AIFM1	AIFM2	AIFM3	AKT1	AKT1S1	ALB	ALOX12	ALOX15B	ANGPTL4	ANXA1	ANXA4	ANXA5	APAF1	API5	APOE	ARHGDIA	ASNS	ATG12	AVEN	BAD	BAG1	BAG4	BAK1	BARD1	BAX	BBC3	BCAR1	BCL10
NEGATIVE_REGULATION_OF_PHOSPHATE_METABOLIC_PROCESS	http://www.broadinstitute.org/gsea/msigdb/cards/NEGATIVE_REGULATION_OF_PHOSPHATE_METABOLIC_PROCESS	13	0.9545	0.0456	0.4673	4	9	0.307692	0.692308	CDKN1A	CDKN1B	CDKN2A	CDKN2B	CDKN2C	CDKN2D	IGFBP3	INHA	INHBA	NF2	NLRP12	PPP2R4	SOCS1
NEGATIVE_REGULATION_OF_BIOSYNTHETIC_PROCESS	http://www.broadinstitute.org/gsea/msigdb/cards/NEGATIVE_REGULATION_OF_BIOSYNTHETIC_PROCESS	30	0.2614	0.7387	0.535	16	14	0.533333	0.466667	APBB1	BACE2	BCL3	BRCA1	EIF2AK1	EIF2AK3	EIF4A3	ELANE	FOXP3	FURIN	GCK	GHRL	GHSR	GLA	GRM8	IL10	IL6	INHA	INHBA	INHBB	NDUFA13	NLRP12	PAIP2	PAIP2B	PDZD3	PRG3	SFTPD	SIGIRR	SOD1	TSC1
MAINTENANCE_OF_PROTEIN_LOCALIZATION	http://www.broadinstitute.org/gsea/msigdb/cards/MAINTENANCE_OF_PROTEIN_LOCALIZATION	12	0.4891	0.5111	0.888	6	6	0.5	0.5	FAF1	MDFI	MXI1	NFKBIE	NFKBIL1	PDIA2	PDIA3	SRGN	SUPT7L	TAF3	TMSB4Y	TONSL	TOPORS
CELLULAR_POLYSACCHARIDE_METABOLIC_PROCESS	http://www.broadinstitute.org/gsea/msigdb/cards/CELLULAR_POLYSACCHARIDE_METABOLIC_PROCESS	15	0.7749	0.2254	0.3628	6	9	0.4	0.6	ALG1	B3GNT8	CHIA	CHIT1	CSGALNACT1	CSGALNACT2	DYRK2	EPM2A	GAA	GCK	GSK3B	GYG2	GYS2	MGAM	PYGB	PYGM
DETECTION_OF_EXTERNAL_STIMULUS	http://www.broadinstitute.org/gsea/msigdb/cards/DETECTION_OF_EXTERNAL_STIMULUS	22	0.0737	0.9264	0.6804	13	9	0.590909	0.409091	ABCA4	CACNA1F	CD1D	GRK1	GRM6	NLRC4	NOD1	NOD2	NR2E3	OPN1SW	OPN4	PDC	PDE6B	PGLYRP1	PGLYRP2	PGLYRP3	PGLYRP4	PITPNM1	RHO	RP1	SAG	TRPC3	UNC119
CELLULAR_RESPONSE_TO_NUTRIENT_LEVELS	http://www.broadinstitute.org/gsea/msigdb/cards/CELLULAR_RESPONSE_TO_NUTRIENT_LEVELS	9	0.3307	0.6694	0.4366	4	5	0.444444	0.555556	ALB	ASNS	CARTPT	CDKN2B	CHMP1A	FADS1	NUAK2	PCSK9	SREBF1	TP53
NUCLEOCYTOPLASMIC_TRANSPORT	http://www.broadinstitute.org/gsea/msigdb/cards/NUCLEOCYTOPLASMIC_TRANSPORT	84	0.1426	0.8575	0.5615	43	41	0.511905	0.488095	AGFG1	AKT1	ANP32A	ATXN1	BARD1	BCL3	BCL6	CALR	CBLB	CDH1	CEP57	DDX19B	DDX25	DDX39A	DUSP16	EIF5A	F2	F2R	FAF1	FLNA	FYB	GLI3	GSK3B	HNRNPA1	HTATIP2	IPO5	KHDRBS1	KPNA1	KPNA2	KPNA3	KPNA4	KPNA5	KPNA6	KPNB1	MALT1	MCM3AP	MDFI	MXI1	MYBBP1A	NCBP2
M_PHASE_OF_MITOTIC_CELL_CYCLE	http://www.broadinstitute.org/gsea/msigdb/cards/M_PHASE_OF_MITOTIC_CELL_CYCLE	84	0.8465	0.1536	0.2029	26	58	0.309524	0.690476	AKAP8	ANAPC10	ANAPC11	ANAPC4	ANAPC5	ANLN	ATM	AURKA	BIRC5	BRSK1	BUB1	BUB1B	CCNA2	CD28	CDC16	CDC23	CDC25B	CDC25C	CDC27	CDCA5	CDK13	CDKN2B	CENPE	CETN1	CHFR	CHMP1A	CIT	CLIP1	DCTN2	DCTN3	DDX11	DLGAP5	EGF	EPGN	EREG	ESPL1	GML	KIF11	KIF15	KIF22
POSITIVE_REGULATION_OF_CYTOKINE_PRODUCTION	http://www.broadinstitute.org/gsea/msigdb/cards/POSITIVE_REGULATION_OF_CYTOKINE_PRODUCTION	15	0.521	0.4791	0.4888	9	6	0.6	0.4	AFAP1L2	ATP6AP2	CALCA	CARD11	CD40LG	EREG	IFNG	IL12A	IL12B	MALT1	MAP3K7	NOD2	SOD1	TRAF2	TRAF6
SPERMATID_DIFFERENTIATION	http://www.broadinstitute.org/gsea/msigdb/cards/SPERMATID_DIFFERENTIATION	11	0.9696	0.0305	0.4803	2	9	0.181818	0.818182	CEP57	CSNK2A2	DDX25	H1FNT	HSPA2	MAST2	NME5	SPAG6	SYCP3	TNP1	TSSK6
RESPONSE_TO_ORGANIC_SUBSTANCE	http://www.broadinstitute.org/gsea/msigdb/cards/RESPONSE_TO_ORGANIC_SUBSTANCE	29	0.6156	0.3846	0.0108	15	14	0.517241	0.482759	ABAT	ABCG1	APOA2	AQP9	BCL2	BRCA2	CDH13	CHRNA4	CHRNA7	CHRNB2	CLEC7A	DGKD	DUOX1	DUOX2	EIF2B1	EIF2B2	EIF2B3	EIF2B4	EIF2B5	GCK	GLRX2	GOT2	GYS2	MAFA	ME1	NDUFS4	RELA	SELS	SOD1	SUPT5H
RHO_PROTEIN_SIGNAL_TRANSDUCTION	http://www.broadinstitute.org/gsea/msigdb/cards/RHO_PROTEIN_SIGNAL_TRANSDUCTION	37	0.4009	0.5992	0.1637	19	18	0.513514	0.486486	ABCA1	ABRA	ADRA2A	ALS2	APOA1	APOC3	APOE	ARAP1	ARAP3	ARF6	ARHGAP1	ARHGAP27	ARHGAP29	ARHGAP4	ARHGAP5	ARHGDIA	ARHGDIB	ARHGDIG	CDH13	CFL1	CNKSR1	FGD1	FGD2	FGD4	FGD5	FGD6	LIMK1	RAC1	RALBP1	RHOA	RHOB	RHOD	RHOG	ROCK1	ROPN1B	RTKN	TAX1BP3	TSC1
CHROMOSOME_CONDENSATION	http://www.broadinstitute.org/gsea/msigdb/cards/CHROMOSOME_CONDENSATION	10	0.5783	0.4218	0.3116	5	5	0.5	0.5	ACIN1	AIFM2	CDCA5	CHMP1A	DFFB	NCAPH	NUSAP1	PAM	SMC4	TOP2A
CELL_FATE_COMMITMENT	http://www.broadinstitute.org/gsea/msigdb/cards/CELL_FATE_COMMITMENT	13	0.2099	0.7902	0.2111	8	5	0.615385	0.384615	EYA2	GLI2	IFRD1	JAG2	KLF4	MYEF2	NOTCH2	NOTCH4	POU6F2	SHH	SMAD2	TRIM15	WNT1
RESPONSE_TO_HYPOXIA	http://www.broadinstitute.org/gsea/msigdb/cards/RESPONSE_TO_HYPOXIA	27	0.2693	0.7308	0.121	15	12	0.555556	0.444444	ALAS2	ANG	ARNT2	BNIP3	CD24	CHRNA4	CHRNA7	CHRNB2	CLDN3	CREBBP	CXCR4	EGLN1	EGLN2	EP300	EPAS1	HIF1A	HSP90B1	MT3	NARFL	NF1	PDIA2	PLOD1	PLOD2	PML	SMAD3	SMAD4	TGFB2	VEGFA
MICROTUBULE_POLYMERIZATION_OR_DEPOLYMERIZATION	http://www.broadinstitute.org/gsea/msigdb/cards/MICROTUBULE_POLYMERIZATION_OR_DEPOLYMERIZATION	11	0.822	0.1781	0.4636	4	7	0.363636	0.636364	APC	ARHGEF2	CENPJ	CLASP1	CLASP2	KATNB1	MAPRE1	MAPT	MID1IP1	STMN1	TPPP
REPRODUCTION	http://www.broadinstitute.org/gsea/msigdb/cards/REPRODUCTION	222	0.3879	0.6122	0.4055	103	119	0.463964	0.536036	ABCB9	ACE2	ACR	ADAM18	ADAM2	ADAM20	ADAM21	ADAM28	ADAM29	ADCYAP1	ADM	AGPAT6	AGT	AKAP3	AKAP4	AMH	AMHR2	ANKRD7	APLN	APOBEC3F	APOBEC3G	AXIN1	BAX	BCL2L10	BCL2L2	BMP15	BMPR1B	BPY2	BRD2	BYSL	CCL2	CCL3	CCL4	CCNA1	CCT6B	CD209	CD4	CD81	CD9	CDKL2
CAMP_MEDIATED_SIGNALING	http://www.broadinstitute.org/gsea/msigdb/cards/CAMP_MEDIATED_SIGNALING	63	0.0041	0.996	0.4913	40	23	0.634921	0.365079	ACR	ADCY7	ADCYAP1	ADORA2B	ADORA3	ADRA1B	ADRA1D	ADRA2A	ADRB1	ADRB2	ADRB3	AVPR2	CALCA	CALCR	CAP1	CAP2	CCR2	CCR3	CHRM2	CHRM5	CORT	CRHR1	CRHR2	DRD1	DRD2	DRD5	EDNRA	EDNRB	FPR1	GABBR1	GABBR2	GALR1	GALR2	GALR3	GCGR	GHRH	GHRHR	GIPR	GLP1R	GLP2R
REGULATION_OF_CELL_PROLIFERATION	http://www.broadinstitute.org/gsea/msigdb/cards/REGULATION_OF_CELL_PROLIFERATION	293	0.9204	0.0797	0.0264	116	177	0.395904	0.604096	ABI1	ACVRL1	ADAMTS1	ADAMTS8	ADRA1A	ADRA1D	ADRA2A	AGGF1	AIF1	AIMP1	ALOX12	ALOX15B	ANG	APC	ARHGEF2	ATP8A2	ATPIF1	B4GALT7	BAI1	BAP1	BMI1	BMPR2	BNC1	BNIPL	BRCA1	BRCA2	BTC	BTG1	BTG2	BTG3	BTG4	CAPN1	CAPNS1	CCDC88A	CCKBR	CCL14	CCL23	CCL3L3	CD164	CD24
NITROGEN_COMPOUND_CATABOLIC_PROCESS	http://www.broadinstitute.org/gsea/msigdb/cards/NITROGEN_COMPOUND_CATABOLIC_PROCESS	29	0.2938	0.7063	0.0404	15	14	0.517241	0.482759	ALDH4A1	AMT	ARG1	ASL	ASPA	ASRGL1	BCKDHA	BCKDHB	BCKDK	COLQ	DDAH1	DDAH2	DDO	DHPS	FAH	GAD1	GAD2	GCSH	GLDC	GLUD1	GOT1	GOT2	GSTZ1	HGD	HPD	IDO1	MCCC2	MPST	TST
REGULATION_OF_I_KAPPAB_KINASE_NF_KAPPAB_CASCADE	http://www.broadinstitute.org/gsea/msigdb/cards/REGULATION_OF_I_KAPPAB_KINASE_NF_KAPPAB_CASCADE	88	0.9999	0.0002	0.0336	30	58	0.340909	0.659091	APOL3	ATP2C1	BCL10	BIRC2	BST2	BUD31	CANT1	CARD8	CARD9	CASP1	CASP8	CC2D1A	CD40	CFLAR	CXXC5	ECM1	ECT2	EEF1D	F2R	FADD	FASLG	FKBP1A	FLNA	GJA1	GOLT1B	GPR89A	HMOX1	HTR2B	IKBKE	LGALS1	LGALS9	LITAF	LTBR	MALT1	MAP3K3	MAVS	MIB2	MIER1	MUL1	MYD88
RESPONSE_TO_DRUG	http://www.broadinstitute.org/gsea/msigdb/cards/RESPONSE_TO_DRUG	19	0.5939	0.4062	0.2939	7	12	0.368421	0.631579	ABCA2	ABCA3	ABCB1	ABCB4	ABCC1	ABCC6	ABCG2	BCAR3	CSAG2	CTPS	GCLM	LCK	LIPE	MVP	NAT8	PAPD7	RAB6C	SCN11A	SEMA3C	SLC22A18	SOD1	TOP1
POSITIVE_REGULATION_OF_PEPTIDYL_TYROSINE_PHOSPHORYLATION	http://www.broadinstitute.org/gsea/msigdb/cards/POSITIVE_REGULATION_OF_PEPTIDYL_TYROSINE_PHOSPHORYLATION	12	0.2091	0.791	0.9407	7	5	0.583333	0.416667	CD80	CD81	CLCF1	HCLS1	IL12A	IL20	IL29	IL3	IL31RA	IL5	LYN	TDGF1	TNK2
ECTODERM_DEVELOPMENT	http://www.broadinstitute.org/gsea/msigdb/cards/ECTODERM_DEVELOPMENT	76	0.5062	0.4939	0.375	41	35	0.539474	0.460526	ALDH3A2	ALOX12B	ASPRV1	ATP2A2	ATP2C1	BNC1	BTD	CALML5	CASP14	CDSN	COL17A1	COL1A1	COL5A2	COL7A1	CRABP2	CTGF	DCT	DHCR24	DSP	EDA	EMP1	ERCC2	ERCC3	EVPL	FABP5	FGF7	FLOT2	FOXN1	FST	GJB5	GLI1	HOXB13	IL20	KLK5	KLK7	KRT1	KRT10	KRT13	KRT14	KRT15
LEUKOCYTE_MIGRATION	http://www.broadinstitute.org/gsea/msigdb/cards/LEUKOCYTE_MIGRATION	14	0.1491	0.851	0.6839	9	5	0.642857	0.357143	AIMP1	CD34	CKLF	CX3CL1	CXCR2	DOCK2	IL10	IL8	ITGB2	MIA3	PF4	SAA1	SCG2	SFTPD	SYK	TGFB2
REGULATION_OF_ENDOTHELIAL_CELL_PROLIFERATION	http://www.broadinstitute.org/gsea/msigdb/cards/REGULATION_OF_ENDOTHELIAL_CELL_PROLIFERATION	10	0.0001	1	0.093	7	3	0.7	0.3	AGGF1	AIMP1	ANG	ATPIF1	CDH13	GHRL	NF1	SCG2	TNFSF12	TNFSF15
REGULATION_OF_MEMBRANE_POTENTIAL	http://www.broadinstitute.org/gsea/msigdb/cards/REGULATION_OF_MEMBRANE_POTENTIAL	14	0.8283	0.1718	0.4773	4	10	0.285714	0.714286	AIFM3	BAK1	BAX	BCL2	BCL2L1	BNIP3	CHRNA1	GLRA1	GRK1	IFI6	KCNMB2	KCNMB3	KCNMB4	NDUFS1	SOD1
REGULATION_OF_CELL_GROWTH	http://www.broadinstitute.org/gsea/msigdb/cards/REGULATION_OF_CELL_GROWTH	44	0.3703	0.6298	0.7059	21	23	0.477273	0.522727	ACVR1B	ALOX12	APBB1	APBB2	BCAR1	BCL6	BMP10	CAPRIN2	CDA	CDHR2	CDK11A	CDK11B	CDKN1A	CDKN1B	CDKN2A	CDKN2AIP	CDKN2C	CDKN2D	DCBLD2	DERL2	DLC1	ENO1	FAM107A	IL2	INHBA	IP6K2	NDUFA13	NDUFS3	NOL8	OSGIN1	PLCE1	PML	PPP1R9B	PPT1	PRSS2	RB1	RERG	SERTAD2	SERTAD3	SMAD3
REGULATION_OF_VIRAL_REPRODUCTION	http://www.broadinstitute.org/gsea/msigdb/cards/REGULATION_OF_VIRAL_REPRODUCTION	9	0.6026	0.3975	0.1569	4	5	0.444444	0.555556	APOBEC3F	APOBEC3G	CCL3	HS3ST5	IL8	MDFIC	PPIA	RSF1	TARBP2	TNIP1	TOP2A	VAPB
G1_S_TRANSITION_OF_MITOTIC_CELL_CYCLE	http://www.broadinstitute.org/gsea/msigdb/cards/G1_S_TRANSITION_OF_MITOTIC_CELL_CYCLE	27	0.9174	0.0827	0.3357	9	18	0.333333	0.666667	ACVR1	ACVR1B	BCAT1	CDC7	CDCA5	CDK4	CDKN1A	CDKN1B	CDKN2A	CDKN2C	CDKN2D	CDKN3	CUL1	CUL2	CUL3	CUL4A	CUL5	DBF4	GFI1	GSPT1	INHBA	LATS2	POLE	PPP6C	RCC1	SKP2	SPDYA
CASPASE_ACTIVATION	http://www.broadinstitute.org/gsea/msigdb/cards/CASPASE_ACTIVATION	25	0.4118	0.5883	0.7282	14	11	0.56	0.44	AIFM3	APAF1	BAX	BBC3	BCL2L10	CASP8AP2	CASP9	CDKN2A	COL4A3	CYCS	DIABLO	F2	F2R	HIP1	IFNB1	IFT57	LCK	MOAP1	MTCH1	NLRC4	PMAIP1	SMAD3	STAT1	TNFSF15	TP53	VCP
CELLULAR_RESPIRATION	http://www.broadinstitute.org/gsea/msigdb/cards/CELLULAR_RESPIRATION	19	0.6854	0.3147	0.9777	6	13	0.315789	0.684211	ACO2	CYCS	ME3	NDUFS1	NDUFS4	NNT	OXA1L	PDHB	PPARGC1A	SDHA	SDHB	SDHC	SDHD	SLC25A14	SURF1	UQCRB	UQCRC1	UQCRC2	UQCRH
INDUCTION_OF_APOPTOSIS_BY_INTRACELLULAR_SIGNALS	http://www.broadinstitute.org/gsea/msigdb/cards/INDUCTION_OF_APOPTOSIS_BY_INTRACELLULAR_SIGNALS	20	0.4382	0.5619	0.8241	8	12	0.4	0.6	ABL1	AIFM1	BAX	BCL3	BRCA1	C16ORF5	CDKN1A	CHEK2	CIDEA	CIDEB	CUL1	CUL2	CUL3	CUL4A	CUL5	DYRK2	IFI16	LGALS12	PCBP4	PML	RNF7	SFN	TP53	TP73
[truncated: 830 more columns]
