# Supplementary material for: Dose-Dependent Effects of Morphine Exposure on mRNA and microRNA (miR) Expression in Hippocampus of Stressed Neonatal Mice
Source: PLoS One. 2015 Apr 6;10(4):e0123047. doi: 10.1371/journal.pone.0123047 (PMC4386824; doi:10.1371/journal.pone.0123047)
Supplement: S4 Table — (XLSX) [file pone.0123047.s005.xlsx]

## Sheet: Table S4 C5_MF trt.5 - trt.0
GOID	GOterm	NGenes	Up	Down	Mixed	numUP	numDOWN	ratioUP	ratioDOWN	Geneset genes
INTEGRIN_BINDING	http://www.broadinstitute.org/gsea/msigdb/cards/INTEGRIN_BINDING	27	0.8039	0.1962	0.3648	12	15	0.444444	0.555556	ACTN1	ACTN2	ACTN3	ACTN4	ADAM11	ADAM2	ADAM23	ADAM9	ADAMTS13	ADAMTS5	ADAMTS8	ANGPTL3	COL16A1	COL4A3	DMP1	DST	ECM2	EDIL3	EGFL6	ERBB2IP	FBLN5	FCER2	ICAM2	ICAM3	ICAM4	SYK	TGFBI	THY1	TNXB	VWF
CATION_TRANSMEMBRANE_TRANSPORTER_ACTIVITY	http://www.broadinstitute.org/gsea/msigdb/cards/CATION_TRANSMEMBRANE_TRANSPORTER_ACTIVITY	205	0.2108	0.7893	0.9112	99	106	0.482927	0.517073	ABCB11	ABCC8	ACCN1	ACCN4	ATP2A1	ATP2A2	ATP2A3	ATP2B1	ATP2B3	ATP2B4	ATP2C1	ATP4A	ATP4B	ATP6V0C	ATP6V0E1	ATP6V1B2	ATP6V1C1	CACNA1A	CACNA1B	CACNA1C	CACNA1D	CACNA1E	CACNA1F	CACNA1G	CACNA1H	CACNA1S	CACNA2D1	CACNB1	CACNB2	CACNB3	CACNB4	CACNG1	CACNG2	CACNG4	CACNG5	CCS	CCT8L2	CHRNA1	CHRNA2	CHRNA3
MAP_KINASE_ACTIVITY	http://www.broadinstitute.org/gsea/msigdb/cards/MAP_KINASE_ACTIVITY	12	0.8116	0.1886	0.5825	5	7	0.416667	0.583333	MAPK1	MAPK10	MAPK11	MAPK12	MAPK13	MAPK14	MAPK15	MAPK4	MAPK7	MAPK8	MAPK9	NLK
TRANSLATION_REGULATOR_ACTIVITY	http://www.broadinstitute.org/gsea/msigdb/cards/TRANSLATION_REGULATOR_ACTIVITY	37	0.9852	0.0149	0.5468	7	30	0.189189	0.810811	ABCF1	BOLL	COPS5	DAZ1	DAZL	EEF2K	EIF2A	EIF2B1	EIF2B2	EIF2B3	EIF2B4	EIF2B5	EIF2C1	EIF2S1	EIF2S2	EIF2S3	EIF3B	EIF3C	EIF3D	EIF3E	EIF3F	EIF3J	EIF4A2	EIF4B	EIF4E	EIF4G1	EIF4G2	EIF4H	EIF5A	GSPT1	GSPT2	GTF2H2	GTF2H3	MTRF1	PABPC1	PAIP1	PAIP2	PAIP2B	PET112	SAMD4A
HYDROLASE_ACTIVITY_ACTING_ON_ACID_ANHYDRIDES	http://www.broadinstitute.org/gsea/msigdb/cards/HYDROLASE_ACTIVITY_ACTING_ON_ACID_ANHYDRIDES	216	0.7455	0.2546	0.9638	85	131	0.393519	0.606481	ABCA2	ABCA3	ABCA8	ABCB11	ABCB7	ABCC1	ABCC2	ABCC3	ABCC6	ABCD3	ABCD4	ABCF1	ABCG1	ABCG2	ACYP1	ACYP2	AGAP2	ARF1	ARF3	ARF4	ARF5	ARF6	ARFRP1	ARHGAP5	ARL1	ARL4A	ARL4C	ARL4D	ATP11B	ATP1A1	ATP1A2	ATP1A3	ATP1A4	ATP1B1	ATP1B2	ATP1B3	ATP2A1	ATP2A2	ATP2A3	ATP2B1
MRNA_BINDING	http://www.broadinstitute.org/gsea/msigdb/cards/MRNA_BINDING	22	0.9803	0.0198	0.798	6	16	0.272727	0.727273	AUH	CPSF1	EIF4A1	EIF4A3	ELAVL2	ELAVL4	FMR1	GRSF1	HNRNPAB	HNRPDL	PABPC1	PABPC3	PABPC4	PARN	PURB	RPL35	SERBP1	SLBP	SLU7	SSB	TIA1	ZFP36	ZFP36L1
PROTEIN_PHOSPHATASE_TYPE_2A_REGULATOR_ACTIVITY	http://www.broadinstitute.org/gsea/msigdb/cards/PROTEIN_PHOSPHATASE_TYPE_2A_REGULATOR_ACTIVITY	13	0.1501	0.85	0.9943	9	4	0.692308	0.307692	EIF2AK2	IGBP1	PPME1	PPP2R1A	PPP2R2A	PPP2R2B	PPP2R3A	PPP2R3B	PPP2R4	PPP2R5A	PPP2R5B	PPP2R5D	PPP2R5E	SET
ACTIVE_TRANSMEMBRANE_TRANSPORTER_ACTIVITY	http://www.broadinstitute.org/gsea/msigdb/cards/ACTIVE_TRANSMEMBRANE_TRANSPORTER_ACTIVITY	116	0.8358	0.1643	0.5207	44	72	0.37931	0.62069	ABCA3	ABCA8	ABCB11	ABCB7	ABCC1	ABCC2	ABCC3	ABCC6	ABCD3	ABCD4	ABCF1	ABCG1	ABCG2	ANKH	AQP9	ATP11B	ATP1A1	ATP1A2	ATP1A3	ATP1A4	ATP1B1	ATP1B2	ATP1B3	ATP2A1	ATP2A2	ATP2A3	ATP2B1	ATP2B3	ATP2B4	ATP2C1	ATP4A	ATP4B	ATP6V0C	ATP6V0E1	ATP6V1B2	ATP6V1C1	ATP7A	ATP7B	ATP8B1	CTNS
GLUTAMATE_RECEPTOR_ACTIVITY	http://www.broadinstitute.org/gsea/msigdb/cards/GLUTAMATE_RECEPTOR_ACTIVITY	20	0.0175	0.9826	0.3349	16	4	0.8	0.2	GABBR1	GABBR2	GRIA1	GRIA2	GRIK1	GRIK2	GRIK3	GRIK4	GRIK5	GRIN2A	GRIN2B	GRIN2C	GRM1	GRM2	GRM3	GRM4	GRM5	GRM6	GRM7	GRM8
ACID_AMINO_ACID_LIGASE_ACTIVITY	http://www.broadinstitute.org/gsea/msigdb/cards/ACID_AMINO_ACID_LIGASE_ACTIVITY	56	0.4771	0.523	0.4619	25	31	0.446429	0.553571	AMFR	ANAPC10	ANAPC11	ANAPC2	ANAPC4	ANAPC5	ARIH1	BIRC3	BRAP	CBL	CDC23	DDB2	DZIP3	ERCC8	FBXL2	FBXL6	FBXO2	FBXO22	FBXO3	FBXO7	FBXW2	FPGS	GCLC	GCLM	GSS	HUWE1	MALT1	MDM2	MYLIP	PAICS	PARK2	RNF14	RNF144B	RNF217	SMURF1	SMURF2	STUB1	SYVN1	TRAF6	TRAF7
SEROTONIN_RECEPTOR_ACTIVITY	http://www.broadinstitute.org/gsea/msigdb/cards/SEROTONIN_RECEPTOR_ACTIVITY	10	0.001	0.9991	0.8349	7	3	0.7	0.3	HTR1A	HTR1B	HTR1D	HTR1E	HTR1F	HTR2A	HTR2B	HTR3B	HTR4	HTR5A	HTR7
INORGANIC_ANION_TRANSMEMBRANE_TRANSPORTER_ACTIVITY	http://www.broadinstitute.org/gsea/msigdb/cards/INORGANIC_ANION_TRANSMEMBRANE_TRANSPORTER_ACTIVITY	18	0.7837	0.2164	0.1702	8	10	0.444444	0.555556	ADAMTS8	ANKH	ASNA1	SLC13A4	SLC17A1	SLC17A2	SLC17A3	SLC17A4	SLC17A7	SLC20A1	SLC20A2	SLC25A3	SLC26A4	SLC34A1	SLC34A2	SLC34A3	SLC4A3	SLC4A4	SLC5A5
HISTONE_METHYLTRANSFERASE_ACTIVITY	http://www.broadinstitute.org/gsea/msigdb/cards/HISTONE_METHYLTRANSFERASE_ACTIVITY	11	0.3273	0.6728	0.3506	4	7	0.363636	0.636364	EED	EHMT1	EZH2	FBXO11	NSD1	PRMT7	PRMT8	SUV39H1	SUV39H2	SUZ12	WHSC1L1
PROTEIN_DOMAIN_SPECIFIC_BINDING	http://www.broadinstitute.org/gsea/msigdb/cards/PROTEIN_DOMAIN_SPECIFIC_BINDING	69	0.0157	0.9844	0.2076	39	30	0.565217	0.434783	ABI2	ADAM15	ADAM9	AFAP1L2	ARHGAP27	ARHGAP5	ARHGEF4	BAX	BCL2	BPY2	CADM1	CARD11	CARD14	CARD8	CARD9	CCDC88C	CD2AP	CD3E	CFTR	CLCN3	CRK	DOCK4	ELMO1	ERCC1	ESPN	ESRRG	EVL	FOXH1	GPX1	GRM7	HOXB1	HSP90AA1	HSP90AB1	INSR	IRS1	JAK2	KIF20B	LAT2	LAX1	LCK
CARBOHYDRATE_BINDING	http://www.broadinstitute.org/gsea/msigdb/cards/CARBOHYDRATE_BINDING	62	0.9035	0.0966	0.0778	25	37	0.403226	0.596774	AAMP	ACAN	ACR	ANG	APOA5	CD207	CD209	CD34	CHIA	CHIT1	CHODL	CLEC10A	CLEC2B	CLEC3A	CLEC4E	CLEC7A	COL13A1	COL25A1	COLEC10	EMCN	EPYC	FCN1	FCN2	FCN3	FGF10	FGFBP1	FSTL1	GALK1	GCK	HABP2	HBEGF	HDGF	IMPG2	KLRAP1	KLRB1	KLRG1	KRT1	LAYN	LGALS12	LGALS3
G_PROTEIN_COUPLED_RECEPTOR_BINDING	http://www.broadinstitute.org/gsea/msigdb/cards/G_PROTEIN_COUPLED_RECEPTOR_BINDING	43	0.1609	0.8393	0.8647	23	20	0.534884	0.465116	C5	CALCA	CCL1	CCL11	CCL13	CCL15	CCL16	CCL17	CCL18	CCL19	CCL2	CCL20	CCL21	CCL22	CCL23	CCL24	CCL25	CCL26	CCL27	CCL28	CCL3	CCL4	CCL5	CCL7	CCL8	CCR2	CKLF	CORT	CX3CL1	CXCL1	CXCL10	CXCL11	CXCL12	CXCL13	CXCL14	CXCL16	CXCL2	CXCL3	CXCL5	CXCL6
GTP_BINDING	http://www.broadinstitute.org/gsea/msigdb/cards/GTP_BINDING	46	0.9476	0.0525	0.4016	14	32	0.304348	0.695652	ARF3	ARF6	ARFIP2	ARHGEF5	ARL3	ARL8A	ARL8B	CLP1	DRG2	EEF1A1	EIF2B2	GBP1	GBP2	GEM	GNL1	GNL3	GTPBP1	GTPBP4	GTPBP6	HBS1L	MX1	NCF1	NME1	NMUR2	RAB22A	RAB26	RALA	RALB	RAN	RAP2B	RHEB	RHOB	RHOH	RIT1	RIT2	RND3	RRAGA	RRAGB	RRAGC	SCG5
HYDRO_LYASE_ACTIVITY	http://www.broadinstitute.org/gsea/msigdb/cards/HYDRO_LYASE_ACTIVITY	13	0.8112	0.1889	0.9293	3	10	0.230769	0.769231	ACO1	ALAD	AUH	CA1	CA11	CA12	CA14	CA2	CA3	CA4	CA5A	CA5B	CA6	CA7	CA8	CA9	CBS	ECH1	ECHS1	EHHADH	ENO1	ENO2	ENO3	FH	GMDS	HADHA	HADHB
NUCLEOTIDE_BINDING	http://www.broadinstitute.org/gsea/msigdb/cards/NUCLEOTIDE_BINDING	212	0.9353	0.0648	0.2551	81	131	0.382075	0.617925	ABCA2	ABCA3	ABCA4	ABCA7	ABCB1	ABCB11	ABCB6	ABCB7	ABCB8	ABCC1	ABCC3	ABCC5	ABCC6	ABCC8	ABCD2	ABCD4	ABCF1	ABCF2	ABCG1	ABCG2	ABL1	ACTA1	ACVR1	ACVR1B	ACVRL1	AIFM2	APAF1	APRT	ARF3	ARF6	ARFIP2	ARHGEF5	ARL3	ARL8A	ARL8B	ATP7A	ATP7B	BCKDK	BMPR1A	BMPR1B
COPPER_ION_BINDING	http://www.broadinstitute.org/gsea/msigdb/cards/COPPER_ION_BINDING	14	0.9532	0.0469	0.0155	4	10	0.285714	0.714286	ANG	AOC3	APOA4	ATOX1	ATP7A	ATP7B	CCS	DCT	LOX	MT3	PRNP	RNF7	SOD1	TP53	TYR
DI___TRI_VALENT_INORGANIC_CATION_TRANSMEMBRANE_TRANSPORTER_ACTIVITY	http://www.broadinstitute.org/gsea/msigdb/cards/DI___TRI_VALENT_INORGANIC_CATION_TRANSMEMBRANE_TRANSPORTER_ACTIVITY	22	0.8253	0.1748	0.6534	9	13	0.409091	0.590909	ATP2A1	ATP2A2	ATP2A3	ATP2B1	ATP2B3	ATP2B4	ATP2C1	CCS	CLDN16	FXN	ITPR1	ITPR2	ITPR3	SLC11A2	SLC30A3	SLC30A4	SLC30A5	SLC31A1	SLC31A2	SLC39A2	SLC40A1	SLC8A1
TRANSMEMBRANE_RECEPTOR_PROTEIN_KINASE_ACTIVITY	http://www.broadinstitute.org/gsea/msigdb/cards/TRANSMEMBRANE_RECEPTOR_PROTEIN_KINASE_ACTIVITY	51	0.9609	0.0392	0.0135	22	29	0.431373	0.568627	ACVR1	ACVR1B	ACVR1C	ACVR2A	ACVR2B	ACVRL1	ALK	AXL	CRIM1	CSF1R	DDR1	DDR2	EFNA3	EFNA4	EFNB3	EGFR	EPHA5	EPHB2	EPHB6	ERBB3	ERBB4	FGFR1	FGFR4	FLT1	FLT3	FLT4	IGF1R	IGF2R	INSR	KDR	LTK	MERTK	MET	MST1R	MUSK	NRP1	NRP2	NTRK1	PDGFRA	PDGFRB
SYMPORTER_ACTIVITY	http://www.broadinstitute.org/gsea/msigdb/cards/SYMPORTER_ACTIVITY	30	0.711	0.2891	0.0557	11	19	0.366667	0.633333	SLC10A1	SLC10A2	SLC12A1	SLC12A2	SLC12A3	SLC12A4	SLC12A7	SLC12A9	SLC13A2	SLC13A4	SLC15A1	SLC15A2	SLC17A2	SLC17A3	SLC17A4	SLC17A5	SLC17A7	SLC20A1	SLC20A2	SLC34A3	SLC4A4	SLC5A1	SLC5A2	SLC5A3	SLC5A6	SLC5A7	SLC6A2	SLC6A5	SLC6A6	SLC6A8	SLC6A9
TRANSFERASE_ACTIVITY_TRANSFERRING_ACYL_GROUPS	http://www.broadinstitute.org/gsea/msigdb/cards/TRANSFERASE_ACTIVITY_TRANSFERRING_ACYL_GROUPS	52	0.8546	0.1455	0.3114	17	35	0.326923	0.673077	AANAT	ACAT1	ACLY	ACSL3	AGPAT2	ALAS2	ATE1	BRCA2	CERS1	CERS5	CPT1A	CPT1B	CREBBP	CROT	CS	DGAT1	DGAT2	EDF1	ELP4	EP300	F13A1	GGT5	GLYAT	GNPAT	GTF3C4	HADHA	HADHB	HAT1	HMGCS1	KAT6A	KAT6B	KAT7	KAT8	LPCAT1	LRAT	MCAT	NAA15	NAA16	NAT1	NAT2
ANTIPORTER_ACTIVITY	http://www.broadinstitute.org/gsea/msigdb/cards/ANTIPORTER_ACTIVITY	10	0.903	0.0971	0.1637	3	7	0.3	0.7	SLC25A11	SLC3A2	SLC4A3	SLC7A11	SLC9A1	SLC9A2	SLC9A3	SLC9A5	SLC9A6	SLC9A7
HEMATOPOIETIN_INTERFERON_CLASSD200_DOMAIN_CYTOKINE_RECEPTOR_BINDING	http://www.broadinstitute.org/gsea/msigdb/cards/HEMATOPOIETIN_INTERFERON_CLASSD200_DOMAIN_CYTOKINE_RECEPTOR_BINDING	24	0.4393	0.5608	0.4878	14	10	0.583333	0.416667	CNTF	CSF2	CSF3	CTF1	ERAP1	GH1	IFNA13	IFNA14	IFNA16	IFNA17	IFNA2	IFNA21	IFNA4	IFNA5	IFNA7	IFNA8	IFNG	IFNK	IL12B	IL2	IL21	IL25	IL3	IL4	IL5	IL7	OSM	PRL	SDCBP
MONOSACCHARIDE_BINDING	http://www.broadinstitute.org/gsea/msigdb/cards/MONOSACCHARIDE_BINDING	10	0.708	0.2921	0.1572	3	7	0.3	0.7	ACR	CD207	CD209	COLEC10	GALK1	GCK	LGALS9	LMAN1	LMAN2L	MRC1	UPK1A
OXIDOREDUCTASE_ACTIVITY_ACTING_ON_SULFUR_GROUP_OF_DONORS	http://www.broadinstitute.org/gsea/msigdb/cards/OXIDOREDUCTASE_ACTIVITY_ACTING_ON_SULFUR_GROUP_OF_DONORS	10	0.9167	0.0834	0.3833	2	8	0.2	0.8	DLD	GSR	MSRA	MSRB2	MSRB3	QSOX1	SUOX	TXNDC2	TXNRD1	TXNRD2
DNA_HELICASE_ACTIVITY	http://www.broadinstitute.org/gsea/msigdb/cards/DNA_HELICASE_ACTIVITY	25	0.7492	0.2509	0.885	7	18	0.28	0.72	ATRX	CHD1	CHD2	CHD3	CHD4	DHX9	ERCC2	ERCC3	ERCC6	ERCC8	G3BP1	IGHMBP2	INO80	PIF1	RAD54B	RECQL	RECQL4	RUVBL1	RUVBL2	SETX	SMARCAL1	SUPV3L1	WRN	XRCC5	XRCC6
ENDODEOXYRIBONUCLEASE_ACTIVITY	http://www.broadinstitute.org/gsea/msigdb/cards/ENDODEOXYRIBONUCLEASE_ACTIVITY	10	0.8842	0.1159	0.378	3	7	0.3	0.7	APEX1	DNASE2	ERCC1	ERCC4	ERCC5	EXO1	FEN1	MBD4	MRE11A	OGG1	RAD50
PROTEIN_TYROSINE_PHOSPHATASE_ACTIVITY	http://www.broadinstitute.org/gsea/msigdb/cards/PROTEIN_TYROSINE_PHOSPHATASE_ACTIVITY	53	0.4684	0.5317	0.0165	25	28	0.471698	0.528302	CDC14B	CDC25B	DUSP1	DUSP11	DUSP12	DUSP2	DUSP3	DUSP5	DUSP6	DUSP7	DUSP8	EPM2A	MTMR3	MTMR7	PTEN	PTP4A2	PTP4A3	PTPLA	PTPN1	PTPN11	PTPN12	PTPN14	PTPN18	PTPN2	PTPN21	PTPN22	PTPN3	PTPN4	PTPN5	PTPN6	PTPN7	PTPN9	PTPRA	PTPRB	PTPRC	PTPRD	PTPRE	PTPRF	PTPRG	PTPRH
RAS_GTPASE_ACTIVATOR_ACTIVITY	http://www.broadinstitute.org/gsea/msigdb/cards/RAS_GTPASE_ACTIVATOR_ACTIVITY	29	0.102	0.8981	0.9711	17	12	0.586207	0.413793	ALDH1A1	ARAP1	ARAP3	ARHGAP10	ARHGAP27	ARHGAP29	ARHGAP4	ARHGAP5	ARHGEF10L	CDC42EP2	DOCK4	ERRFI1	GMIP	MYO9B	NF1	OPHN1	PREX1	PREX2	RAB3GAP1	RALBP1	RANGAP1	RAPGEF2	RASA1	RASA2	RASAL1	RASAL2	RASGRP3	SOS1	THY1
PHOSPHORIC_MONOESTER_HYDROLASE_ACTIVITY	http://www.broadinstitute.org/gsea/msigdb/cards/PHOSPHORIC_MONOESTER_HYDROLASE_ACTIVITY	110	0.5889	0.4112	0.1563	46	64	0.418182	0.581818	ACP1	ACP2	ACP5	ACP6	APTX	BPNT1	CDC14B	CDC25B	CDKN3	CILP	CTDNEP1	CTDP1	CYCS	DLG1	DLGAP5	DUSP1	DUSP11	DUSP12	DUSP13	DUSP2	DUSP3	DUSP4	DUSP5	DUSP6	DUSP7	DUSP8	EPM2A	FBP1	FBP2	G6PC	IMPA1	IMPA2	INPP1	INPP4B	INPP5D	INPP5E	INPP5K	LCK	MINPP1	MTMR14
DAMAGED_DNA_BINDING	http://www.broadinstitute.org/gsea/msigdb/cards/DAMAGED_DNA_BINDING	20	0.7744	0.2257	0.3561	5	15	0.25	0.75	ALKBH2	ALKBH3	APTX	DDB1	DDB2	ERCC1	ERCC4	FANCG	FEN1	MPG	MSH2	MSH3	MSH6	OGG1	PMS2P1	POLH	POLQ	REV1	TDG	XPA	XPC
RNA_HELICASE_ACTIVITY	http://www.broadinstitute.org/gsea/msigdb/cards/RNA_HELICASE_ACTIVITY	23	0.5927	0.4075	0.7732	8	15	0.347826	0.652174	DDX1	DDX10	DDX17	DDX18	DDX20	DDX21	DDX23	DDX25	DDX39A	DDX3X	DDX43	DDX54	DDX56	DDX6	DHX15	DHX16	DHX38	DHX8	DHX9	EIF4A3	G3BP1	RAD54B	SKIV2L	UPF1
LIGASE_ACTIVITY_FORMING_CARBON_NITROGEN_BONDS	http://www.broadinstitute.org/gsea/msigdb/cards/LIGASE_ACTIVITY_FORMING_CARBON_NITROGEN_BONDS	67	0.443	0.5571	0.4271	31	36	0.462687	0.537313	ADSS	AMFR	ANAPC10	ANAPC11	ANAPC2	ANAPC4	ANAPC5	ARIH1	ASNS	BIRC3	BRAP	BTD	CAD	CBL	CDC23	CPS1	CTPS	CTPS2	DDB2	DZIP3	ERCC8	FBXL2	FBXL6	FBXO2	FBXO22	FBXO3	FBXO7	FBXW2	FPGS	GCLC	GCLM	GMPS	GSS	HLCS	HUWE1	MALT1	MDM2	MTHFD1	MYLIP	PAICS
LIPID_BINDING	http://www.broadinstitute.org/gsea/msigdb/cards/LIPID_BINDING	82	0.6965	0.3036	0.9572	37	45	0.45122	0.54878	ACOT7	ADAP2	ADH5	AKR1D1	ALB	ALDH1A1	ALDH6A1	ANXA9	APOA1	APOA4	APOA5	APOC2	APOE	APOF	APOL2	ARAP1	ARAP2	ARAP3	BAX	CAV1	CCDC88A	CD1D	CD24	CETP	CPNE1	CPNE3	CYTH3	DOC2B	EEA1	EPB41	ESR2	FABP2	FABP4	FABP5	FABP7	GC	GLTP	GPAA1	GRK5	HDLBP
KINASE_BINDING	http://www.broadinstitute.org/gsea/msigdb/cards/KINASE_BINDING	66	0.389	0.6111	0.0837	32	34	0.484848	0.515152	ADAM10	ADAM9	AKAP11	AKAP12	AKAP3	AKAP4	AKAP5	AKAP7	APC	AVPR1A	AVPR1B	BCAR1	BCL10	CAMK2N1	CCDC88A	CCND3	CD24	CD4	CDK5RAP2	CDKN2A	CDKN2B	CDKN2C	CDKN2D	CEP250	DLG1	FAF1	FIZ1	FOXO3	GRK5	HINT1	IGF1R	INSR	IRAK1	IRS1	ITGB2	KIF13B	LATS1	LAX1	LCK	LLGL1
PHOSPHOTRANSFERASE_ACTIVITY_ALCOHOL_GROUP_AS_ACCEPTOR	http://www.broadinstitute.org/gsea/msigdb/cards/PHOSPHOTRANSFERASE_ACTIVITY_ALCOHOL_GROUP_AS_ACCEPTOR	323	0.849	0.1511	0.0711	142	181	0.439628	0.560372	ACVR1	ACVR1B	ACVR1C	ACVR2A	ACVR2B	ACVRL1	AKT1	AKT2	ALK	ARSG	ATM	AXL	BCKDK	BCR	BRD2	BRDT	BRSK1	BRSK2	CAMKK2	CCL2	CCL4	CDC42BPA	CDC42BPB	CDC42BPG	CDK1	CDK10	CDK2	CDK3	CDK5	CDK5R1	CDK7	CDK9	CDKL1	CHEK2	CHKA	CHUK	CIT	CLK1	CLK2	CLK3
OXIDOREDUCTASE_ACTIVITY_GO_0016705	http://www.broadinstitute.org/gsea/msigdb/cards/OXIDOREDUCTASE_ACTIVITY_GO_0016705	30	0.0082	0.9919	0.0259	18	12	0.6	0.4	ASPH	BBOX1	CYP11B1	CYP11B2	CYP17A1	CYP19A1	CYP26A1	CYP2A6	CYP2J2	CYP39A1	CYP4A11	CYP4F8	CYP7B1	CYP8B1	DOHH	EGLN1	EGLN2	FADS1	HMOX1	HMOX2	KDM4A	KMO	MSMO1	NOS1	NOS2	NOS2P1	NOS3	P4HA1	P4HA2	P4HB	PAH	PLOD2	PLOD3	PTGS1	SC5DL	SCD	TH	TYR
LIPASE_ACTIVITY	http://www.broadinstitute.org/gsea/msigdb/cards/LIPASE_ACTIVITY	49	0.9601	0.04	0.7737	16	33	0.326531	0.673469	AADAC	AOAH	APOC2	BDKRB2	C3AR1	CASR	CCKBR	CCR5	CHRM1	CHRM3	CHRM5	EDNRA	ENPP7	F2RL2	LGALS13	LIPE	LIPF	LIPG	LPL	LYPLA1	MGLL	PDIA3	PLA1A	PLA2G10	PLA2G15	PLA2G1B	PLA2G2A	PLA2G2D	PLA2G2E	PLA2G3	PLA2G4B	PLA2G4C	PLA2G5	PLA2G6	PLCB2	PLCD1	PLCE1	PLCH1	PLD1	PLD2
STEROID_DEHYDROGENASE_ACTIVITY	http://www.broadinstitute.org/gsea/msigdb/cards/STEROID_DEHYDROGENASE_ACTIVITY	9	0.5479	0.4522	0.2516	5	4	0.555556	0.444444	AKR1C1	DHRS9	HSD17B10	HSD17B11	HSD17B14	HSD17B4	HSD17B7	HSD3B1	HSD3B2	HSD3BP4	NSDHL
SUGAR_BINDING	http://www.broadinstitute.org/gsea/msigdb/cards/SUGAR_BINDING	25	0.8896	0.1105	0.1303	10	15	0.4	0.6	ACR	CD207	CD209	CLEC10A	CLEC2B	CLEC3A	CLEC4E	CLEC7A	COLEC10	FCN1	FCN2	FCN3	GALK1	GCK	KLRAP1	KLRB1	KLRG1	KRT1	LGALS12	LGALS3	LGALS4	LGALS7	LGALS8	LGALS9	LMAN1	LMAN2L	MRC1	POLA1	PRG2	REG3A	SFTPD	SIGLEC7	SIGLEC8	UPK1A
INWARD_RECTIFIER_POTASSIUM_CHANNEL_ACTIVITY	http://www.broadinstitute.org/gsea/msigdb/cards/INWARD_RECTIFIER_POTASSIUM_CHANNEL_ACTIVITY	12	0.2701	0.73	0.9734	8	4	0.666667	0.333333	KCNJ1	KCNJ10	KCNJ12	KCNJ14	KCNJ15	KCNJ3	KCNJ4	KCNJ5	KCNJ6	KCNK1	KCNK6	KCNQ5
RAS_GUANYL_NUCLEOTIDE_EXCHANGE_FACTOR_ACTIVITY	http://www.broadinstitute.org/gsea/msigdb/cards/RAS_GUANYL_NUCLEOTIDE_EXCHANGE_FACTOR_ACTIVITY	19	0.0278	0.9723	0.9043	13	6	0.684211	0.315789	ALS2	ARHGEF1	ARHGEF11	ARHGEF2	ARHGEF3	DOCK2	FARP1	FARP2	MADD	PREX1	PREX2	RAPGEF2	RAPGEF5	RASGRP4	RCBTB2	RCC1	SERGEF	SOS1	TIAM1
CATION_BINDING	http://www.broadinstitute.org/gsea/msigdb/cards/CATION_BINDING	191	0.9242	0.0759	0.2438	75	116	0.39267	0.60733	ABL1	ABL2	ACO2	ADAM30	ADAMTS13	ADH1B	ANG	ANXA1	ANXA10	AOC3	APOA4	APOBEC1	APOBEC3F	APOBEC3G	ARIH2	ASPH	ATOX1	ATP2A1	ATP7A	ATP7B	BIRC5	BNIP2	BRCA1	CA12	CA2	CABP1	CABP2	CABP4	CABP5	CALB1	CALM3	CALML3	CALML5	CALR	CALU	CAMKK2	CANX	CAPN9	CAPS	CBLB
PHOSPHORUS_OXYGEN_LYASE_ACTIVITY	http://www.broadinstitute.org/gsea/msigdb/cards/PHOSPHORUS_OXYGEN_LYASE_ACTIVITY	10	0.1862	0.8139	0.4536	6	4	0.6	0.4	ADCY10	ADCY7	ADCY8	ADCY9	GUCY1A2	GUCY1A3	GUCY1B3	GUCY2C	GUCY2D	GUCY2F
SPECIFIC_RNA_POLYMERASE_II_TRANSCRIPTION_FACTOR_ACTIVITY	http://www.broadinstitute.org/gsea/msigdb/cards/SPECIFIC_RNA_POLYMERASE_II_TRANSCRIPTION_FACTOR_ACTIVITY	27	0.4366	0.5636	0.5257	12	15	0.444444	0.555556	ATF4	BRD8	DEK	ERF	ETV7	FOS	FOXN1	GFI1B	GLIS1	GLIS3	IRF7	MEIS2	NFRKB	NOTCH2	NR0B1	NR2F1	NR2F2	NRL	PDX1	PKNOX1	PROX1	RXRA	RXRB	SOX9	USF1	VEZF1	ZBTB32	ZBTB7B	ZNF136	ZNF141	ZNF143	ZNF148	ZNF202	ZNF281	ZNF345
PHOSPHATE_TRANSMEMBRANE_TRANSPORTER_ACTIVITY	http://www.broadinstitute.org/gsea/msigdb/cards/PHOSPHATE_TRANSMEMBRANE_TRANSPORTER_ACTIVITY	12	0.9048	0.0953	0.2687	4	8	0.333333	0.666667	ADAMTS8	ANKH	SLC17A1	SLC17A2	SLC17A3	SLC17A4	SLC17A7	SLC20A1	SLC20A2	SLC25A3	SLC34A1	SLC34A2	SLC34A3
SULFOTRANSFERASE_ACTIVITY	http://www.broadinstitute.org/gsea/msigdb/cards/SULFOTRANSFERASE_ACTIVITY	26	0.9587	0.0414	0.1193	6	20	0.230769	0.769231	CHST1	CHST10	CHST11	CHST12	CHST13	CHST14	CHST15	CHST2	CHST3	CHST4	CHST5	CHST6	CHST7	CHST8	CHST9	GAL3ST1	GAL3ST2	HS3ST3B1	HS3ST5	HS3ST6	HS6ST1	SULT1A4	SULT1C2	SULT1E1	SULT2B1	TPST1	TPST2	UST
PHOSPHOTRANSFERASE_ACTIVITY_PHOSPHATE_GROUP_AS_ACCEPTOR	http://www.broadinstitute.org/gsea/msigdb/cards/PHOSPHOTRANSFERASE_ACTIVITY_PHOSPHATE_GROUP_AS_ACCEPTOR	18	0.7417	0.2584	0.4641	8	10	0.444444	0.555556	AK1	AK2	AK5	CASK	DLG1	DLG2	DTYMK	GUK1	MPP1	MPP2	MPP3	NME1	NME2	NME4	NME5	NME6	PMVK	TJP2
SERINE_TYPE_PEPTIDASE_ACTIVITY	http://www.broadinstitute.org/gsea/msigdb/cards/SERINE_TYPE_PEPTIDASE_ACTIVITY	40	0.8685	0.1316	0.7055	16	24	0.4	0.6	ACR	APEH	C1R	C1S	CELA2B	CELA3A	CFD	CFI	CORIN	CPD	CTSG	DPP4	F10	F11	F12	F2	F7	F9	FURIN	GZMA	GZMB	HGFAC	HTRA1	HTRA2	KLK1	KLK2	KLK8	KLKB1	LTF	MASP1	MASP2	PCSK2	PCSK6	PCSK9	PLG	PREP	PROC	PRSS1	PRSS2	PRSS3
CATION_CHANNEL_ACTIVITY	http://www.broadinstitute.org/gsea/msigdb/cards/CATION_CHANNEL_ACTIVITY	114	0.041	0.9591	0.9333	64	50	0.561404	0.438596	ACCN1	CACNA1A	CACNA1B	CACNA1C	CACNA1D	CACNA1E	CACNA1F	CACNA1G	CACNA1H	CACNA1S	CACNA2D1	CACNB1	CACNB2	CACNB3	CACNB4	CACNG1	CACNG2	CACNG4	CACNG5	CCT8L2	CHRNA1	CHRNA2	CHRNA3	CHRNA4	CHRNA6	CHRNA7	CHRNB2	CHRNB3	CHRNB4	CHRND	CHRNE	CUL5	GAR1	HTR3A	HTR3B	KCNA1	KCNA10	KCNA2	KCNA3	KCNA4
SECONDARY_ACTIVE_TRANSMEMBRANE_TRANSPORTER_ACTIVITY	http://www.broadinstitute.org/gsea/msigdb/cards/SECONDARY_ACTIVE_TRANSMEMBRANE_TRANSPORTER_ACTIVITY	43	0.9039	0.0962	0.0823	14	29	0.325581	0.674419	ANKH	SLC10A1	SLC10A2	SLC12A1	SLC12A2	SLC12A3	SLC12A4	SLC12A7	SLC12A9	SLC13A2	SLC13A4	SLC15A1	SLC15A2	SLC16A7	SLC17A2	SLC17A3	SLC17A4	SLC17A5	SLC17A7	SLC20A1	SLC20A2	SLC22A11	SLC22A4	SLC22A7	SLC25A11	SLC34A3	SLC3A2	SLC4A3	SLC4A4	SLC5A1	SLC5A2	SLC5A3	SLC5A6	SLC5A7	SLC6A2	SLC6A5	SLC6A6	SLC6A8	SLC6A9	SLC7A11
RAS_GTPASE_BINDING	http://www.broadinstitute.org/gsea/msigdb/cards/RAS_GTPASE_BINDING	25	0.5585	0.4417	0.8542	13	12	0.52	0.48	ALS2	ARFIP2	ARHGEF2	CDC42EP2	CDC42EP5	CYFIP1	DMXL2	DOCK4	GOLGA5	IPO5	IPO7	IPO8	IPO9	PARD6A	PLCE1	RAB3GAP1	RALBP1	RANBP1	RANBP2	RANBP3	RANBP9	RAPGEF6	RILP	RTKN	SGSM3
DRUG_BINDING	http://www.broadinstitute.org/gsea/msigdb/cards/DRUG_BINDING	16	0.2923	0.7078	0.1611	7	9	0.4375	0.5625	ACR	ALB	FKBP2	FKBP3	FKBP4	FKBP5	FKBP6	NFATC1	NKTR	PPIC	PPID	PPIE	PPIG	PPIH	SIGMAR1	TOP2A
ATP_DEPENDENT_HELICASE_ACTIVITY	http://www.broadinstitute.org/gsea/msigdb/cards/ATP_DEPENDENT_HELICASE_ACTIVITY	26	0.5562	0.4439	0.6958	8	18	0.307692	0.692308	CHD1	CHD2	CHD3	CHD4	DDX18	DDX20	DDX21	DDX23	DDX25	DDX39A	DDX3X	DDX43	DDX54	DDX56	DHX38	DHX8	DHX9	EIF4A3	G3BP1	PIF1	RECQL	RUVBL2	SKIV2L	SNRNP200	UPF1	XRCC5	XRCC6
ARYLSULFATASE_ACTIVITY	http://www.broadinstitute.org/gsea/msigdb/cards/ARYLSULFATASE_ACTIVITY	8	0.5916	0.4085	0.5803	4	4	0.5	0.5	ARSA	ARSB	ARSD	ARSE	ARSF	ARSG	ARSH	ARSI	ARSJ	ARSK	SULF1	SULF2
ZINC_ION_BINDING	http://www.broadinstitute.org/gsea/msigdb/cards/ZINC_ION_BINDING	76	0.9776	0.0225	0.6445	27	49	0.355263	0.644737	ADAM30	ADAMTS13	ADH1B	APOBEC1	APOBEC3F	APOBEC3G	ARIH2	BIRC5	BRCA1	CA12	CA2	CBLB	CBLC	CD4	CDA	CHD4	CHMP1A	CIZ1	CRIP1	CRIP2	CSRP1	CTCF	DUSP12	ECE2	EEA1	ERAP2	GDA	GLI2	HDAC10	KLF7	KPNB1	LIMD1	LNPEP	LTA4H	MDM2	MDM4	MEP1B	MMP1	MMP10	MMP12
PROTEIN_HOMODIMERIZATION_ACTIVITY	http://www.broadinstitute.org/gsea/msigdb/cards/PROTEIN_HOMODIMERIZATION_ACTIVITY	117	0.9284	0.0717	0.6142	48	69	0.410256	0.589744	ABAT	ABCG1	ABCG2	ABCG4	ACTN3	ACTN4	ADAM10	ADRB2	ADRB3	AGXT	AIMP1	ALS2	AMBP	ANXA9	AOC3	APOA2	APOA4	APOC2	APOE	ATPIF1	BARD1	BAX	BCL2	BIRC5	BNIP3	BNIP3L	CADM1	CADM3	CARD8	CARD9	CAV2	CCDC88A	CD4	CDA	CDSN	CENPF	CEP57	CHRNA7	CIDEA	CLIP1
HEPARIN_BINDING	http://www.broadinstitute.org/gsea/msigdb/cards/HEPARIN_BINDING	22	0.6249	0.3752	0.3463	9	13	0.409091	0.590909	AAMP	ANG	APOA5	COL13A1	COL25A1	FGF10	FGFBP1	FSTL1	HBEGF	HDGF	LPL	LRPAP1	MDK	ODZ1	PF4	POSTN	RPL29	SERPINA5	THBS2	THBS4	TNXB	VEGFA	ZNF146
RNA_POLYMERASE_II_TRANSCRIPTION_MEDIATOR_ACTIVITY	http://www.broadinstitute.org/gsea/msigdb/cards/RNA_POLYMERASE_II_TRANSCRIPTION_MEDIATOR_ACTIVITY	13	0.6585	0.3416	0.9232	4	9	0.307692	0.692308	CNOT2	MED1	MED12	MED13	MED14	MED17	MED24	MED26	MED30	MED4	PPARGC1A	PPARGC1B	THRAP3
LIGASE_ACTIVITY	http://www.broadinstitute.org/gsea/msigdb/cards/LIGASE_ACTIVITY	95	0.7501	0.25	0.5173	37	58	0.389474	0.610526	ACACA	ACSL1	ACSL4	ACSS2	ADSS	AMFR	ANAPC10	ANAPC11	ANAPC2	ANAPC4	ANAPC5	ARIH1	ASNS	BIRC3	BRAP	BTD	CAD	CBL	CDC23	CPS1	CTPS	CTPS2	DARS	DDB2	DZIP3	ERCC8	FARS2	FARSA	FARSB	FBXL2	FBXL6	FBXO2	FBXO22	FBXO3	FBXO7	FBXW2	FPGS	GARS	GCLC	GCLM
CALCIUM_ION_BINDING	http://www.broadinstitute.org/gsea/msigdb/cards/CALCIUM_ION_BINDING	95	0.6035	0.3966	0.2496	41	54	0.431579	0.568421	ADAMTS13	ANXA1	ANXA10	ASPH	ATP2A1	BNIP2	CABP1	CABP2	CABP4	CABP5	CALB1	CALM3	CALML3	CALML5	CALR	CALU	CAMKK2	CANX	CAPN9	CAPS	CDH24	CDHR5	CDK5R1	CETN1	CIB1	COMP	CPNE6	CSN2	DMP1	DNASE1L2	DNASE1L3	DSPP	DUOX2	FBLN2	FBN1	FCN1	FCN2	FKBP9	FLG	GCA
HYDROLASE_ACTIVITY_ACTING_ON_CARBON_NITROGEN_NOT_PEPTIDEBONDS	http://www.broadinstitute.org/gsea/msigdb/cards/HYDROLASE_ACTIVITY_ACTING_ON_CARBON_NITROGEN_NOT_PEPTIDEBONDS	44	0.0103	0.9898	0.3898	24	20	0.545455	0.454545	ACR	ACY1	ADA	ADARB2	ADAT1	AGA	AMPD1	AMPD3	APOBEC1	APOBEC2	APOBEC3F	APOBEC3G	ARG1	ARG2	ASPA	ASRGL1	ATIC	CDA	CRMP1	DARS	DCTD	DPYS	DPYSL2	DPYSL3	FAAH	GCH1	GDA	GLS2	HDAC1	HDAC10	HDAC11	HDAC2	HDAC3	HDAC5	HDAC6	HDAC7	HDAC8	MTHFD1	MTHFD2	NIT1
CATION_TRANSPORTING_ATPASE_ACTIVITY	http://www.broadinstitute.org/gsea/msigdb/cards/CATION_TRANSPORTING_ATPASE_ACTIVITY	10	0.4131	0.587	0.7804	5	5	0.5	0.5	ATP2A1	ATP2A2	ATP2A3	ATP2B1	ATP2B3	ATP2B4	ATP2C1	ATP6V0C	ATP6V0E1	ATP6V1B2	ATP6V1C1
PROTEIN_TRANSPORTER_ACTIVITY	http://www.broadinstitute.org/gsea/msigdb/cards/PROTEIN_TRANSPORTER_ACTIVITY	14	0.6327	0.3674	0.0622	7	7	0.5	0.5	ABCG1	CCT6B	COG1	COG2	COG3	COX18	EIF4ENIF1	IPO9	MCL1	RAMP1	SEC61B	TSNAX	XPO6	ZFYVE16
OXIDOREDUCTASE_ACTIVITY_GO_0016616	http://www.broadinstitute.org/gsea/msigdb/cards/OXIDOREDUCTASE_ACTIVITY_GO_0016616	47	0.8564	0.1437	0.2682	16	31	0.340426	0.659574	ADH1B	ADH4	ADH6	ADH7	AKR1A1	AKR1B1	AKR1B10	AKR1C1	AKR1C3	AKR1C4	AKR7A2	AKR7A3	ALDH3A1	BDH1	BDH2	CBR1	CBR3	DHRS2	DHRS9	EHHADH	GPD1	GRHPR	H6PD	HADH	HADHA	HADHB	HPGD	HSD17B10	HSD17B14	HSD17B4	HSD17B7	HSD3B1	HSD3B2	HSD3BP4	IDH1	IDH3B	IDH3G	IMPDH1	IMPDH2	LDHA
GTPASE_REGULATOR_ACTIVITY	http://www.broadinstitute.org/gsea/msigdb/cards/GTPASE_REGULATOR_ACTIVITY	125	0.0211	0.979	0.9656	73	52	0.584	0.416	ABR	ADAP1	ALDH1A1	ALS2	ANKRD27	ARAP1	ARAP3	ARFGAP3	ARFGEF1	ARHGAP10	ARHGAP27	ARHGAP29	ARHGAP4	ARHGAP5	ARHGDIA	ARHGDIB	ARHGDIG	ARHGEF1	ARHGEF10L	ARHGEF11	ARHGEF17	ARHGEF2	ARHGEF3	ARL2	ARL2BP	BCR	BNIP2	CDC42EP2	CDC42SE1	CHN2	CYTH1	CYTH2	CYTH3	CYTH4	DIS3	DLC1	DOCK1	DOCK2	DOCK4	EIF2B1
METALLOPEPTIDASE_ACTIVITY	http://www.broadinstitute.org/gsea/msigdb/cards/METALLOPEPTIDASE_ACTIVITY	47	0.9846	0.0155	0.0948	13	34	0.276596	0.723404	ACE	ADAMTS2	ANPEP	C9ORF3	CHMP1A	CPA1	CPA2	CPA3	CPB2	DPEP1	ECE2	ECEL1	ENPEP	ERAP1	ERAP2	FAP	IDE	KEL	LNPEP	MBTPS2	MEP1A	METAP1	METAP1D	METAP2	MME	MMP11	MMP12	MMP13	MMP14	MMP15	MMP16	MMP17	MMP2	MMP20	MMP23B	MMP24	MMP28	MMP3	MMP8	MMP9
SOLUTE_SODIUM_SYMPORTER_ACTIVITY	http://www.broadinstitute.org/gsea/msigdb/cards/SOLUTE_SODIUM_SYMPORTER_ACTIVITY	12	0.199	0.8011	0.4864	6	6	0.5	0.5	SLC10A1	SLC10A2	SLC13A2	SLC5A1	SLC5A2	SLC5A3	SLC5A6	SLC5A7	SLC6A2	SLC6A5	SLC6A6	SLC6A8	SLC6A9
RNA_POLYMERASE_II_TRANSCRIPTION_FACTOR_ACTIVITY	http://www.broadinstitute.org/gsea/msigdb/cards/RNA_POLYMERASE_II_TRANSCRIPTION_FACTOR_ACTIVITY	168	0.5033	0.4968	0.5391	73	95	0.434524	0.565476	ABT1	ASH1L	ATF2	ATF4	ATF5	ATF6	BATF	BRD8	BTF3	CBFB	CIITA	CNOT2	CNTRL	CREG1	CSDA	CTCF	CUX1	DBP	DEK	E2F2	ELL2	EPAS1	ERF	ETV7	FOS	FOXK2	FOXN1	GABPA	GATA4	GFI1B	GLIS1	GLIS3	GMEB2	GTF2A1	GTF2A1L	GTF2B	GTF2F1	GTF2F2	GTF2H1	GTF2I
SODIUM_CHANNEL_ACTIVITY	http://www.broadinstitute.org/gsea/msigdb/cards/SODIUM_CHANNEL_ACTIVITY	15	0.0077	0.9924	0.8932	10	5	0.666667	0.333333	ACCN1	CACNA1S	PKD2	SCN11A	SCN1B	SCN2A	SCN2B	SCN4A	SCN4B	SCN5A	SCN7A	SCN9A	SCNN1B	SCNN1D	SCNN1G	SHROOM2	SLC4A11
RNA_SPLICING_FACTOR_ACTIVITYTRANSESTERIFICATION_MECHANISM	http://www.broadinstitute.org/gsea/msigdb/cards/RNA_SPLICING_FACTOR_ACTIVITYTRANSESTERIFICATION_MECHANISM	18	0.8202	0.1799	0.5272	7	11	0.388889	0.611111	BCAS2	DDX23	GEMIN2	KHSRP	LSM1	PRPF3	PRPF8	SCAF11	SF3A3	SF3B3	SF3B4	SLU7	SMNDC1	SNRNP40	SRRM1	SRSF10	SRSF4	TRA2B	TXNL4A
METABOTROPIC_GLUTAMATEGABA_B_LIKE_RECEPTOR_ACTIVITY	http://www.broadinstitute.org/gsea/msigdb/cards/METABOTROPIC_GLUTAMATEGABA_B_LIKE_RECEPTOR_ACTIVITY	10	0.0109	0.9892	0.3565	10	0	1	0	GABBR1	GABBR2	GRM1	GRM2	GRM3	GRM4	GRM5	GRM6	GRM7	GRM8
AMINE_RECEPTOR_ACTIVITY	http://www.broadinstitute.org/gsea/msigdb/cards/AMINE_RECEPTOR_ACTIVITY	32	0.0158	0.9843	0.6095	18	14	0.5625	0.4375	ADRA1A	ADRA1B	ADRA1D	ADRA2A	ADRA2B	ADRA2C	ADRB1	ADRB2	ADRB3	CHRM1	CHRM2	CHRM3	CHRM4	CHRM5	DRD1	DRD2	DRD3	DRD4	DRD5	HRH1	HRH2	HRH3	HTR1A	HTR1B	HTR1D	HTR1E	HTR1F	HTR2A	HTR2B	HTR3B	HTR4	HTR5A	HTR6	HTR7
STEROL_BINDING	http://www.broadinstitute.org/gsea/msigdb/cards/STEROL_BINDING	10	0.9008	0.0994	0.5523	4	6	0.4	0.6	APOA1	APOF	CAV1	CETP	HSD17B4	NPC2	OSBP	SCP2	STARD3	SYP	TSPO
VITAMIN_BINDING	http://www.broadinstitute.org/gsea/msigdb/cards/VITAMIN_BINDING	10	0.9032	0.097	0.0209	3	7	0.3	0.7	ABAT	AGXT	ALB	FOLR1	FOLR2	FOLR3	GC	HACL1	OPN4	PC	PCCA	TTPA
PURINE_NUCLEOTIDE_BINDING	http://www.broadinstitute.org/gsea/msigdb/cards/PURINE_NUCLEOTIDE_BINDING	200	0.9201	0.08	0.2282	77	123	0.385	0.615	ABCA2	ABCA3	ABCA4	ABCA7	ABCB1	ABCB11	ABCB6	ABCB7	ABCB8	ABCC1	ABCC3	ABCC5	ABCC6	ABCC8	ABCD2	ABCD4	ABCF1	ABCF2	ABCG1	ABCG2	ABL1	ACTA1	ACVR1	ACVR1B	ACVRL1	AIFM2	APRT	ARF3	ARF6	ARFIP2	ARHGEF5	ARL3	ARL8A	ARL8B	ATP7A	ATP7B	BCKDK	BMPR1A	BMPR1B	BRSK2
SH2_DOMAIN_BINDING	http://www.broadinstitute.org/gsea/msigdb/cards/SH2_DOMAIN_BINDING	15	0.005	0.9951	0.4906	11	4	0.733333	0.266667	AFAP1L2	ARHGAP5	CRK	INSR	IRS1	JAK2	LAT2	LAX1	LCK	NUP62	PAG1	PTK2	SIT1	SQSTM1	SRC
VOLTAGE_GATED_POTASSIUM_CHANNEL_ACTIVITY	http://www.broadinstitute.org/gsea/msigdb/cards/VOLTAGE_GATED_POTASSIUM_CHANNEL_ACTIVITY	36	0.1122	0.8879	0.8449	22	14	0.611111	0.388889	KCNA1	KCNA2	KCNA3	KCNA4	KCNA5	KCNA6	KCNB2	KCNC1	KCNC3	KCNC4	KCND3	KCNE1	KCNE2	KCNG2	KCNH1	KCNH2	KCNH3	KCNH4	KCNIP2	KCNJ1	KCNJ10	KCNJ12	KCNJ14	KCNJ15	KCNJ3	KCNJ4	KCNJ5	KCNJ6	KCNK1	KCNK6	KCNQ1	KCNQ2	KCNQ3	KCNQ5	KCNS1	KCNS3
SMALL_CONJUGATING_PROTEIN_SPECIFIC_PROTEASE_ACTIVITY	http://www.broadinstitute.org/gsea/msigdb/cards/SMALL_CONJUGATING_PROTEIN_SPECIFIC_PROTEASE_ACTIVITY	10	0.4669	0.5332	0.2293	5	5	0.5	0.5	SENP2	UCHL1	UCHL3	UFD1L	USP12	USP21	USP29	USP5	USP53	VCPIP1
HYDROLASE_ACTIVITY_ACTING_ON_GLYCOSYL_BONDS	http://www.broadinstitute.org/gsea/msigdb/cards/HYDROLASE_ACTIVITY_ACTING_ON_GLYCOSYL_BONDS	41	0.9416	0.0585	0.0016	15	26	0.365854	0.634146	ADPRH	AMY1B	AMY2A	AMY2B	APEX1	CCNO	CHIA	CHIT1	FUCA1	GBA2	GBA3	GLA	GLB1	GUSB	HEXB	HPSE	HPSE2	HYAL1	HYAL2	HYAL4	IDUA	KL	LCT	LYZ	MAN1A1	MAN1A2	MAN1B1	MAN1C1	MAN2A1	MAN2B1	MANBA	MGEA5	MSH3	MSH6	MUTYH	NAGA	NAGLU	NAGPA	NEU1	NEU4
ANION_CATION_SYMPORTER_ACTIVITY	http://www.broadinstitute.org/gsea/msigdb/cards/ANION_CATION_SYMPORTER_ACTIVITY	16	0.9583	0.0418	0.0287	4	12	0.25	0.75	SLC12A1	SLC12A2	SLC12A3	SLC12A4	SLC12A7	SLC12A9	SLC13A2	SLC13A4	SLC17A2	SLC17A3	SLC17A4	SLC17A7	SLC20A1	SLC20A2	SLC34A3	SLC4A4
RECEPTOR_SIGNALING_PROTEIN_SERINE_THREONINE_KINASE_ACTIVITY	http://www.broadinstitute.org/gsea/msigdb/cards/RECEPTOR_SIGNALING_PROTEIN_SERINE_THREONINE_KINASE_ACTIVITY	33	0.9405	0.0596	0.3367	12	21	0.363636	0.636364	ACVR1	ACVR1B	ACVR1C	ACVR2A	ACVR2B	ACVRL1	IKBKE	IRAK1	IRAK2	MAP3K10	MAP3K11	MAP3K13	MAP3K3	MAP3K4	MAP3K5	MAP3K6	MAP3K7	MAP3K9	MAP4K1	MAPK1	MAPK10	MAPK11	MAPK12	MAPK13	MAPK14	MAPK15	MAPK4	MAPK7	MAPK8	MAPK9	NLK	TGFBR1	TGFBR2	ZAK
HYDROLASE_ACTIVITY_HYDROLYZING_O_GLYCOSYL_COMPOUNDS	http://www.broadinstitute.org/gsea/msigdb/cards/HYDROLASE_ACTIVITY_HYDROLYZING_O_GLYCOSYL_COMPOUNDS	31	0.8151	0.185	0.0018	13	18	0.419355	0.580645	AMY1B	AMY2A	AMY2B	CHIA	CHIT1	FUCA1	GBA2	GBA3	GLA	GLB1	GUSB	HEXB	HPSE	HPSE2	HYAL1	HYAL2	HYAL4	IDUA	KL	LCT	LYZ	MAN1A1	MAN1A2	MAN1B1	MAN1C1	MAN2A1	MAN2B1	MANBA	MGEA5	NAGA	NAGLU	NAGPA	NEU1	NEU4	PARG	SPACA3	TREH
SINGLE_STRANDED_DNA_BINDING	http://www.broadinstitute.org/gsea/msigdb/cards/SINGLE_STRANDED_DNA_BINDING	31	0.4503	0.5498	0.6401	14	17	0.451613	0.548387	ERCC1	ERCC4	ERCC5	FUBP1	HMGB2	HNRNPA1	HNRNPA2B1	HNRPDL	IGHMBP2	MLH1	MSH2	MSH3	MYT2	PCBP1	PMS2	POT1	PURA	PURB	RAD23A	RAD23B	RAD51	RAD51AP1	RBMS1	RPA1	RPA2	RPA3	RPA4	SUB1	TERF2	TERF2IP	TP53	TREX1	WBP11	XPC	YBX1
INTERLEUKIN_BINDING	http://www.broadinstitute.org/gsea/msigdb/cards/INTERLEUKIN_BINDING	23	0.3818	0.6183	0.5633	12	11	0.521739	0.478261	A2M	CSF2RB	CXCR2	EBI3	HAX1	IL10RA	IL10RB	IL12A	IL12RB1	IL12RB2	IL13RA2	IL15RA	IL18BP	IL1R1	IL22RA2	IL2RA	IL2RB	IL2RG	IL3RA	IL4R	IL5RA	IL6R	IL6ST	IL7R	IL9R
ENZYME_ACTIVATOR_ACTIVITY	http://www.broadinstitute.org/gsea/msigdb/cards/ENZYME_ACTIVATOR_ACTIVITY	121	0.1474	0.8527	0.9873	57	64	0.471074	0.528926	ABR	ADAP1	ADRM1	AFAP1L2	AHSA1	AIFM3	ALDH1A1	ALOX5AP	ALS2	APOA1	APOA2	APOA4	APOA5	APOC2	ARAP1	ARAP3	ARFGAP3	ARFGEF1	ARHGAP10	ARHGAP27	ARHGAP29	ARHGAP4	ARHGAP5	ARHGEF10L	ARL1	BCL10	BCR	BNIP2	CARD8	CASP1	CASP8AP2	CASP9	CD24	CDC42EP2	CDK5R1	CHN2	CTAGE5	CTSA	CXCL1	DBF4
ATPASE_ACTIVITY_COUPLED_TO_TRANSMEMBRANE_MOVEMENT_OF_IONS_PHOSPHORYLATIVE_MECHANISM	http://www.broadinstitute.org/gsea/msigdb/cards/ATPASE_ACTIVITY_COUPLED_TO_TRANSMEMBRANE_MOVEMENT_OF_IONS_PHOSPHORYLATIVE_MECHANISM	20	0.4066	0.5935	0.7971	11	9	0.55	0.45	ABCB11	ATP1A1	ATP1A2	ATP1A3	ATP1A4	ATP1B1	ATP1B2	ATP1B3	ATP2A1	ATP2A2	ATP2A3	ATP2B1	ATP2B3	ATP2B4	ATP2C1	ATP4A	ATP4B	ATP7A	ATP7B	FXYD2
EXCITATORY_EXTRACELLULAR_LIGAND_GATED_ION_CHANNEL_ACTIVITY	http://www.broadinstitute.org/gsea/msigdb/cards/EXCITATORY_EXTRACELLULAR_LIGAND_GATED_ION_CHANNEL_ACTIVITY	21	0.1816	0.8185	0.2161	13	8	0.619048	0.380952	CHRNA1	CHRNA2	CHRNA3	CHRNA4	CHRNA6	CHRNA7	CHRNB2	CHRNB3	CHRNB4	CHRND	CHRNE	GLRA1	GLRA2	GLRB	HTR3A	HTR3B	P2RX1	P2RX3	P2RX4	P2RX7	STX1B
LYASE_ACTIVITY	http://www.broadinstitute.org/gsea/msigdb/cards/LYASE_ACTIVITY	54	0.8459	0.1542	0.4205	16	38	0.296296	0.703704	ACCS	ACMSD	ACO1	ADCY10	ADCY7	ADCY8	ADCY9	ADSL	ALAD	ALDOA	ALDOB	ALDOC	AMD1	APEX1	ASL	AUH	BCKDHA	BCKDHB	CA1	CA11	CA12	CA14	CA2	CA3	CA4	CA5A	CA5B	CA6	CA7	CA8	CA9	CBS	CRYM	DDC	ECH1	ECHS1	EHHADH	ENO1	ENO2	ENO3
TRANSFERASE_ACTIVITY_TRANSFERRING_HEXOSYL_GROUPS	http://www.broadinstitute.org/gsea/msigdb/cards/TRANSFERASE_ACTIVITY_TRANSFERRING_HEXOSYL_GROUPS	76	0.8056	0.1946	0.596	33	43	0.434211	0.565789	A4GALT	A4GNT	ALG2	ALG3	ALG5	ALG6	ALG8	B3GALNT1	B3GALT2	B3GALT4	B3GALT5	B3GAT2	B3GNT5	B3GNT6	B3GNT8	B4GALNT1	B4GALNT2	B4GALT1	B4GALT2	B4GALT3	B4GALT4	B4GALT5	B4GALT6	B4GALT7	C1GALT1	CSGALNACT1	DPM1	DPM2	DPM3	EXT1	EXTL2	FUT1	FUT10	FUT2	FUT4	FUT5	FUT6	FUT7	FUT8	FUT9
MANNOSYLTRANSFERASE_ACTIVITY	http://www.broadinstitute.org/gsea/msigdb/cards/MANNOSYLTRANSFERASE_ACTIVITY	10	0.7157	0.2844	0.3021	4	6	0.4	0.6	ALG2	ALG3	ALG8	DPM1	DPM2	DPM3	PIGB	PIGV	PIGZ	SDF2
SH3_DOMAIN_BINDING	http://www.broadinstitute.org/gsea/msigdb/cards/SH3_DOMAIN_BINDING	14	0.1898	0.8103	0.0692	7	7	0.5	0.5	ABI2	ADAM15	ADAM9	AFAP1L2	ARHGAP27	CD2AP	CD3E	ELMO1	ESPN	EVL	GPX1	MAPT	MICAL1	PTPN12	RAD9A
OXIDOREDUCTASE_ACTIVITY_ACTING_ON_THE_CH_NH_GROUP_OF_DONORS	http://www.broadinstitute.org/gsea/msigdb/cards/OXIDOREDUCTASE_ACTIVITY_ACTING_ON_THE_CH_NH_GROUP_OF_DONORS	10	0.0867	0.9134	0.0939	6	4	0.6	0.4	ADH4	AIFM2	ALDH4A1	ETFDH	MTHFD2	MTHFR	PRODH	PYCR1	QDPR	SARDH
CARBOXY_LYASE_ACTIVITY	http://www.broadinstitute.org/gsea/msigdb/cards/CARBOXY_LYASE_ACTIVITY	13	0.7884	0.2118	0.0476	4	9	0.307692	0.692308	ACMSD	AMD1	BCKDHA	BCKDHB	DDC	GAD1	GGCX	HDC	MLYCD	MVD	ODC1	PCK1	UMPS	UROD
INOSITOL_OR_PHOSPHATIDYLINOSITOL_PHOSPHODIESTERASE_ACTIVITY	http://www.broadinstitute.org/gsea/msigdb/cards/INOSITOL_OR_PHOSPHATIDYLINOSITOL_PHOSPHODIESTERASE_ACTIVITY	13	0.9235	0.0766	0.2771	5	8	0.384615	0.615385	BDKRB2	C3AR1	CASR	CCKBR	CCR5	CHRM1	CHRM3	CHRM5	EDNRA	F2RL2	PLCB2	PLCD1	PLCE1
MICROTUBULE_BINDING	http://www.broadinstitute.org/gsea/msigdb/cards/MICROTUBULE_BINDING	32	0.6037	0.3964	0.7809	13	19	0.40625	0.59375	APC	ARHGEF2	ATG4A	ATG4C	ATG4D	BIRC5	CCDC88A	CDK5RAP2	CEP290	CLASP1	CLASP2	CLIP1	DCX	DYNC1I1	HOOK3	HTT	KATNA1	KIF5B	LRPPRC	MAP1S	MAPRE1	MAPT	MARK4	NDE1	POLB	PRNP	RAE1	SUN2	TARDBP	TPPP	TUBGCP5	TUBGCP6	UXT
MICROTUBULE_MOTOR_ACTIVITY	http://www.broadinstitute.org/gsea/msigdb/cards/MICROTUBULE_MOTOR_ACTIVITY	14	0.8922	0.1079	0.1601	4	10	0.285714	0.714286	APPBP2	BBS4	CENPE	DNAI2	DNALI1	DYNC1I1	KIF11	KIF1B	KIF22	KIF23	KIF2C	KIF3B	KIF4A	KIF5B	KIF5C	KIFC3
LIPOPROTEIN_BINDING	http://www.broadinstitute.org/gsea/msigdb/cards/LIPOPROTEIN_BINDING	16	0.9671	0.033	0.062	6	10	0.375	0.625	ANKRA2	APOA4	APOBR	APOL2	CDH13	COLEC12	CXCL16	LDLR	LRP1	LRP6	LRPAP1	MAPT	SCARF1	SORL1	STAB1	STAB2	TLR6	VLDLR
OXIDOREDUCTASE_ACTIVITY_ACTING_ON_PEROXIDE_AS_ACCEPTOR	http://www.broadinstitute.org/gsea/msigdb/cards/OXIDOREDUCTASE_ACTIVITY_ACTING_ON_PEROXIDE_AS_ACCEPTOR	12	0.0663	0.9338	0.6356	8	4	0.666667	0.333333	CAT	CYGB	EPX	GPX2	GPX3	GPX4	GSTZ1	IPCEF1	MGST3	MPO	PRDX2	PRDX4
PHOSPHATASE_INHIBITOR_ACTIVITY	http://www.broadinstitute.org/gsea/msigdb/cards/PHOSPHATASE_INHIBITOR_ACTIVITY	11	0.0005	0.9996	0.7845	10	1	0.909091	0.0909091	ANP32E	LMTK2	PPME1	PPP1R1A	PPP1R1B	PPP1R2	PPP1R8	PTN	SAG	SET	TESC
NON_MEMBRANE_SPANNING_PROTEIN_TYROSINE_KINASE_ACTIVITY	http://www.broadinstitute.org/gsea/msigdb/cards/NON_MEMBRANE_SPANNING_PROTEIN_TYROSINE_KINASE_ACTIVITY	11	0.8461	0.154	0.1066	3	8	0.272727	0.727273	CLK1	DYRK1A	ERBB2	FRK	ITK	NR4A3	PTK2B	PTK6	TNK2	TXK	TYK2
THIOLESTER_HYDROLASE_ACTIVITY	http://www.broadinstitute.org/gsea/msigdb/cards/THIOLESTER_HYDROLASE_ACTIVITY	16	0.6172	0.3829	0.2845	7	9	0.4375	0.5625	ACOT11	ACOT12	ACOT8	ACOT9	HAGH	HIBCH	OTUB2	PPT1	UCHL1	UCHL3	USP12	USP21	USP29	USP5	USP53	YOD1
ORGANIC_ANION_TRANSMEMBRANE_TRANSPORTER_ACTIVITY	http://www.broadinstitute.org/gsea/msigdb/cards/ORGANIC_ANION_TRANSMEMBRANE_TRANSPORTER_ACTIVITY	6	0.651	0.3491	0.549	1	5	0.166667	0.833333	ABCC2	ABCC3	ABCC5	SLC22A11	SLC22A6	SLC22A7	SLC22A8	SLCO1A2	SLCO1B1	SLCO1B3
NEUROPEPTIDE_BINDING	http://www.broadinstitute.org/gsea/msigdb/cards/NEUROPEPTIDE_BINDING	23	0.0795	0.9206	0.7374	13	10	0.565217	0.434783	BRS3	CCKAR	CCKBR	GALR1	GALR2	GALR3	HCRTR2	KISS1R	MC2R	MCHR1	MRGPRX2	NMBR	NMUR1	NMUR2	NPY6R	SSTR1	SSTR2	SSTR3	SSTR4	SSTR5	TACR1	TACR2	TACR3
UDP_GLYCOSYLTRANSFERASE_ACTIVITY	http://www.broadinstitute.org/gsea/msigdb/cards/UDP_GLYCOSYLTRANSFERASE_ACTIVITY	38	0.661	0.3391	0.3479	18	20	0.473684	0.526316	A4GNT	B3GALNT1	B3GALT2	B3GALT4	B3GALT5	B3GAT2	B3GNT5	B3GNT8	B4GALNT1	B4GALNT2	B4GALT1	B4GALT7	CSGALNACT1	EXT1	EXTL2	GALNT1	GALNT2	GALNT3	GALNT4	GALNT5	GALNT6	GALNT7	GALNT8	GCNT1	GCNT2	GCNT3	GCNT4	GYG2	GYS2	LARGE	MGAT2	MGAT4A	MGAT4B	OGT	PIGA	POMGNT1	UGCG	UGGT1	UGGT2	UGT1A8
PHOSPHOLIPID_BINDING	http://www.broadinstitute.org/gsea/msigdb/cards/PHOSPHOLIPID_BINDING	44	0.5318	0.4683	0.9316	21	23	0.477273	0.522727	ADAP2	ANXA9	APOA1	APOA4	APOA5	APOE	ARAP1	ARAP2	ARAP3	CCDC88A	CD24	CETP	CPNE1	CPNE3	CYTH3	DOC2B	EEA1	EPB41	GPAA1	GRK5	MCTP1	MCTP2	PAFAH2	PCLO	PEBP1	PICALM	PIGK	PIGU	PLA2G15	PLA2G7	PLEKHA1	PLEKHA2	PLEKHA3	PREX1	PRKCI	PTAFR	RAB35	RASAL1	SCIN	SDPR
ELECTRON_CARRIER_ACTIVITY	http://www.broadinstitute.org/gsea/msigdb/cards/ELECTRON_CARRIER_ACTIVITY	71	0.7645	0.2356	0.1846	29	42	0.408451	0.591549	ADH1B	ADH5	ADH6	AIFM1	AKR1A1	AKR1B1	AKR1C4	AKR7A2	AKR7A3	ALDH1A2	ALDH2	ALDH4A1	AOC2	ASPH	COX11	COX5A	CYB561	CYB5R2	CYB5R3	CYB5R4	CYBA	CYC1	CYCS	CYP19A1	CYP1A2	DEGS1	DHDH	DHRS3	DLD	DMGDH	ETFA	ETFB	ETFDH	FDX1	FDXR	FXN	GLDC	GPX2	GSR	HAAO
AMINO_ACID_TRANSMEMBRANE_TRANSPORTER_ACTIVITY	http://www.broadinstitute.org/gsea/msigdb/cards/AMINO_ACID_TRANSMEMBRANE_TRANSPORTER_ACTIVITY	28	0.9961	0.004	0.6318	8	20	0.285714	0.714286	CTNS	OCA2	PDPN	SERINC1	SLC1A1	SLC1A2	SLC1A3	SLC1A4	SLC1A5	SLC1A6	SLC1A7	SLC25A12	SLC25A13	SLC25A15	SLC25A22	SLC38A3	SLC3A1	SLC43A1	SLC6A14	SLC6A5	SLC6A9	SLC7A10	SLC7A11	SLC7A2	SLC7A4	SLC7A5	SLC7A6	SLC7A8	SLC7A9
HYDROLASE_ACTIVITY_HYDROLYZING_N_GLYCOSYL_COMPOUNDS	http://www.broadinstitute.org/gsea/msigdb/cards/HYDROLASE_ACTIVITY_HYDROLYZING_N_GLYCOSYL_COMPOUNDS	10	0.9141	0.086	0.3248	2	8	0.2	0.8	ADPRH	APEX1	CCNO	MSH3	MSH6	MUTYH	NTHL1	OGG1	SMUG1	TDG
SMALL_CONJUGATING_PROTEIN_BINDING	http://www.broadinstitute.org/gsea/msigdb/cards/SMALL_CONJUGATING_PROTEIN_BINDING	12	0.9146	0.0855	0.9472	2	10	0.166667	0.833333	BCL10	CIITA	DZIP3	NUP62	PML	SIRT2	SQSTM1	TOM1L1	TOP2A	TSG101	UBE2N	UCHL1
LIGAND_DEPENDENT_NUCLEAR_RECEPTOR_ACTIVITY	http://www.broadinstitute.org/gsea/msigdb/cards/LIGAND_DEPENDENT_NUCLEAR_RECEPTOR_ACTIVITY	25	0.489	0.5111	0.3107	11	14	0.44	0.56	AHR	AR	BRD8	ESR2	NR1D1	NR1I3	NR2C1	NR2E1	NR2F6	NR3C1	NR3C2	NR4A3	PGR	PGRMC2	PPARD	PTGER3	RARA	RARB	RARG	RXRA	RXRB	RXRG	THRA	THRB	VDR
VOLTAGE_GATED_CHANNEL_ACTIVITY	http://www.broadinstitute.org/gsea/msigdb/cards/VOLTAGE_GATED_CHANNEL_ACTIVITY	71	0.0257	0.9744	0.9469	48	23	0.676056	0.323944	CACNA1A	CACNA1B	CACNA1C	CACNA1D	CACNA1E	CACNA1F	CACNA1G	CACNA1H	CACNA1S	CACNA2D1	CACNB1	CACNB2	CACNB3	CACNB4	CACNG1	CACNG2	CACNG4	CACNG5	CLCN1	CLCN2	CLCN3	CLCN4	CLCNKA	CLCNKB	HVCN1	KCNA1	KCNA2	KCNA3	KCNA4	KCNA5	KCNA6	KCNB2	KCNC1	KCNC3	KCNC4	KCND3	KCNE1	KCNE2	KCNG2	KCNH1
HYDROLASE_ACTIVITY_ACTING_ON_ESTER_BONDS	http://www.broadinstitute.org/gsea/msigdb/cards/HYDROLASE_ACTIVITY_ACTING_ON_ESTER_BONDS	251	0.5336	0.4665	0.2946	111	140	0.442231	0.557769	AADAC	ACHE	ACOT11	ACOT12	ACOT8	ACOT9	ACP1	ACP2	ACP5	ACP6	ANG	AOAH	APEX1	APOC2	APTX	ARSA	ARSB	ARSD	ARSE	ARSF	ARSG	ARSH	ARSI	ARSJ	ARSK	BDKRB2	BPNT1	C3AR1	CASR	CCKBR	CCR5	CDC14B	CDC25B	CDKN3	CES1	CES1P1	CES2	CHRM1	CHRM3	CHRM5
BETA_TUBULIN_BINDING	http://www.broadinstitute.org/gsea/msigdb/cards/BETA_TUBULIN_BINDING	9	0.9982	0.0019	0.4184	1	8	0.111111	0.888889	ARL8A	ARL8B	GABARAP	GABARAPL1	GABARAPL2	LRPPRC	MAP1S	RACGAP1	UXT	VAPB
FUCOSYLTRANSFERASE_ACTIVITY	http://www.broadinstitute.org/gsea/msigdb/cards/FUCOSYLTRANSFERASE_ACTIVITY	8	0.5481	0.452	0.7319	3	5	0.375	0.625	FUT1	FUT10	FUT2	FUT4	FUT5	FUT6	FUT7	FUT8	FUT9	POFUT1
GATED_CHANNEL_ACTIVITY	http://www.broadinstitute.org/gsea/msigdb/cards/GATED_CHANNEL_ACTIVITY	117	0.0339	0.9662	0.9711	68	49	0.581197	0.418803	ACCN1	CACNA1A	CACNA1B	CACNA1C	CACNA1D	CACNA1E	CACNA1F	CACNA1G	CACNA1H	CACNA1S	CACNA2D1	CACNB1	CACNB2	CACNB3	CACNB4	CACNG1	CACNG2	CACNG4	CACNG5	CCT8L2	CFTR	CHRNA1	CHRNA2	CHRNA3	CHRNA4	CHRNA6	CHRNA7	CHRNB2	CHRNB3	CHRNB4	CHRND	CHRNE	CLCN1	CLCN2	CLCN3	CLCN4	CLCNKA	CLCNKB	CNGA3	CNGB1
SUGAR_TRANSMEMBRANE_TRANSPORTER_ACTIVITY	http://www.broadinstitute.org/gsea/msigdb/cards/SUGAR_TRANSMEMBRANE_TRANSPORTER_ACTIVITY	11	0.4096	0.5905	0.0374	5	6	0.454545	0.545455	PPBP	SLC17A5	SLC2A1	SLC2A2	SLC2A3	SLC2A4	SLC2A5	SLC2A8	SLC37A4	SLC5A1	SLC5A2
PROTEASE_INHIBITOR_ACTIVITY	http://www.broadinstitute.org/gsea/msigdb/cards/PROTEASE_INHIBITOR_ACTIVITY	30	0.9922	0.0079	0.1018	10	20	0.333333	0.666667	AGT	AMBP	APP	CST1	CST2	CST3	CST5	CST6	CST7	CST8	LCN1	LPA	PI3	PROS1	RECK	RENBP	SERPINA10	SERPINA2	SERPINA4	SERPINA5	SERPINA6	SERPINA7	SERPINB10	SERPINB12	SERPINB3	SERPINB6	SERPINB7	SERPINB8	SERPINB9	SERPINF1	SERPING1	SERPINH1	SERPINI1	SERPINI2	SPINK5	SPINT1	SPINT2	SPP2	THBS1	TIMP1
PROTEIN_METHYLTRANSFERASE_ACTIVITY	http://www.broadinstitute.org/gsea/msigdb/cards/PROTEIN_METHYLTRANSFERASE_ACTIVITY	14	0.2608	0.7393	0.5734	6	8	0.428571	0.571429	CARM1	EED	EHMT1	EZH2	FBXO11	LCMT1	NSD1	PCMT1	PRMT7	PRMT8	SUV39H1	SUV39H2	SUZ12	WHSC1L1
N_ACETYLTRANSFERASE_ACTIVITY	http://www.broadinstitute.org/gsea/msigdb/cards/N_ACETYLTRANSFERASE_ACTIVITY	16	0.3196	0.6806	0.0612	6	10	0.375	0.625	AANAT	BRCA2	CREBBP	EDF1	ELP4	EP300	GTF3C4	HAT1	KAT6A	KAT6B	KAT7	KAT8	NAT1	NAT2	NCOA3	SAT1	SMARCE1	SRCAP	TAF1	TAF1L	TAF5
NEUROPEPTIDE_RECEPTOR_ACTIVITY	http://www.broadinstitute.org/gsea/msigdb/cards/NEUROPEPTIDE_RECEPTOR_ACTIVITY	22	0.0663	0.9338	0.675	13	9	0.590909	0.409091	BRS3	CCKAR	CCKBR	GALR1	GALR2	GALR3	HCRTR2	KISS1R	MC2R	MCHR1	NMBR	NMUR1	NMUR2	NPY6R	SSTR1	SSTR2	SSTR3	SSTR4	SSTR5	TACR1	TACR2	TACR3
RIBONUCLEASE_ACTIVITY	http://www.broadinstitute.org/gsea/msigdb/cards/RIBONUCLEASE_ACTIVITY	21	0.6885	0.3116	0.7412	7	14	0.333333	0.666667	ANG	APEX1	DBR1	DICER1	EXO1	EXOSC2	EXOSC7	FEN1	ISG20	POP1	POP4	POP7	PPP1R8	RNASE1	RNASE2	RNASE3	RNASE6	RNASE7	RNASE8	RNASEH1	RNASEH2A	RPP30	RPP38	RPP40	XRN2
TRANSCRIPTION_ELONGATION_REGULATOR_ACTIVITY	http://www.broadinstitute.org/gsea/msigdb/cards/TRANSCRIPTION_ELONGATION_REGULATOR_ACTIVITY	10	0.0085	0.9916	0.7755	7	3	0.7	0.3	ELL	ELL3	ELP3	ERCC6	HMGN1	HTATSF1	IKBKAP	SUPT16H	SUPT4H1	SUPT5H	TCEB3B	TSFM
POLYSACCHARIDE_BINDING	http://www.broadinstitute.org/gsea/msigdb/cards/POLYSACCHARIDE_BINDING	35	0.6791	0.321	0.2658	15	20	0.428571	0.571429	AAMP	ACAN	ANG	APOA5	CHIA	CHIT1	CHODL	COL13A1	COL25A1	EPYC	FGF10	FGFBP1	FSTL1	HABP2	HBEGF	HDGF	IMPG2	LAYN	LPL	LRPAP1	MDK	ODZ1	PF4	PODXL2	POSTN	RPL29	SERPINA5	STAB2	TGFBR3	THBS2	THBS4	TNFAIP6	TNXB	VCAN	VEGFA	ZNF146
CALCIUM_ION_TRANSMEMBRANE_TRANSPORTER_ACTIVITY	http://www.broadinstitute.org/gsea/msigdb/cards/CALCIUM_ION_TRANSMEMBRANE_TRANSPORTER_ACTIVITY	11	0.4913	0.5088	0.6017	6	5	0.545455	0.454545	ATP2A1	ATP2A2	ATP2A3	ATP2B1	ATP2B3	ATP2B4	ATP2C1	ITPR1	ITPR2	ITPR3	SLC8A1
HORMONE_BINDING	http://www.broadinstitute.org/gsea/msigdb/cards/HORMONE_BINDING	13	0.393	0.6071	0.3191	6	7	0.461538	0.538462	ADIPOR1	ADIPOR2	ADRB2	ADRB3	ALDH1A1	AMHR2	CALCR	INSR	MC2R	NPR1	NRD1	PIK3R1	SHBG
VOLTAGE_GATED_CALCIUM_CHANNEL_ACTIVITY	http://www.broadinstitute.org/gsea/msigdb/cards/VOLTAGE_GATED_CALCIUM_CHANNEL_ACTIVITY	18	0.1041	0.896	0.6674	13	5	0.722222	0.277778	CACNA1A	CACNA1B	CACNA1C	CACNA1D	CACNA1E	CACNA1F	CACNA1G	CACNA1H	CACNA1S	CACNA2D1	CACNB1	CACNB2	CACNB3	CACNB4	CACNG1	CACNG2	CACNG4	CACNG5
IDENTICAL_PROTEIN_BINDING	http://www.broadinstitute.org/gsea/msigdb/cards/IDENTICAL_PROTEIN_BINDING	291	1	0.0001	0.2706	109	182	0.37457	0.62543	ABAT	ABCD1	ABCG1	ABCG2	ABCG4	ACP1	ACTG1	ACTN2	ACTN3	ACTN4	ADAM10	ADRB2	ADRB3	AGXT	AIMP1	AKT1	ALS2	ALS2CL	AMBP	AMOTL1	ANXA9	AOC3	APIP	APOA2	APOA4	APOC2	APOE	APP	ARHGDIA	ATPIF1	ATXN1	BAK1	BARD1	BAX	BCL2	BCL2L1	BIRC5	BLOC1S2	BLOC1S3	BNIP3
TRANSFERASE_ACTIVITY_TRANSFERRING_GLYCOSYL_GROUPS	http://www.broadinstitute.org/gsea/msigdb/cards/TRANSFERASE_ACTIVITY_TRANSFERRING_GLYCOSYL_GROUPS	105	0.7239	0.2762	0.6994	46	59	0.438095	0.561905	A4GALT	A4GNT	ALG2	ALG3	ALG5	ALG6	ALG8	APRT	ART1	ART3	B3GALNT1	B3GALT2	B3GALT4	B3GALT5	B3GAT2	B3GNT5	B3GNT6	B3GNT8	B4GALNT1	B4GALNT2	B4GALT1	B4GALT2	B4GALT3	B4GALT4	B4GALT5	B4GALT6	B4GALT7	C1GALT1	CSGALNACT1	DPM1	DPM2	DPM3	EXT1	EXTL2	FUT1	FUT10	FUT2	FUT4	FUT5	FUT6
NEUTRAL_AMINO_ACID_TRANSMEMBRANE_TRANSPORTER_ACTIVITY	http://www.broadinstitute.org/gsea/msigdb/cards/NEUTRAL_AMINO_ACID_TRANSMEMBRANE_TRANSPORTER_ACTIVITY	11	0.9775	0.0226	0.5843	2	9	0.181818	0.818182	SERINC1	SLC1A4	SLC1A5	SLC38A3	SLC43A1	SLC6A5	SLC6A9	SLC7A10	SLC7A11	SLC7A5	SLC7A8	SLC7A9
ANION_TRANSMEMBRANE_TRANSPORTER_ACTIVITY	http://www.broadinstitute.org/gsea/msigdb/cards/ANION_TRANSMEMBRANE_TRANSPORTER_ACTIVITY	52	0.9247	0.0754	0.2164	19	33	0.365385	0.634615	ABCC2	ABCC3	ABCC5	ADAMTS8	ANKH	ASNA1	BEST1	BSND	CCT8L2	CFTR	CLCA1	CLCA2	CLCA4	CLCN1	CLCN2	CLCN3	CLCN4	CLCNKA	CLCNKB	FXYD1	FXYD3	GLRA1	GLRA2	GLRB	NMUR2	PKD2	SLC12A1	SLC12A2	SLC12A3	SLC12A4	SLC12A7	SLC12A9	SLC13A2	SLC13A4	SLC17A1	SLC17A2	SLC17A3	SLC17A4	SLC17A7	SLC20A1
SUBSTRATE_SPECIFIC_TRANSMEMBRANE_TRANSPORTER_ACTIVITY	http://www.broadinstitute.org/gsea/msigdb/cards/SUBSTRATE_SPECIFIC_TRANSMEMBRANE_TRANSPORTER_ACTIVITY	328	0.5981	0.402	0.7903	149	179	0.454268	0.545732	ABCB11	ABCC2	ABCC3	ABCC5	ABCC8	ACCN1	ACCN4	ADAMTS8	AKR1C4	ANKH	AQP7	AQP9	ASNA1	ATP1A1	ATP1A2	ATP1A3	ATP1A4	ATP1B1	ATP1B2	ATP1B3	ATP2A1	ATP2A2	ATP2A3	ATP2B1	ATP2B3	ATP2B4	ATP2C1	ATP4A	ATP4B	ATP6V0C	ATP6V0E1	ATP6V1B2	ATP6V1C1	ATP7A	ATP7B	BEST1	BSND	CACNA1A	CACNA1B	CACNA1C
STRUCTURAL_CONSTITUENT_OF_RIBOSOME	http://www.broadinstitute.org/gsea/msigdb/cards/STRUCTURAL_CONSTITUENT_OF_RIBOSOME	78	0.7727	0.2274	0.4735	22	56	0.282051	0.717949	FAU	MRPL10	MRPL12	MRPL23	MRPL41	MRPL51	MRPL52	MRPL55	MRPS12	MRPS14	MRPS22	MRPS24	MRPS7	RPL11	RPL13	RPL13A	RPL14	RPL15	RPL18	RPL18A	RPL19	RPL21	RPL22	RPL23A	RPL24	RPL26	RPL27	RPL27A	RPL28	RPL29	RPL3	RPL30	RPL31	RPL34	RPL35	RPL37	RPL38	RPL39	RPL3L	RPL4
STEROID_DEHYDROGENASE_ACTIVITY_ACTING_ON_THE_CH_OH_GROUP_OF_DONORSNAD_OR_NADP_AS_ACCEPTOR	http://www.broadinstitute.org/gsea/msigdb/cards/STEROID_DEHYDROGENASE_ACTIVITY_ACTING_ON_THE_CH_OH_GROUP_OF_DONORSNAD_OR_NADP_AS_ACCEPTOR	8	0.6231	0.377	0.1503	4	4	0.5	0.5	AKR1C1	DHRS9	HSD17B10	HSD17B14	HSD17B4	HSD17B7	HSD3B1	HSD3B2	HSD3BP4	NSDHL
PROTEIN_KINASE_ACTIVITY	http://www.broadinstitute.org/gsea/msigdb/cards/PROTEIN_KINASE_ACTIVITY	274	0.8899	0.1102	0.0515	124	150	0.452555	0.547445	ACVR1	ACVR1B	ACVR1C	ACVR2A	ACVR2B	ACVRL1	AKT1	AKT2	ALK	ATM	AXL	BCKDK	BCR	BRD2	BRDT	BRSK1	BRSK2	CAMKK2	CCL2	CCL4	CDC42BPA	CDC42BPB	CDC42BPG	CDK1	CDK10	CDK2	CDK3	CDK5	CDK5R1	CDK7	CDK9	CDKL1	CHEK2	CHUK	CIT	CLK1	CLK2	CLK3	COL4A3BP	CPNE3
MOLECULAR_ADAPTOR_ACTIVITY	http://www.broadinstitute.org/gsea/msigdb/cards/MOLECULAR_ADAPTOR_ACTIVITY	46	0.0397	0.9604	0.6007	24	22	0.521739	0.478261	ABI2	ANK1	ARHGAP1	ARHGAP4	ARHGAP6	BAIAP2	BLNK	CHN1	CHN2	CNTNAP1	CRKL	EPS8	FCRL2	FRS2	GAB1	GRAP	GRAP2	GRB10	GRB14	GRB2	GRB7	IRS4	ITSN2	KHDRBS1	LASP1	LAT	RUSC1	SH2B2	SH2D2A	SH2D3A	SH2D3C	SH3BGR	SH3BGRL	SH3BP2	SHB	SHC1	SKAP1	SKAP2	SLA	SLA2
ADENYL_RIBONUCLEOTIDE_BINDING	http://www.broadinstitute.org/gsea/msigdb/cards/ADENYL_RIBONUCLEOTIDE_BINDING	152	0.7431	0.257	0.2605	63	89	0.414474	0.585526	ABCA2	ABCA3	ABCA4	ABCA7	ABCB1	ABCB11	ABCB6	ABCB7	ABCB8	ABCC1	ABCC3	ABCC5	ABCC6	ABCC8	ABCD2	ABCD4	ABCF1	ABCF2	ABCG1	ABCG2	ABL1	ACTA1	ACVR1	ACVR1B	ACVRL1	APRT	ATP7A	ATP7B	BCKDK	BMPR1A	BMPR1B	BRSK2	BTK	CDC42BPA	CDC42BPB	CDC42BPG	CDK11A	CDK11B	CDKL5	CFTR
EXOPEPTIDASE_ACTIVITY	http://www.broadinstitute.org/gsea/msigdb/cards/EXOPEPTIDASE_ACTIVITY	30	0.9986	0.0015	0.0827	4	26	0.133333	0.866667	ACE	ACE2	AEBP1	ANPEP	BACE1	BLMH	C9ORF3	CPA1	CPA2	CPA3	CPB1	CPB2	CPD	CPE	DPEP1	DPP4	ENPEP	ERAP1	ERAP2	GGH	LNPEP	METAP1	METAP1D	METAP2	NPEPPS	PEPD	PGCP	TPP1	TRHDE	UCHL1	XPNPEP1	ZMPSTE24
UBIQUITIN_BINDING	http://www.broadinstitute.org/gsea/msigdb/cards/UBIQUITIN_BINDING	11	0.9225	0.0776	0.8745	2	9	0.181818	0.818182	BCL10	CIITA	DZIP3	NUP62	SIRT2	SQSTM1	TOM1L1	TOP2A	TSG101	UBE2N	UCHL1
SUBSTRATE_SPECIFIC_CHANNEL_ACTIVITY	http://www.broadinstitute.org/gsea/msigdb/cards/SUBSTRATE_SPECIFIC_CHANNEL_ACTIVITY	149	0.0574	0.9427	0.9742	83	66	0.557047	0.442953	ACCN1	ACCN4	AQP2	AQP5	AQP6	AQP7	AQP8	AQP9	BEST1	BSND	CACNA1A	CACNA1B	CACNA1C	CACNA1D	CACNA1E	CACNA1F	CACNA1G	CACNA1H	CACNA1S	CACNA2D1	CACNB1	CACNB2	CACNB3	CACNB4	CACNG1	CACNG2	CACNG4	CACNG5	CCT8L2	CFTR	CHRNA1	CHRNA2	CHRNA3	CHRNA4	CHRNA6	CHRNA7	CHRNB2	CHRNB3	CHRNB4	CHRND
ADENYL_NUCLEOTIDE_BINDING	http://www.broadinstitute.org/gsea/msigdb/cards/ADENYL_NUCLEOTIDE_BINDING	158	0.7679	0.2322	0.1942	65	93	0.411392	0.588608	ABCA2	ABCA3	ABCA4	ABCA7	ABCB1	ABCB11	ABCB6	ABCB7	ABCB8	ABCC1	ABCC3	ABCC5	ABCC6	ABCC8	ABCD2	ABCD4	ABCF1	ABCF2	ABCG1	ABCG2	ABL1	ACTA1	ACVR1	ACVR1B	ACVRL1	AIFM2	APRT	ATP7A	ATP7B	BCKDK	BMPR1A	BMPR1B	BRSK2	BTK	CDC42BPA	CDC42BPB	CDC42BPG	CDK11A	CDK11B	CDKL5
CYSTEINE_TYPE_PEPTIDASE_ACTIVITY	http://www.broadinstitute.org/gsea/msigdb/cards/CYSTEINE_TYPE_PEPTIDASE_ACTIVITY	49	0.6635	0.3366	0.2882	22	27	0.44898	0.55102	ATG4A	ATG4B	ATG4C	ATG4D	BLMH	CAPN11	CAPN3	CAPN5	CAPN6	CAPN9	CAPNS1	CASP1	CASP10	CASP14	CASP3	CASP5	CASP6	CASP7	CASP8	CASP9	CTSB	CTSH	CTSK	CTSL1	CTSL2	CTSO	CTSS	LGMN	PDIA3	SENP2	SOLH	TINAG	UCHL1	UCHL3	UFD1L	USP1	USP11	USP12	USP13	USP14
HISTONE_DEACETYLASE_BINDING	http://www.broadinstitute.org/gsea/msigdb/cards/HISTONE_DEACETYLASE_BINDING	9	0.3632	0.6369	0.7966	5	4	0.555556	0.444444	BCOR	HDAC10	HDAC6	KAT2A	KAT2B	RAD9A	SIRT2	SUDS3	TOP2A	TOP2B
SMALL_GTPASE_REGULATOR_ACTIVITY	http://www.broadinstitute.org/gsea/msigdb/cards/SMALL_GTPASE_REGULATOR_ACTIVITY	67	0.0213	0.9788	0.9743	42	25	0.626866	0.373134	ADAP1	ALDH1A1	ALS2	ARAP1	ARAP3	ARFGAP3	ARFGEF1	ARHGAP10	ARHGAP27	ARHGAP29	ARHGAP4	ARHGAP5	ARHGDIA	ARHGDIB	ARHGDIG	ARHGEF1	ARHGEF10L	ARHGEF11	ARHGEF2	ARHGEF3	ARL2BP	CDC42EP2	CYTH1	CYTH2	CYTH3	CYTH4	DIS3	DOCK2	DOCK4	ERRFI1	FARP1	FARP2	GBF1	GDI2	GMIP	HERC1	IPO7	KRIT1	MADD	MYO9B
SMAD_BINDING	http://www.broadinstitute.org/gsea/msigdb/cards/SMAD_BINDING	12	0.61	0.3901	0.1488	7	5	0.583333	0.416667	ACVR1	ACVR1B	ACVRL1	BMPR1A	BMPR1B	EID2	FOXH1	SMAD3	SMAD4	STUB1	TGFBR1	TGFBRAP1
ANTIGEN_BINDING	http://www.broadinstitute.org/gsea/msigdb/cards/ANTIGEN_BINDING	15	0.9563	0.0438	0.6518	4	11	0.266667	0.733333	ALB	CD1D	CHRNA7	DHCR24	FCN1	FCN2	IGHA2	IGHG1	IGHG2	IGHG3	IGHG4	IGHM	IL7R	KIR2DL3	LAG3	LILRA1	LILRA2	LILRA3	LILRB4	MSLN	PPP2R1A	PPP2R1B	SLAMF1	SLC7A5	SLC7A8	SLC7A9	TAPBP	TOPORS
COFACTOR_TRANSPORTER_ACTIVITY	http://www.broadinstitute.org/gsea/msigdb/cards/COFACTOR_TRANSPORTER_ACTIVITY	10	0.8738	0.1263	0.0635	3	7	0.3	0.7	ABCB7	HPX	PDPN	SLC19A1	SLC22A16	SLC22A4	SLC22A5	SLC33A1	SLC46A1	SLC6A8
S_ADENOSYLMETHIONINE_DEPENDENT_METHYLTRANSFERASE_ACTIVITY	http://www.broadinstitute.org/gsea/msigdb/cards/S_ADENOSYLMETHIONINE_DEPENDENT_METHYLTRANSFERASE_ACTIVITY	23	0.0592	0.9409	0.2306	12	11	0.521739	0.478261	AS3MT	BHMT	DNMT1	DNMT3A	DNMT3B	EHMT1	FBXO11	LCMT1	METTL1	NNMT	NSD1	NSUN2	PCMT1	PEMT	PNMT	PRMT7	PRMT8	RNMT	SUV39H1	SUV39H2	TPMT	TRDMT1	WHSC1L1
HYDROLASE_ACTIVITY_ACTING_ON_ACID_ANHYDRIDESCATALYZING_TRANSMEMBRANE_MOVEMENT_OF_SUBSTANCES	http://www.broadinstitute.org/gsea/msigdb/cards/HYDROLASE_ACTIVITY_ACTING_ON_ACID_ANHYDRIDESCATALYZING_TRANSMEMBRANE_MOVEMENT_OF_SUBSTANCES	37	0.3016	0.6985	0.9882	18	19	0.486486	0.513514	ABCA3	ABCA8	ABCB11	ABCB7	ABCC1	ABCC2	ABCC3	ABCC6	ABCD3	ABCD4	ABCF1	ABCG1	ABCG2	ATP11B	ATP1A1	ATP1A2	ATP1A3	ATP1A4	ATP1B1	ATP1B2	ATP1B3	ATP2A1	ATP2A2	ATP2A3	ATP2B1	ATP2B3	ATP2B4	ATP2C1	ATP4A	ATP4B	ATP6V0C	ATP6V0E1	ATP6V1B2	ATP6V1C1	ATP7A	ATP7B	ATP8B1	FXYD2	TAPBP
AMINE_TRANSMEMBRANE_TRANSPORTER_ACTIVITY	http://www.broadinstitute.org/gsea/msigdb/cards/AMINE_TRANSMEMBRANE_TRANSPORTER_ACTIVITY	40	0.7913	0.2088	0.2453	16	24	0.4	0.6	AQP9	CTNS	OCA2	PDPN	SERINC1	SLC18A1	SLC18A2	SLC18A3	SLC1A1	SLC1A2	SLC1A3	SLC1A4	SLC1A5	SLC1A6	SLC1A7	SLC22A3	SLC25A12	SLC25A13	SLC25A15	SLC25A22	SLC38A3	SLC3A1	SLC43A1	SLC44A1	SLC44A2	SLC5A7	SLC6A14	SLC6A2	SLC6A3	SLC6A4	SLC6A5	SLC6A6	SLC6A9	SLC7A10	SLC7A11	SLC7A2	SLC7A4	SLC7A5	SLC7A6	SLC7A8
CHAPERONE_BINDING	http://www.broadinstitute.org/gsea/msigdb/cards/CHAPERONE_BINDING	12	0.6474	0.3527	0.7964	5	7	0.416667	0.583333	AHSA1	DNAJB6	HSPD1	HSPE1	PFDN4	SOD1	TBCA	TBCC	TBCD	TBCE	TSC1	VWF
ENZYME_REGULATOR_ACTIVITY	http://www.broadinstitute.org/gsea/msigdb/cards/ENZYME_REGULATOR_ACTIVITY	306	0.0316	0.9685	0.9178	160	146	0.522876	0.477124	ABCE1	ABR	ADAP1	ADRM1	AFAP1L2	AGT	AGTR2	AHSA1	AIFM3	ALDH1A1	ALOX5AP	ALS2	AMBP	ANGPTL3	ANGPTL4	ANKRD27	ANP32E	ANXA2	ANXA5	APC	APOA1	APOA2	APOA4	APOA5	APOC2	APP	ARAP1	ARAP3	ARFGAP3	ARFGEF1	ARHGAP10	ARHGAP27	ARHGAP29	ARHGAP4	ARHGAP5	ARHGDIA	ARHGDIB	ARHGDIG	ARHGEF1	ARHGEF10L
RNA_POLYMERASE_II_TRANSCRIPTION_FACTOR_ACTIVITYENHANCER_BINDING	http://www.broadinstitute.org/gsea/msigdb/cards/RNA_POLYMERASE_II_TRANSCRIPTION_FACTOR_ACTIVITYENHANCER_BINDING	13	0.3853	0.6148	0.4127	6	7	0.461538	0.538462	EPAS1	HIF1A	IRF8	MYEF2	MYF5	MYOD1	NFIX	NR5A2	PURA	RELA	RFX1	RFX3	TFAP4	ZFHX3
CYTOCHROME_C_OXIDASE_ACTIVITY	http://www.broadinstitute.org/gsea/msigdb/cards/CYTOCHROME_C_OXIDASE_ACTIVITY	12	0.5873	0.4128	0.8885	5	7	0.416667	0.583333	COX10	COX11	COX15	COX4I1	COX4I2	COX5A	COX5B	COX7A1	COX7A2L	COX7B	COX8A	CYB5A	SURF1
MONOCARBOXYLIC_ACID_TRANSMEMBRANE_TRANSPORTER_ACTIVITY	http://www.broadinstitute.org/gsea/msigdb/cards/MONOCARBOXYLIC_ACID_TRANSMEMBRANE_TRANSPORTER_ACTIVITY	10	0.9109	0.0892	0.1579	3	7	0.3	0.7	ABCB11	AKR1C4	SLC10A1	SLC10A2	SLC16A1	SLC16A2	SLC16A4	SLC16A6	SLC16A7	SLC16A8	SLC6A6
HELICASE_ACTIVITY	http://www.broadinstitute.org/gsea/msigdb/cards/HELICASE_ACTIVITY	50	0.6322	0.3679	0.8848	16	34	0.32	0.68	ATRX	CHD1	CHD2	CHD3	CHD4	DDX1	DDX10	DDX17	DDX18	DDX20	DDX21	DDX23	DDX25	DDX39A	DDX3X	DDX43	DDX54	DDX56	DDX6	DHX15	DHX16	DHX38	DHX8	DHX9	EIF4A3	ERCC2	ERCC3	ERCC6	ERCC8	G3BP1	IGHMBP2	INO80	PIF1	RAD54B	RECQL	RECQL4	RUVBL1	RUVBL2	SETX	SKIV2L
OXIDOREDUCTASE_ACTIVITY	http://www.broadinstitute.org/gsea/msigdb/cards/OXIDOREDUCTASE_ACTIVITY	260	0.7469	0.2532	0.0419	108	152	0.415385	0.584615	ABP1	ACAD8	ACADL	ACADM	ACADSB	ACADVL	ACOX2	ACOX3	ADH1B	ADH4	ADH5	ADH6	ADH7	ADI1	AIFM1	AIFM2	AKR1A1	AKR1B1	AKR1B10	AKR1C1	AKR1C2	AKR1C3	AKR1C4	AKR7A2	AKR7A3	ALDH1A1	ALDH1A2	ALDH1A3	ALDH2	ALDH3A1	ALDH3A2	ALDH3B1	ALDH3B2	ALDH4A1	ALDH5A1	ALDH6A1	ALDH7A1	ALDH8A1	ALDH9A1	ALOX12
DELAYED_RECTIFIER_POTASSIUM_CHANNEL_ACTIVITY	http://www.broadinstitute.org/gsea/msigdb/cards/DELAYED_RECTIFIER_POTASSIUM_CHANNEL_ACTIVITY	12	0.4328	0.5673	0.4225	6	6	0.5	0.5	KCNA1	KCNA2	KCNA3	KCNA5	KCNB2	KCNE1	KCNG2	KCNH1	KCNH2	KCNQ1	KCNS1	KCNS3
KINASE_ACTIVITY	http://www.broadinstitute.org/gsea/msigdb/cards/KINASE_ACTIVITY	357	0.8854	0.1147	0.0859	156	201	0.436975	0.563025	ACVR1	ACVR1B	ACVR1C	ACVR2A	ACVR2B	ACVRL1	ADK	AK1	AK2	AK5	AKT1	AKT2	ALK	ARSG	ATM	AXL	BCKDK	BCR	BRD2	BRDT	BRSK1	BRSK2	CAMKK2	CASK	CCL2	CCL4	CDC42BPA	CDC42BPB	CDC42BPG	CDK1	CDK10	CDK2	CDK3	CDK5	CDK5R1	CDK7	CDK9	CDKL1	CERK	CHEK2
PHOSPHORIC_ESTER_HYDROLASE_ACTIVITY	http://www.broadinstitute.org/gsea/msigdb/cards/PHOSPHORIC_ESTER_HYDROLASE_ACTIVITY	151	0.4234	0.5767	0.1031	68	83	0.450331	0.549669	ACP1	ACP2	ACP5	ACP6	APEX1	APTX	BDKRB2	BPNT1	C3AR1	CASR	CCKBR	CCR5	CDC14B	CDC25B	CDKN3	CHRM1	CHRM3	CHRM5	CILP	CNP	CTDNEP1	CTDP1	CYCS	DLG1	DLGAP5	DUSP1	DUSP11	DUSP12	DUSP13	DUSP2	DUSP3	DUSP4	DUSP5	DUSP6	DUSP7	DUSP8	EDNRA	ENPP2	ENPP3	ENPP7
SUBSTRATE_SPECIFIC_TRANSPORTER_ACTIVITY	http://www.broadinstitute.org/gsea/msigdb/cards/SUBSTRATE_SPECIFIC_TRANSPORTER_ACTIVITY	370	0.5454	0.4547	0.7482	175	195	0.472973	0.527027	ABCA1	ABCB11	ABCC2	ABCC3	ABCC5	ABCC8	ABCG1	ACCN1	ACCN4	ADAMTS8	AKR1C4	ANKH	APOA1	APOA4	APOC4	APOD	APOF	APOL1	APOL3	APOM	AQP1	AQP2	AQP5	AQP6	AQP7	AQP8	AQP9	ASNA1	ATP11B	ATP1A1	ATP1A2	ATP1A3	ATP1A4	ATP1B1	ATP1B2	ATP1B3	ATP2A1	ATP2A2	ATP2A3	ATP2B1
SPECIFIC_TRANSCRIPTIONAL_REPRESSOR_ACTIVITY	http://www.broadinstitute.org/gsea/msigdb/cards/SPECIFIC_TRANSCRIPTIONAL_REPRESSOR_ACTIVITY	12	0.1027	0.8974	0.9825	8	4	0.666667	0.333333	BMP2	CREBZF	EID1	HDAC10	HDAC5	HDAC6	HDAC7	HDAC9	NKRF	PHB2	UBP1	ZBTB16
METALLOEXOPEPTIDASE_ACTIVITY	http://www.broadinstitute.org/gsea/msigdb/cards/METALLOEXOPEPTIDASE_ACTIVITY	13	0.9918	0.0083	0.0859	2	11	0.153846	0.846154	CPA1	CPA2	CPA3	CPB2	DPEP1	ENPEP	ERAP1	METAP1	METAP1D	METAP2	PEPD	PGCP	ZMPSTE24
KINASE_REGULATOR_ACTIVITY	http://www.broadinstitute.org/gsea/msigdb/cards/KINASE_REGULATOR_ACTIVITY	44	0.085	0.9151	0.2164	24	20	0.545455	0.454545	AFAP1L2	AGTR2	ALS2	APC	BCL10	CAMK2N1	CCKBR	CD24	CDK5R1	CDKN1A	CDKN1B	CDKN1C	CDKN2A	CDKN2B	CDKN2C	CDKN2D	CXCL10	DNAJC3	ELP3	ELP4	FGF13	GHRL	GMFB	GMFG	HEXIM1	HEXIM2	IKBKAP	IL2	MADD	MALT1	MAPK8IP1	MAPK8IP2	MBIP	MOB1B	PIK3R1	PKIA	PKIG	PPP1R1B	PRKAR1A	PRKAR2B
OXIDOREDUCTASE_ACTIVITY_GO_0016706	http://www.broadinstitute.org/gsea/msigdb/cards/OXIDOREDUCTASE_ACTIVITY_GO_0016706	10	0.6207	0.3794	0.695	3	7	0.3	0.7	ASPH	BBOX1	EGLN1	EGLN2	KDM4A	P4HA1	P4HA2	P4HB	PLOD2	PLOD3
PEPTIDE_BINDING	http://www.broadinstitute.org/gsea/msigdb/cards/PEPTIDE_BINDING	84	0.1339	0.8662	0.158	43	41	0.511905	0.488095	AGTR2	ANG	AVPR1A	AVPR1B	AVPR2	BDKRB1	BDKRB2	BRE	BRS3	C3AR1	C5AR1	CALCR	CCKAR	CCKBR	CMKLR1	CXCR2	DHCR24	F2R	F2RL2	F2RL3	FPR1	FPR2	FPR3	GALR1	GALR2	GALR3	GP1BA	GPR17	GRPR	HCRTR2	INSR	KDELR1	KDELR2	KISS1R	KPNA1	KPNA2	KPNA3	KPNB1	MAS1	MC2R
ADP_BINDING	http://www.broadinstitute.org/gsea/msigdb/cards/ADP_BINDING	11	0.2974	0.7027	0.4971	5	6	0.454545	0.545455	ABCG1	ACTA1	GCLC	ME1	MSH2	MSH6	MYH10	MYH9	MYO3A	MYO6	MYO9B
NUCLEOTIDYLTRANSFERASE_ACTIVITY	http://www.broadinstitute.org/gsea/msigdb/cards/NUCLEOTIDYLTRANSFERASE_ACTIVITY	47	0.9522	0.0479	0.479	11	36	0.234043	0.765957	COASY	CTDP1	DKC1	DNTT	MED21	NMNAT1	PAPSS1	PAPSS2	PCYT1A	PCYT1B	PCYT2	POLA1	POLB	POLD1	POLD4	POLE	POLE2	POLE3	POLE4	POLG	POLG2	POLH	POLI	POLQ	POLR1C	POLR2D	POLR2E	POLR2I	POLR2J	POLR2L	POLR3C	POLR3G	POLR3H	POLR3K	POLRMT	PRIM1	PRIM2	PTGES3	REV3L	RNGTT
CHEMOKINE_ACTIVITY	http://www.broadinstitute.org/gsea/msigdb/cards/CHEMOKINE_ACTIVITY	31	0.324	0.6761	0.8829	15	16	0.483871	0.516129	C5	CCL1	CCL11	CCL13	CCL15	CCL16	CCL17	CCL18	CCL19	CCL2	CCL20	CCL21	CCL22	CCL23	CCL24	CCL25	CCL26	CCL27	CCL28	CCL3	CCL4	CCL5	CCL7	CCL8	CKLF	CX3CL1	CXCL1	CXCL10	CXCL11	CXCL12	CXCL13	CXCL14	CXCL16	CXCL2	CXCL3	CXCL5	CXCL6	CXCL9	IL8	PF4
PROTEIN_N_TERMINUS_BINDING	http://www.broadinstitute.org/gsea/msigdb/cards/PROTEIN_N_TERMINUS_BINDING	37	0.878	0.1221	0.2042	14	23	0.378378	0.621622	APTX	ATM	CALM3	CSNK2A1	CSNK2A2	DAXX	DCTN4	EIF5A	ERCC2	ERCC3	ERCC4	ERCC5	ERCC6	ESR1	GLRX	GTF2H2	GTF2H3	HAX1	KCNIP2	MNAT1	NBN	NCOA1	NCOA3	NFE2	NR1H4	PARP1	PEX14	PGR	RELA	SDCBP	SLA2	SMARCA4	SMARCC1	SMARCE1	TP53	TSC1	VWF	ZWINT
PROTEIN_SERINE_THREONINE_KINASE_ACTIVITY	http://www.broadinstitute.org/gsea/msigdb/cards/PROTEIN_SERINE_THREONINE_KINASE_ACTIVITY	194	0.7475	0.2526	0.1062	90	104	0.463918	0.536082	ACVR1	ACVR1B	ACVR1C	ACVR2A	ACVR2B	ACVRL1	AKT1	AKT2	ATM	BCKDK	BCR	BRD2	BRDT	BRSK1	BRSK2	CDC42BPA	CDC42BPB	CDC42BPG	CDK1	CDK10	CDK2	CDK3	CDK5	CDK7	CDK9	CDKL1	CHEK2	CHUK	CIT	CLK1	CLK2	CLK3	CPNE3	CSNK1A1	CSNK1D	CSNK1E	CSNK1G2	CSNK2A1	CSNK2A2	CSNK2B
RNA_POLYMERASE_ACTIVITY	http://www.broadinstitute.org/gsea/msigdb/cards/RNA_POLYMERASE_ACTIVITY	16	0.8673	0.1328	0.5239	4	12	0.25	0.75	CTDP1	MED21	POLA1	POLR1C	POLR2D	POLR2E	POLR2I	POLR2J	POLR2L	POLR3C	POLR3G	POLR3H	POLR3K	POLRMT	PRIM1	PRIM2
HISTONE_ACETYLTRANSFERASE_ACTIVITY	http://www.broadinstitute.org/gsea/msigdb/cards/HISTONE_ACETYLTRANSFERASE_ACTIVITY	11	0.0442	0.9559	0.0048	6	5	0.545455	0.454545	BRCA2	CREBBP	EDF1	ELP4	EP300	GTF3C4	HAT1	KAT6A	KAT6B	KAT7	KAT8	NCOA3	SRCAP	TAF1	TAF1L	TAF5
OXYGEN_BINDING	http://www.broadinstitute.org/gsea/msigdb/cards/OXYGEN_BINDING	13	0.292	0.7081	0.4404	6	7	0.461538	0.538462	ALB	CYP11A1	CYP17A1	CYP19A1	CYP1A1	CYP1A2	CYP1B1	CYP26A1	CYP2A6	CYP2A7	CYP2C18	CYP2C19	CYP2E1	CYP2F1	CYP3A4	CYP3A5	CYP3A7	CYP4B1	CYP8B1	EGLN2	HBB	NOX4
RNA_BINDING	http://www.broadinstitute.org/gsea/msigdb/cards/RNA_BINDING	246	0.7977	0.2024	0.6164	86	160	0.349593	0.650407	A1CF	AARS	ACO1	ADARB2	ADAT1	AGFG1	AIMP1	AKAP1	ANG	APOBEC1	APOBEC2	APOBEC3F	APOBEC3G	APTX	ATXN1	AUH	BARD1	BCAS2	CARS	CELF1	CELF2	CELF4	CIRBP	CPSF1	CPSF6	CSTF1	CSTF2	CSTF3	CWC15	CWC22	DAZ2	DAZAP1	DAZL	DDX17	DDX19B	DDX23	DDX43	DICER1	DKC1	DUSP11
N_METHYLTRANSFERASE_ACTIVITY	http://www.broadinstitute.org/gsea/msigdb/cards/N_METHYLTRANSFERASE_ACTIVITY	13	0.0009	0.9992	0.5764	8	5	0.615385	0.384615	EHMT1	FBXO11	NNMT	NSD1	PEMT	PNMT	PRMT1	PRMT7	PRMT8	RNMT	SUV39H1	SUV39H2	WHSC1L1
GABA_RECEPTOR_ACTIVITY	http://www.broadinstitute.org/gsea/msigdb/cards/GABA_RECEPTOR_ACTIVITY	11	0.1638	0.8363	0.829	7	4	0.636364	0.363636	GABBR1	GABBR2	GABRA1	GABRB1	GABRB2	GABRB3	GABRD	GABRE	GABRP	GABRR1	GABRR2
NEUROTRANSMITTER_BINDING	http://www.broadinstitute.org/gsea/msigdb/cards/NEUROTRANSMITTER_BINDING	52	0.0413	0.9588	0.4582	28	24	0.538462	0.461538	ADRB2	ADRB3	ANXA9	BRS3	CCKAR	CCKBR	CHRM1	CHRM2	CHRM3	CHRM4	CHRM5	CHRNA1	CHRNA2	CHRNA3	CHRNA4	CHRNA5	CHRNA6	CHRNA7	CHRNB1	CHRNB2	CHRNB4	CHRNE	DRD1	DRD2	DRD3	DRD4	DRD5	GABRA2	GABRA3	GABRA4	GABRA6	GABRG2	GALR1	GALR2	GALR3	HCRTR2	KISS1R	MC2R	MCHR1	MRGPRX2
3_5_CYCLIC_NUCLEOTIDE_PHOSPHODIESTERASE_ACTIVITY	http://www.broadinstitute.org/gsea/msigdb/cards/3_5_CYCLIC_NUCLEOTIDE_PHOSPHODIESTERASE_ACTIVITY	13	0.0025	0.9976	0.3576	11	2	0.846154	0.153846	PDE10A	PDE1A	PDE1B	PDE1C	PDE2A	PDE3A	PDE3B	PDE4A	PDE4B	PDE4C	PDE4D	PDE7A	PDE7B
STEROID_HORMONE_RECEPTOR_ACTIVITY	http://www.broadinstitute.org/gsea/msigdb/cards/STEROID_HORMONE_RECEPTOR_ACTIVITY	13	0.5541	0.446	0.3496	5	8	0.384615	0.615385	AR	ESR2	NR1D1	NR1I3	NR2C1	NR2E1	NR2F6	NR3C1	NR3C2	NR4A3	PGR	PGRMC2	PPARD
NUCLEOSIDE_TRIPHOSPHATASE_ACTIVITY	http://www.broadinstitute.org/gsea/msigdb/cards/NUCLEOSIDE_TRIPHOSPHATASE_ACTIVITY	200	0.7541	0.246	0.9491	76	124	0.38	0.62	ABCA2	ABCA3	ABCA8	ABCB11	ABCB7	ABCC1	ABCC2	ABCC3	ABCC6	ABCD3	ABCD4	ABCF1	ABCG1	ABCG2	AGAP2	ARF1	ARF3	ARF4	ARF5	ARF6	ARFRP1	ARHGAP5	ARL1	ARL4A	ARL4C	ARL4D	ATP11B	ATP1A1	ATP1A2	ATP1A3	ATP1A4	ATP1B1	ATP1B2	ATP1B3	ATP2A1	ATP2A2	ATP2A3	ATP2B1	ATP2B3	ATP2B4
CARBOXYPEPTIDASE_ACTIVITY	http://www.broadinstitute.org/gsea/msigdb/cards/CARBOXYPEPTIDASE_ACTIVITY	12	0.9595	0.0406	0.2368	2	10	0.166667	0.833333	ACE2	AEBP1	BLMH	CPA1	CPA2	CPA3	CPB1	CPB2	CPD	CPE	PEPD	PGCP
NEUROTRANSMITTER_RECEPTOR_ACTIVITY	http://www.broadinstitute.org/gsea/msigdb/cards/NEUROTRANSMITTER_RECEPTOR_ACTIVITY	49	0.0187	0.9814	0.4128	28	21	0.571429	0.428571	ANXA9	BRS3	CCKAR	CCKBR	CHRM1	CHRM2	CHRM3	CHRM4	CHRM5	CHRNA1	CHRNA2	CHRNA3	CHRNA4	CHRNA5	CHRNA6	CHRNA7	CHRNB1	CHRNB2	CHRNB4	CHRNE	DRD1	DRD2	DRD3	DRD4	DRD5	GABRA2	GABRA3	GABRA4	GABRA6	GABRG2	GALR1	GALR2	GALR3	HCRTR2	KISS1R	MC2R	MCHR1	NMBR	NMUR1	NMUR2
INTRAMOLECULAR_OXIDOREDUCTASE_ACTIVITY	http://www.broadinstitute.org/gsea/msigdb/cards/INTRAMOLECULAR_OXIDOREDUCTASE_ACTIVITY	19	0.384	0.6161	0.9505	9	10	0.473684	0.526316	DCT	DDT	EBP	ERP29	ERP44	GNPDA1	HSD3B1	HSD3B2	IDI1	MPI	P4HB	PDIA2	PDIA3	PDIA5	PDIA6	PTGDS	PTGES3	PTGIS	TPI1
N_ACYLTRANSFERASE_ACTIVITY	http://www.broadinstitute.org/gsea/msigdb/cards/N_ACYLTRANSFERASE_ACTIVITY	17	0.4674	0.5327	0.0436	6	11	0.352941	0.647059	AANAT	ALAS2	BRCA2	CERS1	CERS5	CREBBP	EDF1	ELP4	EP300	GTF3C4	HAT1	KAT6A	KAT6B	KAT7	KAT8	NAT1	NAT2	NCOA3	SAT1	SMARCE1	SRCAP	TAF1	TAF1L	TAF5
ANION_CHANNEL_ACTIVITY	http://www.broadinstitute.org/gsea/msigdb/cards/ANION_CHANNEL_ACTIVITY	18	0.3758	0.6243	0.9111	8	10	0.444444	0.555556	BEST1	BSND	CCT8L2	CFTR	CLCA1	CLCA2	CLCA4	CLCN1	CLCN2	CLCN3	CLCN4	CLCNKA	CLCNKB	FXYD1	FXYD3	GLRA1	GLRA2	GLRB	NMUR2	PKD2
PROTEIN_KINASE_INHIBITOR_ACTIVITY	http://www.broadinstitute.org/gsea/msigdb/cards/PROTEIN_KINASE_INHIBITOR_ACTIVITY	24	0.2313	0.7688	0.153	13	11	0.541667	0.458333	AGTR2	CAMK2N1	CDKN1A	CDKN1B	CDKN1C	CDKN2A	CDKN2B	CDKN2C	CDKN2D	DNAJC3	GMFB	GMFG	HEXIM1	HEXIM2	MAPK8IP1	MBIP	PKIA	PKIG	PPP1R1B	SFN	SH3BP5	SOCS1	SOCS3	TAOK3
METHYLTRANSFERASE_ACTIVITY	http://www.broadinstitute.org/gsea/msigdb/cards/METHYLTRANSFERASE_ACTIVITY	36	0.3966	0.6035	0.0264	17	19	0.472222	0.527778	AS3MT	ATIC	BHMT	CARM1	COQ3	DNMT1	DNMT3A	DNMT3B	EDF1	EED	EHMT1	EZH2	FBXO11	GAMT	GART	GCSH	LCMT1	METTL1	MGMT	NNMT	NSD1	NSUN2	PCMT1	PEMT	PNMT	PRMT1	PRMT5	PRMT7	PRMT8	RNMT	SUV39H1	SUV39H2	SUZ12	TPMT	TRDMT1	WHSC1L1
PROTEIN_COMPLEX_BINDING	http://www.broadinstitute.org/gsea/msigdb/cards/PROTEIN_COMPLEX_BINDING	49	0.7201	0.28	0.3811	23	26	0.469388	0.530612	ACTN1	ACTN2	ACTN3	ACTN4	ADAM11	ADAM2	ADAM23	ADAM9	ADAMTS13	ADAMTS5	ADAMTS8	AMBP	ANGPTL3	ATR	CAV3	COL16A1	COL4A3	DMP1	DOCK2	DST	ECM2	EDIL3	EGFL6	ERBB2IP	ERCC6	ERCC8	FBLN5	FCER2	ICAM2	ICAM3	ICAM4	INS	INSL3	IRS1	MLH1	MSH2	MSH6	MUTYH	PCNA	PEX1
MONOSACCHARIDE_TRANSMEMBRANE_TRANSPORTER_ACTIVITY	http://www.broadinstitute.org/gsea/msigdb/cards/MONOSACCHARIDE_TRANSMEMBRANE_TRANSPORTER_ACTIVITY	10	0.6449	0.3552	0.0486	4	6	0.4	0.6	PPBP	SLC2A1	SLC2A2	SLC2A3	SLC2A4	SLC2A5	SLC2A8	SLC37A4	SLC5A1	SLC5A2
TELOMERIC_DNA_BINDING	http://www.broadinstitute.org/gsea/msigdb/cards/TELOMERIC_DNA_BINDING	9	0.2635	0.7367	0.0682	6	3	0.666667	0.333333	HNRNPA2B1	PIF1	POT1	PURA	SMG6	TERF1	TERF2	TERF2IP	TERT	TINF2
INSULIN_LIKE_GROWTH_FACTOR_RECEPTOR_BINDING	http://www.broadinstitute.org/gsea/msigdb/cards/INSULIN_LIKE_GROWTH_FACTOR_RECEPTOR_BINDING	9	0.8289	0.1712	0.3316	2	7	0.222222	0.777778	IGF1	IGF2	INSL4	IRS1	PIK3R1	SHC1	SOCS1	SOCS2	YWHAG	YWHAH
PROTEIN_TYROSINE_KINASE_ACTIVITY	http://www.broadinstitute.org/gsea/msigdb/cards/PROTEIN_TYROSINE_KINASE_ACTIVITY	63	0.8848	0.1153	0.0582	26	37	0.412698	0.587302	ALK	AXL	CAMKK2	CCL4	CLK1	CRIM1	CRKL	CSF1R	DDR1	DDR2	DYRK1A	DYRK2	EFNA3	EFNA4	EFNB3	EGFR	EPHA5	EPHB2	EPHB6	ERBB2	ERBB3	ERBB4	FGFR1	FGFR4	FLT1	FLT3	FLT4	FRK	IGF1R	IGF2R	INSR	ITK	KDR	KIT	LTK	LYN	MERTK	MET	MST1R	MUSK
PROTEIN_SERINE_THREONINE_PHOSPHATASE_ACTIVITY	http://www.broadinstitute.org/gsea/msigdb/cards/PROTEIN_SERINE_THREONINE_PHOSPHATASE_ACTIVITY	23	0.6592	0.3409	0.4981	9	14	0.391304	0.608696	CDC14B	CTDNEP1	CYCS	DUSP6	DUSP7	LCK	MTMR3	PPEF1	PPEF2	PPM1A	PPM1B	PPM1D	PPM1G	PPM1M	PPP1CA	PPP1R3C	PPP1R3D	PPP2CB	PPP2R2A	PPP2R3B	PPP5C	PPP6C	PTEN	TIMM50
CARBON_OXYGEN_LYASE_ACTIVITY	http://www.broadinstitute.org/gsea/msigdb/cards/CARBON_OXYGEN_LYASE_ACTIVITY	17	0.8683	0.1318	0.939	4	13	0.235294	0.764706	ACO1	ALAD	APEX1	AUH	CA1	CA11	CA12	CA14	CA2	CA3	CA4	CA5A	CA5B	CA6	CA7	CA8	CA9	CBS	ECH1	ECHS1	EHHADH	ENO1	ENO2	ENO3	FH	GMDS	HADHA	HADHB	NTHL1	OGG1	PTS
ACETYLGALACTOSAMINYLTRANSFERASE_ACTIVITY	http://www.broadinstitute.org/gsea/msigdb/cards/ACETYLGALACTOSAMINYLTRANSFERASE_ACTIVITY	11	0.3558	0.6443	0.0415	6	5	0.545455	0.454545	B4GALNT1	B4GALNT2	CSGALNACT1	EXTL2	GALNT1	GALNT2	GALNT3	GALNT4	GALNT5	GALNT6	GALNT7	GALNT8
SULFURIC_ESTER_HYDROLASE_ACTIVITY	http://www.broadinstitute.org/gsea/msigdb/cards/SULFURIC_ESTER_HYDROLASE_ACTIVITY	12	0.6126	0.3875	0.7579	6	6	0.5	0.5	ARSA	ARSB	ARSD	ARSE	ARSF	ARSG	ARSH	ARSI	ARSJ	ARSK	GALNS	GNS	IDS	STS	SULF1	SULF2
TRANSCRIPTION_COACTIVATOR_ACTIVITY	http://www.broadinstitute.org/gsea/msigdb/cards/TRANSCRIPTION_COACTIVATOR_ACTIVITY	118	0.7503	0.2498	0.5349	48	70	0.40678	0.59322	ABT1	AIP	APEX1	ARNT	ATF2	ATF6	BCL10	BRD8	BRDT	CALCOCO1	CARM1	CIITA	COPS5	CREBBP	CRTC1	DTX1	DYRK1B	E4F1	ECD	EDF1	ELF3	EP300	EPAS1	ESR2	GABPA	GMEB1	GTF2A1	GTF2A1L	GTF2F1	HCFC1	HCFC2	HMGA1	HSF2	HTATIP2	JMY	JUNB	KAT2A	KAT2B	KLF7	MAML1
ATPASE_ACTIVITY_COUPLED_TO_TRANSMEMBRANE_MOVEMENT_OF_IONS	http://www.broadinstitute.org/gsea/msigdb/cards/ATPASE_ACTIVITY_COUPLED_TO_TRANSMEMBRANE_MOVEMENT_OF_IONS	23	0.3769	0.6232	0.9278	12	11	0.521739	0.478261	ABCB11	ATP1A1	ATP1A2	ATP1A3	ATP1A4	ATP1B1	ATP1B2	ATP1B3	ATP2A1	ATP2A2	ATP2A3	ATP2B1	ATP2B3	ATP2B4	ATP2C1	ATP4A	ATP4B	ATP6V0C	ATP6V0E1	ATP6V1B2	ATP6V1C1	ATP7A	ATP7B	FXYD2
ATP_DEPENDENT_RNA_HELICASE_ACTIVITY	http://www.broadinstitute.org/gsea/msigdb/cards/ATP_DEPENDENT_RNA_HELICASE_ACTIVITY	16	0.521	0.4791	0.5811	6	10	0.375	0.625	DDX18	DDX20	DDX21	DDX23	DDX25	DDX39A	DDX3X	DDX43	DDX54	DDX56	DHX38	DHX8	DHX9	EIF4A3	G3BP1	SKIV2L	UPF1
ACETYLTRANSFERASE_ACTIVITY	http://www.broadinstitute.org/gsea/msigdb/cards/ACETYLTRANSFERASE_ACTIVITY	20	0.5967	0.4035	0.1364	6	14	0.3	0.7	AANAT	ACAT1	BRCA2	CREBBP	EDF1	ELP4	EP300	GTF3C4	HADHA	HAT1	KAT6A	KAT6B	KAT7	KAT8	NAA15	NAA16	NAT1	NAT2	NCOA3	SAT1	SMARCE1	SRCAP	TAF1	TAF1L	TAF5
CARBOHYDRATE_TRANSMEMBRANE_TRANSPORTER_ACTIVITY	http://www.broadinstitute.org/gsea/msigdb/cards/CARBOHYDRATE_TRANSMEMBRANE_TRANSPORTER_ACTIVITY	16	0.309	0.6911	0.2083	7	9	0.4375	0.5625	PPBP	SLC17A5	SLC2A1	SLC2A2	SLC2A3	SLC2A4	SLC2A5	SLC2A8	SLC35A1	SLC35A2	SLC35A3	SLC35B1	SLC35B4	SLC37A4	SLC5A1	SLC5A2
POTASSIUM_CHANNEL_ACTIVITY	http://www.broadinstitute.org/gsea/msigdb/cards/POTASSIUM_CHANNEL_ACTIVITY	48	0.1391	0.861	0.9539	26	22	0.541667	0.458333	CCT8L2	KCNA1	KCNA2	KCNA3	KCNA4	KCNA5	KCNA6	KCNB2	KCNC1	KCNC3	KCNC4	KCND3	KCNE1	KCNE2	KCNG2	KCNH1	KCNH2	KCNH3	KCNH4	KCNIP2	KCNJ1	KCNJ10	KCNJ12	KCNJ14	KCNJ15	KCNJ3	KCNJ4	KCNJ5	KCNJ6	KCNK1	KCNK10	KCNK17	KCNK3	KCNK4	KCNK5	KCNK6	KCNK7	KCNMB1	KCNMB2	KCNMB3
CHEMOKINE_RECEPTOR_BINDING	http://www.broadinstitute.org/gsea/msigdb/cards/CHEMOKINE_RECEPTOR_BINDING	32	0.3766	0.6235	0.8721	15	17	0.46875	0.53125	C5	CCL1	CCL11	CCL13	CCL15	CCL16	CCL17	CCL18	CCL19	CCL2	CCL20	CCL21	CCL22	CCL23	CCL24	CCL25	CCL26	CCL27	CCL28	CCL3	CCL4	CCL5	CCL7	CCL8	CCR2	CKLF	CX3CL1	CXCL1	CXCL10	CXCL11	CXCL12	CXCL13	CXCL14	CXCL16	CXCL2	CXCL3	CXCL5	CXCL6	CXCL9	IL8
MONOOXYGENASE_ACTIVITY	http://www.broadinstitute.org/gsea/msigdb/cards/MONOOXYGENASE_ACTIVITY	21	0.0001	1	0.0007	16	5	0.761905	0.238095	CYP11B1	CYP11B2	CYP17A1	CYP19A1	CYP1B1	CYP26A1	CYP27A1	CYP2A6	CYP2C18	CYP2J2	CYP39A1	CYP3A4	CYP46A1	CYP4A11	CYP4F2	CYP4F3	CYP4F8	CYP7B1	CYP8B1	DOHH	FMO1	FMO2	KMO	MSMO1	NOS1	NOS2	NOS2P1	NOS3	PAH	TH	TYR
RHODOPSIN_LIKE_RECEPTOR_ACTIVITY	http://www.broadinstitute.org/gsea/msigdb/cards/RHODOPSIN_LIKE_RECEPTOR_ACTIVITY	113	0.0556	0.9445	0.4918	58	55	0.513274	0.486726	ADRA1A	ADRA1B	ADRA1D	ADRA2A	ADRA2B	ADRA2C	ADRB1	ADRB2	ADRB3	AGTR2	AVPR1A	AVPR1B	AVPR2	BDKRB1	BDKRB2	BRS3	C3AR1	C5AR1	CCKAR	CCKBR	CHRM1	CHRM2	CHRM3	CHRM4	CHRM5	CMKLR1	CNR1	CNR2	CRY1	CXCR2	CYSLTR1	DRD1	DRD2	DRD3	DRD4	DRD5	F2R	F2RL2	F2RL3	FPR1
KINASE_INHIBITOR_ACTIVITY	http://www.broadinstitute.org/gsea/msigdb/cards/KINASE_INHIBITOR_ACTIVITY	25	0.162	0.8381	0.1505	14	11	0.56	0.44	AGTR2	CAMK2N1	CDKN1A	CDKN1B	CDKN1C	CDKN2A	CDKN2B	CDKN2C	CDKN2D	DNAJC3	GMFB	GMFG	HEXIM1	HEXIM2	MAPK8IP1	MBIP	PKIA	PKIG	PPP1R1B	RHOH	SFN	SH3BP5	SOCS1	SOCS3	TAOK3
TRANSCRIPTION_COREPRESSOR_ACTIVITY	http://www.broadinstitute.org/gsea/msigdb/cards/TRANSCRIPTION_COREPRESSOR_ACTIVITY	84	0.5099	0.4902	0.4121	36	48	0.428571	0.571429	ALX1	APEX1	ARHGAP35	ATF3	ATF5	BATF3	BCOR	C19ORF2	CASP8AP2	CBX4	CIR1	CREG1	CSDA	CTCF	DDIT3	DDX54	DR1	DRAP1	E2F1	E2F6	E4F1	EID1	ELK3	ENO1	ERF	FEV	HIPK2	HIRA	HOXC6	HSBP1	HSF4	HTT	ID3	ID4	JAZF1	JUNB	KCNIP3	KLF12	LDB1	MBD1
PEPTIDE_RECEPTOR_ACTIVITY	http://www.broadinstitute.org/gsea/msigdb/cards/PEPTIDE_RECEPTOR_ACTIVITY	52	0.0458	0.9543	0.2243	28	24	0.538462	0.461538	AGTR2	AVPR1A	AVPR1B	AVPR2	BDKRB1	BDKRB2	BRS3	C3AR1	C5AR1	CCKAR	CCKBR	CMKLR1	CXCR2	F2R	F2RL2	F2RL3	FPR1	FPR2	FPR3	GALR1	GALR2	GALR3	GP1BA	GPR17	GRPR	HCRTR2	KISS1R	MAS1	MC2R	MC3R	MC4R	MC5R	MCHR1	NMBR	NMUR1	NMUR2	NPBWR1	NPBWR2	NPY6R	OPCML
DEOXYRIBONUCLEASE_ACTIVITY	http://www.broadinstitute.org/gsea/msigdb/cards/DEOXYRIBONUCLEASE_ACTIVITY	20	0.7135	0.2866	0.1159	8	12	0.4	0.6	APEX1	APTX	DFFA	DFFB	DNASE1L1	DNASE1L2	DNASE1L3	DNASE2	ERCC1	ERCC4	ERCC5	EXO1	FEN1	ISG20	MAP1S	MBD4	MRE11A	NME1	OGG1	RAD50	TREX1	TREX2
PHOSPHOINOSITIDE_BINDING	http://www.broadinstitute.org/gsea/msigdb/cards/PHOSPHOINOSITIDE_BINDING	18	0.3969	0.6033	0.5392	9	9	0.5	0.5	ADAP2	ARAP1	ARAP2	ARAP3	CCDC88A	CD24	CYTH3	EEA1	EPB41	GPAA1	PICALM	PIGK	PIGU	RAB35	SCIN	SYT1	THY1	WDFY1	ZFYVE1	ZFYVE16
HYDROLASE_ACTIVITY_ACTING_ON_CARBON_NITROGEN_NOT_PEPTIDEBONDSIN_CYCLIC_AMIDINES	http://www.broadinstitute.org/gsea/msigdb/cards/HYDROLASE_ACTIVITY_ACTING_ON_CARBON_NITROGEN_NOT_PEPTIDEBONDSIN_CYCLIC_AMIDINES	14	0.1102	0.8899	0.1607	9	5	0.642857	0.357143	ADA	ADARB2	ADAT1	AMPD1	AMPD3	APOBEC1	APOBEC2	APOBEC3F	APOBEC3G	ATIC	CDA	DCTD	GCH1	GDA	MTHFD1	MTHFD2
ATPASE_ACTIVITY_COUPLED	http://www.broadinstitute.org/gsea/msigdb/cards/ATPASE_ACTIVITY_COUPLED	90	0.5405	0.4596	0.9788	36	54	0.4	0.6	ABCA3	ABCA8	ABCB11	ABCB7	ABCC1	ABCC2	ABCC3	ABCC6	ABCD3	ABCD4	ABCF1	ABCG1	ABCG2	ATP11B	ATP1A1	ATP1A2	ATP1A3	ATP1A4	ATP1B1	ATP1B2	ATP1B3	ATP2A1	ATP2A2	ATP2A3	ATP2B1	ATP2B3	ATP2B4	ATP2C1	ATP4A	ATP4B	ATP6V0C	ATP6V0E1	ATP6V1B2	ATP6V1C1	ATP7A	ATP7B	ATP8B1	BPTF	CCT8	CHD1
G_PROTEIN_COUPLED_RECEPTOR_ACTIVITY	http://www.broadinstitute.org/gsea/msigdb/cards/G_PROTEIN_COUPLED_RECEPTOR_ACTIVITY	165	0.0284	0.9717	0.491	92	73	0.557576	0.442424	ADRA1A	ADRA1B	ADRA1D	ADRA2A	ADRA2B	ADRA2C	ADRB1	ADRB2	ADRB3	AGTR2	AVPR1A	AVPR1B	AVPR2	BAI1	BAI2	BAI3	BDKRB1	BDKRB2	BRS3	C3AR1	C5AR1	CALCRL	CCKAR	CCKBR	CD97	CELSR3	CHRM1	CHRM2	CHRM3	CHRM4	CHRM5	CMKLR1	CNR1	CNR2	CRHR1	CRHR2	CRY1	CXCR2	CYSLTR1	DRD1
TRANSCRIPTION_ACTIVATOR_ACTIVITY	http://www.broadinstitute.org/gsea/msigdb/cards/TRANSCRIPTION_ACTIVATOR_ACTIVITY	163	0.7833	0.2168	0.6533	69	94	0.423313	0.576687	ABT1	AIP	APEX1	ARID1A	ARNT	ATF2	ATF4	ATF6	BCL10	BRCA2	BRD8	BRDT	CALCOCO1	CAND2	CARM1	CDH1	CEP290	CIITA	COPS5	CREBBP	CRTC1	CXXC1	DTX1	DYRK1B	E4F1	ECD	EDF1	ELF2	ELF3	ELF4	EP300	EPAS1	EPC1	ERCC2	ESR2	ESRRG	FOXC2	FOXH1	FOXO1	FOXO3
COFACTOR_BINDING	http://www.broadinstitute.org/gsea/msigdb/cards/COFACTOR_BINDING	22	0.7637	0.2364	0.1947	8	14	0.363636	0.636364	ABAT	ACOT7	AGXT	AIFM2	ALB	ALDH6A1	AOC3	BDH2	BIRC5	GCLC	GRHPR	HACL1	HPGD	ME1	ME3	MTRR	NDOR1	NNT	NOX4	PPOX	SPR	WWOX
TRANSLATION_FACTOR_ACTIVITY_NUCLEIC_ACID_BINDING	http://www.broadinstitute.org/gsea/msigdb/cards/TRANSLATION_FACTOR_ACTIVITY_NUCLEIC_ACID_BINDING	36	0.9891	0.011	0.5783	6	30	0.166667	0.833333	ABCF1	BOLL	COPS5	DAZ1	DAZL	EEF2K	EIF2A	EIF2B1	EIF2B2	EIF2B3	EIF2B4	EIF2B5	EIF2C1	EIF2S1	EIF2S2	EIF2S3	EIF3B	EIF3C	EIF3D	EIF3E	EIF3F	EIF3J	EIF4A2	EIF4B	EIF4E	EIF4G1	EIF4G2	EIF4H	EIF5A	GSPT1	GSPT2	GTF2H2	GTF2H3	MTRF1	PABPC1	PAIP1	PAIP2B	PET112	TUFM
NEUROPEPTIDE_HORMONE_ACTIVITY	http://www.broadinstitute.org/gsea/msigdb/cards/NEUROPEPTIDE_HORMONE_ACTIVITY	12	0.2742	0.7259	0.6078	6	6	0.5	0.5	ADCYAP1	AGRP	CALCB	CORT	CRH	GRP	NPY	PENK	PNOC	QRFP	UCN	VIP
ENDORIBONUCLEASE_ACTIVITY	http://www.broadinstitute.org/gsea/msigdb/cards/ENDORIBONUCLEASE_ACTIVITY	12	0.6734	0.3267	0.7519	4	8	0.333333	0.666667	APEX1	DBR1	DICER1	EXO1	FEN1	POP1	POP4	POP7	RNASE1	RNASE8	RPP30	RPP38	RPP40
VOLTAGE_GATED_CATION_CHANNEL_ACTIVITY	http://www.broadinstitute.org/gsea/msigdb/cards/VOLTAGE_GATED_CATION_CHANNEL_ACTIVITY	65	0.017	0.9831	0.8472	44	21	0.676923	0.323077	CACNA1A	CACNA1B	CACNA1C	CACNA1D	CACNA1E	CACNA1F	CACNA1G	CACNA1H	CACNA1S	CACNA2D1	CACNB1	CACNB2	CACNB3	CACNB4	CACNG1	CACNG2	CACNG4	CACNG5	HVCN1	KCNA1	KCNA2	KCNA3	KCNA4	KCNA5	KCNA6	KCNB2	KCNC1	KCNC3	KCNC4	KCND3	KCNE1	KCNE2	KCNG2	KCNH1	KCNH2	KCNH3	KCNH4	KCNIP2	KCNJ1	KCNJ10
DNA_POLYMERASE_ACTIVITY	http://www.broadinstitute.org/gsea/msigdb/cards/DNA_POLYMERASE_ACTIVITY	18	0.9946	0.0055	0.4052	4	14	0.222222	0.777778	DKC1	POLA1	POLB	POLD1	POLD4	POLE	POLE2	POLE3	POLE4	POLG	POLG2	POLH	POLI	POLQ	PTGES3	REV3L	TEP1	TERT
ACTIN_BINDING	http://www.broadinstitute.org/gsea/msigdb/cards/ACTIN_BINDING	69	0.3825	0.6176	0.1856	35	34	0.507246	0.492754	ABLIM1	ABRA	ACTN4	ADD1	ADD2	ANG	ANLN	ARPC1A	ARPC4	CALD1	CAPZA1	CAPZB	CCDC88A	CCR5	CGN	CNN2	COTL1	CXCR4	CYFIP1	DBNL	DMD	DST	EGFR	ESPN	EZR	FLII	FLNA	FXYD5	GABARAPL2	GC	HPCA	IPP	IQGAP2	KPTN	LIMA1	LRPPRC	LSP1	MAP1S	MARCKS	MEFV
ION_BINDING	http://www.broadinstitute.org/gsea/msigdb/cards/ION_BINDING	245	0.9329	0.0672	0.2081	101	144	0.412245	0.587755	ABL1	ABL2	ACO2	ADAM30	ADAMTS13	ADH1B	ANG	ANXA1	ANXA10	AOC3	APOA4	APOBEC1	APOBEC3F	APOBEC3G	ARIH2	ASPH	ATOX1	ATP2A1	ATP7A	ATP7B	BIRC5	BNIP2	BRCA1	BRSK1	BRSK2	CA12	CA2	CABP1	CABP2	CABP4	CABP5	CALB1	CALM3	CALML3	CALML5	CALR	CALU	CAMKK2	CANX	CAPN9
3_5_EXONUCLEASE_ACTIVITY	http://www.broadinstitute.org/gsea/msigdb/cards/3_5_EXONUCLEASE_ACTIVITY	12	0.6704	0.3297	0.3399	4	8	0.333333	0.666667	APEX1	ERI1	EXOSC2	EXOSC7	ISG20	MRE11A	RAD1	RAD50	RAD9A	REXO2	TREX1	TREX2	WRN
TRANSCRIPTION_REPRESSOR_ACTIVITY	http://www.broadinstitute.org/gsea/msigdb/cards/TRANSCRIPTION_REPRESSOR_ACTIVITY	134	0.5837	0.4164	0.6698	58	76	0.432836	0.567164	ALX1	APEX1	ARHGAP35	ARID4A	ARID5A	ARID5B	ATF3	ATF5	ATXN1	BATF3	BCL6	BCLAF1	BCOR	BMP2	C19ORF2	CASP8AP2	CBX4	CIR1	CREBZF	CREG1	CSDA	CTCF	DDIT3	DDX54	DMBX1	DNMT3L	DR1	DRAP1	E2F1	E2F6	E4F1	EID1	ELF3	ELK3	ENO1	EPC1	ERF	FEV	FOXN3	FOXP3
TRANSFERASE_ACTIVITY_TRANSFERRING_ALKYL_OR_ARYLOTHER_THAN_METHYLGROUPS	http://www.broadinstitute.org/gsea/msigdb/cards/TRANSFERASE_ACTIVITY_TRANSFERRING_ALKYL_OR_ARYLOTHER_THAN_METHYLGROUPS	30	0.2228	0.7773	0.5919	16	14	0.533333	0.466667	AGPS	CHM	FNTA	FNTB	GGPS1	GSTA2	GSTA3	GSTA4	GSTM1	GSTM2	GSTM3	GSTM4	GSTM5	GSTT1	GSTT2	GSTZ1	HMBS	LTC4S	MAT1A	MAT2A	MGST1	MGST2	MGST3	PDSS1	PDSS2	PGGT1B	RABGGTA	SMS	SRM	TRIT1
COLLAGEN_BINDING	http://www.broadinstitute.org/gsea/msigdb/cards/COLLAGEN_BINDING	13	0.992	0.0081	0.0897	3	10	0.230769	0.769231	ACHE	DSPP	GP6	ITGA1	ITGA10	ITGA11	ITGA2	LUM	MAGI2-IT1	MMP9	NID2	SPARC	USH2A	VWF
SEQUENCE_SPECIFIC_DNA_BINDING	http://www.broadinstitute.org/gsea/msigdb/cards/SEQUENCE_SPECIFIC_DNA_BINDING	55	0.2438	0.7563	0.2329	26	29	0.472727	0.527273	BCL6	BPTF	CEBPG	CXXC1	DMBX1	ELK3	FIGLA	FOXC1	FOXC2	FOXD1	FOXD4	FOXF1	FOXF2	FOXH1	FOXK2	FOXL1	FOXO1	FOXO3	FOXP3	GCM2	GLI2	HMGA1	HMGA2	HNRNPA2B1	HNRNPAB	KIF2C	LEF1	MBD2	MBD4	MLH3	NR0B1	NR5A2	NR6A1	ORC2	ORC3	ORC4	ORC5	PIF1	POT1	PURA
CYCLIC_NUCLEOTIDE_PHOSPHODIESTERASE_ACTIVITY	http://www.broadinstitute.org/gsea/msigdb/cards/CYCLIC_NUCLEOTIDE_PHOSPHODIESTERASE_ACTIVITY	14	0.004	0.9961	0.3889	12	2	0.857143	0.142857	CNP	PDE10A	PDE1A	PDE1B	PDE1C	PDE2A	PDE3A	PDE3B	PDE4A	PDE4B	PDE4C	PDE4D	PDE7A	PDE7B
NUCLEAR_HORMONE_RECEPTOR_BINDING	http://www.broadinstitute.org/gsea/msigdb/cards/NUCLEAR_HORMONE_RECEPTOR_BINDING	27	0.6187	0.3814	0.8761	9	18	0.333333	0.666667	DAXX	DDX54	HMGA1	JMJD1C	MED1	MED12	MED13	MED14	MED16	MED17	MED24	MED30	MED4	MMS19	NCOA6	NRIP1	NSD1	NUP62	OASL	PPARGC1B	PRPF6	SMARCD3	TACC2	TGFB1I1	THRAP3	TRIP12	YWHAH	ZNHIT3
KINASE_ACTIVATOR_ACTIVITY	http://www.broadinstitute.org/gsea/msigdb/cards/KINASE_ACTIVATOR_ACTIVITY	10	0.7661	0.234	0.8379	4	6	0.4	0.6	AFAP1L2	ALS2	BCL10	CD24	CDK5R1	FGF13	GHRL	IL2	MADD	MALT1	MAPK8IP2	MOB1B
PROTEIN_DEACETYLASE_ACTIVITY	http://www.broadinstitute.org/gsea/msigdb/cards/PROTEIN_DEACETYLASE_ACTIVITY	10	0.1526	0.8475	0.7899	6	4	0.6	0.4	HDAC1	HDAC10	HDAC11	HDAC2	HDAC3	HDAC5	HDAC6	HDAC7	HDAC8	SIRT2
GUANYL_NUCLEOTIDE_BINDING	http://www.broadinstitute.org/gsea/msigdb/cards/GUANYL_NUCLEOTIDE_BINDING	47	0.9533	0.0468	0.4157	14	33	0.297872	0.702128	ARF3	ARF6	ARFIP2	ARHGEF5	ARL3	ARL8A	ARL8B	CLP1	DRG2	EEF1A1	EIF2B2	GBP1	GBP2	GEM	GNL1	GNL3	GTPBP1	GTPBP4	GTPBP6	HBS1L	MX1	NCF1	NME1	NMUR2	RAB22A	RAB26	RALA	RALB	RAN	RAP2B	RERG	RHEB	RHOB	RHOH	RIT1	RIT2	RND3	RRAGA	RRAGB	RRAGC
DEAMINASE_ACTIVITY	http://www.broadinstitute.org/gsea/msigdb/cards/DEAMINASE_ACTIVITY	12	0.2356	0.7645	0.2567	8	4	0.666667	0.333333	ADA	ADARB2	ADAT1	AMPD1	AMPD3	APOBEC1	APOBEC2	APOBEC3F	APOBEC3G	CDA	CRYM	DCTD	GDA	GNPDA1
DNA_DIRECTED_DNA_POLYMERASE_ACTIVITY	http://www.broadinstitute.org/gsea/msigdb/cards/DNA_DIRECTED_DNA_POLYMERASE_ACTIVITY	14	0.9772	0.0229	0.3208	3	11	0.214286	0.785714	POLA1	POLB	POLD1	POLD4	POLE	POLE2	POLE3	POLE4	POLG	POLG2	POLH	POLI	POLQ	REV3L
ENZYME_INHIBITOR_ACTIVITY	http://www.broadinstitute.org/gsea/msigdb/cards/ENZYME_INHIBITOR_ACTIVITY	107	0.5443	0.4558	0.1393	53	54	0.495327	0.504673	ABCE1	AGT	AGTR2	AMBP	ANGPTL3	ANGPTL4	ANP32E	ANXA2	ANXA5	APOA2	APP	ARL2	ARRB1	ATPIF1	BIRC5	CABP1	CAMK2N1	CD27	CDC42SE1	CDKN1A	CDKN1B	CDKN1C	CDKN2A	CDKN2B	CDKN2C	CDKN2D	CSN2	CST1	CST2	CST3	CST5	CST6	CST7	CST8	DNAJC3	FAF1	GCKR	GMFB	GMFG	GPS1
TUBULIN_BINDING	http://www.broadinstitute.org/gsea/msigdb/cards/TUBULIN_BINDING	46	0.8467	0.1535	0.6944	17	29	0.369565	0.630435	APC	ARHGEF2	ARL8A	ARL8B	ATG4A	ATG4C	ATG4D	BIRC5	BRCA2	CCDC88A	CDK5RAP2	CENPJ	CEP290	CLASP1	CLASP2	CLIP1	DCX	DYNC1I1	GABARAP	GABARAPL1	GABARAPL2	HOOK3	HTT	KATNA1	KIF5B	LRPPRC	MAP1S	MAPRE1	MAPT	MARK4	NCALD	NDE1	POLB	PRNP	RAB11FIP5	RABGAP1	RACGAP1	RAE1	STMN1	SUN2
PRIMARY_ACTIVE_TRANSMEMBRANE_TRANSPORTER_ACTIVITY	http://www.broadinstitute.org/gsea/msigdb/cards/PRIMARY_ACTIVE_TRANSMEMBRANE_TRANSPORTER_ACTIVITY	38	0.3488	0.6513	0.9794	18	20	0.473684	0.526316	ABCA3	ABCA8	ABCB11	ABCB7	ABCC1	ABCC2	ABCC3	ABCC6	ABCD3	ABCD4	ABCF1	ABCG1	ABCG2	ATP11B	ATP1A1	ATP1A2	ATP1A3	ATP1A4	ATP1B1	ATP1B2	ATP1B3	ATP2A1	ATP2A2	ATP2A3	ATP2B1	ATP2B3	ATP2B4	ATP2C1	ATP4A	ATP4B	ATP6V0C	ATP6V0E1	ATP6V1B2	ATP6V1C1	ATP7A	ATP7B	ATP8B1	FXYD2	SEC61B	TAPBP
PHOSPHORIC_DIESTER_HYDROLASE_ACTIVITY	http://www.broadinstitute.org/gsea/msigdb/cards/PHOSPHORIC_DIESTER_HYDROLASE_ACTIVITY	40	0.206	0.7941	0.2443	21	19	0.525	0.475	APEX1	BDKRB2	C3AR1	CASR	CCKBR	CCR5	CHRM1	CHRM3	CHRM5	CNP	EDNRA	ENPP2	ENPP3	ENPP7	F2RL2	GDE1	PDE10A	PDE1A	PDE1B	PDE1C	PDE2A	PDE3A	PDE3B	PDE4A	PDE4B	PDE4C	PDE4D	PDE7A	PDE7B	PDIA3	PLCB2	PLCD1	PLCE1	PLCH1	PLD1	PLD2	PLD3	SMPD1	SMPD2	SMPD4
RNA_DEPENDENT_ATPASE_ACTIVITY	http://www.broadinstitute.org/gsea/msigdb/cards/RNA_DEPENDENT_ATPASE_ACTIVITY	17	0.4912	0.5089	0.6774	7	10	0.411765	0.588235	DDX17	DDX18	DDX20	DDX21	DDX23	DDX25	DDX39A	DDX3X	DDX43	DDX54	DDX56	DHX38	DHX8	DHX9	EIF4A3	G3BP1	SKIV2L	UPF1
INOSITOL_OR_PHOSPHATIDYLINOSITOL_PHOSPHATASE_ACTIVITY	http://www.broadinstitute.org/gsea/msigdb/cards/INOSITOL_OR_PHOSPHATIDYLINOSITOL_PHOSPHATASE_ACTIVITY	12	0.1273	0.8728	0.7737	7	5	0.583333	0.416667	IMPA1	IMPA2	INPP1	INPP4B	INPP5D	INPP5E	INPP5K	MTMR14	MTMR2	OCRL	PTEN	SYNJ1
NUCLEOBASENUCLEOSIDENUCLEOTIDE_AND_NUCLEIC_ACID_TRANSMEMBRANE_TRANSPORTER_ACTIVITY	http://www.broadinstitute.org/gsea/msigdb/cards/NUCLEOBASENUCLEOSIDENUCLEOTIDE_AND_NUCLEIC_ACID_TRANSMEMBRANE_TRANSPORTER_ACTIVITY	10	0.4774	0.5227	0.7543	6	4	0.6	0.4	AQP9	SLC23A1	SLC23A2	SLC25A19	SLC25A4	SLC25A5	SLC28A2	SLC29A1	SLC29A2	SLC35B2
LIPID_KINASE_ACTIVITY	http://www.broadinstitute.org/gsea/msigdb/cards/LIPID_KINASE_ACTIVITY	12	0.2647	0.7354	0.6871	5	7	0.416667	0.583333	ATM	CERK	PIK3C2A	PIK3C3	PIK3CA	PIK3CB	PIK3CG	PIK3R2	PIK3R3	PIKFYVE	PIP4K2B	SPHK1
ENDOPEPTIDASE_ACTIVITY	http://www.broadinstitute.org/gsea/msigdb/cards/ENDOPEPTIDASE_ACTIVITY	105	0.9968	0.0033	0.4012	39	66	0.371429	0.628571	ACR	ADAMTS2	APEH	ASPRV1	ATG4C	ATG4D	BLMH	C1R	C1S	CAPN11	CAPN3	CAPN5	CAPN6	CAPN9	CAPNS1	CASP1	CASP10	CASP14	CASP3	CASP8	CASP9	CELA2B	CELA3A	CFD	CFI	CORIN	CTSB	CTSD	CTSE	CTSG	CTSH	CTSK	CTSL1	CTSL2	CTSO	CTSS	ECE2	ELANE	F10	F11
MAGNESIUM_ION_BINDING	http://www.broadinstitute.org/gsea/msigdb/cards/MAGNESIUM_ION_BINDING	57	0.5299	0.4702	0.5846	26	31	0.45614	0.54386	ABL1	ABL2	BRSK1	BRSK2	CDC42BPA	CDC42BPB	CDC42BPG	CERK	DYRK2	DYRK3	ERN1	ERN2	FIGNL1	FOXK2	GCLC	HPRT1	ICK	IRAK3	LATS1	MAP2K7	MAP3K5	MAP3K6	MAPK12	MARK1	MARK2	MAST1	MAST2	MOV10L1	MSH2	MSH6	MTHFD2	NEK6	NIM1	NLK	NLRC4	NME1	NUAK2	OXSR1	PIF1	PINK1
STRUCTURAL_MOLECULE_ACTIVITY	http://www.broadinstitute.org/gsea/msigdb/cards/STRUCTURAL_MOLECULE_ACTIVITY	223	0.8758	0.1243	0.3854	89	134	0.399103	0.600897	ACAN	ACTA1	ACTB	ACTC1	ACTL6B	ACTL7A	ACTL7B	ACTN2	ACTN3	ADD3	AGRN	ANK1	ANXA1	ARPC1B	ARPC2	ARPC3	ARPC4	ARPC5	ASPH	BFAR	BFSP1	BFSP2	BICD1	CAV1	CCDC6	CD2AP	CDC42SE2	CHI3L1	COL4A2	COL4A4	COMP	CORO1A	CROCC	CSTA	CYLC2	DCTN3	DES	DMD	DSP	DSPP
SIALYLTRANSFERASE_ACTIVITY	http://www.broadinstitute.org/gsea/msigdb/cards/SIALYLTRANSFERASE_ACTIVITY	10	0.1666	0.8336	0.8167	6	4	0.6	0.4	ST3GAL1	ST3GAL2	ST3GAL3	ST3GAL4	ST3GAL5	ST3GAL6	ST6GAL1	ST6GAL2	ST6GALNAC6	ST8SIA2
DOUBLE_STRANDED_RNA_BINDING	http://www.broadinstitute.org/gsea/msigdb/cards/DOUBLE_STRANDED_RNA_BINDING	15	0.5842	0.4159	0.2645	6	9	0.4	0.6	A1CF	ADARB2	APTX	DICER1	EIF2AK2	ILF2	ILF3	LRRFIP1	MBNL1	OASL	STAU1	STAU2	TARBP2	TLR3	TLR7	TLR8	ZNF346
IONOTROPIC_GLUTAMATE_RECEPTOR_ACTIVITY	http://www.broadinstitute.org/gsea/msigdb/cards/IONOTROPIC_GLUTAMATE_RECEPTOR_ACTIVITY	10	0.209	0.7911	0.3821	6	4	0.6	0.4	GRIA1	GRIA2	GRIK1	GRIK2	GRIK3	GRIK4	GRIK5	GRIN2A	GRIN2B	GRIN2C
ACETYLGLUCOSAMINYLTRANSFERASE_ACTIVITY	http://www.broadinstitute.org/gsea/msigdb/cards/ACETYLGLUCOSAMINYLTRANSFERASE_ACTIVITY	16	0.8676	0.1325	0.8954	5	11	0.3125	0.6875	A4GNT	B3GNT5	B3GNT8	EXT1	EXTL2	GCNT1	GCNT2	GCNT3	GCNT4	LARGE	MGAT2	MGAT4A	MGAT4B	OGT	PIGA	POMGNT1
RECEPTOR_BINDING	http://www.broadinstitute.org/gsea/msigdb/cards/RECEPTOR_BINDING	338	0.4037	0.5964	0.7959	159	179	0.470414	0.529586	ACTN1	ACTN2	ACTN3	ACTN4	ADAM11	ADAM2	ADAM23	ADAM9	ADAMTS13	ADAMTS5	ADAMTS8	ADCYAP1	AGRP	AIMP1	AKAP9	ALCAM	AMH	ANG	ANGPT1	ANGPT2	ANGPTL1	ANGPTL2	ANGPTL3	ANXA1	APOA1	APOA5	APOF	APOL2	APP	AREG	ARNT2	ARPP19	ASIP	BDNF	BID	BMP10	BMP4	BRE	BTC	BZRAP1
SERINE_HYDROLASE_ACTIVITY	http://www.broadinstitute.org/gsea/msigdb/cards/SERINE_HYDROLASE_ACTIVITY	41	0.9096	0.0905	0.666	16	25	0.390244	0.609756	ACHE	ACR	APEH	C1R	C1S	CELA2B	CELA3A	CFD	CFI	CORIN	CPD	CTSG	DPP4	F10	F11	F12	F2	F7	F9	FURIN	GZMA	GZMB	HGFAC	HTRA1	HTRA2	KLK1	KLK2	KLK8	KLKB1	LTF	MASP1	MASP2	PCSK2	PCSK6	PCSK9	PLG	PREP	PROC	PRSS1	PRSS2
NF_KAPPAB_BINDING	http://www.broadinstitute.org/gsea/msigdb/cards/NF_KAPPAB_BINDING	10	0.7044	0.2957	0.259	4	6	0.4	0.6	BCL10	CDKN2A	COMMD7	FAF1	GSK3B	NFKBIA	NPM1	PIAS3	RELA	TAF4B	TP53BP2
RECEPTOR_SIGNALING_PROTEIN_ACTIVITY	http://www.broadinstitute.org/gsea/msigdb/cards/RECEPTOR_SIGNALING_PROTEIN_ACTIVITY	78	0.6513	0.3488	0.5283	36	42	0.461538	0.538462	ACVR1	ACVR1B	ACVR1C	ACVR2A	ACVR2B	ACVRL1	ALK	AMHR2	ARF1	ARNT	BAG1	BAG4	BLNK	CCL4	CD19	CD3E	CDK5	CDKN1B	CSPG4	DAXX	DCLK1	ERBB2	FCGR1A	FRS2	GNAZ	IFITM1	IKBKE	IL18BP	IL1RL1	IL1RN	IL36RN	IL4R	INSR	IRAK1	IRAK2	IRS1	KIT	LYN	MAP3K10	MAP3K11
CARBON_CARBON_LYASE_ACTIVITY	http://www.broadinstitute.org/gsea/msigdb/cards/CARBON_CARBON_LYASE_ACTIVITY	17	0.8616	0.1385	0.0601	5	12	0.294118	0.705882	ACMSD	ALDOA	ALDOB	ALDOC	AMD1	BCKDHA	BCKDHB	DDC	GAD1	GGCX	HACL1	HDC	MLYCD	MVD	ODC1	PCK1	UMPS	UROD
LIGASE_ACTIVITY_FORMING_CARBON_OXYGEN_BONDS	http://www.broadinstitute.org/gsea/msigdb/cards/LIGASE_ACTIVITY_FORMING_CARBON_OXYGEN_BONDS	14	0.9835	0.0166	0.4742	2	12	0.142857	0.857143	DARS	FARS2	FARSA	FARSB	GARS	KARS	MARS	MARS2	NARS	QARS	SARS	SARS2	VARS	YARS
PROTEIN_BINDING_BRIDGING	http://www.broadinstitute.org/gsea/msigdb/cards/PROTEIN_BINDING_BRIDGING	56	0.038	0.9621	0.2617	29	27	0.517857	0.482143	ABI2	ANXA1	ARHGAP1	ARHGAP4	ARHGAP6	ARPC4	BCL3	BLNK	CHN1	CHN2	CNKSR1	CNTNAP1	CRKL	CSTA	DSP	EPS8	EVPL	FCRL2	FKBP4	GAB1	GATAD2A	GRAP	GRAP2	GRB10	GRB14	GRB2	GRB7	IRS4	ITSN2	IVL	KHDRBS1	LASP1	LAT	LOR	RAD50	RUSC1	SH2B2	SH2D2A	SH2D3A	SH2D3C
RECEPTOR_ACTIVITY	http://www.broadinstitute.org/gsea/msigdb/cards/RECEPTOR_ACTIVITY	518	0.3629	0.6372	0.2571	248	270	0.478764	0.521236	ABCA1	ABCC8	ABCC9	ACVR1	ACVR1B	ACVR1C	ACVR2A	ACVR2B	ACVRL1	ADCYAP1R1	ADRA1A	ADRA1B	ADRA1D	ADRA2A	ADRA2B	ADRA2C	ADRB1	ADRB2	ADRB3	AGER	AGTR2	AHR	ALK	AMFR	AMHR2	ANPEP	ANXA9	APLNR	AR	ASGR1	ASGR2	ATRN	AVPR1A	AVPR1B	AVPR2	AXL	BAI1	BAI2	BAI3	BCAM
DEACETYLASE_ACTIVITY	http://www.broadinstitute.org/gsea/msigdb/cards/DEACETYLASE_ACTIVITY	11	0.2252	0.7749	0.7021	6	5	0.545455	0.454545	AADAC	HDAC1	HDAC10	HDAC11	HDAC2	HDAC3	HDAC5	HDAC6	HDAC7	HDAC8	SIRT2
TRANSMEMBRANE_RECEPTOR_ACTIVITY	http://www.broadinstitute.org/gsea/msigdb/cards/TRANSMEMBRANE_RECEPTOR_ACTIVITY	366	0.2942	0.7059	0.2662	179	187	0.489071	0.510929	ABCC8	ABCC9	ACVR1	ACVR1B	ACVR1C	ACVR2A	ACVR2B	ACVRL1	ADRA1A	ADRA1B	ADRA1D	ADRA2A	ADRA2B	ADRA2C	ADRB1	ADRB2	ADRB3	AGER	AGTR2	ALK	ANXA9	ASGR1	ASGR2	AVPR1A	AVPR1B	AVPR2	AXL	BAI1	BAI2	BAI3	BCAM	BDKRB1	BDKRB2	BRS3	C3AR1	C5AR1	CALCRL	CCKAR	CCKBR	CD160
VOLTAGE_GATED_SODIUM_CHANNEL_ACTIVITY	http://www.broadinstitute.org/gsea/msigdb/cards/VOLTAGE_GATED_SODIUM_CHANNEL_ACTIVITY	10	0.0128	0.9873	0.6238	8	2	0.8	0.2	CACNA1S	PKD2	SCN11A	SCN1B	SCN2A	SCN2B	SCN4A	SCN4B	SCN5A	SCN7A	SCN9A
PROTEIN_KINASE_REGULATOR_ACTIVITY	http://www.broadinstitute.org/gsea/msigdb/cards/PROTEIN_KINASE_REGULATOR_ACTIVITY	38	0.1379	0.8622	0.2254	20	18	0.526316	0.473684	AFAP1L2	AGTR2	ALS2	APC	CAMK2N1	CD24	CDK5R1	CDKN1A	CDKN1B	CDKN1C	CDKN2A	CDKN2B	CDKN2C	CDKN2D	CXCL10	DNAJC3	ELP3	ELP4	FGF13	GHRL	GMFB	GMFG	HEXIM1	HEXIM2	IKBKAP	MADD	MAPK8IP1	MAPK8IP2	MBIP	PKIA	PKIG	PPP1R1B	PRKAR1A	PRKAR2B	SFN	SH3BP5	SOCS1	SOCS3	TAOK3
PHOSPHOLIPASE_C_ACTIVITY	http://www.broadinstitute.org/gsea/msigdb/cards/PHOSPHOLIPASE_C_ACTIVITY	15	0.8179	0.1822	0.4753	6	9	0.4	0.6	BDKRB2	C3AR1	CASR	CCKBR	CCR5	CHRM1	CHRM3	CHRM5	EDNRA	F2RL2	PDIA3	PLCB2	PLCD1	PLCE1	PLCH1
LIGAND_GATED_CHANNEL_ACTIVITY	http://www.broadinstitute.org/gsea/msigdb/cards/LIGAND_GATED_CHANNEL_ACTIVITY	38	0.2282	0.7719	0.8276	19	19	0.5	0.5	ACCN1	CFTR	CHRNA1	CHRNA2	CHRNA3	CHRNA4	CHRNA6	CHRNA7	CHRNB2	CHRNB3	CHRNB4	CHRND	CHRNE	CNGA3	CNGB1	GLRA1	GLRA2	GLRB	HTR3A	HTR3B	KCNA10	ORAI1	P2RX1	P2RX2	P2RX3	P2RX4	P2RX7	RYR1	RYR2	RYR3	SCNN1B	SCNN1D	SCNN1G	SHROOM2	STX1B	TRPC1	TRPC3	TRPC4	TRPC5	ZACN
RHO_GUANYL_NUCLEOTIDE_EXCHANGE_FACTOR_ACTIVITY	http://www.broadinstitute.org/gsea/msigdb/cards/RHO_GUANYL_NUCLEOTIDE_EXCHANGE_FACTOR_ACTIVITY	12	0.1927	0.8074	0.5629	8	4	0.666667	0.333333	ALS2	ARHGEF1	ARHGEF11	ARHGEF2	ARHGEF3	DOCK2	FARP1	FARP2	PREX1	PREX2	SOS1	TIAM1
DOUBLE_STRANDED_DNA_BINDING	http://www.broadinstitute.org/gsea/msigdb/cards/DOUBLE_STRANDED_DNA_BINDING	29	0.9013	0.0988	0.2468	10	19	0.344828	0.655172	APTX	CGGBP1	CSDA	ERCC5	FEN1	HLF	HMGB2	HNRPDL	IFI16	KIN	MLH1	MRE11A	MSH2	MSH3	MSH6	MTERF	NTHL1	PMS2	PNKP	PURA	RAD51	RAD51AP1	RBMS1	SAFB	SATB1	SMAD2	TERF1	TP53	XRCC5	XRCC6	YBX1	ZNF638
SMALL_GTPASE_BINDING	http://www.broadinstitute.org/gsea/msigdb/cards/SMALL_GTPASE_BINDING	33	0.5506	0.4496	0.6579	16	17	0.484848	0.515152	ABCA1	ALS2	ARFIP2	ARHGEF2	CDC42EP2	CDC42EP5	CYFIP1	DMXL2	DOCK4	FGD1	FGD2	FGD4	FGD5	FGD6	GGA2	GGA3	GOLGA5	IPO5	IPO7	IPO8	IPO9	PARD6A	PLCE1	RAB3GAP1	RALBP1	RANBP1	RANBP2	RANBP3	RANBP9	RAPGEF6	RILP	RTKN	SGSM3
PATTERN_RECOGNITION_RECEPTOR_ACTIVITY	http://www.broadinstitute.org/gsea/msigdb/cards/PATTERN_RECOGNITION_RECEPTOR_ACTIVITY	10	0.6851	0.315	0.058	5	5	0.5	0.5	CD14	CLEC7A	COLEC12	DMBT1	MARCO	PGLYRP1	PGLYRP2	PGLYRP3	PGLYRP4	TLR2
OXIDOREDUCTASE_ACTIVITY_ACTING_ON_THE_CH_CH_GROUP_OF_DONORS	http://www.broadinstitute.org/gsea/msigdb/cards/OXIDOREDUCTASE_ACTIVITY_ACTING_ON_THE_CH_CH_GROUP_OF_DONORS	21	0.9988	0.0013	0.0112	3	18	0.142857	0.857143	ACAD8	ACADL	ACADM	ACADSB	ACADVL	ACOX2	ACOX3	AKR1C1	AKR1C2	BLVRA	BLVRB	CPOX	DECR1	DHCR24	DHCR7	GCDH	IVD	MECR	PPOX	RETSAT	SDHA	SDHD	SRD5A2
ATP_DEPENDENT_DNA_HELICASE_ACTIVITY	http://www.broadinstitute.org/gsea/msigdb/cards/ATP_DEPENDENT_DNA_HELICASE_ACTIVITY	11	0.5691	0.431	0.7656	3	8	0.272727	0.727273	CHD1	CHD2	CHD3	CHD4	DHX9	G3BP1	PIF1	RECQL	RUVBL2	XRCC5	XRCC6
TRANSCRIPTION_FACTOR_ACTIVITY	http://www.broadinstitute.org/gsea/msigdb/cards/TRANSCRIPTION_FACTOR_ACTIVITY	314	0.2755	0.7246	0.4712	150	164	0.477707	0.522293	AATF	AEBP1	AFF1	AFF4	AHR	AIRE	ALX1	AR	ARID4A	ARNT	ARNT2	ATF1	ATF3	ATF4	ATF6	ATF6B	ATOH1	BACH1	BATF	BATF3	BNC1	BUD31	CBFB	CBL	CCRN4L	CDX2	CELF3	CIR1	CITED2	CLOCK	CNBP	CNOT7	CREB1	CREB5	CREBBP	CREBL2	CTCF	DLX2	DLX3	DLX6
ENDONUCLEASE_ACTIVITY	http://www.broadinstitute.org/gsea/msigdb/cards/ENDONUCLEASE_ACTIVITY	23	0.4327	0.5674	0.3878	11	12	0.478261	0.521739	ANG	APEX1	DBR1	DICER1	DNASE2	ERCC1	ERCC4	ERCC5	ERN2	EXO1	FEN1	MBD4	MRE11A	N4BP2	NTHL1	OGG1	POP1	POP4	POP7	RAD50	RNASE1	RNASE8	RPP30	RPP38	RPP40
PDZ_DOMAIN_BINDING	http://www.broadinstitute.org/gsea/msigdb/cards/PDZ_DOMAIN_BINDING	14	0.497	0.5031	0.6539	7	7	0.5	0.5	CADM1	CCDC88C	CFTR	CLCN3	DOCK4	GRM7	NOS1AP	PDZK1	PTEN	SLC22A12	SSTR2	TBC1D10A	USH2A	USHBP1
TRANSMEMBRANE_RECEPTOR_PROTEIN_PHOSPHATASE_ACTIVITY	http://www.broadinstitute.org/gsea/msigdb/cards/TRANSMEMBRANE_RECEPTOR_PROTEIN_PHOSPHATASE_ACTIVITY	19	0.3446	0.6555	0.1535	10	9	0.526316	0.473684	PTPRA	PTPRB	PTPRC	PTPRD	PTPRE	PTPRF	PTPRG	PTPRH	PTPRJ	PTPRK	PTPRM	PTPRN	PTPRN2	PTPRO	PTPRR	PTPRS	PTPRT	PTPRU	PTPRZ1
EXONUCLEASE_ACTIVITY	http://www.broadinstitute.org/gsea/msigdb/cards/EXONUCLEASE_ACTIVITY	18	0.8811	0.1191	0.1356	4	14	0.222222	0.777778	APEX1	APTX	ENPP2	ENPP3	ERI1	EXO1	EXOSC2	EXOSC7	FEN1	ISG20	MRE11A	RAD1	RAD50	RAD9A	REXO2	TREX1	TREX2	WRN	XRN2
ACTIN_FILAMENT_BINDING	http://www.broadinstitute.org/gsea/msigdb/cards/ACTIN_FILAMENT_BINDING	22	0.5765	0.4236	0.3716	10	12	0.454545	0.545455	ACTN4	ARPC4	CYFIP1	DST	EGFR	ESPN	EZR	FLNA	LIMA1	LRPPRC	MAP1S	MARCKS	MYH10	MYH9	MYO16	MYO6	NEXN	PLS1	SCIN	SHROOM1	SHROOM2	SPTA1	SPTB	SVIL	UXT
CALCIUM_CHANNEL_ACTIVITY	http://www.broadinstitute.org/gsea/msigdb/cards/CALCIUM_CHANNEL_ACTIVITY	33	0.2412	0.7589	0.7821	18	15	0.545455	0.454545	CACNA1A	CACNA1B	CACNA1C	CACNA1D	CACNA1E	CACNA1F	CACNA1G	CACNA1H	CACNA1S	CACNA2D1	CACNB1	CACNB2	CACNB3	CACNB4	CACNG1	CACNG2	CACNG4	CACNG5	CUL5	MS4A2	ORAI1	RYR1	RYR2	RYR3	TRPC1	TRPC3	TRPC4	TRPC5	TRPM1	TRPM2	TRPV1	TRPV5	TRPV6
ACETYLCHOLINE_BINDING	http://www.broadinstitute.org/gsea/msigdb/cards/ACETYLCHOLINE_BINDING	17	0.1335	0.8666	0.2554	8	9	0.470588	0.529412	ANXA9	CHRM1	CHRM2	CHRM3	CHRM4	CHRM5	CHRNA1	CHRNA2	CHRNA3	CHRNA4	CHRNA5	CHRNA6	CHRNA7	CHRNB1	CHRNB2	CHRNB4	CHRNE
STRUCTURE_SPECIFIC_DNA_BINDING	http://www.broadinstitute.org/gsea/msigdb/cards/STRUCTURE_SPECIFIC_DNA_BINDING	50	0.6775	0.3226	0.3354	20	30	0.4	0.6	APTX	CGGBP1	CSDA	ERCC1	ERCC4	ERCC5	FEN1	FOXC2	FUBP1	HLF	HMGB2	HNRNPA1	HNRNPA2B1	HNRPDL	IFI16	IGHMBP2	KIN	MLH1	MRE11A	MSH2	MSH3	MSH6	MTERF	MYT2	NR0B1	NTHL1	PCBP1	PMS2	PNKP	POT1	PURA	PURB	RAD23A	RAD23B	RAD51	RAD51AP1	RBMS1	RPA1	RPA2	RPA3
CYTOSKELETAL_PROTEIN_BINDING	http://www.broadinstitute.org/gsea/msigdb/cards/CYTOSKELETAL_PROTEIN_BINDING	152	0.4476	0.5525	0.3833	70	82	0.460526	0.539474	ABI1	ABI2	ABLIM1	ABRA	ACTA1	ACTN1	ACTN2	ACTN4	ADD1	ADD2	ANG	ANK1	ANLN	APC	APOE	ARFGEF1	ARHGEF2	ARL8A	ARL8B	ARPC1A	ARPC4	ATG4A	ATG4C	ATG4D	BAIAP2	BIRC5	BRCA2	CALD1	CAPZA1	CAPZB	CCDC88A	CCR5	CDC42EP3	CDK5RAP2	CENPJ	CEP290	CGN	CLASP1	CLASP2	CLIP1
DNA_DEPENDENT_ATPASE_ACTIVITY	http://www.broadinstitute.org/gsea/msigdb/cards/DNA_DEPENDENT_ATPASE_ACTIVITY	22	0.6269	0.3732	0.6901	6	16	0.272727	0.727273	BPTF	CHD1	CHD2	CHD3	CHD4	DHX9	ERCC6	ERCC8	G3BP1	PIF1	RAD51	RAD54B	RBBP4	RECQL	RFC3	RUVBL2	SMARCA1	SMARCAL1	TOP2A	TTF2	XRCC5	XRCC6
AUXILIARY_TRANSPORT_PROTEIN_ACTIVITY	http://www.broadinstitute.org/gsea/msigdb/cards/AUXILIARY_TRANSPORT_PROTEIN_ACTIVITY	24	0.2525	0.7476	0.842	14	10	0.583333	0.416667	ADRA2A	ARPP19	CHP	CHRNA7	ENSA	KCNAB1	KCNAB2	KCNAB3	KCNE1	KCNJ12	KCNMB1	KCNMB2	KCNS1	KCNS3	KCNV1	NEDD4L	NNAT	NPY	NPY2R	PDZD3	RSC1A1	SGK2	SMAD3	SRI	TMPRSS3	TNNI3
POTASSIUM_CHANNEL_REGULATOR_ACTIVITY	http://www.broadinstitute.org/gsea/msigdb/cards/POTASSIUM_CHANNEL_REGULATOR_ACTIVITY	13	0.2035	0.7966	0.8374	8	5	0.615385	0.384615	ADRA2A	ARPP19	CHP	KCNAB1	KCNAB2	KCNAB3	KCNE1	KCNJ12	KCNMB1	KCNMB2	KCNS1	KCNS3	KCNV1	SGK2
PHOSPHOLIPASE_A2_ACTIVITY	http://www.broadinstitute.org/gsea/msigdb/cards/PHOSPHOLIPASE_A2_ACTIVITY	13	0.5867	0.4134	0.6609	5	8	0.384615	0.615385	PLA2G10	PLA2G1B	PLA2G2A	PLA2G2D	PLA2G2E	PLA2G3	PLA2G4B	PLA2G4C	PLA2G5	PLA2G6	PNPLA3	PNPLA8	PRDX6
MOTOR_ACTIVITY	http://www.broadinstitute.org/gsea/msigdb/cards/MOTOR_ACTIVITY	25	0.7626	0.2375	0.362	10	15	0.4	0.6	APPBP2	BBS4	CENPE	DNAI1	DNAI2	DNALI1	DYNC1I1	GRIN1	KIF11	KIF1B	KIF22	KIF23	KIF2C	KIF3B	KIF4A	KIF5B	KIF5C	KIFC3	MYH10	MYH13	MYH2	MYH9	MYL6	MYL6B	MYO1E	MYO3A	MYO6	MYO9B
NUCLEOTIDE_KINASE_ACTIVITY	http://www.broadinstitute.org/gsea/msigdb/cards/NUCLEOTIDE_KINASE_ACTIVITY	13	0.7462	0.2539	0.2979	6	7	0.461538	0.538462	AK1	AK2	AK5	CASK	DLG1	DLG2	DTYMK	GUK1	MPP1	MPP2	MPP3	PNKP	TJP2
AMINOPEPTIDASE_ACTIVITY	http://www.broadinstitute.org/gsea/msigdb/cards/AMINOPEPTIDASE_ACTIVITY	12	0.9876	0.0125	0.2642	0	12	0	1	ANPEP	BLMH	C9ORF3	ENPEP	ERAP1	ERAP2	LNPEP	METAP1	METAP1D	METAP2	NPEPPS	TPP1	TRHDE	XPNPEP1
STEROID_BINDING	http://www.broadinstitute.org/gsea/msigdb/cards/STEROID_BINDING	17	0.5753	0.4249	0.5861	9	8	0.529412	0.470588	AKR1D1	ALDH1A1	APOA1	APOF	CAV1	CETP	ESR2	GC	HSD17B4	NPC2	OSBP	PGRMC1	PGRMC2	SCP2	SHBG	STARD3	SYP	TSPO
STEROID_HORMONE_RECEPTOR_BINDING	http://www.broadinstitute.org/gsea/msigdb/cards/STEROID_HORMONE_RECEPTOR_BINDING	10	0.8461	0.154	0.5902	2	8	0.2	0.8	DAXX	DDX54	MMS19	NCOA6	NRIP1	NSD1	PPARGC1B	PRPF6	TGFB1I1	YWHAH
PHOSPHOPROTEIN_PHOSPHATASE_ACTIVITY	http://www.broadinstitute.org/gsea/msigdb/cards/PHOSPHOPROTEIN_PHOSPHATASE_ACTIVITY	80	0.6809	0.3192	0.0819	34	46	0.425	0.575	CDC14B	CDC25B	CDKN3	CILP	CTDNEP1	CTDP1	CYCS	DLG1	DLGAP5	DUSP1	DUSP11	DUSP12	DUSP13	DUSP2	DUSP3	DUSP4	DUSP5	DUSP6	DUSP7	DUSP8	EPM2A	LCK	MTMR3	MTMR7	PPAP2B	PPAP2C	PPEF1	PPEF2	PPM1A	PPM1B	PPM1D	PPM1G	PPM1M	PPP1CA	PPP1R3C	PPP1R3D	PPP2CB	PPP2R2A	PPP2R3B	PPP5C
EXTRACELLULAR_LIGAND_GATED_ION_CHANNEL_ACTIVITY	http://www.broadinstitute.org/gsea/msigdb/cards/EXTRACELLULAR_LIGAND_GATED_ION_CHANNEL_ACTIVITY	21	0.1816	0.8185	0.2161	13	8	0.619048	0.380952	CHRNA1	CHRNA2	CHRNA3	CHRNA4	CHRNA6	CHRNA7	CHRNB2	CHRNB3	CHRNB4	CHRND	CHRNE	GLRA1	GLRA2	GLRB	HTR3A	HTR3B	P2RX1	P2RX3	P2RX4	P2RX7	STX1B	ZACN
HORMONE_ACTIVITY	http://www.broadinstitute.org/gsea/msigdb/cards/HORMONE_ACTIVITY	40	0.0851	0.915	0.4224	20	20	0.5	0.5	ADCYAP1	AGRP	AMH	CALCB	CCL25	CGA	CGB	CHGB	CORT	CRH	EDN1	GAST	GH1	GH2	GHRL	GIP	GNRH1	GNRH2	GRP	IGF1	INHA	INHBA	INHBB	NMB	NPPB	NPY	PENK	PNOC	POMC	PPY	PRLH	PTH	PTHLH	PYY	QRFP	RLN1	SST	STC1	STC2	TRH
SERINE_TYPE_ENDOPEPTIDASE_INHIBITOR_ACTIVITY	http://www.broadinstitute.org/gsea/msigdb/cards/SERINE_TYPE_ENDOPEPTIDASE_INHIBITOR_ACTIVITY	19	0.9106	0.0895	0.1787	6	13	0.315789	0.684211	AGT	AMBP	APP	PI3	SERPINA10	SERPINA2	SERPINA4	SERPINA5	SERPINA6	SERPINA7	SERPINB10	SERPINB12	SERPINB3	SERPINB6	SERPINB7	SERPINB8	SERPINB9	SERPINF1	SERPING1	SERPINH1	SERPINI1	SERPINI2	SPINK5	SPINT1	SPINT2
PROTEIN_SERINE_THREONINE_TYROSINE_KINASE_ACTIVITY	http://www.broadinstitute.org/gsea/msigdb/cards/PROTEIN_SERINE_THREONINE_TYROSINE_KINASE_ACTIVITY	10	0.7173	0.2828	0.4382	5	5	0.5	0.5	EPGN	MAP2K1	MAP2K3	MAP2K6	MAP2K7	MAPK10	MAPK14	MAPKAPK3	MAPKAPK5	TGFA
TRANSFERASE_ACTIVITY_TRANSFERRING_ONE_CARBON_GROUPS	http://www.broadinstitute.org/gsea/msigdb/cards/TRANSFERASE_ACTIVITY_TRANSFERRING_ONE_CARBON_GROUPS	37	0.3406	0.6595	0.0394	18	19	0.486486	0.513514	AS3MT	ATIC	BHMT	CARM1	COQ3	DNMT1	DNMT3A	DNMT3B	EDF1	EED	EHMT1	EZH2	FBXO11	GAMT	GART	GATM	GCSH	LCMT1	METTL1	MGMT	NNMT	NSD1	NSUN2	PCMT1	PEMT	PNMT	PRMT1	PRMT5	PRMT7	PRMT8	RNMT	SUV39H1	SUV39H2	SUZ12	TPMT	TRDMT1	WHSC1L1
OXIDOREDUCTASE_ACTIVITY_ACTING_ON_NADH_OR_NADPH	http://www.broadinstitute.org/gsea/msigdb/cards/OXIDOREDUCTASE_ACTIVITY_ACTING_ON_NADH_OR_NADPH	24	0.6481	0.352	0.5802	11	13	0.458333	0.541667	CRYZL1	CYB561	CYB5R2	CYB5R3	CYB5R4	DHDH	DUOX2	ECSIT	GMPR	NDUFA13	NDUFA9	NDUFS1	NDUFS2	NDUFS3	NDUFS4	NDUFS7	NDUFS8	NNT	NOX1	NOX4	NOX5	NQO1	NQO2	POR	PRDX3
CARBOHYDRATE_KINASE_ACTIVITY	http://www.broadinstitute.org/gsea/msigdb/cards/CARBOHYDRATE_KINASE_ACTIVITY	15	0.9914	0.0087	0.5448	3	12	0.2	0.8	GALK1	GALK2	GCK	GNE	HK1	HK2	KHK	PFKFB1	PFKFB2	PFKL	PFKM	PFKP	PRPS1	PRPS2	XYLB
CHLORIDE_CHANNEL_ACTIVITY	http://www.broadinstitute.org/gsea/msigdb/cards/CHLORIDE_CHANNEL_ACTIVITY	18	0.3758	0.6243	0.9111	8	10	0.444444	0.555556	BEST1	BSND	CFTR	CLCA1	CLCA2	CLCA4	CLCN1	CLCN2	CLCN3	CLCN4	CLCNKA	CLCNKB	FXYD1	FXYD3	GLRA1	GLRA2	GLRB	NMUR2	PKD2
HEMATOPOIETIN_INTERFERON_CLASSD200_DOMAIN_CYTOKINE_RECEPTOR_ACTIVITY	http://www.broadinstitute.org/gsea/msigdb/cards/HEMATOPOIETIN_INTERFERON_CLASSD200_DOMAIN_CYTOKINE_RECEPTOR_ACTIVITY	31	0.3423	0.6578	0.8021	16	15	0.516129	0.483871	CNTFR	CSF2RB	CXCR2	EPOR	GFRA1	GFRA2	GHR	IFNAR1	IFNAR2	IFNGR1	IFNGR2	IL10RA	IL10RB	IL12RB1	IL12RB2	IL13RA2	IL15RA	IL1R1	IL22RA1	IL22RA2	IL2RA	IL2RB	IL2RG	IL31RA	IL3RA	IL4R	IL5RA	IL6R	IL6ST	IL7R	IL9R	LIFR	OSMR
CARBOXYLESTERASE_ACTIVITY	http://www.broadinstitute.org/gsea/msigdb/cards/CARBOXYLESTERASE_ACTIVITY	29	0.8518	0.1483	0.9859	9	20	0.310345	0.689655	ACHE	AOAH	APOC2	CES1	CES1P1	CES2	LGALS13	LIPE	LIPF	LIPG	LPL	LYPLA1	MGLL	PLA1A	PLA2G10	PLA2G15	PLA2G1B	PLA2G2A	PLA2G2D	PLA2G2E	PLA2G3	PLA2G4B	PLA2G4C	PLA2G5	PLA2G6	PNLIP	PNLIPRP1	PNLIPRP2	PNPLA3	PNPLA8	PON2	PPME1	PRDX6
RHO_GTPASE_ACTIVATOR_ACTIVITY	http://www.broadinstitute.org/gsea/msigdb/cards/RHO_GTPASE_ACTIVATOR_ACTIVITY	19	0.2796	0.7206	0.9511	10	9	0.526316	0.473684	ARAP1	ARAP3	ARHGAP10	ARHGAP27	ARHGAP29	ARHGAP4	ARHGAP5	ARHGEF10L	CDC42EP2	DOCK4	ERRFI1	GMIP	MYO9B	OPHN1	PREX1	PREX2	RALBP1	SOS1	THY1
STRUCTURAL_CONSTITUENT_OF_CYTOSKELETON	http://www.broadinstitute.org/gsea/msigdb/cards/STRUCTURAL_CONSTITUENT_OF_CYTOSKELETON	49	0.5624	0.4377	0.4785	24	25	0.489796	0.510204	ACTA1	ACTB	ACTL6B	ACTL7A	ACTL7B	ADD3	AGRN	ANK1	ARPC1B	ARPC2	ARPC3	ARPC4	ARPC5	BFSP1	BFSP2	BICD1	CCDC6	CD2AP	CYLC2	DES	DMD	DSP	DST	EPB41	EPB41L4B	EPB42	GFAP	HIP1	INA	KRT1	KRT14	KRT15	KRT17	KRT19	KRT2	KRT31	KRT5	KRT6B	KRT9	LOR
PATTERN_BINDING	http://www.broadinstitute.org/gsea/msigdb/cards/PATTERN_BINDING	44	0.6134	0.3867	0.1956	20	24	0.454545	0.545455	AAMP	ACAN	ANG	APOA5	CD14	CHIA	CHIT1	CHODL	COL13A1	COL25A1	EPYC	FGF10	FGFBP1	FSTL1	HABP2	HBEGF	HDGF	IMPG2	LAYN	LPL	LRPAP1	MDK	NLRP3	NOD1	NOD2	ODZ1	PF4	PGLYRP1	PGLYRP2	PGLYRP3	PGLYRP4	PODXL2	POSTN	RPL29	SERPINA5	STAB2	TGFBR3	THBS2	THBS4	TLR2
INTERLEUKIN_RECEPTOR_ACTIVITY	http://www.broadinstitute.org/gsea/msigdb/cards/INTERLEUKIN_RECEPTOR_ACTIVITY	18	0.4466	0.5536	0.6754	9	9	0.5	0.5	CSF2RB	CXCR2	IL10RA	IL10RB	IL12RB1	IL12RB2	IL13RA2	IL15RA	IL1R1	IL22RA2	IL2RA	IL2RB	IL2RG	IL3RA	IL4R	IL5RA	IL6R	IL6ST	IL7R	IL9R
TRANSCRIPTION_FACTOR_BINDING	http://www.broadinstitute.org/gsea/msigdb/cards/TRANSCRIPTION_FACTOR_BINDING	288	0.7215	0.2786	0.5833	116	172	0.402778	0.597222	ABT1	AIP	ALX1	APBB1	APBB2	APEX1	ARHGAP35	ARNT	ARNT2	ATF2	ATF3	ATF5	ATF6	BATF3	BCL10	BCL3	BCOR	BPTF	BRD7	BRD8	BRDT	C19ORF2	CALCOCO1	CARM1	CASP8AP2	CBX4	CDKN2A	CEBPA	CEBPG	CENPF	CIITA	CIR1	COMMD7	COPS5	CREB1	CREBBP	CREG1	CRTC1	CSDA	CTBP1
PROTEIN_KINASE_BINDING	http://www.broadinstitute.org/gsea/msigdb/cards/PROTEIN_KINASE_BINDING	59	0.4435	0.5567	0.1086	28	31	0.474576	0.525424	ADAM10	ADAM9	AKAP11	AKAP12	AKAP3	AKAP4	AKAP5	AKAP7	APC	AVPR1A	AVPR1B	BCAR1	BCL10	CAMK2N1	CCDC88A	CCND3	CD24	CD4	CDK5RAP2	CDKN2A	CDKN2B	CDKN2C	CDKN2D	CEP250	DLG1	FAF1	FIZ1	FOXO3	GRK5	HINT1	IRAK1	ITGB2	KIF13B	LATS1	LAX1	LCK	LLGL1	MAP2K7	MAP3K12	MAP3K13
TRANSMEMBRANE_RECEPTOR_PROTEIN_TYROSINE_KINASE_ACTIVITY	http://www.broadinstitute.org/gsea/msigdb/cards/TRANSMEMBRANE_RECEPTOR_PROTEIN_TYROSINE_KINASE_ACTIVITY	43	0.8776	0.1225	0.0907	19	24	0.44186	0.55814	ALK	AXL	CRIM1	CSF1R	DDR1	DDR2	EFNA3	EFNA4	EFNB3	EGFR	EPHA5	EPHB2	EPHB6	ERBB3	ERBB4	FGFR1	FGFR4	FLT1	FLT3	FLT4	IGF1R	IGF2R	INSR	KDR	LTK	MERTK	MET	MST1R	MUSK	NRP1	NRP2	NTRK1	PDGFRA	PDGFRB	PDGFRL	PTK7	ROR1	ROR2	RYK	TEK
PHOSPHOLIPASE_ACTIVITY	http://www.broadinstitute.org/gsea/msigdb/cards/PHOSPHOLIPASE_ACTIVITY	41	0.8766	0.1235	0.6975	15	26	0.365854	0.634146	BDKRB2	C3AR1	CASR	CCKBR	CCR5	CHRM1	CHRM3	CHRM5	EDNRA	ENPP7	F2RL2	LGALS13	LIPG	LPL	LYPLA1	MGLL	PDIA3	PLA1A	PLA2G10	PLA2G15	PLA2G1B	PLA2G2A	PLA2G2D	PLA2G2E	PLA2G3	PLA2G4B	PLA2G4C	PLA2G5	PLA2G6	PLCB2	PLCD1	PLCE1	PLCH1	PLD1	PLD2	PLD3	PNPLA3	PNPLA8	PRDX6	SMPD1
PROTEIN_HETERODIMERIZATION_ACTIVITY	http://www.broadinstitute.org/gsea/msigdb/cards/PROTEIN_HETERODIMERIZATION_ACTIVITY	73	0.9573	0.0428	0.6567	27	46	0.369863	0.630137	ABCG1	ABCG4	ABCG5	ABCG8	APOA2	APOB	APOC2	APOE	ARNT2	BAK1	BARD1	BAX	BCL2	BIRC5	BNIP3	BNIP3L	CD1D	CD3D	CD3E	CD3G	CEBPG	CENPF	CLCN3	DGKD	EGFR	ERBB2	ERBB3	ERBB4	EREG	HEXA	HEXB	HIF1A	IL12A	IL12B	KATNA1	KATNB1	MCL1	NAE1	NOTCH4	NPM1
OXIDOREDUCTASE_ACTIVITY_ACTING_ON_THE_ALDEHYDE_OR_OXO_GROUP_OF_DONORS	http://www.broadinstitute.org/gsea/msigdb/cards/OXIDOREDUCTASE_ACTIVITY_ACTING_ON_THE_ALDEHYDE_OR_OXO_GROUP_OF_DONORS	22	0.3144	0.6857	0.1352	13	9	0.590909	0.409091	ADH5	ALDH1A1	ALDH1A2	ALDH1A3	ALDH2	ALDH3A1	ALDH3A2	ALDH3B1	ALDH3B2	ALDH4A1	ALDH5A1	ALDH6A1	ALDH7A1	ALDH8A1	ALDH9A1	AOX1	BCKDHA	BCKDHB	GAPDHS	OGDH	PDHA2	PDHB
ATPASE_ACTIVITY	http://www.broadinstitute.org/gsea/msigdb/cards/ATPASE_ACTIVITY	109	0.4408	0.5593	0.9923	46	63	0.422018	0.577982	ABCA2	ABCA3	ABCA8	ABCB11	ABCB7	ABCC1	ABCC2	ABCC3	ABCC6	ABCD3	ABCD4	ABCF1	ABCG1	ABCG2	ATP11B	ATP1A1	ATP1A2	ATP1A3	ATP1A4	ATP1B1	ATP1B2	ATP1B3	ATP2A1	ATP2A2	ATP2A3	ATP2B1	ATP2B3	ATP2B4	ATP2C1	ATP4A	ATP4B	ATP6V0C	ATP6V0E1	ATP6V1B2	ATP6V1C1	ATP7A	ATP7B	ATP8B1	BPTF	CCT8
METAL_ION_TRANSMEMBRANE_TRANSPORTER_ACTIVITY	http://www.broadinstitute.org/gsea/msigdb/cards/METAL_ION_TRANSMEMBRANE_TRANSPORTER_ACTIVITY	142	0.0929	0.9072	0.946	76	66	0.535211	0.464789	ABCB11	ABCC8	ACCN1	ACCN4	ATP2A1	ATP2A2	ATP2A3	ATP2B1	ATP2B3	ATP2B4	ATP2C1	CACNA1A	CACNA1B	CACNA1C	CACNA1D	CACNA1E	CACNA1F	CACNA1G	CACNA1H	CACNA1S	CACNA2D1	CACNB1	CACNB2	CACNB3	CACNB4	CACNG1	CACNG2	CACNG4	CACNG5	CCS	CCT8L2	CHRNA1	CHRNA2	CHRNA3	CHRNA4	CHRNA6	CHRNA7	CHRNB2	CHRNB3	CHRNB4
HYDROGEN_ION_TRANSMEMBRANE_TRANSPORTER_ACTIVITY	http://www.broadinstitute.org/gsea/msigdb/cards/HYDROGEN_ION_TRANSMEMBRANE_TRANSPORTER_ACTIVITY	25	0.6759	0.3242	0.9768	9	16	0.36	0.64	ATP4A	ATP4B	ATP6V0C	ATP6V0E1	ATP6V1B2	ATP6V1C1	COX10	COX11	COX15	COX4I1	COX4I2	COX5A	COX5B	COX7A1	COX7A2L	COX7B	COX8A	CYB5A	NNT	SLC9A2	SLC9A3	SLC9A5	SLC9A6	SLC9A7	SURF1	UQCRC1	UQCRH
PROTEIN_C_TERMINUS_BINDING	http://www.broadinstitute.org/gsea/msigdb/cards/PROTEIN_C_TERMINUS_BINDING	70	0.7679	0.2322	0.5782	31	39	0.442857	0.557143	ABL1	ATXN1	ATXN2	BAIAP2	BAIAP3	BCL10	CACNA1B	CADM1	CAV3	CDK7	CENPF	COIL	CSK	CTBP1	CTNNB1	DAB2	DFNB31	DLG1	DLG4	DST	EFHC1	EP300	ERCC1	ERCC2	ERCC3	ERCC4	ERCC6	HIC2	HRAS	HSPB7	ITGB1BP1	ITGB3BP	LCK	LDLRAP1	LIG4	MAGI1	MAPRE1	MLLT4	MRE11A	MSH2
GTPASE_ACTIVITY	http://www.broadinstitute.org/gsea/msigdb/cards/GTPASE_ACTIVITY	90	0.8956	0.1045	0.5327	30	60	0.333333	0.666667	AGAP2	ARF1	ARF3	ARF4	ARF5	ARF6	ARFRP1	ARHGAP5	ARL1	ARL4A	ARL4C	ARL4D	CDC42	DIRAS3	DNM1	DNM1L	EFTUD2	EIF2S3	EIF5	GNA11	GNA12	GNA13	GNA14	GNA15	GNAI1	GNAI2	GNAI3	GNAL	GNAO1	GNAQ	GNAS	GNAZ	GNB1	GNB2	GNB3	GNG10	GNG11	GNG3	GNGT1	GSPT1
INORGANIC_CATION_TRANSMEMBRANE_TRANSPORTER_ACTIVITY	http://www.broadinstitute.org/gsea/msigdb/cards/INORGANIC_CATION_TRANSMEMBRANE_TRANSPORTER_ACTIVITY	56	0.7311	0.269	0.9309	22	34	0.392857	0.607143	ABCB11	ABCC8	ACCN4	ATP2A1	ATP2A2	ATP2A3	ATP2B1	ATP2B3	ATP2B4	ATP2C1	ATP4A	ATP4B	ATP6V0C	ATP6V0E1	ATP6V1B2	ATP6V1C1	CCS	CLDN16	COX10	COX11	COX15	COX4I1	COX4I2	COX5A	COX5B	COX7A1	COX7A2L	COX7B	COX8A	CYB5A	FXN	ITPR1	ITPR2	ITPR3	KCNA1	NNT	RHAG	RHCG	SLC11A2	SLC13A4
TRANSFERASE_ACTIVITY_TRANSFERRING_PHOSPHORUS_CONTAINING_GROUPS	http://www.broadinstitute.org/gsea/msigdb/cards/TRANSFERASE_ACTIVITY_TRANSFERRING_PHOSPHORUS_CONTAINING_GROUPS	412	0.9365	0.0636	0.1057	172	240	0.417476	0.582524	ACVR1	ACVR1B	ACVR1C	ACVR2A	ACVR2B	ACVRL1	ADK	AK1	AK2	AK5	AKT1	AKT2	ALK	ARSG	ATM	AXL	BCKDK	BCR	BRD2	BRDT	BRSK1	BRSK2	CAMKK2	CASK	CCL2	CCL4	CDC42BPA	CDC42BPB	CDC42BPG	CDK1	CDK10	CDK2	CDK3	CDK5	CDK5R1	CDK7	CDK9	CDKL1	CDS1	CEPT1
NUCLEOBASENUCLEOSIDENUCLEOTIDE_KINASE_ACTIVITY	http://www.broadinstitute.org/gsea/msigdb/cards/NUCLEOBASENUCLEOSIDENUCLEOTIDE_KINASE_ACTIVITY	25	0.9208	0.0793	0.402	9	16	0.36	0.64	ADK	AK1	AK2	AK5	CASK	CMPK1	DCK	DGUOK	DLG1	DLG2	DTYMK	GUK1	MPP1	MPP2	MPP3	N4BP2	NME1	NME2	NME4	NME5	NME6	PNKP	TJP2	TK1	TK2
GTPASE_ACTIVATOR_ACTIVITY	http://www.broadinstitute.org/gsea/msigdb/cards/GTPASE_ACTIVATOR_ACTIVITY	60	0.0217	0.9784	0.9038	37	23	0.616667	0.383333	ABR	ADAP1	ALDH1A1	ARAP1	ARAP3	ARFGAP3	ARFGEF1	ARHGAP10	ARHGAP27	ARHGAP29	ARHGAP4	ARHGAP5	ARHGEF10L	BCR	BNIP2	CDC42EP2	CHN2	DLC1	DOCK1	DOCK4	ERRFI1	GMIP	MYO9B	NF1	OPHN1	PREX1	PREX2	PTPLAD1	RAB3GAP1	RAB3GAP2	RABGAP1	RACGAP1	RALBP1	RANGAP1	RAP1GAP	RAPGEF2	RASA1	RASA2	RASA3	RASA4
PEPTIDASE_ACTIVITY	http://www.broadinstitute.org/gsea/msigdb/cards/PEPTIDASE_ACTIVITY	161	1	0.0001	0.1988	60	101	0.372671	0.627329	ACE	ACE2	ACR	ADAMTS2	AEBP1	ANPEP	APEH	APH1B	ASPRV1	ATG4A	ATG4B	ATG4C	ATG4D	BACE1	BLMH	C1R	C1S	C9ORF3	CAPN11	CAPN3	CAPN5	CAPN6	CAPN9	CAPNS1	CASP1	CASP10	CASP14	CASP3	CASP5	CASP6	CASP7	CASP8	CASP9	CELA2B	CELA3A	CELA3B	CFD	CFI	CHMP1A	CLPP
ION_CHANNEL_ACTIVITY	http://www.broadinstitute.org/gsea/msigdb/cards/ION_CHANNEL_ACTIVITY	142	0.061	0.9391	0.9444	79	63	0.556338	0.443662	ACCN1	ACCN4	BEST1	BSND	CACNA1A	CACNA1B	CACNA1C	CACNA1D	CACNA1E	CACNA1F	CACNA1G	CACNA1H	CACNA1S	CACNA2D1	CACNB1	CACNB2	CACNB3	CACNB4	CACNG1	CACNG2	CACNG4	CACNG5	CCT8L2	CFTR	CHRNA1	CHRNA2	CHRNA3	CHRNA4	CHRNA6	CHRNA7	CHRNB2	CHRNB3	CHRNB4	CHRND	CHRNE	CLCA1	CLCA2	CLCA4	CLCN1	CLCN2
SMALL_PROTEIN_CONJUGATING_ENZYME_ACTIVITY	http://www.broadinstitute.org/gsea/msigdb/cards/SMALL_PROTEIN_CONJUGATING_ENZYME_ACTIVITY	50	0.4357	0.5644	0.5933	23	27	0.46	0.54	AMFR	ANAPC10	ANAPC11	ANAPC2	ANAPC4	ANAPC5	ATG3	BIRC3	BRAP	CBL	CDC23	DDB2	DZIP3	ERCC8	FBXL2	FBXL6	FBXO2	FBXO22	FBXO3	FBXO7	FBXW2	HUWE1	MALT1	MDM2	MYLIP	PARK2	RNF144B	RNF217	SMURF1	SMURF2	STUB1	TRAF6	TRAF7	TRIM23	UBE2C	UBE2D2	UBE2D3	UBE2E1	UBE2E2	UBE2H
CYSTEINE_TYPE_ENDOPEPTIDASE_ACTIVITY	http://www.broadinstitute.org/gsea/msigdb/cards/CYSTEINE_TYPE_ENDOPEPTIDASE_ACTIVITY	36	0.7591	0.241	0.5351	14	22	0.388889	0.611111	ATG4C	ATG4D	BLMH	CAPN11	CAPN3	CAPN5	CAPN6	CAPN9	CAPNS1	CASP1	CASP10	CASP14	CASP3	CASP8	CASP9	CTSB	CTSH	CTSK	CTSL1	CTSL2	CTSO	CTSS	LGMN	PDIA3	SOLH	TINAG	UCHL1	USP1	USP11	USP13	USP14	USP15	USP16	USP2	USP4	USP5	USP6	USP7	USP8	USP9X
PROTEIN_DIMERIZATION_ACTIVITY	http://www.broadinstitute.org/gsea/msigdb/cards/PROTEIN_DIMERIZATION_ACTIVITY	170	0.9986	0.0015	0.7313	69	101	0.405882	0.594118	ABAT	ABCG1	ABCG2	ABCG4	ABCG5	ABCG8	ACTN2	ACTN3	ACTN4	ADAM10	ADRB2	ADRB3	AGXT	AIMP1	ALS2	AMBP	ANXA9	AOC3	APOA2	APOA4	APOB	APOC2	APOE	ARNT2	ATPIF1	BAK1	BARD1	BAX	BCL2	BIRC5	BNIP3	BNIP3L	BOK	CADM1	CADM3	CARD8	CARD9	CAV2	CCDC88A	CD1D
CHANNEL_REGULATOR_ACTIVITY	http://www.broadinstitute.org/gsea/msigdb/cards/CHANNEL_REGULATOR_ACTIVITY	22	0.3374	0.6627	0.7922	12	10	0.545455	0.454545	ADRA2A	ARPP19	CHP	CHRNA7	ENSA	KCNAB1	KCNAB2	KCNAB3	KCNE1	KCNJ12	KCNMB1	KCNMB2	KCNS1	KCNS3	KCNV1	NEDD4L	NPY	NPY2R	PDZD3	RSC1A1	SGK2	SRI	TMPRSS3	TNNI3
TRANSFERASE_ACTIVITY_TRANSFERRING_PENTOSYL_GROUPS	http://www.broadinstitute.org/gsea/msigdb/cards/TRANSFERASE_ACTIVITY_TRANSFERRING_PENTOSYL_GROUPS	19	0.796	0.2041	0.5668	7	12	0.368421	0.631579	APRT	ART1	ART3	HPRT1	PARP1	PNP	PPAT	QPRT	QTRT1	SIRT1	SIRT3	SIRT4	SIRT5	SIRT6	TNKS	TYMP	UMPS	UPP1	UPP2	XYLT1
SIGNAL_SEQUENCE_BINDING	http://www.broadinstitute.org/gsea/msigdb/cards/SIGNAL_SEQUENCE_BINDING	15	0.5965	0.4037	0.4207	6	9	0.4	0.6	BRE	KDELR1	KDELR2	KPNA1	KPNA2	KPNA3	KPNB1	NFKBIA	PEX7	SSR1	SSR2	SSR3	TNPO1	TNPO2	TOMM34
MONOVALENT_INORGANIC_CATION_TRANSMEMBRANE_TRANSPORTER_ACTIVITY	http://www.broadinstitute.org/gsea/msigdb/cards/MONOVALENT_INORGANIC_CATION_TRANSMEMBRANE_TRANSPORTER_ACTIVITY	32	0.6988	0.3013	0.9935	11	21	0.34375	0.65625	ABCB11	ABCC8	ACCN4	ATP4A	ATP4B	ATP6V0C	ATP6V0E1	ATP6V1B2	ATP6V1C1	COX10	COX11	COX15	COX4I1	COX4I2	COX5A	COX5B	COX7A1	COX7A2L	COX7B	COX8A	CYB5A	KCNA1	NNT	SLC13A4	SLC8A1	SLC9A2	SLC9A3	SLC9A5	SLC9A6	SLC9A7	SURF1	TRAPPC10	UQCRC1	UQCRH
STRUCTURAL_CONSTITUENT_OF_MUSCLE	http://www.broadinstitute.org/gsea/msigdb/cards/STRUCTURAL_CONSTITUENT_OF_MUSCLE	32	0.5407	0.4594	0.9191	17	15	0.53125	0.46875	ACTC1	ACTN2	ACTN3	ASPH	DMD	KRT19	MYBPC1	MYBPC2	MYBPC3	MYBPH	MYH11	MYH6	MYH7	MYL2	MYL3	MYL5	MYL6	MYL6B	MYL9	MYLPF	MYOM1	MYOM2	MYOT	NEB	NEBL	PLEC	SMTN	SORBS2	TCAP	TPM1	TPM2	TPM4	TTN
L_AMINO_ACID_TRANSMEMBRANE_TRANSPORTER_ACTIVITY	http://www.broadinstitute.org/gsea/msigdb/cards/L_AMINO_ACID_TRANSMEMBRANE_TRANSPORTER_ACTIVITY	17	0.808	0.1921	0.8564	7	10	0.411765	0.588235	CTNS	OCA2	SERINC1	SLC1A1	SLC1A2	SLC1A3	SLC1A6	SLC1A7	SLC25A12	SLC25A13	SLC25A15	SLC25A22	SLC38A3	SLC3A1	SLC7A10	SLC7A11	SLC7A9
PROTEIN_PHOSPHATASE_BINDING	http://www.broadinstitute.org/gsea/msigdb/cards/PROTEIN_PHOSPHATASE_BINDING	9	0.0877	0.9124	0.2347	6	3	0.666667	0.333333	AKAP11	BCAR1	LILRB1	PIK3R1	PPME1	PPP2R4	PPP6R3	SMG5	SMG7	SOD1
OXIDOREDUCTASE_ACTIVITY_ACTING_ON_CH_OH_GROUP_OF_DONORS	http://www.broadinstitute.org/gsea/msigdb/cards/OXIDOREDUCTASE_ACTIVITY_ACTING_ON_CH_OH_GROUP_OF_DONORS	53	0.887	0.1131	0.5212	17	36	0.320755	0.679245	ADH1B	ADH4	ADH6	ADH7	AKR1A1	AKR1B1	AKR1B10	AKR1C1	AKR1C3	AKR1C4	AKR7A2	AKR7A3	ALDH3A1	BDH1	BDH2	CBR1	CBR3	D2HGDH	DHRS2	DHRS9	EHHADH	GPD1	GPD2	GRHPR	H6PD	HADH	HADHA	HADHB	HAO1	HAO2	HPGD	HSD17B10	HSD17B14	HSD17B4	HSD17B7	HSD3B1	HSD3B2	HSD3BP4	IDH1	IDH3B
COENZYME_BINDING	http://www.broadinstitute.org/gsea/msigdb/cards/COENZYME_BINDING	16	0.784	0.2161	0.1631	6	10	0.375	0.625	ACOT7	AIFM2	ALDH6A1	BDH2	GCLC	GRHPR	HACL1	HPGD	ME1	MTRR	NDOR1	NNT	NOX4	PPOX	SPR	WWOX
GTPASE_BINDING	http://www.broadinstitute.org/gsea/msigdb/cards/GTPASE_BINDING	34	0.6125	0.3876	0.6451	16	18	0.470588	0.529412	ABCA1	ALS2	ARFIP2	ARHGEF2	CDC42EP2	CDC42EP5	CYFIP1	DMXL2	DOCK4	FGD1	FGD2	FGD4	FGD5	FGD6	GGA2	GGA3	GOLGA5	IPO5	IPO7	IPO8	IPO9	PARD6A	PLCE1	RAB3GAP1	RALBP1	RANBP1	RANBP2	RANBP3	RANBP9	RAPGEF6	RASA1	RILP	RTKN	SGSM3
GROWTH_FACTOR_BINDING	http://www.broadinstitute.org/gsea/msigdb/cards/GROWTH_FACTOR_BINDING	29	0.8207	0.1795	0.069	13	16	0.448276	0.551724	A2M	ACVR1	ACVR1B	ACVR2B	ACVRL1	API5	CEP57	CSF2RB	CTGF	HAX1	IGF1R	IGFALS	IGFBP1	IL10RA	IL10RB	IL1R1	IL2RA	IL2RB	IL2RG	IL3RA	IL4R	IL5RA	IL6R	IL6ST	IL7R	IL9R	INS	NRD1	NTRK1	NTRK2	NTRK3	TGFBR1
ENZYME_BINDING	http://www.broadinstitute.org/gsea/msigdb/cards/ENZYME_BINDING	168	0.4913	0.5088	0.1356	81	87	0.482143	0.517857	A2M	ABAT	ABCA1	ADAM10	ADAM9	ADAMTSL4	AKAP11	AKAP12	AKAP3	AKAP4	AKAP5	AKAP7	AKAP8L	ALS2	ANK1	APC	APOA5	APOC2	ARFIP2	ARHGEF2	ATG3	ATPIF1	AVPR1A	AVPR1B	BCAR1	BCL10	BCL2	BCOR	BRCA1	CAMK2N1	CASP2	CCDC88A	CCND3	CD24	CD4	CD40	CDC42EP2	CDC42EP5	CDK5RAP2	CDKN2A
CHROMATIN_BINDING	http://www.broadinstitute.org/gsea/msigdb/cards/CHROMATIN_BINDING	30	0.9292	0.0709	0.2397	7	23	0.233333	0.766667	ACTL6A	APTX	BCL6	CBX1	CBX3	CDCA5	CENPA	CHAF1A	CHAF1B	ERCC6	EZH1	FOXC2	ING2	KLHDC3	MPO	NCOA6	NSD1	PAM	POLA1	POLD1	POLE	RAN	RCC1	SMARCE1	SMC1A	SUV39H1	TOP1	TOP2A	TOP2B	TP53	UPF1	VCX
LIPID_TRANSPORTER_ACTIVITY	http://www.broadinstitute.org/gsea/msigdb/cards/LIPID_TRANSPORTER_ACTIVITY	24	0.2542	0.7459	0.4076	17	7	0.708333	0.291667	ABCA1	ABCG1	APOA1	APOA4	APOC4	APOD	APOF	APOL1	APOL3	APOM	ATP11B	ATP8B1	CDIPT	CETP	CFHR4	GLTP	HSD17B4	LRP1	NPC1	PCTP	PITPNA	PITPNC1	PITPNM1	PITPNM3	PLSCR1	SFTPA1	SLC27A4	SLCO2A1
PURINE_RIBONUCLEOTIDE_BINDING	http://www.broadinstitute.org/gsea/msigdb/cards/PURINE_RIBONUCLEOTIDE_BINDING	194	0.8998	0.1003	0.2942	75	119	0.386598	0.613402	ABCA2	ABCA3	ABCA4	ABCA7	ABCB1	ABCB11	ABCB6	ABCB7	ABCB8	ABCC1	ABCC3	ABCC5	ABCC6	ABCC8	ABCD2	ABCD4	ABCF1	ABCF2	ABCG1	ABCG2	ABL1	ACTA1	ACVR1	ACVR1B	ACVRL1	APRT	ARF3	ARF6	ARFIP2	ARHGEF5	ARL3	ARL8A	ARL8B	ATP7A	ATP7B	BCKDK	BMPR1A	BMPR1B	BRSK2	BTK
AMINE_BINDING	http://www.broadinstitute.org/gsea/msigdb/cards/AMINE_BINDING	23	0.1483	0.8518	0.2546	11	12	0.478261	0.521739	ADRB2	ADRB3	ANXA9	CHRM1	CHRM2	CHRM3	CHRM4	CHRM5	CHRNA1	CHRNA2	CHRNA3	CHRNA4	CHRNA5	CHRNA6	CHRNA7	CHRNB1	CHRNB2	CHRNB4	CHRNE	GCLC	GLRA1	GLRA2	GLRB
ORGANIC_ACID_TRANSMEMBRANE_TRANSPORTER_ACTIVITY	http://www.broadinstitute.org/gsea/msigdb/cards/ORGANIC_ACID_TRANSMEMBRANE_TRANSPORTER_ACTIVITY	43	0.9976	0.0025	0.3868	12	31	0.27907	0.72093	ABCB11	AKR1C4	AQP9	CTNS	OCA2	PDPN	SERINC1	SLC10A1	SLC10A2	SLC13A2	SLC16A1	SLC16A2	SLC16A4	SLC16A6	SLC16A7	SLC16A8	SLC1A1	SLC1A2	SLC1A3	SLC1A4	SLC1A5	SLC1A6	SLC1A7	SLC22A12	SLC25A1	SLC25A10	SLC25A12	SLC25A13	SLC25A15	SLC25A22	SLC38A3	SLC3A1	SLC43A1	SLC6A14	SLC6A5	SLC6A6	SLC6A9	SLC7A10	SLC7A11	SLC7A2
UNFOLDED_PROTEIN_BINDING	http://www.broadinstitute.org/gsea/msigdb/cards/UNFOLDED_PROTEIN_BINDING	40	0.9935	0.0066	0.1859	11	29	0.275	0.725	AFG3L2	AIP	AIPL1	APCS	CCT3	CCT4	CCT6A	CCT6B	CCT7	CDC37	CHAF1A	CHAF1B	CLGN	CLN3	DNAJA3	DNAJB2	DNAJB4	GRPEL1	HSPA1B	HSPA2	HSPA9	HSPD1	LMAN1	LRPAP1	MKKS	NAP1L4	NPM1	PPIA	PPIB	PPIC	PTGES3	RP2	RUVBL2	SCG5	SPG7	TAPBP	TCP1	TOMM20	TOR1A	TOR1B
TRANSITION_METAL_ION_BINDING	http://www.broadinstitute.org/gsea/msigdb/cards/TRANSITION_METAL_ION_BINDING	97	0.9923	0.0078	0.3458	34	63	0.350515	0.649485	ABL1	ABL2	ACO2	ADAM30	ADAMTS13	ADH1B	ANG	AOC3	APOA4	APOBEC1	APOBEC3F	APOBEC3G	ARIH2	ATOX1	ATP7A	ATP7B	BIRC5	BRCA1	CA12	CA2	CBLB	CBLC	CCS	CD4	CDA	CHD4	CHMP1A	CIZ1	CRIP1	CRIP2	CSRP1	CTCF	DCT	DUSP12	DYRK2	ECE2	EEA1	ERAP2	FDX1	FECH
OXIDOREDUCTASE_ACTIVITY_ACTING_ON_THE_ALDEHYDE_OR_OXO_GROUP_OF_DONORSNAD_OR_NADP_AS_ACCEPTOR	http://www.broadinstitute.org/gsea/msigdb/cards/OXIDOREDUCTASE_ACTIVITY_ACTING_ON_THE_ALDEHYDE_OR_OXO_GROUP_OF_DONORSNAD_OR_NADP_AS_ACCEPTOR	16	0.1442	0.856	0.1843	10	6	0.625	0.375	ADH5	ALDH1A1	ALDH1A2	ALDH1A3	ALDH2	ALDH3A1	ALDH3A2	ALDH3B1	ALDH3B2	ALDH4A1	ALDH5A1	ALDH6A1	ALDH7A1	ALDH8A1	ALDH9A1	GAPDHS
SH3_SH2_ADAPTOR_ACTIVITY	http://www.broadinstitute.org/gsea/msigdb/cards/SH3_SH2_ADAPTOR_ACTIVITY	40	0.0252	0.9749	0.6103	21	19	0.525	0.475	ABI2	ARHGAP1	ARHGAP4	ARHGAP6	BLNK	CHN1	CHN2	CNTNAP1	CRKL	EPS8	FCRL2	GAB1	GRAP	GRAP2	GRB10	GRB14	GRB2	GRB7	IRS4	ITSN2	KHDRBS1	LASP1	LAT	RUSC1	SH2B2	SH2D2A	SH2D3A	SH2D3C	SH3BGR	SH3BGRL	SH3BP2	SHB	SKAP1	SKAP2	SLA	SLA2	SNX9	SOCS2	SRC	STAM
SMALL_CONJUGATING_PROTEIN_LIGASE_ACTIVITY	http://www.broadinstitute.org/gsea/msigdb/cards/SMALL_CONJUGATING_PROTEIN_LIGASE_ACTIVITY	50	0.4252	0.5749	0.6209	23	27	0.46	0.54	AMFR	ANAPC10	ANAPC11	ANAPC2	ANAPC4	ANAPC5	ARIH1	BIRC3	BRAP	CBL	CDC23	DDB2	DZIP3	ERCC8	FBXL2	FBXL6	FBXO2	FBXO22	FBXO3	FBXO7	FBXW2	HUWE1	MALT1	MDM2	MYLIP	PARK2	RNF14	RNF144B	RNF217	SMURF1	SMURF2	STUB1	TRAF6	TRAF7	TRIM23	UBE2C	UBE2D2	UBE2D3	UBE2E1	UBE2H
TRANSFERASE_ACTIVITY_TRANSFERRING_SULFUR_CONTAINING_GROUPS	http://www.broadinstitute.org/gsea/msigdb/cards/TRANSFERASE_ACTIVITY_TRANSFERRING_SULFUR_CONTAINING_GROUPS	30	0.9221	0.078	0.1776	8	22	0.266667	0.733333	CHST1	CHST10	CHST11	CHST12	CHST13	CHST14	CHST15	CHST2	CHST3	CHST4	CHST5	CHST6	CHST7	CHST8	CHST9	GAL3ST1	GAL3ST2	HS3ST3B1	HS3ST5	HS3ST6	HS6ST1	MPST	NFS1	OXCT1	SULT1A4	SULT1C2	SULT1E1	SULT2B1	TPST1	TPST2	TST	UST
GLYCOSAMINOGLYCAN_BINDING	http://www.broadinstitute.org/gsea/msigdb/cards/GLYCOSAMINOGLYCAN_BINDING	33	0.6634	0.3367	0.3566	14	19	0.424242	0.575758	AAMP	ACAN	ANG	APOA5	CHODL	COL13A1	COL25A1	EPYC	FGF10	FGFBP1	FSTL1	HABP2	HBEGF	HDGF	IMPG2	LAYN	LPL	LRPAP1	MDK	ODZ1	PF4	PODXL2	POSTN	RPL29	SERPINA5	STAB2	TGFBR3	THBS2	THBS4	TNFAIP6	TNXB	VCAN	VEGFA	ZNF146
PHOSPHATASE_BINDING	http://www.broadinstitute.org/gsea/msigdb/cards/PHOSPHATASE_BINDING	12	0.0878	0.9123	0.326	8	4	0.666667	0.333333	AKAP11	BCAR1	DLG1	LILRB1	MAGI2	MAST2	PIK3R1	PPME1	PPP2R4	PPP6R3	SMG5	SMG7	SOD1
CARBOXYLIC_ACID_TRANSMEMBRANE_TRANSPORTER_ACTIVITY	http://www.broadinstitute.org/gsea/msigdb/cards/CARBOXYLIC_ACID_TRANSMEMBRANE_TRANSPORTER_ACTIVITY	42	0.9962	0.0039	0.3663	12	30	0.285714	0.714286	ABCB11	AKR1C4	AQP9	CTNS	OCA2	PDPN	SERINC1	SLC10A1	SLC10A2	SLC13A2	SLC16A1	SLC16A2	SLC16A4	SLC16A6	SLC16A7	SLC16A8	SLC1A1	SLC1A2	SLC1A3	SLC1A4	SLC1A5	SLC1A6	SLC1A7	SLC25A1	SLC25A10	SLC25A12	SLC25A13	SLC25A15	SLC25A22	SLC38A3	SLC3A1	SLC43A1	SLC6A14	SLC6A5	SLC6A6	SLC6A9	SLC7A10	SLC7A11	SLC7A2	SLC7A4
NICOTINIC_ACETYLCHOLINE_ACTIVATED_CATION_SELECTIVE_CHANNEL_ACTIVITY	http://www.broadinstitute.org/gsea/msigdb/cards/NICOTINIC_ACETYLCHOLINE_ACTIVATED_CATION_SELECTIVE_CHANNEL_ACTIVITY	11	0.07	0.9301	0.2407	8	3	0.727273	0.272727	CHRNA1	CHRNA2	CHRNA3	CHRNA4	CHRNA6	CHRNA7	CHRNB2	CHRNB3	CHRNB4	CHRND	CHRNE
PHOSPHATASE_REGULATOR_ACTIVITY	http://www.broadinstitute.org/gsea/msigdb/cards/PHOSPHATASE_REGULATOR_ACTIVITY	25	0.0093	0.9908	0.9595	19	6	0.76	0.24	ANP32E	EIF2AK2	FRS2	IGBP1	IGFBP3	LMTK2	PPME1	PPP1R1A	PPP1R1B	PPP1R2	PPP1R7	PPP1R8	PPP2R1A	PPP2R2A	PPP2R2B	PPP2R3A	PPP2R3B	PPP2R4	PPP2R5A	PPP2R5B	PPP2R5D	PPP2R5E	PTN	SAG	SET	TESC
CALMODULIN_BINDING	http://www.broadinstitute.org/gsea/msigdb/cards/CALMODULIN_BINDING	25	0.3402	0.6599	0.2292	11	14	0.44	0.56	ATPIF1	CACNA1C	CALD1	CAMKK2	DAPK1	DAPK2	IQCB1	IQGAP1	MARCKS	MYO3A	MYO6	MYO7A	MYO9B	NRGN	RGS1	RGS16	RGS2	RGS4	RIT1	RIT2	SPHK1	STRN4	TRPV4	TRPV6	TTN
GLUTATHIONE_TRANSFERASE_ACTIVITY	http://www.broadinstitute.org/gsea/msigdb/cards/GLUTATHIONE_TRANSFERASE_ACTIVITY	15	0.4798	0.5203	0.2342	7	8	0.466667	0.533333	GSTA2	GSTA3	GSTA4	GSTM1	GSTM2	GSTM3	GSTM4	GSTM5	GSTT1	GSTT2	GSTZ1	LTC4S	MGST1	MGST2	MGST3
TRANSMEMBRANE_TRANSPORTER_ACTIVITY	http://www.broadinstitute.org/gsea/msigdb/cards/TRANSMEMBRANE_TRANSPORTER_ACTIVITY	358	0.5675	0.4326	0.7542	163	195	0.455307	0.544693	ABCA3	ABCA8	ABCB11	ABCB7	ABCC1	ABCC2	ABCC3	ABCC5	ABCC6	ABCC8	ABCD3	ABCD4	ABCF1	ABCG1	ABCG2	ACCN1	ACCN4	ADAMTS8	AKR1C4	ANKH	AQP2	AQP5	AQP6	AQP7	AQP8	AQP9	ASNA1	ATP11B	ATP1A1	ATP1A2	ATP1A3	ATP1A4	ATP1B1	ATP1B2	ATP1B3	ATP2A1	ATP2A2	ATP2A3	ATP2B1	ATP2B3
PYROPHOSPHATASE_ACTIVITY	http://www.broadinstitute.org/gsea/msigdb/cards/PYROPHOSPHATASE_ACTIVITY	214	0.7451	0.255	0.9661	84	130	0.392523	0.607477	ABCA2	ABCA3	ABCA8	ABCB11	ABCB7	ABCC1	ABCC2	ABCC3	ABCC6	ABCD3	ABCD4	ABCF1	ABCG1	ABCG2	AGAP2	ARF1	ARF3	ARF4	ARF5	ARF6	ARFRP1	ARHGAP5	ARL1	ARL4A	ARL4C	ARL4D	ATP11B	ATP1A1	ATP1A2	ATP1A3	ATP1A4	ATP1B1	ATP1B2	ATP1B3	ATP2A1	ATP2A2	ATP2A3	ATP2B1	ATP2B3	ATP2B4
THYROID_HORMONE_RECEPTOR_BINDING	http://www.broadinstitute.org/gsea/msigdb/cards/THYROID_HORMONE_RECEPTOR_BINDING	16	0.6108	0.3893	0.9696	5	11	0.3125	0.6875	JMJD1C	MED1	MED12	MED13	MED14	MED16	MED17	MED24	MED30	MED4	NCOA6	NSD1	NUP62	OASL	THRAP3	TRIP12	ZNHIT3
CYTOKINE_BINDING	http://www.broadinstitute.org/gsea/msigdb/cards/CYTOKINE_BINDING	46	0.7201	0.28	0.0403	20	26	0.434783	0.565217	A2M	ACVR1	ACVRL1	CD74	CMKLR1	CNTFR	CRLF1	CSF2RB	CXCR2	EBI3	ELANE	GPR17	HAX1	IFNAR1	IFNAR2	IFNGR1	IFNGR2	IL10RA	IL10RB	IL12A	IL12RB1	IL12RB2	IL13RA2	IL15RA	IL17F	IL18BP	IL1R1	IL22RA1	IL22RA2	IL2RA	IL2RB	IL2RG	IL3RA	IL4R	IL5RA	IL6R	IL6ST	IL7R	IL9R	PLP2
HYDROLASE_ACTIVITY_ACTING_ON_CARBON_NITROGEN_NOT_PEPTIDEBONDSIN_LINEAR_AMIDES	http://www.broadinstitute.org/gsea/msigdb/cards/HYDROLASE_ACTIVITY_ACTING_ON_CARBON_NITROGEN_NOT_PEPTIDEBONDSIN_LINEAR_AMIDES	21	0.0386	0.9615	0.676	12	9	0.571429	0.428571	ACR	ACY1	AGA	ASPA	ASRGL1	DARS	FAAH	GLS2	HDAC1	HDAC10	HDAC11	HDAC2	HDAC3	HDAC5	HDAC6	HDAC7	HDAC8	PDF	PGLYRP2	SIRT2	UPB1
SERINE_TYPE_ENDOPEPTIDASE_ACTIVITY	http://www.broadinstitute.org/gsea/msigdb/cards/SERINE_TYPE_ENDOPEPTIDASE_ACTIVITY	36	0.8035	0.1966	0.6365	14	22	0.388889	0.611111	ACR	APEH	C1R	C1S	CELA2B	CELA3A	CFD	CFI	CORIN	CTSG	F10	F11	F12	F2	F7	F9	FURIN	GZMA	GZMB	HGFAC	HTRA1	HTRA2	KLK1	KLK2	KLK8	KLKB1	LTF	MASP1	MASP2	PCSK2	PCSK6	PCSK9	PLG	PREP	PROC	PRSS1	PRSS2	PRSS3	PRSS36	TMPRSS6
TRANSLATION_INITIATION_FACTOR_ACTIVITY	http://www.broadinstitute.org/gsea/msigdb/cards/TRANSLATION_INITIATION_FACTOR_ACTIVITY	23	1	0.0001	0.1485	1	22	0.0434783	0.956522	COPS5	EIF2A	EIF2B1	EIF2B2	EIF2B3	EIF2B4	EIF2B5	EIF2C1	EIF2S1	EIF2S2	EIF2S3	EIF3B	EIF3C	EIF3D	EIF3E	EIF3F	EIF3J	EIF4A2	EIF4B	EIF4E	EIF4G1	EIF4G2	EIF4H	EIF5A
TRANSITION_METAL_ION_TRANSMEMBRANE_TRANSPORTER_ACTIVITY	http://www.broadinstitute.org/gsea/msigdb/cards/TRANSITION_METAL_ION_TRANSMEMBRANE_TRANSPORTER_ACTIVITY	10	0.8963	0.1038	0.4071	3	7	0.3	0.7	CCS	FXN	SLC11A2	SLC30A3	SLC30A4	SLC30A5	SLC31A1	SLC31A2	SLC39A2	SLC40A1
NUCLEASE_ACTIVITY	http://www.broadinstitute.org/gsea/msigdb/cards/NUCLEASE_ACTIVITY	47	0.438	0.5621	0.3379	22	25	0.468085	0.531915	ANG	APEX1	APTX	DBR1	DFFA	DFFB	DICER1	DNASE1L1	DNASE1L2	DNASE1L3	DNASE2	ENPP2	ENPP3	ERCC1	ERCC4	ERCC5	ERI1	ERN2	EXO1	EXOSC2	EXOSC7	FEN1	ISG20	MAP1S	MBD4	MRE11A	N4BP2	NME1	NTHL1	OGG1	PGAP1	POP1	POP4	POP7	PPP1R8	RAD1	RAD50	RAD9A	REXO2	RNASE1
SECRETIN_LIKE_RECEPTOR_ACTIVITY	http://www.broadinstitute.org/gsea/msigdb/cards/SECRETIN_LIKE_RECEPTOR_ACTIVITY	11	0.4354	0.5647	0.3157	5	6	0.454545	0.545455	BAI1	BAI2	CRHR1	CRHR2	GCGR	GHSR	PTH1R	PTH2R	SCTR	TAPT1	VIPR1
RIBONUCLEOPROTEIN_BINDING	http://www.broadinstitute.org/gsea/msigdb/cards/RIBONUCLEOPROTEIN_BINDING	12	0.1232	0.8769	0.9575	4	8	0.333333	0.666667	EIF2A	ETF1	MTIF2	MTIF3	NAA10	NAA15	NAA16	PRPF31	RPS21	SRP9	SRPR	TIMM50
ATPASE_ACTIVITY_COUPLED_TO_MOVEMENT_OF_SUBSTANCES	http://www.broadinstitute.org/gsea/msigdb/cards/ATPASE_ACTIVITY_COUPLED_TO_MOVEMENT_OF_SUBSTANCES	38	0.2875	0.7126	0.9907	19	19	0.5	0.5	ABCA3	ABCA8	ABCB11	ABCB7	ABCC1	ABCC2	ABCC3	ABCC6	ABCD3	ABCD4	ABCF1	ABCG1	ABCG2	ATP11B	ATP1A1	ATP1A2	ATP1A3	ATP1A4	ATP1B1	ATP1B2	ATP1B3	ATP2A1	ATP2A2	ATP2A3	ATP2B1	ATP2B3	ATP2B4	ATP2C1	ATP4A	ATP4B	ATP6V0C	ATP6V0E1	ATP6V1B2	ATP6V1C1	ATP7A	ATP7B	ATP8B1	FXYD2	RALBP1	TAPBP
GENERAL_RNA_POLYMERASE_II_TRANSCRIPTION_FACTOR_ACTIVITY	http://www.broadinstitute.org/gsea/msigdb/cards/GENERAL_RNA_POLYMERASE_II_TRANSCRIPTION_FACTOR_ACTIVITY	31	0.6466	0.3535	0.8923	11	20	0.354839	0.645161	ABT1	CNOT2	GTF2A1	GTF2B	GTF2F1	GTF2F2	GTF2H1	GTF2I	MED1	MED12	MED13	MED14	MED17	MED20	MED24	MED26	MED30	MED4	PPARGC1A	PPARGC1B	TAF11	TAF12	TAF13	TAF1A	TAF1C	TAF4	TAF6	TAF7	TAF9	TBP	TCEA1	THRAP3
TRANSFERASE_ACTIVITY_TRANSFERRING_GROUPS_OTHER_THAN_AMINO_ACYL_GROUPS	http://www.broadinstitute.org/gsea/msigdb/cards/TRANSFERASE_ACTIVITY_TRANSFERRING_GROUPS_OTHER_THAN_AMINO_ACYL_GROUPS	42	0.8923	0.1078	0.2497	13	29	0.309524	0.690476	AANAT	ACAT1	ACSL3	AGPAT2	ALAS2	BRCA2	CERS1	CERS5	CPT1A	CPT1B	CREBBP	CROT	DGAT1	DGAT2	EDF1	ELP4	EP300	GLYAT	GNPAT	GTF3C4	HADHA	HADHB	HAT1	KAT6A	KAT6B	KAT7	KAT8	LPCAT1	LRAT	MCAT	NAA15	NAA16	NAT1	NAT2	NCOA3	OXSM	PNPLA3	SAT1	SMARCE1	SOAT1
DNA_BINDING	http://www.broadinstitute.org/gsea/msigdb/cards/DNA_BINDING	541	0.6341	0.366	0.2931	239	302	0.441774	0.558226	AATF	ABI2	AEBP1	AFF1	AFF4	AHR	AIFM2	AIRE	ALB	ALKBH2	ALKBH3	ALX1	ANKRD1	APEX1	APTX	AR	ARHGAP35	ARID1A	ARID1B	ARID4A	ARID5A	ARID5B	ARNT	ARNT2	ATF1	ATF3	ATF4	ATF6	ATF6B	ATOH1	BACH1	BATF	BATF3	BCL6	BCLAF1	BNC1	BPTF	BRCA1	BUD31	C1D
UBIQUITIN_PROTEIN_LIGASE_ACTIVITY	http://www.broadinstitute.org/gsea/msigdb/cards/UBIQUITIN_PROTEIN_LIGASE_ACTIVITY	48	0.3532	0.6469	0.6116	23	25	0.479167	0.520833	AMFR	ANAPC10	ANAPC11	ANAPC2	ANAPC4	ANAPC5	BIRC3	BRAP	CBL	CDC23	DDB2	DZIP3	ERCC8	FBXL2	FBXL6	FBXO2	FBXO22	FBXO3	FBXO7	FBXW2	HUWE1	MALT1	MDM2	MYLIP	PARK2	RNF144B	RNF217	SMURF1	SMURF2	STUB1	TRAF6	TRAF7	TRIM23	UBE2C	UBE2D2	UBE2D3	UBE2E1	UBE2H	UBE2K	UBE2L3
GALACTOSYLTRANSFERASE_ACTIVITY	http://www.broadinstitute.org/gsea/msigdb/cards/GALACTOSYLTRANSFERASE_ACTIVITY	15	0.283	0.7171	0.9891	9	6	0.6	0.4	A4GALT	B3GALNT1	B3GALT2	B3GALT4	B3GALT5	B3GNT6	B4GALT1	B4GALT2	B4GALT3	B4GALT4	B4GALT5	B4GALT6	B4GALT7	C1GALT1	ITGA2B	UGT8
CYCLASE_ACTIVITY	http://www.broadinstitute.org/gsea/msigdb/cards/CYCLASE_ACTIVITY	11	0.2355	0.7646	0.491	6	5	0.545455	0.454545	ADCY10	ADCY7	ADCY8	ADCY9	GUCY1A2	GUCY1A3	GUCY1B3	GUCY2C	GUCY2D	GUCY2F	RTCD1
SINGLE_STRANDED_RNA_BINDING	http://www.broadinstitute.org/gsea/msigdb/cards/SINGLE_STRANDED_RNA_BINDING	12	0.3962	0.6039	0.1579	5	7	0.416667	0.583333	A1CF	ADARB2	ATXN1	EIF4A3	HNRNPH1	HNRPDL	PABPC1	PABPC3	PABPC4	TIA1	TLR7	TLR8	ZFP36
GUANYL_NUCLEOTIDE_EXCHANGE_FACTOR_ACTIVITY	http://www.broadinstitute.org/gsea/msigdb/cards/GUANYL_NUCLEOTIDE_EXCHANGE_FACTOR_ACTIVITY	46	0.1152	0.8849	0.8888	28	18	0.608696	0.391304	ALS2	ANKRD27	ARHGEF1	ARHGEF11	ARHGEF17	ARHGEF2	ARHGEF3	CYTH1	CYTH2	CYTH3	CYTH4	DOCK2	EIF2B1	EIF2B2	EIF2B3	EIF2B4	EIF2B5	FARP1	FARP2	FGD1	FGD2	FGD4	FGD5	FGD6	GBF1	HERC1	KALRN	MADD	NET1	PLCE1	PREX1	PREX2	RAPGEF2	RAPGEF3	RAPGEF4	RAPGEF5	RAPGEF6	RAPGEFL1	RASGRP4	RCBTB2
ION_TRANSMEMBRANE_TRANSPORTER_ACTIVITY	http://www.broadinstitute.org/gsea/msigdb/cards/ION_TRANSMEMBRANE_TRANSPORTER_ACTIVITY	263	0.2606	0.7395	0.8902	129	134	0.490494	0.509506	ABCB11	ABCC2	ABCC3	ABCC5	ABCC8	ACCN1	ACCN4	ADAMTS8	ANKH	ASNA1	ATP1A1	ATP1A2	ATP1A3	ATP1A4	ATP1B1	ATP1B2	ATP1B3	ATP2A1	ATP2A2	ATP2A3	ATP2B1	ATP2B3	ATP2B4	ATP2C1	ATP4A	ATP4B	ATP6V0C	ATP6V0E1	ATP6V1B2	ATP6V1C1	ATP7A	ATP7B	BEST1	BSND	CACNA1A	CACNA1B	CACNA1C	CACNA1D	CACNA1E	CACNA1F
PHOSPHOLIPID_TRANSPORTER_ACTIVITY	http://www.broadinstitute.org/gsea/msigdb/cards/PHOSPHOLIPID_TRANSPORTER_ACTIVITY	11	0.3674	0.6327	0.275	7	4	0.636364	0.363636	ABCA1	ABCG1	ATP11B	ATP8B1	CDIPT	CETP	PCTP	PITPNA	PITPNC1	PITPNM1	PITPNM3	PLSCR1
LOW_DENSITY_LIPOPROTEIN_BINDING	http://www.broadinstitute.org/gsea/msigdb/cards/LOW_DENSITY_LIPOPROTEIN_BINDING	12	0.9022	0.0979	0.0576	5	7	0.416667	0.583333	ANKRA2	APOA4	CDH13	COLEC12	CXCL16	LDLR	LRP6	SCARF1	SORL1	STAB1	STAB2	VLDLR
HORMONE_RECEPTOR_BINDING	http://www.broadinstitute.org/gsea/msigdb/cards/HORMONE_RECEPTOR_BINDING	28	0.6246	0.3755	0.9102	9	19	0.321429	0.678571	DAXX	DDX54	HMGA1	JMJD1C	MED1	MED12	MED13	MED14	MED16	MED17	MED24	MED30	MED4	MMS19	NCOA6	NRIP1	NSD1	NUP62	OASL	PPARGC1B	PRPF6	PSMC5	SMARCD3	TACC2	TGFB1I1	THRAP3	TRIP12	YWHAH	ZNHIT3
CYTOKINE_ACTIVITY	http://www.broadinstitute.org/gsea/msigdb/cards/CYTOKINE_ACTIVITY	94	0.507	0.4931	0.6067	43	51	0.457447	0.542553	AIMP1	BMP4	BRE	C5	CCL1	CCL11	CCL13	CCL15	CCL16	CCL17	CCL18	CCL19	CCL2	CCL20	CCL21	CCL22	CCL23	CCL24	CCL25	CCL26	CCL27	CCL28	CCL3	CCL4	CCL5	CCL7	CCL8	CD40LG	CDK5	CKLF	CNTF	CSF1	CSF2	CSF3	CTF1	CX3CL1	CXCL1	CXCL10	CXCL11	CXCL12
ATP_BINDING	http://www.broadinstitute.org/gsea/msigdb/cards/ATP_BINDING	145	0.7976	0.2025	0.2678	59	86	0.406897	0.593103	ABCA2	ABCA3	ABCA4	ABCA7	ABCB1	ABCB11	ABCB6	ABCB7	ABCB8	ABCC1	ABCC3	ABCC5	ABCC6	ABCC8	ABCD2	ABCD4	ABCF1	ABCF2	ABCG2	ABL1	ACTA1	ACVR1	ACVR1B	ACVRL1	ATP7A	ATP7B	BCKDK	BMPR1A	BMPR1B	BRSK2	BTK	CDC42BPA	CDC42BPB	CDC42BPG	CDK11A	CDK11B	CDKL5	CFTR	CLP1	DAPK1
METALLOENDOPEPTIDASE_ACTIVITY	http://www.broadinstitute.org/gsea/msigdb/cards/METALLOENDOPEPTIDASE_ACTIVITY	26	0.9276	0.0725	0.2559	7	19	0.269231	0.730769	ADAMTS2	ECE2	FAP	IDE	KEL	MBTPS2	MEP1A	MMP11	MMP12	MMP13	MMP14	MMP15	MMP16	MMP17	MMP2	MMP20	MMP23B	MMP24	MMP28	MMP3	MMP8	MMP9	PITRM1	PMPCA	RCE1	SPG7	THOP1
ISOMERASE_ACTIVITY	http://www.broadinstitute.org/gsea/msigdb/cards/ISOMERASE_ACTIVITY	35	0.6604	0.3397	0.8937	13	22	0.371429	0.628571	BPGM	DCT	DDT	DSE	EBP	ERP29	ERP44	GLCE	GNE	GNPDA1	GSTZ1	HSD3B1	HSD3B2	IDI1	LSS	MPI	MUT	P4HB	PDIA2	PDIA3	PDIA5	PDIA6	PGAM2	PGM1	PGM3	PGM5	PMM1	PMM2	PPIE	PTGDS	PTGES3	PTGIS	TOP1	TOP2A	TPI1
GROWTH_FACTOR_ACTIVITY	http://www.broadinstitute.org/gsea/msigdb/cards/GROWTH_FACTOR_ACTIVITY	53	0.3183	0.6818	0.651	28	25	0.528302	0.471698	AREG	BDNF	BTC	CLCF1	CLEC11A	CSF1	CSF2	CSF3	CSPG5	DKK1	EGF	EPGN	ERAP1	FGF1	FGF10	FGF11	FGF12	FGF13	FGF14	FGF16	FGF17	FGF18	FGF3	FGF4	FGF6	FGF7	FGF9	GDF10	GDF5	GDF9	GRN	IL12B	IL1RN	IL2	IL21	IL3	IL36RN	IL4	IL5	IL7
MAP_KINASE_KINASE_KINASE_ACTIVITY	http://www.broadinstitute.org/gsea/msigdb/cards/MAP_KINASE_KINASE_KINASE_ACTIVITY	9	0.6631	0.3371	0.8676	3	6	0.333333	0.666667	MAP3K10	MAP3K11	MAP3K13	MAP3K3	MAP3K4	MAP3K5	MAP3K6	MAP3K7	MAP3K9	ZAK
CASPASE_REGULATOR_ACTIVITY	http://www.broadinstitute.org/gsea/msigdb/cards/CASPASE_REGULATOR_ACTIVITY	13	0.9852	0.0149	0.4888	3	10	0.230769	0.769231	AIFM3	BIRC5	CARD8	CASP1	CASP8AP2	CD27	FOXL2	MAP3K5	NOD1	TNFAIP8	TNFSF14	TPD52L1	TRIAP1	XIAP
EXTRACELLULAR_MATRIX_STRUCTURAL_CONSTITUENT	http://www.broadinstitute.org/gsea/msigdb/cards/EXTRACELLULAR_MATRIX_STRUCTURAL_CONSTITUENT	26	0.9427	0.0574	0.129	7	19	0.269231	0.730769	ACAN	CHI3L1	COL4A2	COL4A4	COMP	DSPP	EFEMP2	FBLN1	FBLN2	FBN1	FBN2	IMPG1	IMPG2	KAL1	LAMA1	LAMA4	LAMB1	LAMC1	MATN1	MATN3	MEPE	MFAP5	MGP	MUC2	OPTC	PRELP	TFPI2
ANTIOXIDANT_ACTIVITY	http://www.broadinstitute.org/gsea/msigdb/cards/ANTIOXIDANT_ACTIVITY	17	0.1507	0.8494	0.6767	9	8	0.529412	0.470588	APOA4	CAT	CYGB	EPX	GPX2	GPX3	GPX4	GSR	GSTZ1	IPCEF1	MGST3	MPO	PRDX2	PRDX4	SELS	TXNDC2	TXNRD1	TXNRD2
ENDONUCLEASE_ACTIVITY_GO_0016893	http://www.broadinstitute.org/gsea/msigdb/cards/ENDONUCLEASE_ACTIVITY_GO_0016893	11	0.8201	0.1801	0.8507	3	8	0.272727	0.727273	APEX1	DBR1	DICER1	EXO1	FEN1	POP1	POP4	POP7	RPP30	RPP38	RPP40
TRANSCRIPTION_COFACTOR_ACTIVITY	http://www.broadinstitute.org/gsea/msigdb/cards/TRANSCRIPTION_COFACTOR_ACTIVITY	214	0.7355	0.2646	0.383	87	127	0.406542	0.593458	ABT1	AIP	ALX1	APEX1	ARHGAP35	ARNT	ATF2	ATF3	ATF5	ATF6	BATF3	BCL10	BCOR	BRD8	BRDT	C19ORF2	CALCOCO1	CARM1	CASP8AP2	CBX4	CIITA	CIR1	COPS5	CREB1	CREBBP	CREG1	CRTC1	CSDA	CTCF	DDIT3	DDX54	DR1	DRAP1	DTX1	DYRK1B	E2F1	E2F6	E4F1	ECD	EDF1
INOSITOL_OR_PHOSPHATIDYLINOSITOL_KINASE_ACTIVITY	http://www.broadinstitute.org/gsea/msigdb/cards/INOSITOL_OR_PHOSPHATIDYLINOSITOL_KINASE_ACTIVITY	18	0.5242	0.4759	0.1059	8	10	0.444444	0.555556	ATM	FXN	IPPK	ITPKA	ITPKB	PI4K2A	PI4KA	PI4KB	PIK3C2A	PIK3C3	PIK3CA	PIK3CB	PIK3CG	PIK3R2	PIK3R3	PIKFYVE	PIP4K2B	SMG1
[truncated: 562 more columns]
