# Supplementary material for: Dose-Dependent Effects of Morphine Exposure on mRNA and microRNA (miR) Expression in Hippocampus of Stressed Neonatal Mice
Source: PLoS One. 2015 Apr 6;10(4):e0123047. doi: 10.1371/journal.pone.0123047 (PMC4386824; doi:10.1371/journal.pone.0123047)
Supplement: S6 Table — (XLSX) [file pone.0123047.s007.xlsx]

## Sheet: Table S6 C2_CPREACTOME trt.5 - 
GOID	GOterm	NGenes	Up	Down	Mixed	numUP	numDOWN	ratioUP	ratioDOWN	Geneset genes
REACTOME_GLYCOGEN_BREAKDOWN_GLYCOGENOLYSIS	http://www.broadinstitute.org/gsea/msigdb/cards/REACTOME_GLYCOGEN_BREAKDOWN_GLYCOGENOLYSIS	14	0.8746	0.1255	0.2547	4	10	0.285714	0.714286	AGL	CALM1	CALM2	CALM3	GYG1	GYG2	LOC650556	PGM1	PGM2	PHKA1	PHKA1P1	PHKA2	PHKB	PHKG1	PHKG2	PYGB	PYGL	PYGM
REACTOME_TRANSLATION	http://www.broadinstitute.org/gsea/msigdb/cards/REACTOME_TRANSLATION	139	0.9074	0.0927	0.3534	35	104	0.251799	0.748201	DDOST	EEF1A1	EEF1B2	EEF1D	EEF1DP1	EEF1G	EEF2	EIF1AX	EIF2B1	EIF2B2	EIF2B3	EIF2B4	EIF2B5	EIF2S1	EIF2S2	EIF2S3	EIF3A	EIF3B	EIF3C	EIF3D	EIF3E	EIF3F	EIF3FP3	EIF3G	EIF3H	EIF3I	EIF3J	EIF3K	EIF4A1	EIF4A2	EIF4B	EIF4E	EIF4EBP1	EIF4G1	EIF4H	EIF5	EIF5B	ETF1	FAM153A	FAU
REACTOME_PYRIMIDINE_CATABOLISM	http://www.broadinstitute.org/gsea/msigdb/cards/REACTOME_PYRIMIDINE_CATABOLISM	12	0.9607	0.0394	0.6379	3	9	0.25	0.75	AGXT2	DPYD	DPYS	NT5C	NT5C1A	NT5C3	NT5E	NT5M	TYMP	UPB1	UPP1	UPP2
REACTOME_RNA_POL_III_TRANSCRIPTION_INITIATION_FROM_TYPE_2_PROMOTER	http://www.broadinstitute.org/gsea/msigdb/cards/REACTOME_RNA_POL_III_TRANSCRIPTION_INITIATION_FROM_TYPE_2_PROMOTER	23	0.9726	0.0275	0.7215	5	18	0.217391	0.782609	BRF1	GTF3C2	GTF3C3	GTF3C4	GTF3C5	LZTS1	POLR1C	POLR1D	POLR2E	POLR2F	POLR2H	POLR2K	POLR2L	POLR3A	POLR3B	POLR3C	POLR3D	POLR3E	POLR3F	POLR3GL	POLR3H	POLR3K	TBP
REACTOME_INHIBITION_OF_THE_PROTEOLYTIC_ACTIVITY_OF_APC_C_REQUIRED_FOR_THE_ONSET_OF_ANAPHASE_BY_MITOTIC_SPINDLE_CHECKPOINT_COMPONENTS	http://www.broadinstitute.org/gsea/msigdb/cards/REACTOME_INHIBITION_OF_THE_PROTEOLYTIC_ACTIVITY_OF_APC_C_REQUIRED_FOR_THE_ONSET_OF_ANAPHASE_BY_MITOTIC_SPINDLE_CHECKPOINT_COMPONENTS	18	0.7766	0.2235	0.1742	7	11	0.388889	0.611111	ANAPC1	ANAPC10	ANAPC11	ANAPC2	ANAPC4	ANAPC5	ANAPC7	BUB1B	BUB3	CDC16	CDC20	CDC23	CDC26	CDC26P1	CDC27	LOC647654	LOC649620	LOC650621	LOC651763	LOC730594	MAD2L1	UBE2C	UBE2D1	UBE2E1
REACTOME_PYRUVATE_METABOLISM_AND_CITRIC_ACID_TCA_CYCLE	http://www.broadinstitute.org/gsea/msigdb/cards/REACTOME_PYRUVATE_METABOLISM_AND_CITRIC_ACID_TCA_CYCLE	39	0.6277	0.3724	0.6934	16	23	0.410256	0.589744	ACO2	ADHFE1	BSG	CS	D2HGDH	DLAT	DLD	DLST	FH	IDH1	IDH2	IDH3A	IDH3B	IDH3G	L2HGDH	LDHA	LDHB	LOC283398	LOC646675	LOC646677	LOC650667	LOC650674	LOC650883	LOC651820	MDH2	NNT	OGDH	PDHA1	PDHB	PDHX	PDK1	PDK2	PDK3	PDK4	PDP1	PDP2	PDPR	SDHA	SDHB	SDHC
REACTOME_EXTRINSIC_PATHWAY_FOR_APOPTOSIS	http://www.broadinstitute.org/gsea/msigdb/cards/REACTOME_EXTRINSIC_PATHWAY_FOR_APOPTOSIS	11	0.9999	0.0002	0.0005	0	11	0	1	CASP10	CASP8	CFLAR	FADD	FAS	FASLG	RIPK1	TNF	TNFRSF10B	TNFRSF1A	TNFSF10	TRADD	TRAF2
REACTOME_PTM_GAMMA_CARBOXYLATION_HYPUSINE_FORMATION_AND_ARYLSULFATASE_ACTIVATION	http://www.broadinstitute.org/gsea/msigdb/cards/REACTOME_PTM_GAMMA_CARBOXYLATION_HYPUSINE_FORMATION_AND_ARYLSULFATASE_ACTIVATION	23	0.6695	0.3306	0.7748	12	11	0.521739	0.478261	ARSA	ARSB	ARSE	ARSF	ARSG	ARSH	ARSI	ARSJ	ARSK	DHPS	DOHH	EIF5A	EIF5A2	F10	F2	F7	F9	FURIN	GGCX	LOC652612	PROC	PROS1	PROZ	STS	SUMF1	SUMF2	VKORC1
REACTOME_APOPTOTIC_CLEAVAGE_OF_CELLULAR_PROTEINS	http://www.broadinstitute.org/gsea/msigdb/cards/REACTOME_APOPTOTIC_CLEAVAGE_OF_CELLULAR_PROTEINS	34	0.7747	0.2254	0.1289	15	19	0.441176	0.558824	ACIN1	ADD1	APC	BCAP31	BIRC2	BMX	CASP3	CASP6	CASP7	CASP8	CDH1	CTNNB1	DBNL	DSG1	DSG2	DSG3	DSP	FNTA	GAS2	GSN	LMNA	LMNB1	LOC647859	LOC652460	MAPT	MST4	OCLN	PKP1	PLEC	PRKCD	PRKCQ	PTK2	ROCK1	ROCK1P1	SATB1	SPTAN1	STK24	TJP1	TJP2	VIM
REACTOME_RNA_POL_I_TRANSCRIPTION_TERMINATION	http://www.broadinstitute.org/gsea/msigdb/cards/REACTOME_RNA_POL_I_TRANSCRIPTION_TERMINATION	20	0.7258	0.2743	0.6066	7	13	0.35	0.65	CCNH	CDK7	ERCC2	ERCC3	GTF2H1	GTF2H2	GTF2H2B	GTF2H3	GTF2H4	LOC652857	MNAT1	POLR1A	POLR1B	POLR1C	POLR1D	POLR2H	POLR2K	PTRF	TAF1A	TAF1B	TAF1C	UBTF
REACTOME_FORMATION_OF_THE_TERNARY_COMPLEX_AND_SUBSEQUENTLY_THE_43S_COMPLEX	http://www.broadinstitute.org/gsea/msigdb/cards/REACTOME_FORMATION_OF_THE_TERNARY_COMPLEX_AND_SUBSEQUENTLY_THE_43S_COMPLEX	45	0.851	0.1492	0.5034	10	35	0.222222	0.777778	EIF1AX	EIF2S1	EIF2S2	EIF2S3	EIF3A	EIF3B	EIF3C	EIF3D	EIF3E	EIF3F	EIF3FP3	EIF3G	EIF3H	EIF3I	EIF3J	EIF3K	FAU	LOC651894	RPS10	RPS10P9	RPS11	RPS12	RPS12P22	RPS12P4	RPS13	RPS13P8	RPS14	RPS15	RPS15A	RPS15AP11	RPS15P5	RPS16	RPS17	RPS18	RPS18P10	RPS18P5	RPS19	RPS19P3	RPS2	RPS20
REACTOME_ACTIVATION_OF_THE_PRE_REPLICATIVE_COMPLEX	http://www.broadinstitute.org/gsea/msigdb/cards/REACTOME_ACTIVATION_OF_THE_PRE_REPLICATIVE_COMPLEX	29	0.7999	0.2002	0.1889	8	21	0.275862	0.724138	CDC45	CDC6	CDC7	CDK2	CDT1	DBF4	LOC645084	MCM10	MCM2	MCM3	MCM4	MCM5	MCM6	MCM7	MCM8	ORC1	ORC2	ORC3	ORC4	ORC5	ORC6	POLA1	POLA2	POLE	POLE2	PRIM1	PRIM2	RPA1	RPA2	RPA3	RPA4
REACTOME_PROCESSING_OF_INTRONLESS_PRE_MRNAS	http://www.broadinstitute.org/gsea/msigdb/cards/REACTOME_PROCESSING_OF_INTRONLESS_PRE_MRNAS	14	0.6568	0.3433	0.3582	4	10	0.285714	0.714286	CLP1	CPSF1	CPSF2	CPSF3	CPSF7	CSTF1	CSTF2	CSTF3	NCBP1	NCBP2	NUDT21	PABPN1	PAPOLA	PCF11
REACTOME_GAP_JUNCTION_DEGRADATION	http://www.broadinstitute.org/gsea/msigdb/cards/REACTOME_GAP_JUNCTION_DEGRADATION	9	0.5507	0.4494	0.6023	4	5	0.444444	0.555556	AP2M1	CLTA	CLTB	CLTC	CLTCL1	DAB2	DNM1	DNM2	GJA1	MYO6
REACTOME_BASE_EXCISION_REPAIR	http://www.broadinstitute.org/gsea/msigdb/cards/REACTOME_BASE_EXCISION_REPAIR	19	0.6056	0.3945	0.9602	8	11	0.421053	0.578947	APEX1	CCNO	FEN1	LIG1	LIG3	MBD4	MPG	MUTYH	NTHL1	OGG1	PCNA	POLB	POLD1	POLD2	POLD3	POLD4	SMUG1	TDG	XRCC1
REACTOME_BILE_ACID_AND_BILE_SALT_METABOLISM	http://www.broadinstitute.org/gsea/msigdb/cards/REACTOME_BILE_ACID_AND_BILE_SALT_METABOLISM	23	0.7709	0.2292	0.4272	8	15	0.347826	0.652174	ABCB11	ABCC3	ACOT8	ACOX2	AKR1C4	AKR1D1	ALB	AMACR	BAAT	CH25H	CYP27A1	CYP39A1	CYP46A1	CYP7A1	CYP7B1	CYP8B1	FABP6	HSD17B4	HSD3B7	SCP2	SLC10A1	SLC10A2	SLC27A2	SLC27A5	SLCO1A2	SLCO1B1	SLCO1B3
REACTOME_SYNTHESIS_OF_BILE_ACIDS_AND_BILE_SALTS_VIA_7ALPHA_HYDROXYCHOLESTEROL	http://www.broadinstitute.org/gsea/msigdb/cards/REACTOME_SYNTHESIS_OF_BILE_ACIDS_AND_BILE_SALTS_VIA_7ALPHA_HYDROXYCHOLESTEROL	14	0.502	0.4981	0.5286	6	8	0.428571	0.571429	ABCB11	ACOT8	ACOX2	AKR1C4	AKR1D1	AMACR	BAAT	CYP27A1	CYP7A1	CYP8B1	HSD17B4	HSD3B7	SCP2	SLC27A2	SLC27A5
REACTOME_RECYCLING_OF_BILE_ACIDS_AND_SALTS	http://www.broadinstitute.org/gsea/msigdb/cards/REACTOME_RECYCLING_OF_BILE_ACIDS_AND_SALTS	8	0.5295	0.4706	0.8757	2	6	0.25	0.75	ABCB11	ABCC3	ALB	BAAT	FABP6	SLC10A1	SLC10A2	SLC27A5	SLCO1A2	SLCO1B1	SLCO1B3
REACTOME_SIGNALING_BY_RHO_GTPASES	http://www.broadinstitute.org/gsea/msigdb/cards/REACTOME_SIGNALING_BY_RHO_GTPASES	109	0.1889	0.8112	0.5285	58	51	0.53211	0.46789	A2M	ABR	AKAP13	ARAP1	ARAP2	ARAP3	ARHGAP1	ARHGAP10	ARHGAP11A	ARHGAP11B	ARHGAP12	ARHGAP15	ARHGAP17	ARHGAP18	ARHGAP19	ARHGAP20	ARHGAP22	ARHGAP24	ARHGAP25	ARHGAP26	ARHGAP28	ARHGAP29	ARHGAP30	ARHGAP31	ARHGAP35	ARHGAP36	ARHGAP4	ARHGAP40	ARHGAP44	ARHGAP6	ARHGAP8	ARHGDIA	ARHGDIB	ARHGDIG	ARHGEF11	ARHGEF12	ARHGEF16	ARHGEF17	ARHGEF18	ARHGEF2
REACTOME_SIGNALING_BY_WNT	http://www.broadinstitute.org/gsea/msigdb/cards/REACTOME_SIGNALING_BY_WNT	62	0.603	0.3971	0.975	28	34	0.451613	0.548387	APC	AXIN1	BTRC	CSNK1A1	CTNNB1	CUL1	FAM123B	FRAT1	FRAT2	LOC652826	PPP2CA	PPP2CB	PPP2R1A	PPP2R1B	PPP2R5A	PPP2R5B	PPP2R5C	PPP2R5D	PPP2R5E	PSMA1	PSMA2	PSMA3	PSMA4	PSMA5	PSMA6	PSMA7	PSMA8	PSMB1	PSMB10	PSMB2	PSMB3	PSMB4	PSMB5	PSMB6	PSMB7	PSMB8	PSMB9	PSMC1	PSMC2	PSMC3
REACTOME_METABOLISM_OF_NON_CODING_RNA	http://www.broadinstitute.org/gsea/msigdb/cards/REACTOME_METABOLISM_OF_NON_CODING_RNA	46	0.6045	0.3956	0.8945	14	32	0.304348	0.695652	AAAS	CLNS1A	DDX20	GEMIN2	GEMIN4	GEMIN5	GEMIN6	GEMIN7	NCBP1	NCBP2	NUP107	NUP133	NUP153	NUP155	NUP188	NUP205	NUP210	NUP214	NUP35	NUP37	NUP43	NUP50	NUP54	NUP62	NUP85	NUP88	NUP93	NUPL1	NUPL2	PHAX	POM121	PRMT5	RAE1	RANBP2	SEH1L	SMN1	SMN2	SNRPB	SNRPD1	SNRPD2
REACTOME_SYNTHESIS_OF_BILE_ACIDS_AND_BILE_SALTS_VIA_24_HYDROXYCHOLESTEROL	http://www.broadinstitute.org/gsea/msigdb/cards/REACTOME_SYNTHESIS_OF_BILE_ACIDS_AND_BILE_SALTS_VIA_24_HYDROXYCHOLESTEROL	9	0.6461	0.354	0.0256	3	6	0.333333	0.666667	AKR1C4	AKR1D1	AMACR	CYP27A1	CYP39A1	CYP46A1	CYP8B1	HSD3B7	SLC27A2	SLC27A5
REACTOME_SYNTHESIS_OF_BILE_ACIDS_AND_BILE_SALTS	http://www.broadinstitute.org/gsea/msigdb/cards/REACTOME_SYNTHESIS_OF_BILE_ACIDS_AND_BILE_SALTS	18	0.6905	0.3096	0.2492	7	11	0.388889	0.611111	ABCB11	ACOT8	ACOX2	AKR1C4	AKR1D1	AMACR	BAAT	CH25H	CYP27A1	CYP39A1	CYP46A1	CYP7A1	CYP7B1	CYP8B1	HSD17B4	HSD3B7	SCP2	SLC27A2	SLC27A5
REACTOME_METABOLISM_OF_STEROID_HORMONES_AND_VITAMINS_A_AND_D	http://www.broadinstitute.org/gsea/msigdb/cards/REACTOME_METABOLISM_OF_STEROID_HORMONES_AND_VITAMINS_A_AND_D	33	0.051	0.9491	0.2553	20	13	0.606061	0.393939	AKR1B1	BCMO1	CGA	CLPS	CUBN	CYP11A1	CYP11B1	CYP11B2	CYP17A1	CYP19A1	CYP21A2	CYP24A1	CYP27B1	CYP2R1	GC	HSD11B1	HSD17B1	HSD17B3	HSD3B1	HSD3B2	LGMN	LHB	LRAT	LRP2	PNLIP	POMC	RBP2	RDH11	SRD5A1	SRD5A2	SRD5A3	STAR	STARD4	STARD5	STARD6
REACTOME_ANDROGEN_BIOSYNTHESIS	http://www.broadinstitute.org/gsea/msigdb/cards/REACTOME_ANDROGEN_BIOSYNTHESIS	10	0.3025	0.6976	0.7693	7	3	0.7	0.3	CGA	CYP17A1	HSD17B3	HSD3B1	HSD3B2	LHB	POMC	SRD5A1	SRD5A2	SRD5A3
REACTOME_SIGNALLING_BY_NGF	http://www.broadinstitute.org/gsea/msigdb/cards/REACTOME_SIGNALLING_BY_NGF	208	0.246	0.7541	0.8369	112	96	0.538462	0.461538	AATF	ABR	ADAM17	ADCY1	ADCY2	ADCY3	ADCY4	ADCY5	ADCY6	ADCY7	ADCY8	ADCY9	ADCYAP1	ADCYAP1R1	ADORA2A	ADRBK1	AKAP13	AKT1	AKT1S1	AKT2	AKT3	AP2A1	AP2A2	AP2B1	AP2M1	AP2S1	APH1A	APH1B	ARHGAP4	ARHGDIA	ARHGEF1	ARHGEF11	ARHGEF12	ARHGEF16	ARHGEF17	ARHGEF18	ARHGEF2	ARHGEF3	ARHGEF4	ARHGEF6
REACTOME_CTNNB1_PHOSPHORYLATION_CASCADE	http://www.broadinstitute.org/gsea/msigdb/cards/REACTOME_CTNNB1_PHOSPHORYLATION_CASCADE	16	0.3681	0.6321	0.909	8	8	0.5	0.5	APC	AXIN1	CSNK1A1	CTNNB1	FAM123B	FRAT1	FRAT2	PPP2CA	PPP2CB	PPP2R1A	PPP2R1B	PPP2R5A	PPP2R5B	PPP2R5C	PPP2R5D	PPP2R5E
REACTOME_INSULIN_RECEPTOR_RECYCLING	http://www.broadinstitute.org/gsea/msigdb/cards/REACTOME_INSULIN_RECEPTOR_RECYCLING	21	0.5255	0.4746	0.9268	9	12	0.428571	0.571429	ATP6V0A2	ATP6V0A4	ATP6V0B	ATP6V0C	ATP6V0D1	ATP6V0D2	ATP6V0E1	ATP6V1A	ATP6V1B1	ATP6V1B2	ATP6V1C1	ATP6V1C2	ATP6V1D	ATP6V1E1	ATP6V1E2	ATP6V1F	ATP6V1G1	ATP6V1G2	ATP6V1G3	ATP6V1H	INS	INSR	TCIRG1
REACTOME_COPI_MEDIATED_TRANSPORT	http://www.broadinstitute.org/gsea/msigdb/cards/REACTOME_COPI_MEDIATED_TRANSPORT	10	0.5795	0.4206	0.312	4	6	0.4	0.6	ARCN1	ARF1	ARFGAP1	COPA	COPB1	COPB2	COPE	COPG	COPZ1	GBF1
REACTOME_NEF_MEDIATED_DOWNREGULATION_OF_MHC_CLASS_I_COMPLEX_CELL_SURFACE_EXPRESSION	http://www.broadinstitute.org/gsea/msigdb/cards/REACTOME_NEF_MEDIATED_DOWNREGULATION_OF_MHC_CLASS_I_COMPLEX_CELL_SURFACE_EXPRESSION	8	0.0453	0.9548	0.681	5	3	0.625	0.375	AP1B1	AP1G1	AP1M1	AP1M2	AP1S1	AP1S2	B2M	HLA-A	HLA-K	PACS1
REACTOME_SIGNALING_BY_SCF_KIT	http://www.broadinstitute.org/gsea/msigdb/cards/REACTOME_SIGNALING_BY_SCF_KIT	72	0.2765	0.7236	0.4225	35	37	0.486111	0.513889	AKT1	AKT1S1	AKT2	AKT3	BAD	CASP9	CBL	CDK1	CDKN1A	CDKN1B	CHEK1	CHUK	CMA1	CREB1	FER	FES	FOXO1	FOXO3	FOXO4	FYN	GAB2	GRAP	GRAP2	GRB10	GRB2	GRB7	GSK3A	HRAS	JAK2	KIT	KITLG	KRAS	LCK	LOC653882	LOC729120	LOC731292	LYN	MAP2K1	MAP2K2	MAPK1
REACTOME_DEVELOPMENTAL_BIOLOGY	http://www.broadinstitute.org/gsea/msigdb/cards/REACTOME_DEVELOPMENTAL_BIOLOGY	366	0.4555	0.5446	0.4834	167	199	0.456284	0.543716	ABL1	ABL2	ABLIM1	ABLIM3	ACVR1B	ACVR1C	ACVR2A	ACVR2B	ADIPOQ	AGRN	AKT1	AKT2	AKT3	ALCAM	ANGPTL4	ANK1	ANK3	AP2A1	AP2A2	AP2B1	AP2M1	AP2S1	ARHGAP35	ARHGEF11	ARHGEF12	ARTN	BNIP2	BOC	CACNA1G	CACNA1H	CACNA1I	CACNA1S	CACNB1	CACNB2	CACNB3	CACNB4	CAP1	CAP2	CCNC	CCND3
REACTOME_CROSS_PRESENTATION_OF_SOLUBLE_EXOGENOUS_ANTIGENS_ENDOSOMES	http://www.broadinstitute.org/gsea/msigdb/cards/REACTOME_CROSS_PRESENTATION_OF_SOLUBLE_EXOGENOUS_ANTIGENS_ENDOSOMES	45	0.7587	0.2414	0.8982	16	29	0.355556	0.644444	CD207	FCGR1A	FCGR1B	LOC652826	MRC1	MRC2	PSMA1	PSMA2	PSMA3	PSMA4	PSMA5	PSMA6	PSMA7	PSMA8	PSMB1	PSMB10	PSMB2	PSMB3	PSMB4	PSMB5	PSMB6	PSMB7	PSMB8	PSMB9	PSMC1	PSMC2	PSMC3	PSMC4	PSMC5	PSMC6	PSMD1	PSMD10	PSMD11	PSMD12	PSMD13	PSMD14	PSMD2	PSMD3	PSMD4	PSMD5
REACTOME_SIGNALING_BY_NODAL	http://www.broadinstitute.org/gsea/msigdb/cards/REACTOME_SIGNALING_BY_NODAL	18	0.1907	0.8094	0.2936	11	7	0.611111	0.388889	ACVR1B	ACVR1C	ACVR2A	ACVR2B	CER1	DRAP1	FOXH1	FOXO3	FURIN	GDF1	LEFTY1	LEFTY2	NODAL	PCSK6	SMAD2	SMAD3	SMAD4	TDGF1
REACTOME_DAG_AND_IP3_SIGNALING	http://www.broadinstitute.org/gsea/msigdb/cards/REACTOME_DAG_AND_IP3_SIGNALING	29	0.0306	0.9695	0.4986	19	10	0.655172	0.344828	ADCY1	ADCY2	ADCY3	ADCY4	ADCY5	ADCY6	ADCY7	ADCY8	ADCY9	ADRBK1	CALM1	CALM2	CALM3	CAMK4	CREB1	ITPR2	ITPR3	LOC730418	PDE1A	PDE1B	PLCG1	PRKACA	PRKACB	PRKACG	PRKAR1A	PRKAR1B	PRKAR2A	PRKAR2B	PRKCA	PRKCD	PRKCE	PRKCG
REACTOME_SPRY_REGULATION_OF_FGF_SIGNALING	http://www.broadinstitute.org/gsea/msigdb/cards/REACTOME_SPRY_REGULATION_OF_FGF_SIGNALING	13	0.0458	0.9543	0.9696	10	3	0.769231	0.230769	BRAF	CBL	GRB2	MAPK1	MAPK3	MKNK1	PPP2CA	PPP2CB	PPP2R1A	RPS27A	RPS27AP11	SPRY2	SRC	UBA52
REACTOME_TCA_CYCLE_AND_RESPIRATORY_ELECTRON_TRANSPORT	http://www.broadinstitute.org/gsea/msigdb/cards/REACTOME_TCA_CYCLE_AND_RESPIRATORY_ELECTRON_TRANSPORT	124	0.6793	0.3208	0.7123	50	74	0.403226	0.596774	ACO2	ADHFE1	ATP5A1	ATP5B	ATP5C1	ATP5D	ATP5E	ATP5F1	ATP5G1	ATP5H	ATP5I	ATP5J	ATP5J2	ATP5L	ATP5O	ATP6	ATP8	BSG	COX1	COX2	COX3	COX4I1	COX5A	COX5B	COX6A1	COX6B1	COX6C	COX7A2L	COX7B	COX7C	COX8A	CS	CYC1	CYCS	CYTB	D2HGDH	DLAT	DLD	DLST	ETFA
REACTOME_BMAL1_CLOCK_NPAS2_ACTIVATES_CIRCADIAN_EXPRESSION	http://www.broadinstitute.org/gsea/msigdb/cards/REACTOME_BMAL1_CLOCK_NPAS2_ACTIVATES_CIRCADIAN_EXPRESSION	35	0.0041	0.996	0.0737	22	13	0.628571	0.371429	ARNTL	ARNTL2	AVP	BHLHE40	BHLHE41	CCRN4L	CLOCK	CREBBP	CRY1	CRY2	DBP	EP300	F7	HDAC3	MED1	NAMPT	NCOA1	NCOA2	NCOA3	NCOA6	NCOR1	NPAS2	NR1D1	NR3C1	PER1	PER2	PPARA	PPARGC1A	PRIC285	RORA	RXRA	SERPINE1	SMARCD3	TBL1X	TBL1XR1	TGS1
REACTOME_ANTIGEN_PROCESSING_CROSS_PRESENTATION	http://www.broadinstitute.org/gsea/msigdb/cards/REACTOME_ANTIGEN_PROCESSING_CROSS_PRESENTATION	65	0.9198	0.0803	0.744	22	43	0.338462	0.661538	B2M	CALR	CD207	CD36	CTSS	CYBA	CYBB	FCGR1A	FCGR1B	HLA-A	HLA-B	HLA-C	HLA-F	HLA-G	HLA-K	ITGAV	ITGB5	LNPEP	LOC648998	LOC652826	MRC1	MRC2	NCF2	NCF4	PDIA3	PSMA1	PSMA2	PSMA3	PSMA4	PSMA5	PSMA6	PSMA7	PSMA8	PSMB1	PSMB10	PSMB2	PSMB3	PSMB4	PSMB5	PSMB6
REACTOME_GROWTH_HORMONE_RECEPTOR_SIGNALING	http://www.broadinstitute.org/gsea/msigdb/cards/REACTOME_GROWTH_HORMONE_RECEPTOR_SIGNALING	21	0.3684	0.6317	0.8696	12	9	0.571429	0.428571	ADAM17	CISH	CSH1	GH1	GH2	GHR	IRS1	IRS2	JAK2	LYN	MAPK1	MAPK3	PRL	PRLR	PTPN1	PTPN6	SH2B1	SOCS1	SOCS2	SOCS3	STAT1	STAT3	STAT5A	STAT5B
REACTOME_TRIF_MEDIATED_TLR3_SIGNALING	http://www.broadinstitute.org/gsea/msigdb/cards/REACTOME_TRIF_MEDIATED_TLR3_SIGNALING	71	0.8401	0.16	0.46	31	40	0.43662	0.56338	AGER	APP	ATF1	ATF2	CDK1	CHUK	CREB1	DUSP3	DUSP4	DUSP6	DUSP7	ELK1	FOS	HMGB1	IKBKB	IKBKE	IKBKG	IRAK1	IRAK2	IRF3	IRF7	JUN	LOC650832	MAP2K1	MAP2K2	MAP2K3	MAP2K4	MAP2K6	MAP2K7	MAP3K7	MAPK1	MAPK10	MAPK11	MAPK14	MAPK3	MAPK7	MAPK8	MAPK9	MAPKAPK2	MAPKAPK3
REACTOME_CELL_CELL_COMMUNICATION	http://www.broadinstitute.org/gsea/msigdb/cards/REACTOME_CELL_CELL_COMMUNICATION	113	0.5106	0.4895	0.0358	58	55	0.513274	0.486726	ACTN1	ACTN2	ACTN4	ARHGEF6	CADM1	CADM2	CD151	CD2AP	CD47	CDH1	CDH10	CDH11	CDH12	CDH13	CDH15	CDH18	CDH2	CDH24	CDH3	CDH4	CDH5	CDH6	CDH7	CDH8	CDH9	CLDN1	CLDN10	CLDN11	CLDN12	CLDN14	CLDN15	CLDN16	CLDN17	CLDN18	CLDN19	CLDN2	CLDN20	CLDN22	CLDN3	CLDN4
REACTOME_ABCA_TRANSPORTERS_IN_LIPID_HOMEOSTASIS	http://www.broadinstitute.org/gsea/msigdb/cards/REACTOME_ABCA_TRANSPORTERS_IN_LIPID_HOMEOSTASIS	16	0.5323	0.4678	0.8311	7	9	0.4375	0.5625	ABCA10	ABCA12	ABCA2	ABCA3	ABCA6	ABCA7	ABCA9	ABCD1	ABCD1P5	ABCD2	ABCD3	ABCG1	ABCG4	ABCG5	ABCG8	APOA1	PEX19	PEX3
REACTOME_TETRAHYDROBIOPTERIN_BH4_SYNTHESIS_RECYCLING_SALVAGE_AND_REGULATION	http://www.broadinstitute.org/gsea/msigdb/cards/REACTOME_TETRAHYDROBIOPTERIN_BH4_SYNTHESIS_RECYCLING_SALVAGE_AND_REGULATION	12	0.7858	0.2143	0.5062	4	8	0.333333	0.666667	AKT1	CALM1	CALM2	CALM3	DHFR	DHFRP1	GCH1	GCHFR	HSP90AA1	NOS3	PRKG2	PTS	SPR
REACTOME_ER_PHAGOSOME_PATHWAY	http://www.broadinstitute.org/gsea/msigdb/cards/REACTOME_ER_PHAGOSOME_PATHWAY	53	0.8458	0.1544	0.8687	18	35	0.339623	0.660377	B2M	CALR	HLA-A	HLA-B	HLA-C	HLA-F	HLA-G	HLA-K	LOC652826	PDIA3	PSMA1	PSMA2	PSMA3	PSMA4	PSMA5	PSMA6	PSMA7	PSMA8	PSMB1	PSMB10	PSMB2	PSMB3	PSMB4	PSMB5	PSMB6	PSMB7	PSMB8	PSMB9	PSMC1	PSMC2	PSMC3	PSMC4	PSMC5	PSMC6	PSMD1	PSMD10	PSMD11	PSMD12	PSMD13	PSMD14
REACTOME_MEIOSIS	http://www.broadinstitute.org/gsea/msigdb/cards/REACTOME_MEIOSIS	80	0.9644	0.0357	0.0105	24	56	0.3	0.7	ACD	ATM	ATR	BLM	BRCA1	BRCA2	CDK2	CDK4	DIDO1	DMC1	FKBP6	H2AFX	H2AFZ	H3F3A	H3F3AP5	H3F3AP6	H3F3B	HIST1H2AB	HIST1H2AC	HIST1H2AD	HIST1H2AE	HIST1H2AJ	HIST1H2BA	HIST1H2BB	HIST1H2BC	HIST1H2BD	HIST1H2BE	HIST1H2BF	HIST1H2BG	HIST1H2BH	HIST1H2BI	HIST1H2BJ	HIST1H2BK	HIST1H2BL	HIST1H2BM	HIST1H2BN	HIST1H2BO	HIST1H3A	HIST1H3B	HIST1H3C
REACTOME_NEGATIVE_REGULATION_OF_FGFR_SIGNALING	http://www.broadinstitute.org/gsea/msigdb/cards/REACTOME_NEGATIVE_REGULATION_OF_FGFR_SIGNALING	35	0.0347	0.9654	0.6055	22	13	0.628571	0.371429	BRAF	CBL	FGF1	FGF10	FGF17	FGF18	FGF19	FGF2	FGF20	FGF22	FGF23	FGF3	FGF4	FGF5	FGF6	FGF7	FGF8	FGF9	FGFR1	FGFR2	FGFR3	FGFR4	FRS2	GRB2	KL	KLB	MAPK1	MAPK3	MKNK1	PPP2CA	PPP2CB	PPP2R1A	RPS27A	RPS27AP11	SPRY2	SRC	UBA52
REACTOME_G0_AND_EARLY_G1	http://www.broadinstitute.org/gsea/msigdb/cards/REACTOME_G0_AND_EARLY_G1	23	0.8295	0.1706	0.2014	9	14	0.391304	0.608696	CCNA1	CCNA2	CCNE1	CCNE2	CDC25A	CDC6	CDK1	CDK2	DYRK1A	E2F1	E2F4	E2F5	HDAC1	LIN37	LIN52	LIN54	LIN9	LOC441488	MYBL2	PCNA	RBBP4	RBBP4P1	RBL1	RBL2	TFDP1
REACTOME_REGULATION_OF_KIT_SIGNALING	http://www.broadinstitute.org/gsea/msigdb/cards/REACTOME_REGULATION_OF_KIT_SIGNALING	15	0.5116	0.4885	0.8645	5	10	0.333333	0.666667	CBL	FYN	GRB2	KIT	KITLG	LCK	LOC653882	LYN	PRKCA	PTPN6	SH2B2	SH2B3	SOCS1	SOCS6	SOS1	SRC	YES1
REACTOME_MEMBRANE_TRAFFICKING	http://www.broadinstitute.org/gsea/msigdb/cards/REACTOME_MEMBRANE_TRAFFICKING	119	0.8558	0.1443	0.1869	50	69	0.420168	0.579832	AP1B1	AP1G1	AP1M1	AP1M2	AP1S1	AP1S2	AP2M1	AP3B1	AP3S1	AP4B1	AP4E1	ARCN1	ARF1	ARFGAP1	ARRB1	BLOC1S1	BLOC1S3	CHMP2A	CHMP2B	CHMP3	CHMP4A	CHMP4B	CHMP4C	CHMP5	CHMP6	CHMP7	CLTA	CLTB	CLTC	CLTCL1	CNO	COPA	COPB1	COPB2	COPE	COPG	COPZ1	CPD	CTSZ	DAB2
REACTOME_NEF_MEDIATES_DOWN_MODULATION_OF_CELL_SURFACE_RECEPTORS_BY_RECRUITING_THEM_TO_CLATHRIN_ADAPTERS	http://www.broadinstitute.org/gsea/msigdb/cards/REACTOME_NEF_MEDIATES_DOWN_MODULATION_OF_CELL_SURFACE_RECEPTORS_BY_RECRUITING_THEM_TO_CLATHRIN_ADAPTERS	18	0.008	0.9921	0.8818	14	4	0.777778	0.222222	AP1B1	AP1G1	AP1M1	AP1M2	AP1S1	AP1S2	AP2A1	AP2A2	AP2B1	AP2M1	AP2S1	ARF1	ATP6V1H	B2M	CD28	CD4	CD8B	HLA-A	HLA-K	LCK	PACS1
REACTOME_IMMUNOREGULATORY_INTERACTIONS_BETWEEN_A_LYMPHOID_AND_A_NON_LYMPHOID_CELL	http://www.broadinstitute.org/gsea/msigdb/cards/REACTOME_IMMUNOREGULATORY_INTERACTIONS_BETWEEN_A_LYMPHOID_AND_A_NON_LYMPHOID_CELL	44	0.2234	0.7767	0.4547	23	21	0.522727	0.477273	AMICA1	B2M	C3	CD160	CD19	CD200R1	CD226	CD247	CD34	CD3D	CD3E	CD3G	CD40	CD40LG	CD81	CD8A	CD8B	CD96	CDH1	CRTAM	CXADR	FCGR2B	FCGR3A	HCST	HLA-A	HLA-B	HLA-C	HLA-F	HLA-G	HLA-K	ICAM1	ICAM2	ICAM3	ICAM4	IFITM1	ITGAL	ITGB1	ITGB2	ITGB7	KIR2DL1
REACTOME_ACTIVATED_AMPK_STIMULATES_FATTY_ACID_OXIDATION_IN_MUSCLE	http://www.broadinstitute.org/gsea/msigdb/cards/REACTOME_ACTIVATED_AMPK_STIMULATES_FATTY_ACID_OXIDATION_IN_MUSCLE	18	0.97	0.0301	0.3656	5	13	0.277778	0.722222	ACACB	ACSL1	CAB39	CAB39L	CPT1A	CPT1B	CPT2	LOC644462	PRKAA1	PRKAA2	PRKAB1	PRKAB2	PRKAG1	PRKAG2	PRKAG3	SLC25A20	STK11	STRADA	STRADB
REACTOME_VITAMIN_B5_PANTOTHENATE_METABOLISM	http://www.broadinstitute.org/gsea/msigdb/cards/REACTOME_VITAMIN_B5_PANTOTHENATE_METABOLISM	11	0.8382	0.1619	0.1892	5	6	0.454545	0.545455	AASDHPPT	COASY	FASN	PANK1	PANK2	PANK3	PANK4	PPCDC	PPCS	SLC25A16	SLC5A6
REACTOME_BOTULINUM_NEUROTOXICITY	http://www.broadinstitute.org/gsea/msigdb/cards/REACTOME_BOTULINUM_NEUROTOXICITY	15	0.0019	0.9982	0.6899	12	3	0.8	0.2	LOC642105	SNAP25	STX10	STX11	STX12	STX16	STX1A	STX1B	STX2	STX3	STX4	STX5	STX6	STX7	STX8	SYT1	SYT2	VAMP1	VAMP2
REACTOME_METABOLISM_OF_VITAMINS_AND_COFACTORS	http://www.broadinstitute.org/gsea/msigdb/cards/REACTOME_METABOLISM_OF_VITAMINS_AND_COFACTORS	49	0.8817	0.1184	0.3402	16	33	0.326531	0.673469	AASDHPPT	ACP5	COASY	CYB5A	CYB5R3	DHFR	DHFRP1	ENPP1	FASN	FLAD1	FPGS	GPHN	GSTO1	GSTO2	MOCOS	MOCS1	MOCS2	MOCS3	MTHFD1	MTHFR	NADK	NADSYN1	NAMPT	NFS1	NMNAT1	NMNAT2	NMNAT3	PANK1	PANK2	PANK3	PANK4	PDXK	PNPO	PPCDC	PPCS	QPRT	RFK	SHMT1	SLC19A1	SLC19A2
REACTOME_TRANS_GOLGI_NETWORK_VESICLE_BUDDING	http://www.broadinstitute.org/gsea/msigdb/cards/REACTOME_TRANS_GOLGI_NETWORK_VESICLE_BUDDING	56	0.7634	0.2367	0.0187	23	33	0.410714	0.589286	AP1B1	AP1G1	AP1M1	AP1M2	AP1S1	AP1S2	AP3B1	AP3S1	AP4B1	AP4E1	ARF1	ARRB1	BLOC1S1	BLOC1S3	CLTA	CLTC	CNO	CPD	CTSZ	DNAJC6	DNASE2	DNM2	DTNBP1	FTH1	FTL	GAK	GBF1	GNS	HIP1R	HSPA8	IGF2R	LOC643454	M6PR	NAPA	NECAP1	OCRL	PICALM	PIK3C2A	PLDN	PUM1
REACTOME_PROTEOLYTIC_CLEAVAGE_OF_SNARE_COMPLEX_PROTEINS	http://www.broadinstitute.org/gsea/msigdb/cards/REACTOME_PROTEOLYTIC_CLEAVAGE_OF_SNARE_COMPLEX_PROTEINS	13	0.0092	0.9909	0.7231	10	3	0.769231	0.230769	LOC642105	SNAP25	STX10	STX11	STX12	STX16	STX1A	STX1B	STX2	STX3	STX4	STX5	STX6	STX7	STX8	VAMP1	VAMP2
REACTOME_RESOLUTION_OF_AP_SITES_VIA_THE_MULTIPLE_NUCLEOTIDE_PATCH_REPLACEMENT_PATHWAY	http://www.broadinstitute.org/gsea/msigdb/cards/REACTOME_RESOLUTION_OF_AP_SITES_VIA_THE_MULTIPLE_NUCLEOTIDE_PATCH_REPLACEMENT_PATHWAY	17	0.6581	0.342	0.9316	7	10	0.411765	0.588235	APEX1	CCNO	FEN1	LIG1	MBD4	MPG	MUTYH	NTHL1	OGG1	PCNA	POLB	POLD1	POLD2	POLD3	POLD4	SMUG1	TDG
REACTOME_GAMMA_CARBOXYLATION_TRANSPORT_AND_AMINO_TERMINAL_CLEAVAGE_OF_PROTEINS	http://www.broadinstitute.org/gsea/msigdb/cards/REACTOME_GAMMA_CARBOXYLATION_TRANSPORT_AND_AMINO_TERMINAL_CLEAVAGE_OF_PROTEINS	10	0.644	0.3561	0.9264	4	6	0.4	0.6	F10	F2	F7	F9	FURIN	GGCX	LOC652612	PROC	PROS1	PROZ	VKORC1
REACTOME_IL_7_SIGNALING	http://www.broadinstitute.org/gsea/msigdb/cards/REACTOME_IL_7_SIGNALING	11	0.4407	0.5596	0.2328	6	5	0.545455	0.454545	HGF	IL2RG	IL7	IL7R	JAK1	JAK3	PIK3R1	PIK3R2	PIK3R3	STAT5A	STAT5B
REACTOME_CELL_CYCLE	http://www.broadinstitute.org/gsea/msigdb/cards/REACTOME_CELL_CYCLE	363	0.9	0.1001	0.2815	127	236	0.349862	0.650138	ACD	ACTR1A	AHCTF1	AKAP9	ALMS1	ANAPC1	ANAPC10	ANAPC11	ANAPC2	ANAPC4	ANAPC5	ANAPC7	APITD1	ATM	ATR	ATRIP	AURKA	AURKB	AZI1	B9D2	BIRC5	BRCA1	BTRC	BUB1	BUB1B	BUB3	CASC5	CCDC99	CCNA1	CCNA2	CCNB1	CCNB2	CCND1	CCND2	CCND3	CCNE1	CCNE2	CCNH	CDC14A	CDC16
REACTOME_SIGNALING_BY_ERBB4	http://www.broadinstitute.org/gsea/msigdb/cards/REACTOME_SIGNALING_BY_ERBB4	82	0.0577	0.9424	0.4016	47	35	0.573171	0.426829	ADAM17	AKT1	AKT1S1	AKT2	AKT3	APH1A	APH1B	BAD	BTC	BTRC	CASP9	CDK1	CDKN1A	CDKN1B	CHUK	CREB1	CSH1	CSN2	CUL1	CXCL12	EGF	EGFR	ERBB3	ERBB4	EREG	ESR1	FOXO1	FOXO3	FOXO4	GFAP	GH1	GH2	GHR	GRB2	GSK3A	HBEGF	HRAS	JAK2	KRAS	LOC729120
REACTOME_ORC1_REMOVAL_FROM_CHROMATIN	http://www.broadinstitute.org/gsea/msigdb/cards/REACTOME_ORC1_REMOVAL_FROM_CHROMATIN	65	0.9089	0.0912	0.7268	21	44	0.323077	0.676923	CCNA1	CCNA2	CDC6	CDK2	CDKN1A	CDKN1B	CDT1	LOC652826	MCM2	MCM3	MCM4	MCM5	MCM6	MCM7	MCM8	ORC1	ORC2	ORC3	ORC4	ORC5	ORC6	PSMA1	PSMA2	PSMA3	PSMA4	PSMA5	PSMA6	PSMA7	PSMA8	PSMB1	PSMB10	PSMB2	PSMB3	PSMB4	PSMB5	PSMB6	PSMB7	PSMB8	PSMB9	PSMC1
REACTOME_O_LINKED_GLYCOSYLATION_OF_MUCINS	http://www.broadinstitute.org/gsea/msigdb/cards/REACTOME_O_LINKED_GLYCOSYLATION_OF_MUCINS	49	0.2826	0.7175	0.3346	22	27	0.44898	0.55102	B3GNT2	B3GNT3	B3GNT4	B3GNT5	B3GNT6	B3GNT7	B3GNT8	B3GNT9	B3GNTL1	B4GALT5	C1GALT1	C1GALT1C1	GALNT1	GALNT10	GALNT11	GALNT12	GALNT13	GALNT14	GALNT2	GALNT3	GALNT5	GALNT6	GALNT7	GALNT8	GALNT9	GALNTL1	GALNTL2	GALNTL4	GALNTL5	GALNTL6	GCNT1	GCNT3	GCNT4	GCNT6	LOC652741	LOC732162	MUC12	MUC13	MUC15	MUC16
REACTOME_SULFUR_AMINO_ACID_METABOLISM	http://www.broadinstitute.org/gsea/msigdb/cards/REACTOME_SULFUR_AMINO_ACID_METABOLISM	24	0.9013	0.0988	0.007	7	17	0.291667	0.708333	ADI1	AHCY	APIP	BHMT	CBS	CDO1	CNDP2	CSAD	CTH	ENOPH1	ETHE1	GCLC	GCLM	GOT1	MAT1A	MAT2A	MAT2B	MRI1	MTAP	MTR	SLC25A10	SQRDL	SUOX	TST
REACTOME_DOWNREGULATION_OF_ERBB2_ERBB3_SIGNALING	http://www.broadinstitute.org/gsea/msigdb/cards/REACTOME_DOWNREGULATION_OF_ERBB2_ERBB3_SIGNALING	11	0.3129	0.6872	0.5348	6	5	0.545455	0.454545	AKT1	AKT2	AKT3	ERBB2	ERBB3	NRG1	NRG2	RNF41	RPS27A	RPS27AP11	UBA52	USP8
REACTOME_ANTIVIRAL_MECHANISM_BY_IFN_STIMULATED_GENES	http://www.broadinstitute.org/gsea/msigdb/cards/REACTOME_ANTIVIRAL_MECHANISM_BY_IFN_STIMULATED_GENES	63	0.6496	0.3505	0.8574	25	38	0.396825	0.603175	AAAS	ARIH1	DDX58	EIF2AK2	EIF4A1	EIF4A2	EIF4A3	EIF4E	EIF4E2	EIF4E3	EIF4G1	EIF4G2	EIF4G3	FLNB	HERC5	IFIT1	IRF3	ISG15	JAK1	KPNA1	KPNA2	KPNA3	KPNA4	KPNA5	KPNB1	MAPK3	MX1	MX2	NEDD4	NUP107	NUP133	NUP153	NUP155	NUP188	NUP205	NUP210	NUP214	NUP35	NUP37	NUP43
REACTOME_PROLACTIN_RECEPTOR_SIGNALING	http://www.broadinstitute.org/gsea/msigdb/cards/REACTOME_PROLACTIN_RECEPTOR_SIGNALING	10	0.0754	0.9247	0.3913	7	3	0.7	0.3	BTRC	CSH1	CUL1	GH1	GH2	GHR	JAK2	PRL	PRLR	RBX1	SH2B1	SKP1	STAT5A	STAT5B
REACTOME_SIGNALING_BY_ERBB2	http://www.broadinstitute.org/gsea/msigdb/cards/REACTOME_SIGNALING_BY_ERBB2	94	0.0793	0.9208	0.6292	52	42	0.553191	0.446809	ADCY1	ADCY2	ADCY3	ADCY4	ADCY5	ADCY6	ADCY7	ADCY8	ADCY9	ADRBK1	AKT1	AKT1S1	AKT2	AKT3	BAD	BTC	CALM1	CALM2	CALM3	CAMK4	CASP9	CDC37	CDK1	CDKN1A	CDKN1B	CHUK	CREB1	CUL5	EGF	EGFR	ERBB2	ERBB3	ERBB4	EREG	FOXO1	FOXO3	FOXO4	FYN	GAB1	GRB2
REACTOME_SPHINGOLIPID_DE_NOVO_BIOSYNTHESIS	http://www.broadinstitute.org/gsea/msigdb/cards/REACTOME_SPHINGOLIPID_DE_NOVO_BIOSYNTHESIS	25	0.6996	0.3005	0.7964	11	14	0.44	0.56	ACER1	ACER2	ACER3	CERS2	CERS3	CERS4	CERS5	CERS6	COL4A3BP	CSNK1G2	DEGS1	DEGS2	KDSR	LOC729155	OSBP	PPAP2A	PPAP2B	PPAP2C	PPM1L	PRKD1	SGMS1	SGMS2	SGPL1	SGPP1	SGPP2	SPHK1	SPHK2	SPTLC1	SPTLC2	VAPA	VAPB
REACTOME_TERMINATION_OF_O_GLYCAN_BIOSYNTHESIS	http://www.broadinstitute.org/gsea/msigdb/cards/REACTOME_TERMINATION_OF_O_GLYCAN_BIOSYNTHESIS	17	0.109	0.8911	0.2328	9	8	0.529412	0.470588	LOC652741	LOC732162	MUC12	MUC13	MUC15	MUC16	MUC17	MUC19	MUC2	MUC21	MUC3B	MUC4	MUC5AC	MUC5B	MUC6	MUC7	MUCL1	ST3GAL1	ST3GAL2	ST3GAL3	ST6GAL1	ST6GALNAC2	ST6GALNAC3	ST6GALNAC4
REACTOME_DEFENSINS	http://www.broadinstitute.org/gsea/msigdb/cards/REACTOME_DEFENSINS	12	0.3929	0.6072	0.1271	5	7	0.416667	0.583333	ART1	CCR2	CCR6	CD4	DEFA1	DEFA1B	DEFA3	DEFA4	DEFA5	DEFA6	DEFB1	DEFB103A	DEFB103B	DEFB104A	DEFB104B	DEFB105A	DEFB105B	DEFB106A	DEFB106B	DEFB107A	DEFB107B	DEFB108B	DEFB110	DEFB112	DEFB113	DEFB114	DEFB115	DEFB116	DEFB118	DEFB119	DEFB121	DEFB123	DEFB124	DEFB125	DEFB126	DEFB127	DEFB128	DEFB129	DEFB130	DEFB131
REACTOME_SIGNALING_BY_CONSTITUTIVELY_ACTIVE_EGFR	http://www.broadinstitute.org/gsea/msigdb/cards/REACTOME_SIGNALING_BY_CONSTITUTIVELY_ACTIVE_EGFR	16	0.2367	0.7634	0.8705	9	7	0.5625	0.4375	CBL	CDC37	EGF	EGFR	GAB1	GRB2	HRAS	HSP90AA1	KRAS	NRAS	PIK3CA	PIK3R1	PLCG1	RPS27A	RPS27AP11	SHC1	SOS1	UBA52
REACTOME_GRB2_EVENTS_IN_ERBB2_SIGNALING	http://www.broadinstitute.org/gsea/msigdb/cards/REACTOME_GRB2_EVENTS_IN_ERBB2_SIGNALING	21	0.1035	0.8966	0.3855	13	8	0.619048	0.380952	BTC	CDK1	EGF	EGFR	ERBB2	ERBB4	EREG	GRB2	HBEGF	HRAS	KRAS	MAP2K1	MAP2K2	MAPK1	MAPK3	NRAS	NRG1	NRG2	NRG4	RAF1	SOS1	YWHAB
REACTOME_SIGNALING_BY_EGFR_IN_CANCER	http://www.broadinstitute.org/gsea/msigdb/cards/REACTOME_SIGNALING_BY_EGFR_IN_CANCER	102	0.1328	0.8673	0.8123	57	45	0.558824	0.441176	ADAM10	ADAM12	ADAM17	ADCY1	ADCY2	ADCY3	ADCY4	ADCY5	ADCY6	ADCY7	ADCY8	ADCY9	ADRBK1	AKT1	AKT1S1	AKT2	AKT3	AP2A1	AP2A2	AP2B1	AP2M1	AP2S1	BAD	CALM1	CALM2	CALM3	CAMK4	CASP9	CBL	CDC37	CDC42	CDK1	CDKN1A	CDKN1B	CHUK	CLTA	CLTC	CREB1	CSK	EGF
REACTOME_MEMBRANE_BINDING_AND_TARGETTING_OF_GAG_PROTEINS	http://www.broadinstitute.org/gsea/msigdb/cards/REACTOME_MEMBRANE_BINDING_AND_TARGETTING_OF_GAG_PROTEINS	9	0.5434	0.4567	0.4264	5	4	0.555556	0.444444	NMT2	RPS27A	RPS27AP11	TSG101	UBA52	VPS28	VPS37A	VPS37B	VPS37C	VPS37D
REACTOME_BETA_DEFENSINS	http://www.broadinstitute.org/gsea/msigdb/cards/REACTOME_BETA_DEFENSINS	5	0.4982	0.5019	0.2605	2	3	0.4	0.6	CCR2	CCR6	DEFB1	DEFB103A	DEFB103B	DEFB104A	DEFB104B	DEFB105A	DEFB105B	DEFB106A	DEFB106B	DEFB107A	DEFB107B	DEFB108B	DEFB110	DEFB112	DEFB113	DEFB114	DEFB115	DEFB116	DEFB118	DEFB119	DEFB121	DEFB123	DEFB124	DEFB125	DEFB126	DEFB127	DEFB128	DEFB129	DEFB130	DEFB131	DEFB132	DEFB134	DEFB135	DEFB136	DEFB4A	DEFB4B	LOC729523	LOC731949
REACTOME_SRP_DEPENDENT_COTRANSLATIONAL_PROTEIN_TARGETING_TO_MEMBRANE	http://www.broadinstitute.org/gsea/msigdb/cards/REACTOME_SRP_DEPENDENT_COTRANSLATIONAL_PROTEIN_TARGETING_TO_MEMBRANE	103	0.7902	0.2099	0.4422	31	72	0.300971	0.699029	DDOST	FAM153A	FAU	LOC641895	LOC646184	LOC647074	LOC649602	LOC650638	LOC651825	LOC651894	LOC653566	LOC653881	LOC730343	RPL10	RPL10A	RPL10P16	RPL10P9	RPL11	RPL12	RPL12P2	RPL13	RPL13A	RPL14	RPL15	RPL15P17	RPL17	RPL17P36	RPL17P6	RPL18	RPL18A	RPL19	RPL19P9	RPL21	RPL21P119	RPL21P134	RPL21P16	RPL21P29	RPL21P75	RPL22	RPL22P11
REACTOME_PI3K_EVENTS_IN_ERBB4_SIGNALING	http://www.broadinstitute.org/gsea/msigdb/cards/REACTOME_PI3K_EVENTS_IN_ERBB4_SIGNALING	36	0.1965	0.8036	0.1832	18	18	0.5	0.5	AKT1	AKT1S1	AKT2	AKT3	BAD	BTC	CASP9	CDKN1A	CDKN1B	CHUK	CREB1	ERBB4	EREG	FOXO1	FOXO3	FOXO4	GSK3A	HBEGF	LOC729120	LOC731292	MAPKAP1	MDM2	MLST8	MTOR	NR4A1	NRG1	NRG2	NRG4	PDPK1	PHLPP1	PIK3CA	PIK3R1	PTEN	RICTOR	RPS6KB2	THEM4	TRIB3	TSC2
REACTOME_SHC1_EVENTS_IN_ERBB4_SIGNALING	http://www.broadinstitute.org/gsea/msigdb/cards/REACTOME_SHC1_EVENTS_IN_ERBB4_SIGNALING	19	0.0659	0.9342	0.2262	11	8	0.578947	0.421053	BTC	CDK1	ERBB4	EREG	GRB2	HBEGF	HRAS	KRAS	MAP2K1	MAP2K2	MAPK1	MAPK3	NRAS	NRG1	NRG2	NRG4	RAF1	SHC1	SOS1	YWHAB
REACTOME_PI3K_EVENTS_IN_ERBB2_SIGNALING	http://www.broadinstitute.org/gsea/msigdb/cards/REACTOME_PI3K_EVENTS_IN_ERBB2_SIGNALING	42	0.1607	0.8394	0.2923	22	20	0.52381	0.47619	AKT1	AKT1S1	AKT2	AKT3	BAD	BTC	CASP9	CDKN1A	CDKN1B	CHUK	CREB1	EGF	EGFR	ERBB2	ERBB3	ERBB4	EREG	FOXO1	FOXO3	FOXO4	GAB1	GRB2	GSK3A	HBEGF	LOC729120	LOC731292	MAPKAP1	MDM2	MLST8	MTOR	NR4A1	NRG1	NRG2	NRG4	PDPK1	PHLPP1	PIK3CA	PIK3R1	PTEN	RICTOR
REACTOME_NUCLEAR_SIGNALING_BY_ERBB4	http://www.broadinstitute.org/gsea/msigdb/cards/REACTOME_NUCLEAR_SIGNALING_BY_ERBB4	34	0.1083	0.8918	0.3013	21	13	0.617647	0.382353	ADAM17	APH1A	APH1B	BTC	BTRC	CSH1	CSN2	CUL1	CXCL12	ERBB4	EREG	ESR1	GFAP	GH1	GH2	GHR	HBEGF	JAK2	NCOR1	NCSTN	NRG1	NRG2	NRG4	PGR	PRL	PRLR	PSEN1	PSEN2	PSENEN	RBX1	S100B	SH2B1	SKP1	STAT5A	STAT5B	TAB2	WWOX	YAP1
REACTOME_GLYCOSPHINGOLIPID_METABOLISM	http://www.broadinstitute.org/gsea/msigdb/cards/REACTOME_GLYCOSPHINGOLIPID_METABOLISM	33	0.7636	0.2365	0.5151	14	19	0.424242	0.575758	ARSA	ARSB	ARSE	ARSF	ARSG	ARSH	ARSI	ARSJ	ARSK	ASAH1	ASAH2	ASAH2C	CERK	CTSA	ENPP7	GAL3ST1	GALC	GBA	GBA2	GBA3	GLA	GLB1	GM2A	HEXA	HEXB	NEU1	NEU2	NEU3	NEU4	PSAP	SMPD1	SMPD2	SMPD3	SMPD4	STS	SUMF1	SUMF2	UGCG
REACTOME_PPARA_ACTIVATES_GENE_EXPRESSION	http://www.broadinstitute.org/gsea/msigdb/cards/REACTOME_PPARA_ACTIVATES_GENE_EXPRESSION	101	0.7042	0.2959	0.0532	41	60	0.405941	0.594059	ABCA1	ABCB4	ACADM	ACOX1	ACSL1	AGT	ALAS1	ANGPTL4	ANKRD1	APOA1	APOA2	APOA5	ARNTL	CCNC	CD36	CDK19	CDK8	CLOCK	CPT1A	CPT2	CREBBP	CTGF	CYP1A1	CYP4A11	CYP7A1	EP300	ESRRA	FABP1	FADS1	FDFT1	FHL2	G0S2	GLIPR1	GRHL1	HDAC3	HMGCR	HMGCS1	HMGCS2	ME1	MED1
REACTOME_ASSOCIATION_OF_LICENSING_FACTORS_WITH_THE_PRE_REPLICATIVE_COMPLEX	http://www.broadinstitute.org/gsea/msigdb/cards/REACTOME_ASSOCIATION_OF_LICENSING_FACTORS_WITH_THE_PRE_REPLICATIVE_COMPLEX	13	0.8799	0.1202	0.4483	3	10	0.230769	0.769231	CDC6	CDT1	E2F1	E2F2	E2F3	GMNN	ORC1	ORC2	ORC3	ORC4	ORC5	RPS27A	RPS27AP11	UBA52
REACTOME_RIP_MEDIATED_NFKB_ACTIVATION_VIA_DAI	http://www.broadinstitute.org/gsea/msigdb/cards/REACTOME_RIP_MEDIATED_NFKB_ACTIVATION_VIA_DAI	17	0.8666	0.1335	0.1433	5	12	0.294118	0.705882	AGER	APP	CHUK	HMGB1	IKBKB	IKBKG	NFKB2	NFKBIA	NFKBIB	RELA	RIPK1	RIPK3	S100A12	S100B	SAA1	TICAM1	TLR3	ZBP1
REACTOME_PRE_NOTCH_TRANSCRIPTION_AND_TRANSLATION	http://www.broadinstitute.org/gsea/msigdb/cards/REACTOME_PRE_NOTCH_TRANSCRIPTION_AND_TRANSLATION	26	0.777	0.2231	0.0114	10	16	0.384615	0.615385	CCND1	CREBBP	E2F1	E2F3	EIF2C1	EIF2C2	EIF2C3	EIF2C4	EP300	JUN	KAT2A	KAT2B	LOC441488	LOC728030	MAML1	MAML2	MAML3	MAMLD1	MOV10	NOTCH2	NOTCH3	NOTCH4	RBPJ	SNW1	TFDP1	TNRC6A	TNRC6B	TNRC6C	TP53
REACTOME_DEGRADATION_OF_THE_EXTRACELLULAR_MATRIX	http://www.broadinstitute.org/gsea/msigdb/cards/REACTOME_DEGRADATION_OF_THE_EXTRACELLULAR_MATRIX	26	0.9395	0.0606	0.047	6	20	0.230769	0.769231	CMA1	CTRB1	CTRB2	CTSG	ELANE	FURIN	KLK2	KLKB1	MMP1	MMP10	MMP11	MMP13	MMP14	MMP15	MMP16	MMP17	MMP2	MMP24	MMP25	MMP3	MMP7	MMP8	MMP9	PLG	PRSS1	PRSS2	TIMP1	TIMP2	TPSAB1
REACTOME_MITOCHONDRIAL_PROTEIN_IMPORT	http://www.broadinstitute.org/gsea/msigdb/cards/REACTOME_MITOCHONDRIAL_PROTEIN_IMPORT	47	0.6942	0.3059	0.9681	18	29	0.382979	0.617021	ACO2	ATP5A1	ATP5B	ATP5G1	BCS1L	C18ORF55	CHCHD4	COQ2	COX17	CS	CYC1	DNAJC19	FXC1	FXN	GFER	GRPEL1	GRPEL2	HSCB	HSPA9	HSPD1	IDH3G	LDHD	LOC440490	LOC642727	LOC644589	LOC646675	LOC646677	LOC650667	LOC650674	MTX1	MTX2	PAM16	PMPCA	PMPCB	SAMM50	SLC25A12	SLC25A13	SLC25A4	SLC25A6	TAZ
REACTOME_SIGNALING_BY_HIPPO	http://www.broadinstitute.org/gsea/msigdb/cards/REACTOME_SIGNALING_BY_HIPPO	18	0.9129	0.0872	0.4171	5	13	0.277778	0.722222	AMOT	AMOTL1	AMOTL2	CASP3	DVL2	LATS1	LATS2	LOC440917	LOC646561	MOB1A	MOB1B	NPHP4	SAV1	STK3	STK4	TJP1	TJP2	WWC1	WWTR1	YAP1	YWHAB	YWHAE
REACTOME_ACTIVATED_NOTCH1_TRANSMITS_SIGNAL_TO_THE_NUCLEUS	http://www.broadinstitute.org/gsea/msigdb/cards/REACTOME_ACTIVATED_NOTCH1_TRANSMITS_SIGNAL_TO_THE_NUCLEUS	25	0.6533	0.3468	0.5227	12	13	0.48	0.52	ADAM10	ADAM17	APH1A	APH1B	ARRB1	ARRB2	CNTN1	DLK1	DLL1	DLL4	DNER	DTX1	DTX2	DTX4	JAG1	JAG2	MIB1	MIB2	NCSTN	NEURL	NUMB	PSEN1	PSEN2	PSENEN	RPS27A	RPS27AP11	UBA52
REACTOME_TRAFFICKING_AND_PROCESSING_OF_ENDOSOMAL_TLR	http://www.broadinstitute.org/gsea/msigdb/cards/REACTOME_TRAFFICKING_AND_PROCESSING_OF_ENDOSOMAL_TLR	11	0.4373	0.5628	0.2568	4	7	0.363636	0.636364	CNPY3	CTSB	CTSK	CTSL1	CTSS	HSP90B1	LGMN	TLR3	TLR7	TLR8	TLR9	UNC93B1	UNC93B2	UNC93B6
REACTOME_SIGNALING_BY_NOTCH4	http://www.broadinstitute.org/gsea/msigdb/cards/REACTOME_SIGNALING_BY_NOTCH4	12	0.993	0.0071	0.0252	3	9	0.25	0.75	ADAM10	APH1A	APH1B	DLL1	DLL4	JAG1	JAG2	NCSTN	NOTCH4	PSEN1	PSEN2	PSENEN
REACTOME_DOWNSTREAM_SIGNALING_EVENTS_OF_B_CELL_RECEPTOR_BCR	http://www.broadinstitute.org/gsea/msigdb/cards/REACTOME_DOWNSTREAM_SIGNALING_EVENTS_OF_B_CELL_RECEPTOR_BCR	90	0.7819	0.2182	0.7902	34	56	0.377778	0.622222	AKT1	AKT1S1	AKT2	AKT3	BAD	BCL10	BTRC	CARD11	CASP9	CDKN1A	CDKN1B	CHUK	CREB1	CUL1	FBXW11	FOXO1	FOXO3	FOXO4	GSK3A	HRAS	IKBKB	IKBKG	KRAS	LOC646626	LOC652826	LOC729120	LOC731292	MALT1	MAP3K7	MAPKAP1	MDM2	MLST8	MTOR	NFKBIA	NFKBIB	NFKBIE	NR4A1	NRAS	PDPK1	PHLPP1
REACTOME_ACTIVATION_OF_NF_KAPPAB_IN_B_CELLS	http://www.broadinstitute.org/gsea/msigdb/cards/REACTOME_ACTIVATION_OF_NF_KAPPAB_IN_B_CELLS	60	0.783	0.2171	0.7911	23	37	0.383333	0.616667	BCL10	BTRC	CARD11	CHUK	CUL1	FBXW11	IKBKB	IKBKG	LOC646626	LOC652826	MALT1	MAP3K7	NFKBIA	NFKBIB	NFKBIE	PRKCB	PSMA1	PSMA2	PSMA3	PSMA4	PSMA5	PSMA6	PSMA7	PSMA8	PSMB1	PSMB10	PSMB2	PSMB3	PSMB4	PSMB5	PSMB6	PSMB7	PSMB8	PSMB9	PSMC1	PSMC2	PSMC3	PSMC4	PSMC5	PSMC6
REACTOME_RORA_ACTIVATES_CIRCADIAN_EXPRESSION	http://www.broadinstitute.org/gsea/msigdb/cards/REACTOME_RORA_ACTIVATES_CIRCADIAN_EXPRESSION	23	0.1134	0.8867	0.0151	12	11	0.521739	0.478261	ARNTL	CLOCK	CPT1A	CREBBP	EP300	HDAC3	MED1	NCOA1	NCOA2	NCOA3	NCOA6	NCOR1	NPAS2	NR1D1	PPARA	PPARGC1A	PRIC285	RORA	RXRA	SMARCD3	SREBF1	TBL1X	TBL1XR1	TGS1
REACTOME_ANTIGEN_ACTIVATES_B_CELL_RECEPTOR_LEADING_TO_GENERATION_OF_SECOND_MESSENGERS	http://www.broadinstitute.org/gsea/msigdb/cards/REACTOME_ANTIGEN_ACTIVATES_B_CELL_RECEPTOR_LEADING_TO_GENERATION_OF_SECOND_MESSENGERS	28	0.1983	0.8018	0.7202	17	11	0.607143	0.392857	BLK	BLNK	BTK	CALM1	CALM2	CALM3	CBL	CBLB	CD19	CD79A	CD79B	FYN	GRB2	ITPR2	ITPR3	LYN	NCK1	ORAI1	PIK3AP1	PIK3CD	PIK3R1	PLCG1	PLCG2	SH3KBP1	SHC1	SOS1	STIM1	SYK	VAV1
REACTOME_REGULATION_OF_COMPLEMENT_CASCADE	http://www.broadinstitute.org/gsea/msigdb/cards/REACTOME_REGULATION_OF_COMPLEMENT_CASCADE	8	0.4703	0.5298	0.0892	4	4	0.5	0.5	C2	C3	C4A	C4BPA	C4BPB	CD46	CD55	CFB	CFH	CFHR3	CFI	CR1	LOC653879	PROS1
REACTOME_YAP1_AND_WWTR1_TAZ_STIMULATED_GENE_EXPRESSION	http://www.broadinstitute.org/gsea/msigdb/cards/REACTOME_YAP1_AND_WWTR1_TAZ_STIMULATED_GENE_EXPRESSION	23	0.6057	0.3944	0.0123	11	12	0.478261	0.521739	CREBBP	CTGF	KAT2B	MED1	NCOA1	NCOA2	NCOA3	NCOA6	NPPA	PPARA	PRIC285	RUNX2	RXRA	SMARCD3	TBL1X	TBL1XR1	TBX5	TEAD1	TEAD2	TEAD3	TEAD4	TGS1	WWTR1	YAP1
REACTOME_SIGNALING_BY_NOTCH2	http://www.broadinstitute.org/gsea/msigdb/cards/REACTOME_SIGNALING_BY_NOTCH2	12	0.9971	0.003	0.0235	3	9	0.25	0.75	ADAM10	APH1A	APH1B	DLL1	DLL4	JAG1	JAG2	NCSTN	NOTCH2	PSEN1	PSEN2	PSENEN
REACTOME_PRE_NOTCH_EXPRESSION_AND_PROCESSING	http://www.broadinstitute.org/gsea/msigdb/cards/REACTOME_PRE_NOTCH_EXPRESSION_AND_PROCESSING	40	0.8907	0.1094	0.0033	15	25	0.375	0.625	ATP2A1	ATP2A2	ATP2A3	B4GALT1	CCND1	CREBBP	E2F1	E2F3	EIF2C1	EIF2C2	EIF2C3	EIF2C4	EP300	FURIN	JUN	KAT2A	KAT2B	LFNG	LOC441488	LOC728030	MAML1	MAML2	MAML3	MAMLD1	MFNG	MOV10	NOTCH2	NOTCH3	NOTCH4	POFUT1	POGLUT1	RAB6A	RBPJ	RFNG	SEL1L	SNW1	ST3GAL3	ST3GAL6	TFDP1	TMED2
REACTOME_SIGNALING_BY_THE_B_CELL_RECEPTOR_BCR	http://www.broadinstitute.org/gsea/msigdb/cards/REACTOME_SIGNALING_BY_THE_B_CELL_RECEPTOR_BCR	118	0.7064	0.2937	0.8317	51	67	0.432203	0.567797	AKT1	AKT1S1	AKT2	AKT3	BAD	BCL10	BLK	BLNK	BTK	BTRC	CALM1	CALM2	CALM3	CARD11	CASP9	CBL	CBLB	CD19	CD79A	CD79B	CDKN1A	CDKN1B	CHUK	CREB1	CUL1	FBXW11	FOXO1	FOXO3	FOXO4	FYN	GRB2	GSK3A	HRAS	IKBKB	IKBKG	ITPR2	ITPR3	KRAS	LOC646626	LOC652826
REACTOME_EXTRACELLULAR_MATRIX_ORGANIZATION	http://www.broadinstitute.org/gsea/msigdb/cards/REACTOME_EXTRACELLULAR_MATRIX_ORGANIZATION	82	0.9678	0.0323	0.0058	24	58	0.292683	0.707317	ADAMTS14	ADAMTS2	ADAMTS3	BMP1	CMA1	COL10A1	COL11A1	COL11A2	COL12A1	COL13A1	COL14A1	COL15A1	COL16A1	COL17A1	COL19A1	COL1A1	COL1A2	COL21A1	COL22A1	COL23A1	COL24A1	COL25A1	COL27A1	COL28A1	COL2A1	COL3A1	COL4A1	COL4A2	COL4A3	COL4A4	COL4A5	COL4A6	COL5A1	COL5A2	COL5A3	COL6A1	COL6A2	COL6A3	COL7A1	COL8A1
REACTOME_NOTCH1_INTRACELLULAR_DOMAIN_REGULATES_TRANSCRIPTION	http://www.broadinstitute.org/gsea/msigdb/cards/REACTOME_NOTCH1_INTRACELLULAR_DOMAIN_REGULATES_TRANSCRIPTION	43	0.4468	0.5533	0.4487	22	21	0.511628	0.488372	CCNC	CDK8	CREBBP	CUL1	EP300	FBXW7	HDAC1	HDAC10	HDAC11	HDAC2	HDAC3	HDAC4	HDAC5	HDAC6	HDAC7	HDAC8	HDAC9	HES1	HES5	HEY1	HEY2	HEYL	HIF1A	KAT2A	KAT2B	LOC728030	MAML1	MAML2	MAML3	MAMLD1	MYC	NCOR1	NCOR2	RBPJ	RBX1	RPS27A	RPS27AP11	SKP1	SNW1	TBL1X
REACTOME_CIRCADIAN_REPRESSION_OF_EXPRESSION_BY_REV_ERBA	http://www.broadinstitute.org/gsea/msigdb/cards/REACTOME_CIRCADIAN_REPRESSION_OF_EXPRESSION_BY_REV_ERBA	22	0.0433	0.9568	0.0881	12	10	0.545455	0.454545	ARNTL	CLOCK	CREBBP	ELOVL3	EP300	HDAC3	MED1	NCOA1	NCOA2	NCOA3	NCOA6	NCOR1	NPAS2	NR1D1	PPARA	PPARGC1A	PRIC285	RORA	RXRA	SMARCD3	TBL1X	TBL1XR1	TGS1
REACTOME_PRE_NOTCH_PROCESSING_IN_GOLGI	http://www.broadinstitute.org/gsea/msigdb/cards/REACTOME_PRE_NOTCH_PROCESSING_IN_GOLGI	15	0.8674	0.1327	0.0351	5	10	0.333333	0.666667	ATP2A1	ATP2A2	ATP2A3	B4GALT1	FURIN	LFNG	MFNG	NOTCH2	NOTCH3	NOTCH4	RAB6A	RFNG	SEL1L	ST3GAL3	ST3GAL6	TMED2
REACTOME_SIGNALING_BY_NOTCH1	http://www.broadinstitute.org/gsea/msigdb/cards/REACTOME_SIGNALING_BY_NOTCH1	66	0.5878	0.4123	0.3895	32	34	0.484848	0.515152	ADAM10	ADAM17	APH1A	APH1B	ARRB1	ARRB2	CCNC	CDK8	CNTN1	CREBBP	CUL1	DLK1	DLL1	DLL4	DNER	DTX1	DTX2	DTX4	EP300	FBXW7	HDAC1	HDAC10	HDAC11	HDAC2	HDAC3	HDAC4	HDAC5	HDAC6	HDAC7	HDAC8	HDAC9	HES1	HES5	HEY1	HEY2	HEYL	HIF1A	JAG1	JAG2	KAT2A
REACTOME_SIGNALING_BY_NOTCH3	http://www.broadinstitute.org/gsea/msigdb/cards/REACTOME_SIGNALING_BY_NOTCH3	12	0.968	0.0321	0.1265	3	9	0.25	0.75	ADAM10	APH1A	APH1B	DLL1	DLL4	JAG1	JAG2	NCSTN	NOTCH3	PSEN1	PSEN2	PSENEN
REACTOME_TRIGLYCERIDE_BIOSYNTHESIS	http://www.broadinstitute.org/gsea/msigdb/cards/REACTOME_TRIGLYCERIDE_BIOSYNTHESIS	37	0.9138	0.0863	0.6123	15	22	0.405405	0.594595	ACACA	ACLY	ACSL1	ACSL3	ACSL4	ACSL5	ACSL6	AGPAT1	AGPAT2	AGPAT3	AGPAT4	AGPAT5	AGPAT6	AGPAT9	DGAT1	DGAT2	ELOVL1	ELOVL2	ELOVL3	ELOVL4	ELOVL5	ELOVL6	ELOVL7	FASN	GK	GPAM	GPAT2	GPD1	GPD1L	HSD17B12	LCLAT1	LPCAT1	LPCAT4	LPIN1	LPIN2	LPIN3	SLC25A1	TECR
REACTOME_INSULIN_RECEPTOR_SIGNALLING_CASCADE	http://www.broadinstitute.org/gsea/msigdb/cards/REACTOME_INSULIN_RECEPTOR_SIGNALLING_CASCADE	81	0.3398	0.6604	0.0932	39	42	0.481481	0.518519	AKT2	CAB39	CAB39L	CDK1	CRK	DOK1	EEF2K	EIF4B	EIF4E	EIF4EBP1	EIF4G1	FGF1	FGF10	FGF17	FGF18	FGF19	FGF2	FGF20	FGF22	FGF23	FGF3	FGF4	FGF5	FGF6	FGF7	FGF8	FGF9	FGFR1	FGFR2	FGFR3	FGFR4	FRS2	GAB1	GRB10	GRB2	HRAS	INS	INSR	IRS1	IRS2
REACTOME_ARMS_MEDIATED_ACTIVATION	http://www.broadinstitute.org/gsea/msigdb/cards/REACTOME_ARMS_MEDIATED_ACTIVATION	16	0.0339	0.9662	0.6874	11	5	0.6875	0.3125	BRAF	CDK1	CRK	HRAS	KIDINS220	KRAS	MAP2K1	MAP2K2	MAPK1	MAPK3	NGF	NRAS	NTRK1	RAF1	RAP1A	RAPGEF1	YWHAB
REACTOME_PROLONGED_ERK_ACTIVATION_EVENTS	http://www.broadinstitute.org/gsea/msigdb/cards/REACTOME_PROLONGED_ERK_ACTIVATION_EVENTS	18	0.0342	0.9659	0.7449	13	5	0.722222	0.277778	BRAF	CDK1	CRK	FRS2	HRAS	KIDINS220	KRAS	MAP2K1	MAP2K2	MAPK1	MAPK3	NGF	NRAS	NTRK1	PLCG1	RAF1	RAP1A	RAPGEF1	YWHAB
REACTOME_SIGNALLING_TO_RAS	http://www.broadinstitute.org/gsea/msigdb/cards/REACTOME_SIGNALLING_TO_RAS	26	0.7722	0.2279	0.1928	11	15	0.423077	0.576923	CDK1	GRB2	HRAS	KRAS	MAP2K1	MAP2K2	MAPK1	MAPK11	MAPK12	MAPK13	MAPK14	MAPK3	MAPKAPK2	MAPKAPK3	NGF	NRAS	NTRK1	RAF1	RALA	RALB	RALGDS	SHC1	SHC2	SHC3	SOS1	SRC	YWHAB
REACTOME_SIGNALING_BY_BMP	http://www.broadinstitute.org/gsea/msigdb/cards/REACTOME_SIGNALING_BY_BMP	22	0.2121	0.788	0.2822	12	10	0.545455	0.454545	ACVR2A	ACVR2B	BMP2	BMPR1A	BMPR1B	BMPR2	CER1	CHRDL1	FSTL1	GREM2	LOC731429	NOG	SKI	SMAD1	SMAD4	SMAD5	SMAD6	SMAD7	SMURF1	SMURF2	UBE2D1	UBE2D3	ZFYVE16
REACTOME_CELL_SURFACE_INTERACTIONS_AT_THE_VASCULAR_WALL	http://www.broadinstitute.org/gsea/msigdb/cards/REACTOME_CELL_SURFACE_INTERACTIONS_AT_THE_VASCULAR_WALL	79	0.6466	0.3535	0.3953	31	48	0.392405	0.607595	AMICA1	ANGPT1	ANGPT2	ANGPT4	APOB	ATP1B1	ATP1B2	ATP1B3	BSG	CAV1	CD2	CD47	CD48	CD58	COL1A1	COL1A2	CXADR	DOK2	ESAM	F11R	F2	FCER1G	FN1	FYN	GRB14	GRB2	GRB7	HRAS	ITGA3	ITGA5	ITGAL	ITGAM	ITGAV	ITGAX	ITGB1	ITGB2	ITGB3	JAM2	JAM3	KRAS
REACTOME_NGF_SIGNALLING_VIA_TRKA_FROM_THE_PLASMA_MEMBRANE	http://www.broadinstitute.org/gsea/msigdb/cards/REACTOME_NGF_SIGNALLING_VIA_TRKA_FROM_THE_PLASMA_MEMBRANE	130	0.1777	0.8224	0.6173	70	60	0.538462	0.461538	ADCY1	ADCY2	ADCY3	ADCY4	ADCY5	ADCY6	ADCY7	ADCY8	ADCY9	ADCYAP1	ADCYAP1R1	ADORA2A	ADRBK1	AKT1	AKT1S1	AKT2	AKT3	AP2A1	AP2A2	AP2B1	AP2M1	AP2S1	ATF1	BAD	BRAF	CALM1	CALM2	CALM3	CAMK4	CASP9	CDK1	CDKN1A	CDKN1B	CHUK	CLTA	CLTC	CREB1	CRK	DNAL4	DNM1
REACTOME_SIGNALLING_TO_ERKS	http://www.broadinstitute.org/gsea/msigdb/cards/REACTOME_SIGNALLING_TO_ERKS	35	0.4347	0.5654	0.2666	18	17	0.514286	0.485714	BRAF	CDK1	CRK	FRS2	GRB2	HRAS	KIDINS220	KRAS	MAP2K1	MAP2K2	MAPK1	MAPK11	MAPK12	MAPK13	MAPK14	MAPK3	MAPKAPK2	MAPKAPK3	NGF	NRAS	NTRK1	PLCG1	RAF1	RALA	RALB	RALGDS	RAP1A	RAPGEF1	RIT1	RIT2	SHC1	SHC2	SHC3	SOS1	SRC	YWHAB
REACTOME_P38MAPK_EVENTS	http://www.broadinstitute.org/gsea/msigdb/cards/REACTOME_P38MAPK_EVENTS	12	0.9819	0.0182	0.4405	2	10	0.166667	0.833333	HRAS	KRAS	MAPK11	MAPK12	MAPK13	MAPK14	MAPKAPK2	MAPKAPK3	NRAS	RALA	RALB	RALGDS	SRC
REACTOME_ACYL_CHAIN_REMODELLING_OF_PI	http://www.broadinstitute.org/gsea/msigdb/cards/REACTOME_ACYL_CHAIN_REMODELLING_OF_PI	15	0.5592	0.4409	0.598	7	8	0.466667	0.533333	MBOAT7	PLA2G10	PLA2G12A	PLA2G16	PLA2G1B	PLA2G2A	PLA2G2D	PLA2G2E	PLA2G2F	PLA2G4A	PLA2G4C	PLA2G4D	PLA2G4F	PLA2G5	PLBD1
REACTOME_TGF_BETA_RECEPTOR_SIGNALING_IN_EMT_EPITHELIAL_TO_MESENCHYMAL_TRANSITION	http://www.broadinstitute.org/gsea/msigdb/cards/REACTOME_TGF_BETA_RECEPTOR_SIGNALING_IN_EMT_EPITHELIAL_TO_MESENCHYMAL_TRANSITION	14	0.2804	0.7197	0.1833	8	6	0.571429	0.428571	ARHGEF18	CGN	F11R	FKBP1A	LOC731429	PARD3	PARD6A	PRKCZ	RHOA	RPS27A	RPS27AP11	SMURF1	TGFB1	TGFBR1	TGFBR2	UBA52
REACTOME_DOWNREGULATION_OF_TGF_BETA_RECEPTOR_SIGNALING	http://www.broadinstitute.org/gsea/msigdb/cards/REACTOME_DOWNREGULATION_OF_TGF_BETA_RECEPTOR_SIGNALING	21	0.1325	0.8676	0.6281	14	7	0.666667	0.333333	LOC731429	MTMR4	PMEPA1	PPP1CA	PPP1CB	PPP1CC	PPP1R15A	RPS27A	RPS27AP11	SMAD2	SMAD3	SMAD7	SMURF1	SMURF2	STRAP	STUB1	TGFB1	TGFBR1	TGFBR2	UBA52	UCHL5	XPO1	ZFYVE9
REACTOME_COLLAGEN_FORMATION	http://www.broadinstitute.org/gsea/msigdb/cards/REACTOME_COLLAGEN_FORMATION	56	0.9494	0.0507	0.0115	18	38	0.321429	0.678571	ADAMTS14	ADAMTS2	ADAMTS3	BMP1	COL10A1	COL11A1	COL11A2	COL12A1	COL13A1	COL14A1	COL15A1	COL16A1	COL17A1	COL19A1	COL1A1	COL1A2	COL21A1	COL22A1	COL23A1	COL24A1	COL25A1	COL27A1	COL28A1	COL2A1	COL3A1	COL4A1	COL4A2	COL4A3	COL4A4	COL4A5	COL4A6	COL5A1	COL5A2	COL5A3	COL6A1	COL6A2	COL6A3	COL7A1	COL8A1	COL8A2
REACTOME_SMAD2_SMAD3_SMAD4_HETEROTRIMER_REGULATES_TRANSCRIPTION	http://www.broadinstitute.org/gsea/msigdb/cards/REACTOME_SMAD2_SMAD3_SMAD4_HETEROTRIMER_REGULATES_TRANSCRIPTION	25	0.6625	0.3376	0.6117	13	12	0.52	0.48	CCNC	CCNT1	CCNT2	CDK8	CDK9	CDKN2B	E2F4	E2F5	HDAC1	JUNB	LOC441488	MEN1	MYC	RBL1	RPS27A	RPS27AP11	SERPINE1	SMAD2	SMAD3	SMAD4	SMAD7	SP1	TFDP1	TGIF1	TGIF2	UBA52	WWTR1
REACTOME_SIGNALING_BY_FGFR_IN_DISEASE	http://www.broadinstitute.org/gsea/msigdb/cards/REACTOME_SIGNALING_BY_FGFR_IN_DISEASE	117	0.0219	0.9782	0.3949	68	49	0.581197	0.418803	ADCY1	ADCY2	ADCY3	ADCY4	ADCY5	ADCY6	ADCY7	ADCY8	ADCY9	ADRBK1	AKT1	AKT1S1	AKT2	AKT3	BAD	BCR	BRAF	CALM1	CALM2	CALM3	CAMK4	CASP9	CBL	CDK1	CDKN1A	CDKN1B	CHUK	CNTRL	CPSF6	CREB1	CUX1	FGF1	FGF10	FGF17	FGF18	FGF19	FGF2	FGF20	FGF22	FGF23
REACTOME_HS_GAG_DEGRADATION	http://www.broadinstitute.org/gsea/msigdb/cards/REACTOME_HS_GAG_DEGRADATION	20	0.9903	0.0098	0.0133	7	13	0.35	0.65	AGRN	GLB1	GPC1	GPC2	GPC3	GPC4	GPC5	GPC6	GUSB	HPSE	HPSE2	HSPG2	IDS	IDUA	NAGLU	SDC1	SDC2	SDC3	SDC4	SGSH
REACTOME_SYNTHESIS_OF_PIPS_AT_THE_EARLY_ENDOSOME_MEMBRANE	http://www.broadinstitute.org/gsea/msigdb/cards/REACTOME_SYNTHESIS_OF_PIPS_AT_THE_EARLY_ENDOSOME_MEMBRANE	12	0.6683	0.3318	0.0465	5	7	0.416667	0.583333	FIG4	INPP4B	MTM1	MTMR2	MTMR4	PI4K2A	PI4K2B	PIK3C2A	PIK3C3	PIK3R4	PIKFYVE	VAC14
REACTOME_SIGNALLING_TO_P38_VIA_RIT_AND_RIN	http://www.broadinstitute.org/gsea/msigdb/cards/REACTOME_SIGNALLING_TO_P38_VIA_RIT_AND_RIN	14	0.0747	0.9254	0.4816	8	6	0.571429	0.428571	BRAF	CDK1	HRAS	KRAS	MAP2K1	MAP2K2	MAPK1	MAPK3	NGF	NRAS	NTRK1	RAF1	RIT1	RIT2	YWHAB
REACTOME_P53_INDEPENDENT_G1_S_DNA_DAMAGE_CHECKPOINT	http://www.broadinstitute.org/gsea/msigdb/cards/REACTOME_P53_INDEPENDENT_G1_S_DNA_DAMAGE_CHECKPOINT	48	0.6999	0.3002	0.9472	20	28	0.416667	0.583333	ATM	CDC25A	CHEK1	CHEK2	LOC651610	LOC652826	PSMA1	PSMA2	PSMA3	PSMA4	PSMA5	PSMA6	PSMA7	PSMA8	PSMB1	PSMB10	PSMB2	PSMB3	PSMB4	PSMB5	PSMB6	PSMB7	PSMB8	PSMB9	PSMC1	PSMC2	PSMC3	PSMC4	PSMC5	PSMC6	PSMD1	PSMD10	PSMD11	PSMD12	PSMD13	PSMD14	PSMD2	PSMD3	PSMD4	PSMD5
REACTOME_REGULATION_OF_HYPOXIA_INDUCIBLE_FACTOR_HIF_BY_OXYGEN	http://www.broadinstitute.org/gsea/msigdb/cards/REACTOME_REGULATION_OF_HYPOXIA_INDUCIBLE_FACTOR_HIF_BY_OXYGEN	22	0.2736	0.7265	0.5383	12	10	0.545455	0.454545	ARNT	CA9	CREBBP	CUL2	EGLN1	EGLN2	EGLN3	EP300	EPAS1	EPO	HIF1A	HIF1AN	HIF3A	RBX1	RPS27A	RPS27AP11	TCEB1	TCEB1P3	TCEB2	UBA52	UBE2D1	UBE2D2	UBE2D3	VEGFA	VHL
REACTOME_ACYL_CHAIN_REMODELLING_OF_PC	http://www.broadinstitute.org/gsea/msigdb/cards/REACTOME_ACYL_CHAIN_REMODELLING_OF_PC	22	0.8117	0.1884	0.661	8	14	0.363636	0.636364	LPCAT1	LPCAT2	LPCAT3	LPCAT4	MBOAT2	PLA2G10	PLA2G12A	PLA2G16	PLA2G1B	PLA2G2A	PLA2G2D	PLA2G2E	PLA2G2F	PLA2G3	PLA2G4A	PLA2G4C	PLA2G4D	PLA2G4F	PLA2G5	PLA2G6	PLBD1	PNPLA8
REACTOME_SYNTHESIS_OF_PIPS_AT_THE_GOLGI_MEMBRANE	http://www.broadinstitute.org/gsea/msigdb/cards/REACTOME_SYNTHESIS_OF_PIPS_AT_THE_GOLGI_MEMBRANE	16	0.4638	0.5363	0.212	8	8	0.5	0.5	ARF1	ARF3	FIG4	INPP5E	OCRL	PI4K2A	PI4K2B	PI4KA	PI4KB	PIK3C2A	PIK3C2G	PIK3C3	PIK3R4	PIKFYVE	SACM1L	TPTE2	VAC14
REACTOME_TGF_BETA_RECEPTOR_SIGNALING_ACTIVATES_SMADS	http://www.broadinstitute.org/gsea/msigdb/cards/REACTOME_TGF_BETA_RECEPTOR_SIGNALING_ACTIVATES_SMADS	24	0.113	0.8871	0.5361	16	8	0.666667	0.333333	FKBP1A	FURIN	LOC731429	MTMR4	PMEPA1	PPP1CA	PPP1CB	PPP1CC	PPP1R15A	RPS27A	RPS27AP11	SMAD2	SMAD3	SMAD4	SMAD7	SMURF1	SMURF2	STRAP	STUB1	TGFB1	TGFBR1	TGFBR2	UBA52	UCHL5	XPO1	ZFYVE9
REACTOME_ACTIVATED_POINT_MUTANTS_OF_FGFR2	http://www.broadinstitute.org/gsea/msigdb/cards/REACTOME_ACTIVATED_POINT_MUTANTS_OF_FGFR2	16	0.1036	0.8965	0.2997	10	6	0.625	0.375	FGF1	FGF10	FGF17	FGF18	FGF2	FGF20	FGF22	FGF23	FGF3	FGF4	FGF5	FGF6	FGF7	FGF8	FGF9	FGFR2
REACTOME_PHOSPHOLIPID_METABOLISM	http://www.broadinstitute.org/gsea/msigdb/cards/REACTOME_PHOSPHOLIPID_METABOLISM	185	0.5988	0.4013	0.3112	82	103	0.443243	0.556757	ACER1	ACER2	ACER3	ACHE	AGPAT1	AGPAT2	AGPAT3	AGPAT4	AGPAT5	AGPAT6	AGPAT9	ARF1	ARF3	ARSA	ARSB	ARSE	ARSF	ARSG	ARSH	ARSI	ARSJ	ARSK	ASAH1	ASAH2	ASAH2C	CDIPT	CDS1	CDS2	CEPT1	CERK	CERS2	CERS3	CERS4	CERS5	CERS6	CHAT	CHKA	CHKB	CHPT1	COL4A3BP
REACTOME_CS_DS_DEGRADATION	http://www.broadinstitute.org/gsea/msigdb/cards/REACTOME_CS_DS_DEGRADATION	12	0.7981	0.202	0.8142	3	9	0.25	0.75	ARSB	BCAN	BGN	CSPG4	DCN	HEXA	HEXB	HYAL1	IDS	IDUA	NCAN	VCAN
REACTOME_SYNTHESIS_OF_PA	http://www.broadinstitute.org/gsea/msigdb/cards/REACTOME_SYNTHESIS_OF_PA	27	0.9321	0.068	0.5456	8	19	0.296296	0.703704	AGPAT1	AGPAT2	AGPAT3	AGPAT4	AGPAT5	AGPAT6	AGPAT9	GNPAT	GPAM	GPAT2	GPD1	GPD1L	LCLAT1	LPCAT1	LPCAT4	PLA2G10	PLA2G12A	PLA2G1B	PLA2G2A	PLA2G2D	PLA2G2E	PLA2G2F	PLA2G4A	PLA2G4D	PLA2G5	PLD1	PLD2
REACTOME_OXYGEN_DEPENDENT_PROLINE_HYDROXYLATION_OF_HYPOXIA_INDUCIBLE_FACTOR_ALPHA	http://www.broadinstitute.org/gsea/msigdb/cards/REACTOME_OXYGEN_DEPENDENT_PROLINE_HYDROXYLATION_OF_HYPOXIA_INDUCIBLE_FACTOR_ALPHA	16	0.4096	0.5905	0.7243	8	8	0.5	0.5	CUL2	EGLN1	EGLN2	EGLN3	EPAS1	HIF1A	HIF3A	RBX1	RPS27A	RPS27AP11	TCEB1	TCEB1P3	TCEB2	UBA52	UBE2D1	UBE2D2	UBE2D3	VHL
REACTOME_SYNTHESIS_OF_PIPS_AT_THE_LATE_ENDOSOME_MEMBRANE	http://www.broadinstitute.org/gsea/msigdb/cards/REACTOME_SYNTHESIS_OF_PIPS_AT_THE_LATE_ENDOSOME_MEMBRANE	10	0.3555	0.6446	0.2207	5	5	0.5	0.5	FIG4	MTM1	MTMR2	MTMR4	MTMR7	PIK3C2A	PIK3C3	PIK3R4	PIKFYVE	VAC14
REACTOME_SYNTHESIS_OF_PE	http://www.broadinstitute.org/gsea/msigdb/cards/REACTOME_SYNTHESIS_OF_PE	11	0.0583	0.9418	0.0885	7	4	0.636364	0.363636	CEPT1	CHKA	CHKB	EPT1	ETNK1	ETNK2	LPIN1	LPIN2	LPIN3	PCYT2	PHOSPHO1
REACTOME_GASTRIN_CREB_SIGNALLING_PATHWAY_VIA_PKC_AND_MAPK	http://www.broadinstitute.org/gsea/msigdb/cards/REACTOME_GASTRIN_CREB_SIGNALLING_PATHWAY_VIA_PKC_AND_MAPK	191	0.0081	0.992	0.216	108	83	0.565445	0.434555	ADRA1A	ADRA1B	ADRA1D	ADRBK1	AGT	AGTR1	ANXA1	APP	ARHGEF25	AVP	AVPR1A	AVPR1B	BDKRB1	BDKRB2	BRS3	CASR	CCK	CCKAR	CCKBR	CDK1	CHRM1	CHRM3	CHRM5	CREB1	CYSLTR1	CYSLTR2	DAGLA	DAGLB	DGKA	DGKB	DGKD	DGKE	DGKG	DGKH	DGKI	DGKK	DGKQ	EDN1	EDN2	EDN3
REACTOME_CHONDROITIN_SULFATE_BIOSYNTHESIS	http://www.broadinstitute.org/gsea/msigdb/cards/REACTOME_CHONDROITIN_SULFATE_BIOSYNTHESIS	19	1	0.0001	0.547	4	15	0.210526	0.789474	BCAN	BGN	CHPF	CHPF2	CHST11	CHST12	CHST13	CHST15	CHST3	CHST7	CHST9	CHSY1	CHSY3	CSGALNACT1	CSGALNACT2	CSPG4	DCN	LOC644504	LOC644691	NCAN	VCAN
REACTOME_HYALURONAN_UPTAKE_AND_DEGRADATION	http://www.broadinstitute.org/gsea/msigdb/cards/REACTOME_HYALURONAN_UPTAKE_AND_DEGRADATION	10	0.9947	0.0054	0.2306	2	8	0.2	0.8	CD44	GUSB	HEXA	HEXB	HMMR	HYAL1	HYAL2	LYVE1	SLC9A1	STAB2
REACTOME_SIGNALING_BY_FGFR1_MUTANTS	http://www.broadinstitute.org/gsea/msigdb/cards/REACTOME_SIGNALING_BY_FGFR1_MUTANTS	28	0.0001	1	0.2343	22	6	0.785714	0.214286	BCR	CNTRL	CPSF6	CUX1	FGF1	FGF17	FGF2	FGF20	FGF23	FGF4	FGF5	FGF6	FGF8	FGF9	FGFR1	FGFR1OP	FGFR1OP2	GAB2	GRB2	LOC732425	MYO18A	PIK3CA	PIK3R1	PLCG1	STAT1	STAT3	STAT5A	STAT5B	TRIM24	ZMYM2
REACTOME_SYNTHESIS_OF_PIPS_AT_THE_PLASMA_MEMBRANE	http://www.broadinstitute.org/gsea/msigdb/cards/REACTOME_SYNTHESIS_OF_PIPS_AT_THE_PLASMA_MEMBRANE	30	0.1593	0.8408	0.1733	16	14	0.533333	0.466667	INPP4B	INPP5J	INPP5K	INPPL1	LOC731292	MTM1	MTMR1	MTMR14	MTMR3	MTMR6	PI4K2A	PI4K2B	PIK3C2A	PIK3C2B	PIK3C2G	PIK3CA	PIK3CB	PIK3CD	PIK3CG	PIK3R1	PIK3R2	PIK3R3	PIK3R5	PIK3R6	PIP4K2A	PIP4K2B	PIP5K1B	PIP5K1C	PTEN	SYNJ1	SYNJ2
REACTOME_THE_ACTIVATION_OF_ARYLSULFATASES	http://www.broadinstitute.org/gsea/msigdb/cards/REACTOME_THE_ACTIVATION_OF_ARYLSULFATASES	9	0.7065	0.2936	0.4323	5	4	0.555556	0.444444	ARSA	ARSB	ARSE	ARSF	ARSG	ARSH	ARSI	ARSJ	ARSK	STS	SUMF1	SUMF2
REACTOME_TRANSCRIPTIONAL_ACTIVITY_OF_SMAD2_SMAD3_SMAD4_HETEROTRIMER	http://www.broadinstitute.org/gsea/msigdb/cards/REACTOME_TRANSCRIPTIONAL_ACTIVITY_OF_SMAD2_SMAD3_SMAD4_HETEROTRIMER	36	0.6053	0.3948	0.7246	19	17	0.527778	0.472222	CCNC	CCNT1	CCNT2	CDK8	CDK9	CDKN2B	E2F4	E2F5	HDAC1	JUNB	LOC441488	MEN1	MYC	NCOR1	NCOR2	PARP1	PPM1A	RBL1	RPS27A	RPS27AP11	SERPINE1	SKI	SKIL	SMAD2	SMAD3	SMAD4	SMAD7	SMURF2	SP1	TFDP1	TGIF1	TGIF2	TRIM33	UBA52	UBE2D1	UBE2D3	USP9X	WWTR1
REACTOME_HYALURONAN_METABOLISM	http://www.broadinstitute.org/gsea/msigdb/cards/REACTOME_HYALURONAN_METABOLISM	14	0.6999	0.3003	0.0028	5	9	0.357143	0.642857	ABCC5	CD44	GUSB	HAS1	HAS2	HAS3	HEXA	HEXB	HMMR	HYAL1	HYAL2	LYVE1	SLC9A1	STAB2
REACTOME_DOWNREGULATION_OF_SMAD2_3_SMAD4_TRANSCRIPTIONAL_ACTIVITY	http://www.broadinstitute.org/gsea/msigdb/cards/REACTOME_DOWNREGULATION_OF_SMAD2_3_SMAD4_TRANSCRIPTIONAL_ACTIVITY	19	0.6136	0.3866	0.5817	11	8	0.578947	0.421053	HDAC1	NCOR1	NCOR2	PARP1	PPM1A	RPS27A	RPS27AP11	SKI	SKIL	SMAD2	SMAD3	SMAD4	SMURF2	TGIF1	TGIF2	TRIM33	UBA52	UBE2D1	UBE2D3	USP9X
REACTOME_KERATAN_SULFATE_BIOSYNTHESIS	http://www.broadinstitute.org/gsea/msigdb/cards/REACTOME_KERATAN_SULFATE_BIOSYNTHESIS	25	0.8401	0.16	0.8835	8	17	0.32	0.68	ACAN	B3GNT1	B3GNT2	B3GNT3	B3GNT4	B3GNT7	B4GALT1	B4GALT2	B4GALT3	B4GALT4	B4GALT5	B4GALT6	CHST1	CHST2	CHST5	CHST6	FMOD	KERA	LUM	OGN	OMD	PRELP	ST3GAL1	ST3GAL2	ST3GAL3	ST3GAL6
REACTOME_SIGNALING_BY_FGFR1_FUSION_MUTANTS	http://www.broadinstitute.org/gsea/msigdb/cards/REACTOME_SIGNALING_BY_FGFR1_FUSION_MUTANTS	17	0.0001	1	0.1852	14	3	0.823529	0.176471	BCR	CNTRL	CPSF6	CUX1	FGFR1OP	FGFR1OP2	GAB2	GRB2	LOC732425	MYO18A	PIK3CA	PIK3R1	PLCG1	STAT1	STAT3	STAT5A	STAT5B	TRIM24	ZMYM2
REACTOME_ALPHA_LINOLENIC_ACID_ALA_METABOLISM	http://www.broadinstitute.org/gsea/msigdb/cards/REACTOME_ALPHA_LINOLENIC_ACID_ALA_METABOLISM	10	0.5305	0.4697	0.994	4	6	0.4	0.6	ABCD1	ABCD1P5	ACAA1	ACOT8	ACOX1	ACSL1	ELOVL2	ELOVL5	FADS1	FADS2	HSD17B4	SCP2
REACTOME_SIGNALING_BY_ACTIVATED_POINT_MUTANTS_OF_FGFR1	http://www.broadinstitute.org/gsea/msigdb/cards/REACTOME_SIGNALING_BY_ACTIVATED_POINT_MUTANTS_OF_FGFR1	11	0.0113	0.9888	0.4755	8	3	0.727273	0.272727	FGF1	FGF17	FGF2	FGF20	FGF23	FGF4	FGF5	FGF6	FGF8	FGF9	FGFR1
REACTOME_PI_METABOLISM	http://www.broadinstitute.org/gsea/msigdb/cards/REACTOME_PI_METABOLISM	46	0.1667	0.8334	0.2011	24	22	0.521739	0.478261	ARF1	ARF3	FIG4	INPP4B	INPP5E	INPP5J	INPP5K	INPPL1	LOC731292	MTM1	MTMR1	MTMR14	MTMR2	MTMR3	MTMR4	MTMR6	MTMR7	OCRL	PI4K2A	PI4K2B	PI4KA	PI4KB	PIK3C2A	PIK3C2B	PIK3C2G	PIK3C3	PIK3CA	PIK3CB	PIK3CD	PIK3CG	PIK3R1	PIK3R2	PIK3R3	PIK3R4	PIK3R5	PIK3R6	PIKFYVE	PIP4K2A	PIP4K2B	PIP5K1B
REACTOME_ABACAVIR_TRANSPORT_AND_METABOLISM	http://www.broadinstitute.org/gsea/msigdb/cards/REACTOME_ABACAVIR_TRANSPORT_AND_METABOLISM	8	0.0521	0.948	0.6068	6	2	0.75	0.25	ABCB1	ABCG2	ADAL	ADH1A	GUK1	NT5C2	PCK1	SLC22A1	SLC22A2	SLC22A3
REACTOME_CHONDROITIN_SULFATE_DERMATAN_SULFATE_METABOLISM	http://www.broadinstitute.org/gsea/msigdb/cards/REACTOME_CHONDROITIN_SULFATE_DERMATAN_SULFATE_METABOLISM	47	1	0.0001	0.6083	12	35	0.255319	0.744681	AGRN	ARSB	B3GALT6	B3GAT1	B3GAT2	B3GAT3	B4GALT7	BCAN	BGN	CHPF	CHPF2	CHST11	CHST12	CHST13	CHST14	CHST15	CHST3	CHST7	CHST9	CHSY1	CHSY3	CSGALNACT1	CSGALNACT2	CSPG4	DCN	DSE	GPC1	GPC2	GPC3	GPC4	GPC5	GPC6	GXYLT1	GXYLT2	HEXA	HEXB	HSPG2	HYAL1	IDS	IDUA
REACTOME_LATENT_INFECTION_OF_HOMO_SAPIENS_WITH_MYCOBACTERIUM_TUBERCULOSIS	http://www.broadinstitute.org/gsea/msigdb/cards/REACTOME_LATENT_INFECTION_OF_HOMO_SAPIENS_WITH_MYCOBACTERIUM_TUBERCULOSIS	30	0.5709	0.4292	0.9611	14	16	0.466667	0.533333	ATP6V0A2	ATP6V0A4	ATP6V0B	ATP6V0C	ATP6V0D1	ATP6V0D2	ATP6V0E1	ATP6V1A	ATP6V1B1	ATP6V1B2	ATP6V1C1	ATP6V1C2	ATP6V1D	ATP6V1E1	ATP6V1E2	ATP6V1F	ATP6V1G1	ATP6V1G2	ATP6V1G3	ATP6V1H	CAMP	CYBA	CYBB	LOC648998	LOC728320	LTF	NCF2	NCF4	NOS1	NOS2	NOS3	SLC11A1	TCIRG1
REACTOME_SYNTHESIS_OF_PC	http://www.broadinstitute.org/gsea/msigdb/cards/REACTOME_SYNTHESIS_OF_PC	18	0.3989	0.6012	0.0954	8	10	0.444444	0.555556	ACHE	CEPT1	CHAT	CHKA	CHKB	CHPT1	LPIN1	LPIN2	LPIN3	PCYT1A	PCYT1B	PEMT	PHOSPHO1	SLC44A1	SLC44A2	SLC44A3	SLC44A4	SLC44A5
REACTOME_HS_GAG_BIOSYNTHESIS	http://www.broadinstitute.org/gsea/msigdb/cards/REACTOME_HS_GAG_BIOSYNTHESIS	30	0.7239	0.2762	0.2303	12	18	0.4	0.6	AGRN	EXT1	EXT2	GLCE	GPC1	GPC2	GPC3	GPC4	GPC5	GPC6	HS2ST1	HS3ST1	HS3ST2	HS3ST3A1	HS3ST3B1	HS3ST4	HS3ST5	HS3ST6	HS6ST1	HS6ST1P1	HS6ST2	HS6ST3	HSPG2	NDST1	NDST2	NDST3	NDST4	SDC1	SDC2	SDC3	SDC4
REACTOME_SIGNALING_BY_FGFR3_MUTANTS	http://www.broadinstitute.org/gsea/msigdb/cards/REACTOME_SIGNALING_BY_FGFR3_MUTANTS	11	0.0012	0.9989	0.3865	9	2	0.818182	0.181818	FGF1	FGF17	FGF18	FGF2	FGF20	FGF23	FGF4	FGF5	FGF8	FGF9	FGFR3
REACTOME_KERATAN_SULFATE_KERATIN_METABOLISM	http://www.broadinstitute.org/gsea/msigdb/cards/REACTOME_KERATAN_SULFATE_KERATIN_METABOLISM	29	0.9386	0.0615	0.7802	8	21	0.275862	0.724138	ACAN	B3GNT1	B3GNT2	B3GNT3	B3GNT4	B3GNT7	B4GALT1	B4GALT2	B4GALT3	B4GALT4	B4GALT5	B4GALT6	CHST1	CHST2	CHST5	CHST6	FMOD	GLB1	GNS	HEXA	HEXB	KERA	LUM	OGN	OMD	PRELP	ST3GAL1	ST3GAL2	ST3GAL3	ST3GAL6
REACTOME_APOPTOSIS_INDUCED_DNA_FRAGMENTATION	http://www.broadinstitute.org/gsea/msigdb/cards/REACTOME_APOPTOSIS_INDUCED_DNA_FRAGMENTATION	13	0.8078	0.1923	0.6595	4	9	0.307692	0.692308	CASP3	DFFA	DFFB	H1F0	HIST1H1A	HIST1H1B	HIST1H1C	HIST1H1D	HIST1H1E	HMGB1	HMGB2	KPNA1	KPNB1
REACTOME_KERATAN_SULFATE_DEGRADATION	http://www.broadinstitute.org/gsea/msigdb/cards/REACTOME_KERATAN_SULFATE_DEGRADATION	11	0.9869	0.0132	0.1586	1	10	0.0909091	0.909091	ACAN	FMOD	GLB1	GNS	HEXA	HEXB	KERA	LUM	OGN	OMD	PRELP
REACTOME_HEPARAN_SULFATE_HEPARIN_HS_GAG_METABOLISM	http://www.broadinstitute.org/gsea/msigdb/cards/REACTOME_HEPARAN_SULFATE_HEPARIN_HS_GAG_METABOLISM	51	0.7242	0.2759	0.3086	20	31	0.392157	0.607843	AGRN	B3GALT6	B3GAT1	B3GAT2	B3GAT3	B4GALT7	BCAN	BGN	CSPG4	DCN	EXT1	EXT2	GLB1	GLCE	GPC1	GPC2	GPC3	GPC4	GPC5	GPC6	GUSB	GXYLT1	GXYLT2	HPSE	HPSE2	HS2ST1	HS3ST1	HS3ST2	HS3ST3A1	HS3ST3B1	HS3ST4	HS3ST5	HS3ST6	HS6ST1	HS6ST1P1	HS6ST2	HS6ST3	HSPG2	IDS	IDUA
REACTOME_GLYCOSAMINOGLYCAN_METABOLISM	http://www.broadinstitute.org/gsea/msigdb/cards/REACTOME_GLYCOSAMINOGLYCAN_METABOLISM	107	0.9794	0.0207	0.2869	36	71	0.336449	0.663551	ABCC5	ACAN	AGRN	ARSB	B3GALT6	B3GAT1	B3GAT2	B3GAT3	B3GNT1	B3GNT2	B3GNT3	B3GNT4	B3GNT7	B4GALT1	B4GALT2	B4GALT3	B4GALT4	B4GALT5	B4GALT6	B4GALT7	BCAN	BGN	CD44	CHPF	CHPF2	CHST1	CHST11	CHST12	CHST13	CHST14	CHST15	CHST2	CHST3	CHST5	CHST6	CHST7	CHST9	CHSY1	CHSY3	CSGALNACT1
REACTOME_ACYL_CHAIN_REMODELLING_OF_PG	http://www.broadinstitute.org/gsea/msigdb/cards/REACTOME_ACYL_CHAIN_REMODELLING_OF_PG	16	0.7247	0.2754	0.8258	6	10	0.375	0.625	CRLS1	LPCAT1	LPCAT4	LPGAT1	PLA2G10	PLA2G12A	PLA2G1B	PLA2G2A	PLA2G2D	PLA2G2E	PLA2G2F	PLA2G3	PLA2G4A	PLA2G4D	PLA2G4F	PLA2G5
REACTOME_ACYL_CHAIN_REMODELLING_OF_PE	http://www.broadinstitute.org/gsea/msigdb/cards/REACTOME_ACYL_CHAIN_REMODELLING_OF_PE	21	0.788	0.2121	0.6652	8	13	0.380952	0.619048	LPCAT3	LPCAT4	MBOAT1	MBOAT2	PLA2G10	PLA2G12A	PLA2G16	PLA2G1B	PLA2G2A	PLA2G2D	PLA2G2E	PLA2G2F	PLA2G3	PLA2G4A	PLA2G4C	PLA2G4D	PLA2G4F	PLA2G5	PLA2G6	PLBD1	PNPLA8
REACTOME_ACYL_CHAIN_REMODELLING_OF_PS	http://www.broadinstitute.org/gsea/msigdb/cards/REACTOME_ACYL_CHAIN_REMODELLING_OF_PS	15	0.8037	0.1964	0.8275	5	10	0.333333	0.666667	LPCAT3	LPCAT4	MBOAT1	PLA2G10	PLA2G12A	PLA2G16	PLA2G1B	PLA2G2A	PLA2G2D	PLA2G2E	PLA2G2F	PLA2G4A	PLA2G4D	PLA2G4F	PLA2G5
REACTOME_SIGNALING_BY_FGFR_MUTANTS	http://www.broadinstitute.org/gsea/msigdb/cards/REACTOME_SIGNALING_BY_FGFR_MUTANTS	41	0.001	0.9991	0.2275	26	15	0.634146	0.365854	BCR	CNTRL	CPSF6	CUX1	FGF1	FGF10	FGF17	FGF18	FGF2	FGF20	FGF22	FGF23	FGF3	FGF4	FGF5	FGF6	FGF7	FGF8	FGF9	FGFR1	FGFR1OP	FGFR1OP2	FGFR2	FGFR3	FGFR4	FRS2	GAB1	GAB2	GRB2	HRAS	KRAS	LOC732425	MYO18A	NRAS	PIK3CA	PIK3R1	PLCG1	SOS1	STAT1	STAT3
REACTOME_MHC_CLASS_II_ANTIGEN_PRESENTATION	http://www.broadinstitute.org/gsea/msigdb/cards/REACTOME_MHC_CLASS_II_ANTIGEN_PRESENTATION	74	0.7234	0.2767	0.8936	35	39	0.472973	0.527027	ACTR1A	ACTR1B	AP1B1	AP1G1	AP1M1	AP1M2	AP1S1	AP1S2	AP2A1	AP2A2	AP2B1	AP2M1	AP2S1	ARF1	CANX	CD74	CLTA	CLTC	CTSA	CTSB	CTSC	CTSD	CTSF	CTSH	CTSK	CTSL1	CTSL2	CTSO	CTSS	DCTN1	DCTN2	DCTN3	DCTN4	DCTN5	DCTN6	DNM1	DNM2	DYNC1H1	DYNC1I1	DYNC1I2
REACTOME_GLYCEROPHOSPHOLIPID_BIOSYNTHESIS	http://www.broadinstitute.org/gsea/msigdb/cards/REACTOME_GLYCEROPHOSPHOLIPID_BIOSYNTHESIS	82	0.645	0.3551	0.3028	33	49	0.402439	0.597561	ACHE	AGPAT1	AGPAT2	AGPAT3	AGPAT4	AGPAT5	AGPAT6	AGPAT9	CDIPT	CDS1	CDS2	CEPT1	CHAT	CHKA	CHKB	CHPT1	CRLS1	DGAT1	DGAT2	EPT1	ETNK1	ETNK2	GNPAT	GPAM	GPAT2	GPCPD1	GPD1	GPD1L	HADHA	HADHB	LCLAT1	LPCAT1	LPCAT2	LPCAT3	LPCAT4	LPGAT1	LPIN1	LPIN2	LPIN3	MBOAT1
REACTOME_A_TETRASACCHARIDE_LINKER_SEQUENCE_IS_REQUIRED_FOR_GAG_SYNTHESIS	http://www.broadinstitute.org/gsea/msigdb/cards/REACTOME_A_TETRASACCHARIDE_LINKER_SEQUENCE_IS_REQUIRED_FOR_GAG_SYNTHESIS	25	0.9259	0.0742	0.7428	7	18	0.28	0.72	AGRN	B3GALT6	B3GAT1	B3GAT2	B3GAT3	B4GALT7	BCAN	BGN	CSPG4	DCN	GPC1	GPC2	GPC3	GPC4	GPC5	GPC6	GXYLT1	GXYLT2	HSPG2	NCAN	SDC1	SDC2	SDC3	SDC4	VCAN
REACTOME_CDK_MEDIATED_PHOSPHORYLATION_AND_REMOVAL_OF_CDC6	http://www.broadinstitute.org/gsea/msigdb/cards/REACTOME_CDK_MEDIATED_PHOSPHORYLATION_AND_REMOVAL_OF_CDC6	46	0.7724	0.2277	0.8846	18	28	0.391304	0.608696	CDC6	CDK2	LOC652826	PSMA1	PSMA2	PSMA3	PSMA4	PSMA5	PSMA6	PSMA7	PSMA8	PSMB1	PSMB10	PSMB2	PSMB3	PSMB4	PSMB5	PSMB6	PSMB7	PSMB8	PSMB9	PSMC1	PSMC2	PSMC3	PSMC4	PSMC5	PSMC6	PSMD1	PSMD10	PSMD11	PSMD12	PSMD13	PSMD14	PSMD2	PSMD3	PSMD4	PSMD5	PSMD6	PSMD7	PSMD8
REACTOME_PLATELET_ADHESION_TO_EXPOSED_COLLAGEN	http://www.broadinstitute.org/gsea/msigdb/cards/REACTOME_PLATELET_ADHESION_TO_EXPOSED_COLLAGEN	12	0.9825	0.0176	0.6073	1	11	0.0833333	0.916667	COL1A1	COL1A2	FCER1G	FYN	GP1BA	GP1BB	GP5	GP9	ITGA2	ITGB1	LYN	VWF
REACTOME_VEGF_LIGAND_RECEPTOR_INTERACTIONS	http://www.broadinstitute.org/gsea/msigdb/cards/REACTOME_VEGF_LIGAND_RECEPTOR_INTERACTIONS	10	0.8883	0.1118	0.12	4	6	0.4	0.6	FIGF	FLT1	FLT4	KDR	NRP1	NRP2	PDGFC	VEGFA	VEGFB	VEGFC
REACTOME_ENOS_ACTIVATION_AND_REGULATION	http://www.broadinstitute.org/gsea/msigdb/cards/REACTOME_ENOS_ACTIVATION_AND_REGULATION	19	0.7887	0.2114	0.3433	6	13	0.315789	0.684211	AKT1	CALM1	CALM2	CALM3	CAV1	DHFR	DHFRP1	DNM2	GCH1	GCHFR	HSP90AA1	LYPLA1	NOS3	NOSIP	NOSTRIN	PRKG2	PTS	SPR	WASL	ZDHHC21
REACTOME_MICRORNA_MIRNA_BIOGENESIS	http://www.broadinstitute.org/gsea/msigdb/cards/REACTOME_MICRORNA_MIRNA_BIOGENESIS	22	0.4701	0.53	0.2591	10	12	0.454545	0.545455	DGCR8	DICER1	DROSHA	EIF2C1	EIF2C2	EIF2C3	EIF2C4	LOC643631	POLR2A	POLR2B	POLR2C	POLR2D	POLR2E	POLR2F	POLR2G	POLR2H	POLR2I	POLR2J	POLR2K	POLR2L	RAN	TARBP2	XPO5
REACTOME_NUCLEAR_EVENTS_KINASE_AND_TRANSCRIPTION_FACTOR_ACTIVATION	http://www.broadinstitute.org/gsea/msigdb/cards/REACTOME_NUCLEAR_EVENTS_KINASE_AND_TRANSCRIPTION_FACTOR_ACTIVATION	24	0.6243	0.3758	0.5341	10	14	0.416667	0.583333	ATF1	CREB1	DUSP3	DUSP4	DUSP6	DUSP7	ELK1	MAPK1	MAPK11	MAPK14	MAPK3	MAPK7	MAPKAPK2	MEF2A	MEF2C	PPP2CA	PPP2CB	PPP2R1A	PPP2R1B	PPP2R5D	RPS6KA1	RPS6KA2	RPS6KA3	RPS6KA5
REACTOME_RETROGRADE_NEUROTROPHIN_SIGNALLING	http://www.broadinstitute.org/gsea/msigdb/cards/REACTOME_RETROGRADE_NEUROTROPHIN_SIGNALLING	12	0.2092	0.7909	0.9344	9	3	0.75	0.25	AP2A1	AP2A2	AP2B1	AP2M1	AP2S1	CLTA	CLTC	DNAL4	DNM1	DNM2	NGF	NTRK1	SH3GL2
REACTOME_ERKS_ARE_INACTIVATED	http://www.broadinstitute.org/gsea/msigdb/cards/REACTOME_ERKS_ARE_INACTIVATED	12	0.5986	0.4016	0.6934	6	6	0.5	0.5	DUSP3	DUSP4	DUSP6	DUSP7	MAPK1	MAPK3	MAPK7	PPP2CA	PPP2CB	PPP2R1A	PPP2R1B	PPP2R5D
REACTOME_NEGATIVE_REGULATION_OF_THE_PI3K_AKT_NETWORK	http://www.broadinstitute.org/gsea/msigdb/cards/REACTOME_NEGATIVE_REGULATION_OF_THE_PI3K_AKT_NETWORK	7	0.1979	0.8022	0.4302	3	4	0.428571	0.571429	AKT1	AKT2	AKT3	LOC729120	LOC731292	PHLPP1	PTEN	THEM4	TRIB3
REACTOME_PI3K_AKT_ACTIVATION	http://www.broadinstitute.org/gsea/msigdb/cards/REACTOME_PI3K_AKT_ACTIVATION	36	0.2998	0.7003	0.4263	17	19	0.472222	0.527778	AKT1	AKT1S1	AKT2	AKT3	BAD	CASP9	CDKN1A	CDKN1B	CHUK	CREB1	FOXO1	FOXO3	FOXO4	GSK3A	IRS1	IRS2	LOC729120	LOC731292	MAPKAP1	MDM2	MLST8	MTOR	NGF	NR4A1	NTRK1	PDPK1	PHLPP1	PIK3CA	PIK3CB	PIK3R1	PIK3R2	PTEN	RHOA	RICTOR	RPS6KB2	THEM4	TRIB3	TSC2
REACTOME_REGULATORY_RNA_PATHWAYS	http://www.broadinstitute.org/gsea/msigdb/cards/REACTOME_REGULATORY_RNA_PATHWAYS	25	0.4329	0.5672	0.3789	11	14	0.44	0.56	DGCR8	DICER1	DROSHA	EIF2C1	EIF2C2	EIF2C3	EIF2C4	LOC643631	POLR2A	POLR2B	POLR2C	POLR2D	POLR2E	POLR2F	POLR2G	POLR2H	POLR2I	POLR2J	POLR2K	POLR2L	RAN	TARBP2	TNRC6A	TNRC6B	TNRC6C	XPO5
REACTOME_EGFR_DOWNREGULATION	http://www.broadinstitute.org/gsea/msigdb/cards/REACTOME_EGFR_DOWNREGULATION	24	0.41	0.5901	0.9247	15	9	0.625	0.375	AP2A1	AP2A2	AP2B1	AP2M1	AP2S1	CBL	CDC42	CLTA	CLTC	EGF	EGFR	EPN1	EPS15	EPS15L1	GRB2	HGS	RPS27A	RPS27AP11	SH3GL2	SH3KBP1	SPRY1	SPRY2	STAM	STAM2	UBA52
REACTOME_PROCESSING_OF_CAPPED_INTRON_CONTAINING_PRE_MRNA	http://www.broadinstitute.org/gsea/msigdb/cards/REACTOME_PROCESSING_OF_CAPPED_INTRON_CONTAINING_PRE_MRNA	135	0.8633	0.1368	0.5691	47	88	0.348148	0.651852	AAAS	CCAR1	CD2BP2	CDC40	CLP1	CPSF1	CPSF2	CPSF3	CPSF7	CSTF1	CSTF2	CSTF3	DDX23	DHX38	DHX9	DNAJC8	EFTUD2	EIF4E	FUS	GTF2F1	GTF2F2	HNRNPA0	HNRNPA1	HNRNPA2B1	HNRNPA3	HNRNPC	HNRNPD	HNRNPF	HNRNPH1	HNRNPH2	HNRNPK	HNRNPL	HNRNPM	HNRNPR	HNRNPU	HNRNPUL1	LOC643446	LOC652147	LOC653889	LSM2
REACTOME_PECAM1_INTERACTIONS	http://www.broadinstitute.org/gsea/msigdb/cards/REACTOME_PECAM1_INTERACTIONS	10	0.261	0.7391	0.9256	4	6	0.4	0.6	FYN	ITGAV	ITGB3	LCK	LYN	PECAM1	PLCG1	PTPN6	SRC	YES1
REACTOME_TCR_SIGNALING	http://www.broadinstitute.org/gsea/msigdb/cards/REACTOME_TCR_SIGNALING	44	0.1084	0.8917	0.7671	26	18	0.590909	0.409091	BCL10	CARD11	CD247	CD3D	CD3E	CD3G	CD4	CHUK	CSK	ENAH	EVL	FYB	GRAP2	HLA-DPA1	HLA-DPB1	HLA-DQA1	HLA-DQA2	HLA-DRB1	HLA-DRB3	HLA-DRB5	IKBKB	IKBKG	ITK	LAT	LCK	LCP2	LOC646626	LOC731292	MALT1	MAP3K7	NCK1	NFKBIA	PAG1	PAK1	PAK2	PDPK1	PIK3CA	PIK3CB	PIK3R1	PIK3R2
REACTOME_REGULATION_OF_PYRUVATE_DEHYDROGENASE_PDH_COMPLEX	http://www.broadinstitute.org/gsea/msigdb/cards/REACTOME_REGULATION_OF_PYRUVATE_DEHYDROGENASE_PDH_COMPLEX	12	0.356	0.6441	0.4963	6	6	0.5	0.5	DLAT	DLD	LOC650883	PDHA1	PDHB	PDHX	PDK1	PDK2	PDK3	PDK4	PDP1	PDP2	PDPR
REACTOME_DOWNSTREAM_TCR_SIGNALING	http://www.broadinstitute.org/gsea/msigdb/cards/REACTOME_DOWNSTREAM_TCR_SIGNALING	27	0.1266	0.8735	0.3602	15	12	0.555556	0.444444	BCL10	CARD11	CD247	CD3D	CD3E	CD3G	CD4	CHUK	HLA-DPA1	HLA-DPB1	HLA-DQA1	HLA-DQA2	HLA-DRB1	HLA-DRB3	HLA-DRB5	IKBKB	IKBKG	LCK	LOC646626	LOC731292	MALT1	MAP3K7	NFKBIA	PDPK1	PIK3CA	PIK3CB	PIK3R1	PIK3R2	PRKCQ	PTEN	RELA	RIPK2	TAB2	TMEM189-UBE2V1	TRAF6	TRAT1	UBE2N
REACTOME_BASIGIN_INTERACTIONS	http://www.broadinstitute.org/gsea/msigdb/cards/REACTOME_BASIGIN_INTERACTIONS	23	0.9596	0.0405	0.0945	6	17	0.26087	0.73913	ATP1B1	ATP1B2	ATP1B3	BSG	CAV1	ITGA3	ITGB1	L1CAM	LOC128192	LOC131691	LOC643997	LOC654188	MAG	MMP1	PPIA	PPIAP22	PPIAP8	PPIL2	SLC16A1	SLC16A3	SLC16A8	SLC3A2	SLC7A10	SLC7A11	SLC7A5	SLC7A6	SLC7A7	SLC7A8	SLC7A9	SPN
REACTOME_AKT_PHOSPHORYLATES_TARGETS_IN_THE_CYTOSOL	http://www.broadinstitute.org/gsea/msigdb/cards/REACTOME_AKT_PHOSPHORYLATES_TARGETS_IN_THE_CYTOSOL	12	0.9754	0.0247	0.3757	2	10	0.166667	0.833333	AKT1	AKT1S1	AKT2	AKT3	BAD	CASP9	CDKN1A	CDKN1B	CHUK	GSK3A	MDM2	TSC2
REACTOME_GAB1_SIGNALOSOME	http://www.broadinstitute.org/gsea/msigdb/cards/REACTOME_GAB1_SIGNALOSOME	36	0.118	0.8821	0.7078	19	17	0.527778	0.472222	AKT1	AKT1S1	AKT2	AKT3	BAD	CASP9	CDKN1A	CDKN1B	CHUK	CREB1	CSK	EGF	EGFR	FOXO1	FOXO3	FOXO4	GAB1	GRB2	GSK3A	LOC729120	LOC731292	MAPKAP1	MDM2	MLST8	MTOR	NR4A1	PAG1	PDPK1	PHLPP1	PIK3CA	PIK3R1	PTEN	RICTOR	RPS6KB2	SRC	THEM4	TRIB3	TSC2
REACTOME_SHC1_EVENTS_IN_EGFR_SIGNALING	http://www.broadinstitute.org/gsea/msigdb/cards/REACTOME_SHC1_EVENTS_IN_EGFR_SIGNALING	14	0.3254	0.6747	0.6876	8	6	0.571429	0.428571	CDK1	EGF	EGFR	GRB2	HRAS	KRAS	MAP2K1	MAP2K2	MAPK1	MAPK3	NRAS	RAF1	SHC1	SOS1	YWHAB
REACTOME_ACTIVATION_OF_THE_MRNA_UPON_BINDING_OF_THE_CAP_BINDING_COMPLEX_AND_EIFS_AND_SUBSEQUENT_BINDING_TO_43S	http://www.broadinstitute.org/gsea/msigdb/cards/REACTOME_ACTIVATION_OF_THE_MRNA_UPON_BINDING_OF_THE_CAP_BINDING_COMPLEX_AND_EIFS_AND_SUBSEQUENT_BINDING_TO_43S	53	0.912	0.0881	0.3943	11	42	0.207547	0.792453	EIF1AX	EIF2S1	EIF2S2	EIF2S3	EIF3A	EIF3B	EIF3C	EIF3D	EIF3E	EIF3F	EIF3FP3	EIF3G	EIF3H	EIF3I	EIF3J	EIF3K	EIF4A1	EIF4A2	EIF4B	EIF4E	EIF4EBP1	EIF4G1	EIF4H	FAU	LOC651894	LOC652607	LOC653994	PABPC1	RPS10	RPS10P9	RPS11	RPS12	RPS12P22	RPS12P4	RPS13	RPS13P8	RPS14	RPS15	RPS15A	RPS15AP11
REACTOME_PHOSPHORYLATION_OF_CD3_AND_TCR_ZETA_CHAINS	http://www.broadinstitute.org/gsea/msigdb/cards/REACTOME_PHOSPHORYLATION_OF_CD3_AND_TCR_ZETA_CHAINS	9	0.0068	0.9933	0.7758	8	1	0.888889	0.111111	CD247	CD3D	CD3E	CD3G	CD4	CSK	HLA-DPA1	HLA-DPB1	HLA-DQA1	HLA-DQA2	HLA-DRB1	HLA-DRB3	HLA-DRB5	LCK	PAG1	PTPRC
REACTOME_GLUTAMATE_NEUROTRANSMITTER_RELEASE_CYCLE	http://www.broadinstitute.org/gsea/msigdb/cards/REACTOME_GLUTAMATE_NEUROTRANSMITTER_RELEASE_CYCLE	15	0.1223	0.8778	0.521	11	4	0.733333	0.266667	GLS	GLS2	RAB3A	RIMS1	SLC17A7	SLC1A1	SLC1A6	SLC1A7	SLC38A2	SNAP25	STX1A	STXBP1	SYT1	UNC13B	VAMP2
REACTOME_TRANSLOCATION_OF_ZAP_70_TO_IMMUNOLOGICAL_SYNAPSE	http://www.broadinstitute.org/gsea/msigdb/cards/REACTOME_TRANSLOCATION_OF_ZAP_70_TO_IMMUNOLOGICAL_SYNAPSE	7	0.1107	0.8894	0.5571	5	2	0.714286	0.285714	CD247	CD3D	CD3E	CD3G	CD4	HLA-DPA1	HLA-DPB1	HLA-DQA1	HLA-DQA2	HLA-DRB1	HLA-DRB3	HLA-DRB5	LCK	ZAP70
REACTOME_ERK_MAPK_TARGETS	http://www.broadinstitute.org/gsea/msigdb/cards/REACTOME_ERK_MAPK_TARGETS	21	0.4227	0.5776	0.8103	10	11	0.47619	0.52381	DUSP3	DUSP4	DUSP6	DUSP7	ELK1	MAPK1	MAPK11	MAPK14	MAPK3	MAPK7	MEF2A	MEF2C	PPP2CA	PPP2CB	PPP2R1A	PPP2R1B	PPP2R5D	RPS6KA1	RPS6KA2	RPS6KA3	RPS6KA5
REACTOME_TIE2_SIGNALING	http://www.broadinstitute.org/gsea/msigdb/cards/REACTOME_TIE2_SIGNALING	16	0.4383	0.5618	0.2274	7	9	0.4375	0.5625	ANGPT1	ANGPT2	ANGPT4	DOK2	GRB14	GRB2	GRB7	HRAS	KRAS	NRAS	PIK3CA	PIK3CB	PIK3R1	PIK3R2	SHC1	SOS1	TEK
REACTOME_GENERATION_OF_SECOND_MESSENGER_MOLECULES	http://www.broadinstitute.org/gsea/msigdb/cards/REACTOME_GENERATION_OF_SECOND_MESSENGER_MOLECULES	20	0.0418	0.9583	0.8868	13	7	0.65	0.35	CD247	CD3D	CD3E	CD3G	CD4	ENAH	EVL	FYB	GRAP2	HLA-DPA1	HLA-DPB1	HLA-DQA1	HLA-DQA2	HLA-DRB1	HLA-DRB3	HLA-DRB5	ITK	LAT	LCK	LCP2	NCK1	PAK1	PAK2	PLCG1	VASP	WAS	ZAP70
REACTOME_GENERIC_TRANSCRIPTION_PATHWAY	http://www.broadinstitute.org/gsea/msigdb/cards/REACTOME_GENERIC_TRANSCRIPTION_PATHWAY	142	0.6498	0.3503	0.0171	64	78	0.450704	0.549296	AR	CCNC	CCNT1	CCNT2	CDK8	CDK9	CDKN2B	CREBBP	CTGF	E2F4	E2F5	ESR1	ESR2	ESRRA	ESRRB	ESRRG	HDAC1	HNF4A	HNF4G	JUNB	KAT2A	KAT2B	LOC100287908	LOC100288042	LOC441488	LOC728030	LOC728381	LOC731106	LOC731863	MAML1	MAML2	MAML3	MAMLD1	MED1	MED10	MED12	MED14	MED15	MED16	MED17
REACTOME_RESPONSE_TO_ELEVATED_PLATELET_CYTOSOLIC_CA2_	http://www.broadinstitute.org/gsea/msigdb/cards/REACTOME_RESPONSE_TO_ELEVATED_PLATELET_CYTOSOLIC_CA2_	75	0.9929	0.0072	0.0218	26	49	0.346667	0.653333	A2M	ABCC4	ACTN1	ACTN2	ACTN4	ALB	ALDOA	APOA1	APP	BRPF3	CALM1	CALM2	CALM3	CALU	CAP1	CD36	CD63	CD9	CFD	CFL1	CLU	EGF	F13A1	F5	F8	FGA	FGB	FGG	FIGF	FN1	HABP4	HGF	HRG	HSPA5	ITGA2B	ITGB3	KNG1	LAMP2	LEFTY2	LOC128192
REACTOME_TRANSPORT_OF_MATURE_TRANSCRIPT_TO_CYTOPLASM	http://www.broadinstitute.org/gsea/msigdb/cards/REACTOME_TRANSPORT_OF_MATURE_TRANSCRIPT_TO_CYTOPLASM	53	0.603	0.3971	0.7347	20	33	0.377358	0.622642	AAAS	CDC40	CPSF1	CPSF2	CPSF3	DHX38	EIF4E	LOC643446	MAGOH	NCBP1	NCBP2	NFX1	NUP107	NUP133	NUP153	NUP155	NUP188	NUP205	NUP210	NUP214	NUP35	NUP37	NUP43	NUP50	NUP54	NUP62	NUP85	NUP88	NUP93	NUPL1	NUPL2	NXF1	POM121	RAE1	RANBP2	RBM8A	RNPS1	SEH1L	SLBP	SRRM1
REACTOME_METABOLISM_OF_AMINO_ACIDS_AND_DERIVATIVES	http://www.broadinstitute.org/gsea/msigdb/cards/REACTOME_METABOLISM_OF_AMINO_ACIDS_AND_DERIVATIVES	189	0.4519	0.5482	0.8606	89	100	0.470899	0.529101	AADAT	AANAT	AASS	ACAD8	ACADSB	ACAT1	ACMSD	ADC	ADI1	AFMID	AGMAT	AGXT	AGXT2	AHCY	ALDH18A1	ALDH4A1	ALDH6A1	ALDH7A1	ALDH9A1	AMD1	AMDHD1	APIP	ARG1	ARG2	ASL	ASNS	ASS1	AUH	AZIN1	BBOX1	BCAT1	BCAT2	BCKDHA	BCKDHB	BHMT	CBS	CCBL1	CCBL2	CDO1	CGA
REACTOME_RNA_POL_I_TRANSCRIPTION	http://www.broadinstitute.org/gsea/msigdb/cards/REACTOME_RNA_POL_I_TRANSCRIPTION	55	0.9137	0.0864	0.2631	15	40	0.272727	0.727273	CBX3	CCNH	CDK7	EHMT2	ERCC2	ERCC3	ERCC6	GTF2H1	GTF2H2	GTF2H2B	GTF2H3	GTF2H4	H2AFX	H2AFZ	H3F3A	H3F3AP5	H3F3AP6	H3F3B	HIST1H2AB	HIST1H2AC	HIST1H2AD	HIST1H2AE	HIST1H2AJ	HIST1H2BA	HIST1H2BB	HIST1H2BC	HIST1H2BD	HIST1H2BE	HIST1H2BF	HIST1H2BG	HIST1H2BH	HIST1H2BI	HIST1H2BJ	HIST1H2BK	HIST1H2BL	HIST1H2BM	HIST1H2BN	HIST1H2BO	HIST1H3A	HIST1H3B
REACTOME_FATTY_ACYL_COA_BIOSYNTHESIS	http://www.broadinstitute.org/gsea/msigdb/cards/REACTOME_FATTY_ACYL_COA_BIOSYNTHESIS	18	0.5134	0.4867	0.8806	8	10	0.444444	0.555556	ACACA	ACLY	ACSL1	ACSL3	ACSL4	ACSL5	ACSL6	ELOVL1	ELOVL2	ELOVL3	ELOVL4	ELOVL5	ELOVL6	ELOVL7	FASN	HSD17B12	SLC25A1	TECR
REACTOME_E2F_ENABLED_INHIBITION_OF_PRE_REPLICATION_COMPLEX_FORMATION	http://www.broadinstitute.org/gsea/msigdb/cards/REACTOME_E2F_ENABLED_INHIBITION_OF_PRE_REPLICATION_COMPLEX_FORMATION	10	0.7809	0.2192	0.7542	2	8	0.2	0.8	CCNB1	CDC25A	CDK1	MCM8	ORC1	ORC2	ORC3	ORC4	ORC5	ORC6
REACTOME_P75NTR_RECRUITS_SIGNALLING_COMPLEXES	http://www.broadinstitute.org/gsea/msigdb/cards/REACTOME_P75NTR_RECRUITS_SIGNALLING_COMPLEXES	11	0.0135	0.9866	0.9848	8	3	0.727273	0.272727	IKBKB	IRAK1	MYD88	NGF	NGFR	PRKCI	RIPK2	RPS27A	RPS27AP11	SQSTM1	TRAF6	UBA52
REACTOME_BIOLOGICAL_OXIDATIONS	http://www.broadinstitute.org/gsea/msigdb/cards/REACTOME_BIOLOGICAL_OXIDATIONS	91	0.1383	0.8618	0.1313	49	42	0.538462	0.461538	ACSM1	ACSM2B	ACSS1	ACSS2	ADH1A	ADH1B	ADH1C	ADH4	ADH6	ADH7	AHCY	ALDH1A1	ALDH2	BPNT1	CNDP2	COMT	CYP11A1	CYP11B1	CYP11B2	CYP17A1	CYP19A1	CYP1A1	CYP1A2	CYP1B1	CYP21A2	CYP24A1	CYP26A1	CYP26B1	CYP26C1	CYP27A1	CYP27B1	CYP2A13	CYP2A6	CYP2B6	CYP2C18	CYP2C19	CYP2C8	CYP2C9	CYP2D6	CYP2E1
REACTOME_REGULATED_PROTEOLYSIS_OF_P75NTR	http://www.broadinstitute.org/gsea/msigdb/cards/REACTOME_REGULATED_PROTEOLYSIS_OF_P75NTR	10	0.7011	0.2991	0.5321	5	5	0.5	0.5	ADAM17	APH1A	APH1B	NCSTN	NGFR	PSEN1	PSEN2	PSENEN	RELA	TRAF6
REACTOME_TRANSMISSION_ACROSS_CHEMICAL_SYNAPSES	http://www.broadinstitute.org/gsea/msigdb/cards/REACTOME_TRANSMISSION_ACROSS_CHEMICAL_SYNAPSES	180	0.0099	0.9902	0.5711	124	56	0.688889	0.311111	ABAT	ACHE	ACTN2	ADCY1	ADCY2	ADCY3	ADCY4	ADCY5	ADCY6	ADCY7	ADCY8	ADCY9	AKAP5	AKAP9	ALDH2	ALDH5A1	AP2A1	AP2A2	AP2B1	AP2M1	AP2S1	ARHGEF9	BRAF	CACNA1A	CACNA1B	CACNA2D3	CACNB1	CACNB2	CACNB3	CACNB4	CACNG2	CACNG3	CACNG4	CACNG8	CALM1	CALM2	CALM3	CAMK2A	CAMK2B	CAMK2D
REACTOME_P75NTR_SIGNALS_VIA_NFKB	http://www.broadinstitute.org/gsea/msigdb/cards/REACTOME_P75NTR_SIGNALS_VIA_NFKB	13	0.2073	0.7928	0.8919	8	5	0.615385	0.384615	IKBKB	IRAK1	MYD88	NFKBIA	NGF	NGFR	PRKCI	RELA	RIPK2	RPS27A	RPS27AP11	SQSTM1	TRAF6	UBA52
REACTOME_CASPASE_MEDIATED_CLEAVAGE_OF_CYTOSKELETAL_PROTEINS	http://www.broadinstitute.org/gsea/msigdb/cards/REACTOME_CASPASE_MEDIATED_CLEAVAGE_OF_CYTOSKELETAL_PROTEINS	11	0.9966	0.0035	0.0899	3	8	0.272727	0.727273	ADD1	CASP3	CASP6	CASP7	CASP8	DBNL	GAS2	GSN	LOC652460	MAPT	PLEC	SPTAN1	VIM
REACTOME_INTEGRIN_CELL_SURFACE_INTERACTIONS	http://www.broadinstitute.org/gsea/msigdb/cards/REACTOME_INTEGRIN_CELL_SURFACE_INTERACTIONS	77	0.9916	0.0085	0.007	23	54	0.298701	0.701299	AKT1	AMICA1	APBB1IP	BCAR1	BSG	CDH1	COL1A1	COL1A2	COL2A1	COL4A1	COL4A2	COL4A3	COL4A4	COL4A5	CRK	CSK	F11R	FBN1	FGA	FGB	FGG	FN1	GRB2	IBSP	ICAM1	ICAM2	ICAM3	ICAM4	ITGA1	ITGA10	ITGA11	ITGA2	ITGA2B	ITGA3	ITGA5	ITGA8	ITGA9	ITGAE	ITGAL	ITGAM
REACTOME_REGULATION_OF_ORNITHINE_DECARBOXYLASE_ODC	http://www.broadinstitute.org/gsea/msigdb/cards/REACTOME_REGULATION_OF_ORNITHINE_DECARBOXYLASE_ODC	47	0.8073	0.1928	0.8375	17	30	0.361702	0.638298	AZIN1	LOC652826	NQO1	OAZ1	OAZ2	OAZ3	ODC1	PSMA1	PSMA2	PSMA3	PSMA4	PSMA5	PSMA6	PSMA7	PSMA8	PSMB1	PSMB10	PSMB2	PSMB3	PSMB4	PSMB5	PSMB6	PSMB7	PSMB8	PSMB9	PSMC1	PSMC2	PSMC3	PSMC4	PSMC5	PSMC6	PSMD1	PSMD10	PSMD11	PSMD12	PSMD13	PSMD14	PSMD2	PSMD3	PSMD4
REACTOME_CYTOCHROME_P450_ARRANGED_BY_SUBSTRATE_TYPE	http://www.broadinstitute.org/gsea/msigdb/cards/REACTOME_CYTOCHROME_P450_ARRANGED_BY_SUBSTRATE_TYPE	28	0.0196	0.9805	0.1244	18	10	0.642857	0.357143	CYP11A1	CYP11B1	CYP11B2	CYP17A1	CYP19A1	CYP1A1	CYP1A2	CYP1B1	CYP21A2	CYP24A1	CYP26A1	CYP26B1	CYP26C1	CYP27A1	CYP27B1	CYP2A13	CYP2A6	CYP2B6	CYP2C18	CYP2C19	CYP2C8	CYP2C9	CYP2D6	CYP2E1	CYP2F1	CYP2J2	CYP2R1	CYP2S1	CYP2U1	CYP2W1	CYP39A1	CYP3A4	CYP3A43	CYP3A5	CYP3A7	CYP46A1	CYP4A11	CYP4B1	CYP4F11	CYP4F12
REACTOME_BASE_FREE_SUGAR_PHOSPHATE_REMOVAL_VIA_THE_SINGLE_NUCLEOTIDE_REPLACEMENT_PATHWAY	http://www.broadinstitute.org/gsea/msigdb/cards/REACTOME_BASE_FREE_SUGAR_PHOSPHATE_REMOVAL_VIA_THE_SINGLE_NUCLEOTIDE_REPLACEMENT_PATHWAY	10	0.7173	0.2828	0.7402	4	6	0.4	0.6	APEX1	CCNO	MBD4	MPG	MUTYH	NTHL1	OGG1	POLB	SMUG1	TDG
REACTOME_APOPTOTIC_CLEAVAGE_OF_CELL_ADHESION_PROTEINS	http://www.broadinstitute.org/gsea/msigdb/cards/REACTOME_APOPTOTIC_CLEAVAGE_OF_CELL_ADHESION_PROTEINS	10	0.3259	0.6742	0.1324	7	3	0.7	0.3	CASP3	CDH1	CTNNB1	DSG1	DSG2	DSG3	DSP	LOC647859	OCLN	PKP1	TJP1	TJP2
REACTOME_HDL_MEDIATED_LIPID_TRANSPORT	http://www.broadinstitute.org/gsea/msigdb/cards/REACTOME_HDL_MEDIATED_LIPID_TRANSPORT	14	0.9268	0.0733	0.0821	4	10	0.285714	0.714286	A2M	ABCA1	ABCG1	ALB	AMN	APOA1	APOC2	APOC3	APOE	BMP1	CETP	CUBN	LCAT	PLTP	SCARB1
REACTOME_NRAGE_SIGNALS_DEATH_THROUGH_JNK	http://www.broadinstitute.org/gsea/msigdb/cards/REACTOME_NRAGE_SIGNALS_DEATH_THROUGH_JNK	43	0.1893	0.8108	0.8184	26	17	0.604651	0.395349	AATF	ABR	AKAP13	ARHGAP4	ARHGEF11	ARHGEF12	ARHGEF16	ARHGEF17	ARHGEF18	ARHGEF2	ARHGEF3	ARHGEF4	ARHGEF6	ARHGEF9	BAD	BCL2L11	ECT2	FGD1	FGD2	FGD3	FGD4	ITSN1	KALRN	MAGED1	MAPK8	MCF2	NET1	NGEF	NGF	NGFR	OBSCN	PLEKHG2	PREX1	RAC1	RASGRF1	RASGRF2	SOS1	SOS2	TIAM1	TIAM2
REACTOME_SLBP_DEPENDENT_PROCESSING_OF_REPLICATION_DEPENDENT_HISTONE_PRE_MRNAS	http://www.broadinstitute.org/gsea/msigdb/cards/REACTOME_SLBP_DEPENDENT_PROCESSING_OF_REPLICATION_DEPENDENT_HISTONE_PRE_MRNAS	10	0.5426	0.4575	0.8359	4	6	0.4	0.6	LSM10	LSM11	NCBP1	NCBP2	SLBP	SNRPB	SNRPD3	SNRPE	SNRPF	SNRPG	ZNF473
REACTOME_NRIF_SIGNALS_CELL_DEATH_FROM_THE_NUCLEUS	http://www.broadinstitute.org/gsea/msigdb/cards/REACTOME_NRIF_SIGNALS_CELL_DEATH_FROM_THE_NUCLEUS	14	0.3708	0.6293	0.7022	9	5	0.642857	0.357143	APH1A	APH1B	ITGB3BP	MAPK8	NCSTN	NGF	NGFR	PSEN1	PSEN2	PSENEN	RPS27A	RPS27AP11	SQSTM1	TRAF6	UBA52
REACTOME_REGULATION_OF_APOPTOSIS	http://www.broadinstitute.org/gsea/msigdb/cards/REACTOME_REGULATION_OF_APOPTOSIS	56	0.6635	0.3366	0.9052	24	32	0.428571	0.571429	APPL1	ARHGAP10	CASP3	CASP9	DAPK1	DAPK2	DAPK3	DCC	LOC652826	MAGED1	PAK2	PSMA1	PSMA2	PSMA3	PSMA4	PSMA5	PSMA6	PSMA7	PSMA8	PSMB1	PSMB10	PSMB2	PSMB3	PSMB4	PSMB5	PSMB6	PSMB7	PSMB8	PSMB9	PSMC1	PSMC2	PSMC3	PSMC4	PSMC5	PSMC6	PSMD1	PSMD10	PSMD11	PSMD12	PSMD13
REACTOME_RNA_POL_II_TRANSCRIPTION	http://www.broadinstitute.org/gsea/msigdb/cards/REACTOME_RNA_POL_II_TRANSCRIPTION	98	0.725	0.2751	0.6185	40	58	0.408163	0.591837	CCNH	CCNT1	CCNT2	CDC40	CDK7	CDK9	CLP1	COBRA1	CPSF1	CPSF2	CPSF3	CPSF7	CSTF1	CSTF2	CSTF3	CTDP1	DHX38	ELL	ERCC2	ERCC3	GTF2A1	GTF2A2	GTF2B	GTF2E1	GTF2E2	GTF2F1	GTF2F2	GTF2H1	GTF2H2	GTF2H2B	GTF2H3	GTF2H4	LOC643446	LOC652857	LSM10	LSM11	MAGOH	MNAT1	NCBP1	NCBP2
REACTOME_NEURONAL_SYSTEM	http://www.broadinstitute.org/gsea/msigdb/cards/REACTOME_NEURONAL_SYSTEM	268	0.0036	0.9965	0.7539	177	91	0.660448	0.339552	ABAT	ABCC8	ABCC9	ACHE	ACTN2	ADCY1	ADCY2	ADCY3	ADCY4	ADCY5	ADCY6	ADCY7	ADCY8	ADCY9	AKAP5	AKAP9	ALDH2	ALDH5A1	AP2A1	AP2A2	AP2B1	AP2M1	AP2S1	ARHGEF9	BRAF	CACNA1A	CACNA1B	CACNA2D3	CACNB1	CACNB2	CACNB3	CACNB4	CACNG2	CACNG3	CACNG4	CACNG8	CALM1	CALM2	CALM3	CAMK2A
REACTOME_NFKB_IS_ACTIVATED_AND_SIGNALS_SURVIVAL	http://www.broadinstitute.org/gsea/msigdb/cards/REACTOME_NFKB_IS_ACTIVATED_AND_SIGNALS_SURVIVAL	10	0.1816	0.8185	0.6272	7	3	0.7	0.3	IKBKB	IRAK1	NFKBIA	NGF	NGFR	RELA	RPS27A	RPS27AP11	SQSTM1	TRAF6	UBA52
REACTOME_REGULATION_OF_BETA_CELL_DEVELOPMENT	http://www.broadinstitute.org/gsea/msigdb/cards/REACTOME_REGULATION_OF_BETA_CELL_DEVELOPMENT	29	0.4775	0.5227	0.5649	13	16	0.448276	0.551724	AKT1	AKT2	AKT3	FGF10	FOXA2	FOXA3	FOXO1	GCK	HES1	HNF1A	HNF1B	HNF4A	HNF4G	IAPP	INS	INSM1	MAFA	NEUROD1	NEUROG3	NKX2-2	NKX6-1	NR5A2	ONECUT1	ONECUT3	PAX6	PDX1	PKLR	PTF1A	RBPJ	SLC2A2
REACTOME_PHASE1_FUNCTIONALIZATION_OF_COMPOUNDS	http://www.broadinstitute.org/gsea/msigdb/cards/REACTOME_PHASE1_FUNCTIONALIZATION_OF_COMPOUNDS	43	0.0235	0.9766	0.0949	27	16	0.627907	0.372093	ACSS1	ACSS2	ADH1A	ADH1B	ADH1C	ADH4	ADH6	ADH7	ALDH1A1	ALDH2	CYP11A1	CYP11B1	CYP11B2	CYP17A1	CYP19A1	CYP1A1	CYP1A2	CYP1B1	CYP21A2	CYP24A1	CYP26A1	CYP26B1	CYP26C1	CYP27A1	CYP27B1	CYP2A13	CYP2A6	CYP2B6	CYP2C18	CYP2C19	CYP2C8	CYP2C9	CYP2D6	CYP2E1	CYP2F1	CYP2J2	CYP2R1	CYP2S1	CYP2U1	CYP2W1
REACTOME_RNA_POL_III_TRANSCRIPTION	http://www.broadinstitute.org/gsea/msigdb/cards/REACTOME_RNA_POL_III_TRANSCRIPTION	32	0.8462	0.1539	0.7705	11	21	0.34375	0.65625	BRF1	BRF2	GTF3C2	GTF3C3	GTF3C4	GTF3C5	LZTS1	NFIB	POLR1C	POLR1D	POLR2E	POLR2F	POLR2H	POLR2K	POLR2L	POLR3A	POLR3B	POLR3C	POLR3D	POLR3E	POLR3F	POLR3GL	POLR3H	POLR3K	POU2F1	SNAPC1	SNAPC2	SNAPC3	SNAPC4	SNAPC5	SSB	TBP	ZNF143
REACTOME_CELL_DEATH_SIGNALLING_VIA_NRAGE_NRIF_AND_NADE	http://www.broadinstitute.org/gsea/msigdb/cards/REACTOME_CELL_DEATH_SIGNALLING_VIA_NRAGE_NRIF_AND_NADE	58	0.1781	0.822	0.805	35	23	0.603448	0.396552	AATF	ABR	AKAP13	APH1A	APH1B	ARHGAP4	ARHGEF11	ARHGEF12	ARHGEF16	ARHGEF17	ARHGEF18	ARHGEF2	ARHGEF3	ARHGEF4	ARHGEF6	ARHGEF9	BAD	BCL2L11	CASP2	CASP3	ECT2	FGD1	FGD2	FGD3	FGD4	ITGB3BP	ITSN1	KALRN	LOC440917	MAGED1	MAPK8	MCF2	NCSTN	NET1	NGEF	NGF	NGFR	NGFRAP1	OBSCN	PLEKHG2
REACTOME_NEUROTRANSMITTER_RELEASE_CYCLE	http://www.broadinstitute.org/gsea/msigdb/cards/REACTOME_NEUROTRANSMITTER_RELEASE_CYCLE	34	0.0024	0.9977	0.2518	25	9	0.735294	0.264706	ABAT	ALDH5A1	CHAT	DNAJC5	GAD1	GAD2	GLS	GLS2	HSPA8	MAOA	RAB3A	RIMS1	SLC17A7	SLC18A2	SLC18A3	SLC1A1	SLC1A6	SLC1A7	SLC22A2	SLC32A1	SLC38A2	SLC5A7	SLC6A1	SLC6A11	SLC6A12	SNAP25	STX1A	STXBP1	SYN1	SYN2	SYN3	SYT1	UNC13B	VAMP2
REACTOME_P75_NTR_RECEPTOR_MEDIATED_SIGNALLING	http://www.broadinstitute.org/gsea/msigdb/cards/REACTOME_P75_NTR_RECEPTOR_MEDIATED_SIGNALLING	79	0.3742	0.626	0.9446	43	36	0.544304	0.455696	AATF	ABR	ADAM17	AKAP13	APH1A	APH1B	ARHGAP4	ARHGDIA	ARHGEF1	ARHGEF11	ARHGEF12	ARHGEF16	ARHGEF17	ARHGEF18	ARHGEF2	ARHGEF3	ARHGEF4	ARHGEF6	ARHGEF9	BAD	BCL2L11	CASP2	CASP3	ECT2	FGD1	FGD2	FGD3	FGD4	HDAC1	HDAC2	HDAC3	IKBKB	IRAK1	ITGB3BP	ITSN1	KALRN	LINGO1	LOC440917	MAG	MAGED1
REACTOME_AMINO_ACID_TRANSPORT_ACROSS_THE_PLASMA_MEMBRANE	http://www.broadinstitute.org/gsea/msigdb/cards/REACTOME_AMINO_ACID_TRANSPORT_ACROSS_THE_PLASMA_MEMBRANE	30	0.9505	0.0496	0.6363	10	20	0.333333	0.666667	SLC16A10	SLC1A4	SLC1A5	SLC36A1	SLC36A2	SLC38A1	SLC38A2	SLC38A3	SLC38A4	SLC38A5	SLC3A1	SLC3A2	SLC43A1	SLC43A2	SLC6A12	SLC6A14	SLC6A15	SLC6A18	SLC6A19	SLC6A20	SLC6A6	SLC7A1	SLC7A10	SLC7A11	SLC7A2	SLC7A3	SLC7A5	SLC7A6	SLC7A7	SLC7A8	SLC7A9
REACTOME_ENDOGENOUS_STEROLS	http://www.broadinstitute.org/gsea/msigdb/cards/REACTOME_ENDOGENOUS_STEROLS	13	0.0619	0.9382	0.0122	9	4	0.692308	0.307692	CYP11A1	CYP11B1	CYP11B2	CYP17A1	CYP19A1	CYP1B1	CYP21A2	CYP27A1	CYP39A1	CYP46A1	CYP51A1	CYP7A1	CYP7B1	CYP8B1	POMC
REACTOME_REGULATION_OF_GENE_EXPRESSION_IN_BETA_CELLS	http://www.broadinstitute.org/gsea/msigdb/cards/REACTOME_REGULATION_OF_GENE_EXPRESSION_IN_BETA_CELLS	19	0.5496	0.4505	0.86	8	11	0.421053	0.578947	AKT1	AKT2	AKT3	FOXA2	FOXA3	FOXO1	GCK	HNF1A	HNF4A	HNF4G	IAPP	INS	MAFA	NEUROD1	NKX2-2	NKX6-1	PAX6	PDX1	PKLR	SLC2A2
REACTOME_GLYCOLYSIS	http://www.broadinstitute.org/gsea/msigdb/cards/REACTOME_GLYCOLYSIS	26	0.5365	0.4636	0.9859	11	15	0.423077	0.576923	ALDOA	ALDOB	ALDOC	ENO1	ENO2	ENO3	GAPDH	GAPDHS	GPI	LOC642969	PFKFB1	PFKFB2	PFKFB3	PFKFB4	PFKL	PFKM	PFKP	PGAM1	PGAM2	PGK1	PKLR	PKM2	PPP2CA	PPP2CB	PPP2R1A	PPP2R1B	PPP2R5D	TPI1	TPI1P1
REACTOME_PROCESSIVE_SYNTHESIS_ON_THE_LAGGING_STRAND	http://www.broadinstitute.org/gsea/msigdb/cards/REACTOME_PROCESSIVE_SYNTHESIS_ON_THE_LAGGING_STRAND	15	0.5026	0.4975	0.9829	7	8	0.466667	0.533333	DNA2	FEN1	LIG1	PCNA	POLA1	POLA2	POLD1	POLD2	POLD3	POLD4	PRIM1	PRIM2	RPA1	RPA2	RPA3
REACTOME_PEPTIDE_CHAIN_ELONGATION	http://www.broadinstitute.org/gsea/msigdb/cards/REACTOME_PEPTIDE_CHAIN_ELONGATION	81	0.7675	0.2326	0.4752	21	60	0.259259	0.740741	EEF1A1	EEF2	FAM153A	FAU	LOC641895	LOC646184	LOC647074	LOC649602	LOC651825	LOC651894	LOC653881	LOC730343	RPL10	RPL10A	RPL10P16	RPL10P9	RPL11	RPL12	RPL12P2	RPL13	RPL13A	RPL14	RPL15	RPL15P17	RPL17	RPL17P36	RPL17P6	RPL18	RPL18A	RPL19	RPL19P9	RPL21	RPL21P119	RPL21P134	RPL21P16	RPL21P29	RPL21P75	RPL22	RPL22P11	RPL23
REACTOME_COMMON_PATHWAY	http://www.broadinstitute.org/gsea/msigdb/cards/REACTOME_COMMON_PATHWAY	13	0.6882	0.3119	0.876	4	9	0.307692	0.692308	F10	F13A1	F13B	F2	F5	FGA	FGB	FGG	PF4	PF4V1	PROC	PROS1	SERPINC1	THBD
REACTOME_MRNA_CAPPING	http://www.broadinstitute.org/gsea/msigdb/cards/REACTOME_MRNA_CAPPING	28	0.6981	0.302	0.5023	11	17	0.392857	0.607143	CCNH	CDK7	ERCC2	ERCC3	GTF2F1	GTF2F2	GTF2H1	GTF2H2	GTF2H2B	GTF2H3	GTF2H4	LOC652857	MNAT1	NCBP1	NCBP2	POLR2A	POLR2B	POLR2C	POLR2D	POLR2E	POLR2F	POLR2G	POLR2H	POLR2I	POLR2J	POLR2K	POLR2L	RNGTT	RNMT	SUPT5H
REACTOME_MITOCHONDRIAL_FATTY_ACID_BETA_OXIDATION	http://www.broadinstitute.org/gsea/msigdb/cards/REACTOME_MITOCHONDRIAL_FATTY_ACID_BETA_OXIDATION	13	0.9854	0.0147	0.0323	0	13	0	1	ACADL	ACADM	ACADS	ACADVL	DECR1	ECHS1	ECI1	HADH	HADHA	HADHB	MCEE	MUT	PCCA	PCCB
REACTOME_SIGNALING_BY_GPCR	http://www.broadinstitute.org/gsea/msigdb/cards/REACTOME_SIGNALING_BY_GPCR	547	0.0022	0.9979	0.2505	307	240	0.561243	0.438757	ABR	ADCY1	ADCY2	ADCY3	ADCY4	ADCY5	ADCY6	ADCY7	ADCY8	ADCY9	ADCYAP1	ADCYAP1R1	ADM	ADM2	ADORA1	ADORA2A	ADORA2B	ADORA3	ADRA1A	ADRA1B	ADRA1D	ADRA2A	ADRA2B	ADRB1	ADRB2	ADRB3	ADRBK1	AGT	AGTR1	AGTR2	AKAP13	AKT1	AKT2	AKT3	ANXA1	APLNR	APP	ARHGAP4	ARHGEF1	ARHGEF11
REACTOME_PEPTIDE_LIGAND_BINDING_RECEPTORS	http://www.broadinstitute.org/gsea/msigdb/cards/REACTOME_PEPTIDE_LIGAND_BINDING_RECEPTORS	166	0.0216	0.9785	0.192	92	74	0.554217	0.445783	AGT	AGTR1	AGTR2	ANXA1	APLNR	APP	AVP	AVPR1A	AVPR1B	AVPR2	BDKRB1	BDKRB2	BRS3	C3	C3AR1	C5	C5AR1	CCBP2	CCK	CCKAR	CCKBR	CCL11	CCL16	CCL17	CCL19	CCL2	CCL20	CCL21	CCL22	CCL25	CCL27	CCL28	CCL3	CCL3L1	CCL3L3	CCL4	CCL5	CCL7	CCR1	CCR10
REACTOME_METABOLISM_OF_POLYAMINES	http://www.broadinstitute.org/gsea/msigdb/cards/REACTOME_METABOLISM_OF_POLYAMINES	14	0.4087	0.5914	0.1207	7	7	0.5	0.5	ADC	ADI1	AGMAT	AMD1	APIP	ENOPH1	GOT1	MRI1	MTAP	ODC1	PAOX	SAT1	SMOX	SMS	SRM
REACTOME_CLASS_A1_RHODOPSIN_LIKE_RECEPTORS	http://www.broadinstitute.org/gsea/msigdb/cards/REACTOME_CLASS_A1_RHODOPSIN_LIKE_RECEPTORS	268	0.0154	0.9847	0.2905	144	124	0.537313	0.462687	ADORA1	ADORA2A	ADORA2B	ADORA3	ADRA1A	ADRA1B	ADRA1D	ADRA2A	ADRA2B	ADRB1	ADRB2	ADRB3	AGT	AGTR1	AGTR2	ANXA1	APLNR	APP	AVP	AVPR1A	AVPR1B	AVPR2	BDKRB1	BDKRB2	BRS3	C3	C3AR1	C5	C5AR1	CCBP2	CCK	CCKAR	CCKBR	CCL11	CCL16	CCL17	CCL19	CCL2	CCL20	CCL21
REACTOME_NOTCH_HLH_TRANSCRIPTION_PATHWAY	http://www.broadinstitute.org/gsea/msigdb/cards/REACTOME_NOTCH_HLH_TRANSCRIPTION_PATHWAY	12	0.8374	0.1627	0.0319	4	8	0.333333	0.666667	CREBBP	KAT2A	KAT2B	LOC728030	MAML1	MAML2	MAML3	MAMLD1	NOTCH2	NOTCH3	NOTCH4	RBPJ	SNW1
REACTOME_INTEGRATION_OF_ENERGY_METABOLISM	http://www.broadinstitute.org/gsea/msigdb/cards/REACTOME_INTEGRATION_OF_ENERGY_METABOLISM	113	0.0281	0.972	0.6451	67	46	0.59292	0.40708	ABCC8	ACACA	ACACB	ACLY	ADCY1	ADCY2	ADCY3	ADCY4	ADCY5	ADCY6	ADCY7	ADCY8	ADCY9	ADRA2A	AGPAT1	AKAP5	CACNA1A	CACNB2	CACNB3	CDX2	CHRM3	CTNNB1	DPP4	FASN	FFAR1	GATA4	GCG	GCGR	GIP	GLP1R	GNA11	GNA14	GNA15	GNAI1	GNAI2	GNAO1	GNAQ	GNAS	GNB1	GNB2
REACTOME_CELL_CYCLE_MITOTIC	http://www.broadinstitute.org/gsea/msigdb/cards/REACTOME_CELL_CYCLE_MITOTIC	299	0.903	0.0971	0.3309	102	197	0.341137	0.658863	ACTR1A	AHCTF1	AKAP9	ALMS1	ANAPC1	ANAPC10	ANAPC11	ANAPC2	ANAPC4	ANAPC5	ANAPC7	APITD1	AURKA	AURKB	AZI1	B9D2	BIRC5	BTRC	BUB1	BUB1B	BUB3	CASC5	CCDC99	CCNA1	CCNA2	CCNB1	CCNB2	CCND1	CCND2	CCND3	CCNE1	CCNE2	CCNH	CDC14A	CDC16	CDC20	CDC23	CDC25A	CDC25B	CDC25C
REACTOME_GLUCONEOGENESIS	http://www.broadinstitute.org/gsea/msigdb/cards/REACTOME_GLUCONEOGENESIS	28	0.6951	0.305	0.7496	11	17	0.392857	0.607143	ALDOA	ALDOB	ALDOC	ENO1	ENO2	ENO3	FBP1	FBP2	GAPDH	GAPDHS	GOT1	GOT2	GPI	LOC642969	LOC730418	MDH1	MDH2	PC	PCK1	PCK2	PFKFB1	PGAM1	PGAM2	PGK1	PRKACA	PRKACB	PRKACG	SLC25A1	SLC25A10	SLC25A11	SLC25A12	SLC25A13	TPI1	TPI1P1
REACTOME_DOPAMINE_NEUROTRANSMITTER_RELEASE_CYCLE	http://www.broadinstitute.org/gsea/msigdb/cards/REACTOME_DOPAMINE_NEUROTRANSMITTER_RELEASE_CYCLE	11	0.3011	0.699	0.4615	6	5	0.545455	0.454545	RAB3A	RIMS1	SLC18A2	SNAP25	STX1A	STXBP1	SYN1	SYN2	SYN3	SYT1	VAMP2
REACTOME_OPIOID_SIGNALLING	http://www.broadinstitute.org/gsea/msigdb/cards/REACTOME_OPIOID_SIGNALLING	75	0.0026	0.9975	0.5106	49	26	0.653333	0.346667	ADCY1	ADCY2	ADCY3	ADCY4	ADCY5	ADCY6	ADCY7	ADCY8	ADCY9	ADRBK1	CALM1	CALM2	CALM3	CAMK4	CDK5	CREB1	GNAI1	GNAI2	GNAI3	GNAL	GNAO1	GNAT1	GNAT2	GNAZ	GNB1	GNB2	GNB3	GNB4	GNB5	GNG10	GNG11	GNG12	GNG13	GNG2	GNG3	GNG4	GNG5	GNG7	GNG8	GNGT1
REACTOME_RECRUITMENT_OF_MITOTIC_CENTROSOME_PROTEINS_AND_COMPLEXES	http://www.broadinstitute.org/gsea/msigdb/cards/REACTOME_RECRUITMENT_OF_MITOTIC_CENTROSOME_PROTEINS_AND_COMPLEXES	58	0.9303	0.0698	0.6491	22	36	0.37931	0.62069	ACTR1A	AKAP9	ALMS1	AZI1	CCNB1	CDK1	CDK5RAP2	CENPJ	CEP135	CEP164	CEP192	CEP250	CEP290	CEP41	CEP57	CEP63	CEP70	CEP72	CEP76	CETN2	CKAP5	CLASP1	CNTRL	CSNK1D	CSNK1E	DCTN1	DCTN2	DCTN3	DYNC1H1	DYNC1I2	DYNLL1	FGFR1OP	HAUS2	HSP90AA1	LOC440917	LOC730418	MAPRE1	NEDD1	NEK2	NINL
REACTOME_MITOCHONDRIAL_TRNA_AMINOACYLATION	http://www.broadinstitute.org/gsea/msigdb/cards/REACTOME_MITOCHONDRIAL_TRNA_AMINOACYLATION	21	0.9599	0.0402	0.2746	6	15	0.285714	0.714286	AARS2	CARS2	DARS2	EARS2	FARS2	GARS	HARS2	IARS2	KARS	LARS2	MARS2	NARS2	PARS2	PPA2	QARS	RARS2	SARS2	TARS2	VARS2	WARS2	YARS2
REACTOME_CYTOSOLIC_TRNA_AMINOACYLATION	http://www.broadinstitute.org/gsea/msigdb/cards/REACTOME_CYTOSOLIC_TRNA_AMINOACYLATION	24	0.7738	0.2263	0.7811	4	20	0.166667	0.833333	AARS	AIMP1	AIMP2	CARS	DARS	EEF1E1	EPRS	FARSA	FARSB	GARS	HARS	IARS	KARS	LARS	MARS	NARS	PPA1	QARS	RARS	SARS	TARS	VARS	WARS	YARS
REACTOME_CA_DEPENDENT_EVENTS	http://www.broadinstitute.org/gsea/msigdb/cards/REACTOME_CA_DEPENDENT_EVENTS	27	0.1309	0.8692	0.322	16	11	0.592593	0.407407	ADCY1	ADCY2	ADCY3	ADCY4	ADCY5	ADCY6	ADCY7	ADCY8	ADCY9	ADRBK1	CALM1	CALM2	CALM3	CAMK4	CREB1	LOC730418	MAPK1	PDE1A	PDE1B	PLA2G4A	PRKACA	PRKACB	PRKACG	PRKAR1A	PRKAR1B	PRKAR2A	PRKAR2B	PRKCA	PRKCD	PRKCG
REACTOME_ACETYLCHOLINE_NEUROTRANSMITTER_RELEASE_CYCLE	http://www.broadinstitute.org/gsea/msigdb/cards/REACTOME_ACETYLCHOLINE_NEUROTRANSMITTER_RELEASE_CYCLE	10	0.0048	0.9953	0.129	9	1	0.9	0.1	CHAT	RAB3A	RIMS1	SLC18A3	SLC5A7	SNAP25	STX1A	STXBP1	SYT1	VAMP2
REACTOME_ADENYLATE_CYCLASE_ACTIVATING_PATHWAY	http://www.broadinstitute.org/gsea/msigdb/cards/REACTOME_ADENYLATE_CYCLASE_ACTIVATING_PATHWAY	10	0.0678	0.9323	0.4909	8	2	0.8	0.2	ADCY1	ADCY2	ADCY3	ADCY4	ADCY5	ADCY6	ADCY7	ADCY8	ADCY9	GNAL
REACTOME_ADENYLATE_CYCLASE_INHIBITORY_PATHWAY	http://www.broadinstitute.org/gsea/msigdb/cards/REACTOME_ADENYLATE_CYCLASE_INHIBITORY_PATHWAY	13	0.0466	0.9535	0.5939	9	4	0.692308	0.307692	ADCY1	ADCY2	ADCY3	ADCY4	ADCY5	ADCY6	ADCY7	ADCY8	ADCY9	GNAI1	GNAI2	GNAI3	GNAL
REACTOME_DARPP_32_EVENTS	http://www.broadinstitute.org/gsea/msigdb/cards/REACTOME_DARPP_32_EVENTS	23	0.016	0.9841	0.4978	15	8	0.652174	0.347826	CALM1	CALM2	CALM3	CDK5	LOC730418	PDE4B	PDE4C	PDE4D	PPP1CA	PPP1R1B	PPP2CA	PPP2CB	PPP2R1A	PPP2R1B	PPP2R5D	PPP3CA	PPP3CB	PPP3R1	PRKACA	PRKACB	PRKACG	PRKAR1A	PRKAR1B	PRKAR2A	PRKAR2B
REACTOME_CHEMOKINE_RECEPTORS_BIND_CHEMOKINES	http://www.broadinstitute.org/gsea/msigdb/cards/REACTOME_CHEMOKINE_RECEPTORS_BIND_CHEMOKINES	47	0.3909	0.6092	0.4546	23	24	0.489362	0.510638	CCBP2	CCL11	CCL16	CCL17	CCL19	CCL2	CCL20	CCL21	CCL22	CCL25	CCL27	CCL28	CCL3	CCL3L1	CCL3L3	CCL4	CCL5	CCL7	CCR1	CCR10	CCR2	CCR3	CCR4	CCR5	CCR6	CCR7	CCR8	CCR9	CCRL1	CCRL1P1	CX3CL1	CX3CR1	CXCL1	CXCL10	CXCL11	CXCL12	CXCL13	CXCL16	CXCL2	CXCL3
REACTOME_LOSS_OF_NLP_FROM_MITOTIC_CENTROSOMES	http://www.broadinstitute.org/gsea/msigdb/cards/REACTOME_LOSS_OF_NLP_FROM_MITOTIC_CENTROSOMES	51	0.9854	0.0147	0.5726	18	33	0.352941	0.647059	ACTR1A	AKAP9	ALMS1	AZI1	CDK1	CDK5RAP2	CENPJ	CEP135	CEP164	CEP192	CEP250	CEP290	CEP41	CEP57	CEP63	CEP70	CEP72	CEP76	CETN2	CKAP5	CLASP1	CNTRL	CSNK1D	CSNK1E	DCTN1	DCTN2	DCTN3	DYNC1H1	DYNC1I2	DYNLL1	FGFR1OP	HAUS2	HSP90AA1	LOC440917	LOC730418	MAPRE1	NEDD1	NEK2	NINL	OFD1
REACTOME_NEUROTRANSMITTER_RECEPTOR_BINDING_AND_DOWNSTREAM_TRANSMISSION_IN_THE_POSTSYNAPTIC_CELL	http://www.broadinstitute.org/gsea/msigdb/cards/REACTOME_NEUROTRANSMITTER_RECEPTOR_BINDING_AND_DOWNSTREAM_TRANSMISSION_IN_THE_POSTSYNAPTIC_CELL	131	0.0122	0.9879	0.6484	89	42	0.679389	0.320611	ACTN2	ADCY1	ADCY2	ADCY3	ADCY4	ADCY5	ADCY6	ADCY7	ADCY8	ADCY9	AKAP5	AKAP9	AP2A1	AP2A2	AP2B1	AP2M1	AP2S1	ARHGEF9	BRAF	CACNG2	CACNG3	CACNG4	CACNG8	CALM1	CALM2	CALM3	CAMK2A	CAMK2B	CAMK2D	CAMK4	CAMKK1	CHRFAM7A	CHRNA1	CHRNA2	CHRNA3	CHRNA4	CHRNA5	CHRNA6	CHRNA7	CHRNA9
REACTOME_CELL_CYCLE_CHECKPOINTS	http://www.broadinstitute.org/gsea/msigdb/cards/REACTOME_CELL_CYCLE_CHECKPOINTS	109	0.8394	0.1607	0.4448	41	68	0.376147	0.623853	ANAPC1	ANAPC10	ANAPC11	ANAPC2	ANAPC4	ANAPC5	ANAPC7	ATM	ATR	ATRIP	BUB1B	BUB3	CCNB1	CCNB2	CCNE1	CCNE2	CDC16	CDC20	CDC23	CDC25A	CDC25C	CDC26	CDC26P1	CDC27	CDC45	CDC6	CDC7	CDK1	CDK2	CDKN1A	CDKN1B	CHEK1	CHEK2	DBF4	HUS1	LOC645084	LOC647654	LOC648152	LOC649620	LOC650621
REACTOME_DIABETES_PATHWAYS	http://www.broadinstitute.org/gsea/msigdb/cards/REACTOME_DIABETES_PATHWAYS	120	0.6766	0.3235	0.8758	53	67	0.441667	0.558333	ACADVL	ADD1	ARFGAP1	ASNS	ATF3	ATF4	ATF4P3	ATF6	ATP6V0D1	BCHE	C19ORF10	CALR	CCL2	CPE	CTDSP2	CTSG	CUL7	CXXC1	DCP2	DCTN1	DDIT3	DDX11	DDX12P	DIS3	DNAJB11	DNAJB9	DNAJC3	EDEM1	EIF2AK3	EIF2S1	ERN1	ERO1L	EXOC1	EXOC2	EXOC3	EXOC4	EXOC5	EXOC6	EXOC8	EXOSC1
REACTOME_P130CAS_LINKAGE_TO_MAPK_SIGNALING_FOR_INTEGRINS	http://www.broadinstitute.org/gsea/msigdb/cards/REACTOME_P130CAS_LINKAGE_TO_MAPK_SIGNALING_FOR_INTEGRINS	15	0.6976	0.3025	0.287	7	8	0.466667	0.533333	APBB1IP	BCAR1	CRK	FGA	FGB	FGG	FN1	ITGA2B	ITGB3	PTK2	RAP1A	RAP1B	SRC	TLN1	VWF
REACTOME_GLYCOPROTEIN_HORMONES	http://www.broadinstitute.org/gsea/msigdb/cards/REACTOME_GLYCOPROTEIN_HORMONES	9	0.3642	0.6359	0.5116	5	4	0.555556	0.444444	CGA	CGB	CGB5	CGB8	FSHB	INHA	INHBA	INHBB	INHBC	INHBE	LHB	TSHB
REACTOME_NOREPINEPHRINE_NEUROTRANSMITTER_RELEASE_CYCLE	http://www.broadinstitute.org/gsea/msigdb/cards/REACTOME_NOREPINEPHRINE_NEUROTRANSMITTER_RELEASE_CYCLE	10	0.1771	0.823	0.2421	7	3	0.7	0.3	MAOA	RAB3A	RIMS1	SLC18A2	SLC22A2	SNAP25	STX1A	STXBP1	SYT1	VAMP2
REACTOME_PLC_BETA_MEDIATED_EVENTS	http://www.broadinstitute.org/gsea/msigdb/cards/REACTOME_PLC_BETA_MEDIATED_EVENTS	40	0.0127	0.9874	0.1675	25	15	0.625	0.375	ADCY1	ADCY2	ADCY3	ADCY4	ADCY5	ADCY6	ADCY7	ADCY8	ADCY9	ADRBK1	CALM1	CALM2	CALM3	CAMK4	CREB1	GNAI1	GNAI2	GNAI3	GNAO1	GNAT1	GNAT2	GNAZ	ITPR2	ITPR3	LOC730418	MAPK1	PDE1A	PDE1B	PLA2G4A	PLCB1	PLCB2	PLCB3	PLCB4	PRKACA	PRKACB	PRKACG	PRKAR1A	PRKAR1B	PRKAR2A	PRKAR2B
REACTOME_REGULATION_OF_INSULIN_LIKE_GROWTH_FACTOR_IGF_ACTIVITY_BY_INSULIN_LIKE_GROWTH_FACTOR_BINDING_PROTEINS_IGFBPS	http://www.broadinstitute.org/gsea/msigdb/cards/REACTOME_REGULATION_OF_INSULIN_LIKE_GROWTH_FACTOR_IGF_ACTIVITY_BY_INSULIN_LIKE_GROWTH_FACTOR_BINDING_PROTEINS_IGFBPS	14	0.9838	0.0163	0.0141	4	10	0.285714	0.714286	CTSG	F2	IGF2	IGFALS	IGFBP1	IGFBP2	IGFBP3	IGFBP4	IGFBP5	IGFBP6	KLK3	MMP1	MMP2	PAPPA	PAPPA2	PLG
REACTOME_GRB2_SOS_PROVIDES_LINKAGE_TO_MAPK_SIGNALING_FOR_INTERGRINS_	http://www.broadinstitute.org/gsea/msigdb/cards/REACTOME_GRB2_SOS_PROVIDES_LINKAGE_TO_MAPK_SIGNALING_FOR_INTERGRINS_	15	0.6782	0.322	0.4771	7	8	0.466667	0.533333	APBB1IP	FGA	FGB	FGG	FN1	GRB2	ITGA2B	ITGB3	PTK2	RAP1A	RAP1B	SOS1	SRC	TLN1	VWF
REACTOME_PEPTIDE_HORMONE_BIOSYNTHESIS	http://www.broadinstitute.org/gsea/msigdb/cards/REACTOME_PEPTIDE_HORMONE_BIOSYNTHESIS	11	0.3064	0.6937	0.7836	7	4	0.636364	0.363636	CGA	CGB	CGB5	CGB8	FSHB	INHA	INHBA	INHBB	INHBC	INHBE	LHB	PCSK1	POMC	TSHB
REACTOME_G_PROTEIN_ACTIVATION	http://www.broadinstitute.org/gsea/msigdb/cards/REACTOME_G_PROTEIN_ACTIVATION	27	0.0007	0.9994	0.7611	19	8	0.703704	0.296296	GNAI1	GNAI2	GNAI3	GNAO1	GNAT1	GNAT2	GNAZ	GNB1	GNB2	GNB3	GNB4	GNB5	GNG10	GNG11	GNG12	GNG13	GNG2	GNG3	GNG4	GNG5	GNG7	GNG8	GNGT1	GNGT2	OPRM1	PDYN	POMC
REACTOME_ACETYLCHOLINE_BINDING_AND_DOWNSTREAM_EVENTS	http://www.broadinstitute.org/gsea/msigdb/cards/REACTOME_ACETYLCHOLINE_BINDING_AND_DOWNSTREAM_EVENTS	14	0.2372	0.7629	0.2001	8	6	0.571429	0.428571	CHRFAM7A	CHRNA1	CHRNA2	CHRNA3	CHRNA4	CHRNA5	CHRNA6	CHRNA7	CHRNA9	CHRNB2	CHRNB3	CHRNB4	CHRND	CHRNE	CHRNG	LOC732445
REACTOME_ABC_FAMILY_PROTEINS_MEDIATED_TRANSPORT	http://www.broadinstitute.org/gsea/msigdb/cards/REACTOME_ABC_FAMILY_PROTEINS_MEDIATED_TRANSPORT	29	0.6767	0.3234	0.6736	10	19	0.344828	0.655172	ABCA10	ABCA12	ABCA2	ABCA3	ABCA4	ABCA6	ABCA7	ABCA8	ABCA9	ABCB1	ABCB10	ABCB5	ABCB6	ABCC1	ABCC11	ABCC2	ABCC3	ABCC4	ABCC5	ABCC6	ABCC8	ABCC9	ABCD1	ABCD1P5	ABCD2	ABCD3	ABCG1	ABCG4	ABCG5	ABCG8	APOA1	CFTR	PEX19	PEX3
REACTOME_TRNA_AMINOACYLATION	http://www.broadinstitute.org/gsea/msigdb/cards/REACTOME_TRNA_AMINOACYLATION	42	0.8892	0.1109	0.6195	10	32	0.238095	0.761905	AARS	AARS2	AIMP1	AIMP2	CARS	CARS2	DARS	DARS2	EARS2	EEF1E1	EPRS	FARS2	FARSA	FARSB	GARS	HARS	HARS2	IARS	IARS2	KARS	LARS	LARS2	MARS	MARS2	NARS	NARS2	PARS2	PPA1	PPA2	QARS	RARS	RARS2	SARS	SARS2	TARS	TARS2	VARS	VARS2	WARS	WARS2
REACTOME_STEROID_HORMONES	http://www.broadinstitute.org/gsea/msigdb/cards/REACTOME_STEROID_HORMONES	27	0.0202	0.9799	0.2325	18	9	0.666667	0.333333	AKR1B1	CGA	CUBN	CYP11A1	CYP11B1	CYP11B2	CYP17A1	CYP19A1	CYP21A2	CYP24A1	CYP27B1	CYP2R1	GC	HSD11B1	HSD17B1	HSD17B3	HSD3B1	HSD3B2	LGMN	LHB	LRP2	POMC	SRD5A1	SRD5A2	SRD5A3	STAR	STARD4	STARD5	STARD6
REACTOME_PKA_MEDIATED_PHOSPHORYLATION_OF_CREB	http://www.broadinstitute.org/gsea/msigdb/cards/REACTOME_PKA_MEDIATED_PHOSPHORYLATION_OF_CREB	16	0.0638	0.9363	0.33	11	5	0.6875	0.3125	ADCY1	ADCY2	ADCY3	ADCY4	ADCY5	ADCY6	ADCY7	ADCY8	ADCY9	CREB1	LOC730418	PRKACA	PRKACB	PRKACG	PRKAR1A	PRKAR1B	PRKAR2A	PRKAR2B
REACTOME_RECRUITMENT_OF_NUMA_TO_MITOTIC_CENTROSOMES	http://www.broadinstitute.org/gsea/msigdb/cards/REACTOME_RECRUITMENT_OF_NUMA_TO_MITOTIC_CENTROSOMES	10	0.5086	0.4915	0.4148	5	5	0.5	0.5	CCNB1	CDK1	NEDD1	NUMA1	TUBG1	TUBG2	TUBGCP2	TUBGCP3	TUBGCP5	TUBGCP6
REACTOME_AMINE_DERIVED_HORMONES	http://www.broadinstitute.org/gsea/msigdb/cards/REACTOME_AMINE_DERIVED_HORMONES	15	0.0977	0.9024	0.9978	9	6	0.6	0.4	AANAT	CGA	DBH	DDC	DIO1	DIO2	DIO3	IYD	PNMT	SLC5A5	TH	TPH1	TPH2	TPO	TSHB
REACTOME_TRANSMEMBRANE_TRANSPORT_OF_SMALL_MOLECULES	http://www.broadinstitute.org/gsea/msigdb/cards/REACTOME_TRANSMEMBRANE_TRANSPORT_OF_SMALL_MOLECULES	391	0.6813	0.3188	0.2436	170	221	0.434783	0.565217	AAAS	ABCA10	ABCA12	ABCA2	ABCA3	ABCA4	ABCA6	ABCA7	ABCA8	ABCA9	ABCB1	ABCB10	ABCB5	ABCB6	ABCC1	ABCC11	ABCC2	ABCC3	ABCC4	ABCC5	ABCC6	ABCC8	ABCC9	ABCD1	ABCD1P5	ABCD2	ABCD3	ABCG1	ABCG2	ABCG4	ABCG5	ABCG8	ADCY1	ADCY2	ADCY3	ADCY4	ADCY5	ADCY6	ADCY7	ADCY8
REACTOME_INTEGRIN_ALPHAIIB_BETA3_SIGNALING	http://www.broadinstitute.org/gsea/msigdb/cards/REACTOME_INTEGRIN_ALPHAIIB_BETA3_SIGNALING	26	0.7015	0.2987	0.453	13	13	0.5	0.5	AKT1	APBB1IP	BCAR1	CRK	CSK	FGA	FGB	FGG	FN1	GRB2	ITGA2B	ITGB3	PDPK1	PTK2	PTPN1	RAP1A	RAP1B	RAPGEF3	RAPGEF4	RASGRP1	RASGRP2	SHC1	SOS1	SRC	SYK	TLN1	VWF
REACTOME_NUCLEAR_RECEPTOR_TRANSCRIPTION_PATHWAY	http://www.broadinstitute.org/gsea/msigdb/cards/REACTOME_NUCLEAR_RECEPTOR_TRANSCRIPTION_PATHWAY	47	0.4314	0.5687	0.029	20	27	0.425532	0.574468	AR	ESR1	ESR2	ESRRA	ESRRB	ESRRG	HNF4A	HNF4G	LOC728381	LOC731106	MED1	NR0B1	NR0B2	NR1D1	NR1D2	NR1H2	NR1H3	NR1I2	NR1I3	NR2C2AP	NR2E1	NR2E3	NR2F1	NR2F6	NR3C1	NR3C2	NR4A1	NR4A2	NR4A3	NR5A1	NR5A2	NR6A1	NRBF2	NRBP1	PGR	PPARA	PPARD	PPARG	RARA	RARG
REACTOME_INSULIN_SYNTHESIS_AND_PROCESSING	http://www.broadinstitute.org/gsea/msigdb/cards/REACTOME_INSULIN_SYNTHESIS_AND_PROCESSING	19	0.629	0.3711	0.9625	7	12	0.368421	0.631579	CPE	ERO1L	EXOC1	EXOC2	EXOC3	EXOC4	EXOC5	EXOC6	EXOC8	INS	KIF5B	LOC644556	MYO5A	PCSK1	PCSK2	RAB27A	SLC30A5	SLC30A7	SNAP25	STX1A	VAMP2
REACTOME_CYCLIN_E_ASSOCIATED_EVENTS_DURING_G1_S_TRANSITION_	http://www.broadinstitute.org/gsea/msigdb/cards/REACTOME_CYCLIN_E_ASSOCIATED_EVENTS_DURING_G1_S_TRANSITION_	61	0.828	0.1721	0.7711	23	38	0.377049	0.622951	CCNA1	CCNA2	CCNE1	CCNE2	CCNH	CDC25A	CDK2	CDK7	CDKN1A	CDKN1B	CKS1B	CUL1	LOC652826	LOC729964	MAX	MNAT1	MYC	PKMYT1	PSMA1	PSMA2	PSMA3	PSMA4	PSMA5	PSMA6	PSMA7	PSMB1	PSMB10	PSMB2	PSMB3	PSMB4	PSMB5	PSMB6	PSMB7	PSMB8	PSMB9	PSMC1	PSMC2	PSMC3	PSMC4	PSMC5
REACTOME_HOMOLOGOUS_RECOMBINATION_REPAIR_OF_REPLICATION_INDEPENDENT_DOUBLE_STRAND_BREAKS	http://www.broadinstitute.org/gsea/msigdb/cards/REACTOME_HOMOLOGOUS_RECOMBINATION_REPAIR_OF_REPLICATION_INDEPENDENT_DOUBLE_STRAND_BREAKS	15	0.6744	0.3257	0.0671	6	9	0.4	0.6	ATM	BRCA1	BRCA2	BRIP1	H2AFX	LIG1	LOC651610	MDC1	MRE11A	NBN	RAD50	RAD51	RAD52	RPA1	RPA2	RPA3	TP53BP1
REACTOME_G1_PHASE	http://www.broadinstitute.org/gsea/msigdb/cards/REACTOME_G1_PHASE	33	0.9192	0.0809	0.4506	13	20	0.393939	0.606061	CCND1	CCND2	CCND3	CCNH	CDK4	CDK6	CDK7	CDKN1A	CDKN1B	CDKN2A	CDKN2B	CDKN2C	CDKN2D	CKS1B	CUL1	E2F1	E2F2	E2F3	E2F4	E2F5	LOC441488	LOC729964	MNAT1	PPP2CA	PPP2CB	PPP2R1A	PPP2R1B	PPP2R2A	PPP2R3B	RB1	RBL1	RBL2	RPS27A	RPS27AP11	SKP1	SKP2	TFDP1	UBA52
REACTOME_ELEVATION_OF_CYTOSOLIC_CA2_LEVELS	http://www.broadinstitute.org/gsea/msigdb/cards/REACTOME_ELEVATION_OF_CYTOSOLIC_CA2_LEVELS	8	0.4061	0.594	0.5416	5	3	0.625	0.375	ITPR2	ITPR3	LOC730221	LOC730335	ORAI1	P2RX1	STIM1	TRPC3	TRPC6	TRPC7
REACTOME_P53_DEPENDENT_G1_DNA_DAMAGE_RESPONSE	http://www.broadinstitute.org/gsea/msigdb/cards/REACTOME_P53_DEPENDENT_G1_DNA_DAMAGE_RESPONSE	52	0.7273	0.2728	0.8913	22	30	0.423077	0.576923	ATM	CCNE1	CCNE2	CDK2	CDKN1A	CDKN1B	LOC651610	LOC652826	MDM2	PSMA1	PSMA2	PSMA3	PSMA4	PSMA5	PSMA6	PSMA7	PSMA8	PSMB1	PSMB10	PSMB2	PSMB3	PSMB4	PSMB5	PSMB6	PSMB7	PSMB8	PSMB9	PSMC1	PSMC2	PSMC3	PSMC4	PSMC5	PSMC6	PSMD1	PSMD10	PSMD11	PSMD12	PSMD13	PSMD14	PSMD2
REACTOME_TRANSCRIPTION_COUPLED_NER_TC_NER	http://www.broadinstitute.org/gsea/msigdb/cards/REACTOME_TRANSCRIPTION_COUPLED_NER_TC_NER	43	0.7294	0.2707	0.9283	16	27	0.372093	0.627907	CCNH	CDK7	ERCC1	ERCC2	ERCC3	ERCC4	ERCC5	ERCC6	ERCC8	GTF2H1	GTF2H2	GTF2H2B	GTF2H3	GTF2H4	LIG1	LOC652857	MNAT1	PCNA	POLD1	POLD2	POLD3	POLD4	POLE	POLE2	POLR2A	POLR2B	POLR2C	POLR2D	POLR2E	POLR2F	POLR2G	POLR2H	POLR2I	POLR2J	POLR2K	POLR2L	RFC2	RFC3	RFC4	RFC5
REACTOME_RNA_POL_II_TRANSCRIPTION_PRE_INITIATION_AND_PROMOTER_OPENING	http://www.broadinstitute.org/gsea/msigdb/cards/REACTOME_RNA_POL_II_TRANSCRIPTION_PRE_INITIATION_AND_PROMOTER_OPENING	38	0.7689	0.2312	0.7576	12	26	0.315789	0.684211	CCNH	CDK7	ERCC2	ERCC3	GTF2A1	GTF2A2	GTF2B	GTF2E1	GTF2E2	GTF2F1	GTF2F2	GTF2H1	GTF2H2	GTF2H2B	GTF2H3	GTF2H4	LOC652857	MNAT1	POLR2A	POLR2B	POLR2C	POLR2D	POLR2E	POLR2F	POLR2G	POLR2H	POLR2I	POLR2J	POLR2K	POLR2L	TAF1	TAF10	TAF11	TAF12	TAF13	TAF4	TAF4B	TAF5	TAF6	TAF9
REACTOME_GLUCAGON_SIGNALING_IN_METABOLIC_REGULATION	http://www.broadinstitute.org/gsea/msigdb/cards/REACTOME_GLUCAGON_SIGNALING_IN_METABOLIC_REGULATION	32	0.0054	0.9947	0.6705	23	9	0.71875	0.28125	ADCY1	ADCY2	ADCY3	ADCY4	ADCY5	ADCY6	ADCY7	ADCY8	ADCY9	GCG	GCGR	GNAS	GNB1	GNB2	GNB3	GNB4	GNG10	GNG11	GNG12	GNG13	GNG2	GNG3	GNG4	GNG5	GNG7	GNG8	LOC730418	PRKACA	PRKACB	PRKACG	PRKAR1A	PRKAR1B	PRKAR2A	PRKAR2B
REACTOME_MRNA_PROCESSING	http://www.broadinstitute.org/gsea/msigdb/cards/REACTOME_MRNA_PROCESSING	153	0.8394	0.1607	0.5055	56	97	0.366013	0.633987	A1CF	AAAS	ADAR	ADARB1	APOBEC1	CCAR1	CCNH	CD2BP2	CDC40	CDK7	CLP1	CPSF1	CPSF2	CPSF3	CPSF7	CSTF1	CSTF2	CSTF3	DDX23	DHX38	DHX9	DNAJC8	EFTUD2	EIF4E	ERCC2	ERCC3	FUS	GTF2F1	GTF2F2	GTF2H1	GTF2H2	GTF2H2B	GTF2H3	GTF2H4	HNRNPA0	HNRNPA1	HNRNPA2B1	HNRNPA3	HNRNPC	HNRNPD
REACTOME_SIGNALING_BY_PDGF	http://www.broadinstitute.org/gsea/msigdb/cards/REACTOME_SIGNALING_BY_PDGF	114	0.8031	0.197	0.0047	51	63	0.447368	0.552632	ADCY1	ADCY2	ADCY3	ADCY4	ADCY5	ADCY6	ADCY7	ADCY8	ADCY9	ADRBK1	AKT1	AKT1S1	AKT2	AKT3	BAD	BCAR1	CALM1	CALM2	CALM3	CAMK4	CASP9	CDK1	CDKN1A	CDKN1B	CHUK	COL1A1	COL1A2	COL2A1	COL3A1	COL4A1	COL4A2	COL4A3	COL4A4	COL4A5	COL5A1	COL5A2	COL6A1	COL6A2	COL6A3	COL9A1
REACTOME_ASSOCIATION_OF_TRIC_CCT_WITH_TARGET_PROTEINS_DURING_BIOSYNTHESIS	http://www.broadinstitute.org/gsea/msigdb/cards/REACTOME_ASSOCIATION_OF_TRIC_CCT_WITH_TARGET_PROTEINS_DURING_BIOSYNTHESIS	26	1	0.0001	0.4353	4	22	0.153846	0.846154	AP3M1	ARFGEF2	CCT2	CCT3	CCT4	CCT5	CCT6A	CCT7	CCT8	FBXL3	FBXL5	FBXO4	FBXO6	FBXW2	FBXW4	FBXW5	FBXW7	FKBP9	KIF13A	KIFC3	LOC732391	LONP2	NOP56	SPHK1	TCP1	USP11	XRN2
REACTOME_PREFOLDIN_MEDIATED_TRANSFER_OF_SUBSTRATE_TO_CCT_TRIC	http://www.broadinstitute.org/gsea/msigdb/cards/REACTOME_PREFOLDIN_MEDIATED_TRANSFER_OF_SUBSTRATE_TO_CCT_TRIC	22	0.8237	0.1764	0.3059	5	17	0.227273	0.772727	ACTB	CCT2	CCT3	CCT4	CCT5	CCT6A	CCT7	CCT8	LOC654264	PFDN1	PFDN2	PFDN4	PFDN5	PFDN6	TCP1	TUBA1A	TUBA1C	TUBA3C	TUBA3D	TUBA4A	TUBB1	TUBB2A	TUBB2B	TUBB3	TUBB4A	TUBB4B	TUBB6	VBP1
REACTOME_HORMONE_LIGAND_BINDING_RECEPTORS	http://www.broadinstitute.org/gsea/msigdb/cards/REACTOME_HORMONE_LIGAND_BINDING_RECEPTORS	9	0.146	0.8541	0.6354	5	4	0.555556	0.444444	CGA	FSHB	FSHR	GNRH1	GNRH2	GNRHR	LHB	LHCGR	TSHB	TSHR
REACTOME_GPVI_MEDIATED_ACTIVATION_CASCADE	http://www.broadinstitute.org/gsea/msigdb/cards/REACTOME_GPVI_MEDIATED_ACTIVATION_CASCADE	30	0.3226	0.6775	0.4942	13	17	0.433333	0.566667	AKT1	AKT2	AKT3	CDC42	COL1A1	COL1A2	FCER1G	FYN	LAT	LCK	LCP2	LYN	PDPK1	PIK3CA	PIK3CB	PIK3CG	PIK3R1	PIK3R2	PIK3R3	PIK3R5	PIK3R6	PLCG2	PRKCZ	RAC1	RAC2	RHOA	RHOB	RHOG	SYK	VAV1	VAV3
REACTOME_PROTEIN_FOLDING	http://www.broadinstitute.org/gsea/msigdb/cards/REACTOME_PROTEIN_FOLDING	46	0.924	0.0761	0.4038	12	34	0.26087	0.73913	ACTB	AP3M1	ARFGEF2	CCT2	CCT3	CCT4	CCT5	CCT6A	CCT7	CCT8	FBXL3	FBXL5	FBXO4	FBXO6	FBXW2	FBXW4	FBXW5	FBXW7	FKBP9	KIF13A	KIFC3	LOC654264	LOC732391	LONP2	NOP56	PFDN1	PFDN2	PFDN4	PFDN5	PFDN6	SPHK1	TBCA	TBCB	TBCC	TBCD	TBCE	TCP1	TUBA1A	TUBA1B	TUBA1C
REACTOME_FORMATION_OF_TUBULIN_FOLDING_INTERMEDIATES_BY_CCT_TRIC	http://www.broadinstitute.org/gsea/msigdb/cards/REACTOME_FORMATION_OF_TUBULIN_FOLDING_INTERMEDIATES_BY_CCT_TRIC	17	0.9685	0.0316	0.1705	1	16	0.0588235	0.941176	CCT2	CCT3	CCT4	CCT5	CCT6A	CCT7	CCT8	LOC654264	TCP1	TUBA1A	TUBA1B	TUBA1C	TUBA3C	TUBA3D	TUBA4A	TUBB1	TUBB2A	TUBB2B	TUBB3	TUBB4A	TUBB4B	TUBB6
REACTOME_PEROXISOMAL_LIPID_METABOLISM	http://www.broadinstitute.org/gsea/msigdb/cards/REACTOME_PEROXISOMAL_LIPID_METABOLISM	19	0.8261	0.174	0.2742	7	12	0.368421	0.631579	ABCD1	ABCD1P5	ACAA1	ACOT8	ACOX1	ACOX2	ACOX3	AGPS	AMACR	CRAT	CROT	FAR1	FAR2	GNPAT	HACL1	HSD17B4	IDH1	PHYH	SCP2	SLC25A17	SLC27A2
REACTOME_POST_CHAPERONIN_TUBULIN_FOLDING_PATHWAY	http://www.broadinstitute.org/gsea/msigdb/cards/REACTOME_POST_CHAPERONIN_TUBULIN_FOLDING_PATHWAY	14	0.7884	0.2117	0.269	4	10	0.285714	0.714286	LOC654264	TBCA	TBCB	TBCC	TBCD	TBCE	TUBA1A	TUBA1B	TUBA1C	TUBA3C	TUBA3D	TUBA4A	TUBB1	TUBB2A	TUBB2B	TUBB3	TUBB4A	TUBB4B	TUBB6
REACTOME_STRIATED_MUSCLE_CONTRACTION	http://www.broadinstitute.org/gsea/msigdb/cards/REACTOME_STRIATED_MUSCLE_CONTRACTION	27	0.3149	0.6852	0.5095	16	11	0.592593	0.407407	ACTN2	DES	DMD	MYBPC1	MYBPC2	MYH3	MYH6	MYH8	MYL1	MYL2	MYL3	MYL4	NEB	TCAP	TMOD1	TNNC1	TNNC2	TNNI1	TNNI2	TNNI3	TNNT1	TNNT2	TPM1	TPM2	TPM3	TPM4	VIM
REACTOME_METABOLISM_OF_NUCLEOTIDES	http://www.broadinstitute.org/gsea/msigdb/cards/REACTOME_METABOLISM_OF_NUCLEOTIDES	69	0.8669	0.1332	0.4168	27	42	0.391304	0.608696	ADA	ADAL	ADK	ADSL	ADSS	ADSSL1	AGXT2	AK1	AK2	AK5	AMPD1	AMPD2	AMPD3	APRT	ATIC	CAD	CAT	CDA	CMPK1	CTPS	CTPS2	DCK	DCTD	DGUOK	DHODH	DPYD	DPYS	DTYMK	DUT	GART	GDA	GLRX	GMPR	GMPR2	GMPS	GPX1	GSR	GUK1	HPRT1	IMPDH1
REACTOME_AMINE_LIGAND_BINDING_RECEPTORS	http://www.broadinstitute.org/gsea/msigdb/cards/REACTOME_AMINE_LIGAND_BINDING_RECEPTORS	34	0.0717	0.9284	0.633	17	17	0.5	0.5	ADRA1A	ADRA1B	ADRA1D	ADRA2A	ADRA2B	ADRB1	ADRB2	ADRB3	CHRM1	CHRM2	CHRM3	CHRM5	DRD1	DRD2	DRD3	DRD5	HRH1	HRH2	HRH3	HRH4	HTR1A	HTR1B	HTR1D	HTR1E	HTR1F	HTR2A	HTR2B	HTR2C	HTR4	HTR5A	HTR6	HTR7	LOC730413	TAAR1	TAAR2	TAAR5	TAAR6	TAAR8
REACTOME_METABOLISM_OF_PROTEINS	http://www.broadinstitute.org/gsea/msigdb/cards/REACTOME_METABOLISM_OF_PROTEINS	400	0.9613	0.0388	0.7069	138	262	0.345	0.655	ACO2	ACTB	ALG1	ALG10	ALG10B	ALG11	ALG12	ALG13	ALG14	ALG2	ALG3	ALG5	ALG6	ALG8	ALG9	AP3M1	ARFGEF2	ARSA	ARSB	ARSE	ARSF	ARSG	ARSH	ARSI	ARSJ	ARSK	ATP5A1	ATP5B	ATP5G1	B3GNT2	B3GNT3	B3GNT4	B3GNT5	B3GNT6	B3GNT7	B3GNT8	B3GNT9	B3GNTL1	B4GALT1	B4GALT2
REACTOME_DOWNSTREAM_SIGNAL_TRANSDUCTION	http://www.broadinstitute.org/gsea/msigdb/cards/REACTOME_DOWNSTREAM_SIGNAL_TRANSDUCTION	88	0.1572	0.8429	0.2451	47	41	0.534091	0.465909	ADCY1	ADCY2	ADCY3	ADCY4	ADCY5	ADCY6	ADCY7	ADCY8	ADCY9	ADRBK1	AKT1	AKT1S1	AKT2	AKT3	BAD	BCAR1	CALM1	CALM2	CALM3	CAMK4	CASP9	CDK1	CDKN1A	CDKN1B	CHUK	CREB1	CRK	CRKL	FOXO1	FOXO3	FOXO4	GRB2	GRB7	GSK3A	HRAS	ITPR2	ITPR3	KRAS	LOC729030	LOC729120
REACTOME_MUSCLE_CONTRACTION	http://www.broadinstitute.org/gsea/msigdb/cards/REACTOME_MUSCLE_CONTRACTION	46	0.7772	0.2229	0.0954	22	24	0.478261	0.521739	ACTA2	ACTG2	ACTN2	CALD1	CALM1	CALM2	CALM3	DES	DMD	ITGA1	ITGB5	LMOD1	LOC642076	MYBPC1	MYBPC2	MYH11	MYH3	MYH6	MYH8	MYL1	MYL12B	MYL2	MYL3	MYL4	MYL6	MYL6B	MYL8P	MYL9	MYLK	NEB	SORBS1	SORBS3	TCAP	TLN1	TMOD1	TNNC1	TNNC2	TNNI1	TNNI2	TNNI3
REACTOME_SEROTONIN_RECEPTORS	http://www.broadinstitute.org/gsea/msigdb/cards/REACTOME_SEROTONIN_RECEPTORS	11	0.0043	0.9958	0.6856	7	4	0.636364	0.363636	HTR1A	HTR1B	HTR1D	HTR1E	HTR1F	HTR2A	HTR2B	HTR2C	HTR4	HTR5A	HTR6	HTR7
REACTOME_CDC6_ASSOCIATION_WITH_THE_ORC_ORIGIN_COMPLEX	http://www.broadinstitute.org/gsea/msigdb/cards/REACTOME_CDC6_ASSOCIATION_WITH_THE_ORC_ORIGIN_COMPLEX	11	0.8992	0.1009	0.4307	2	9	0.181818	0.818182	CDC6	E2F1	E2F2	E2F3	MCM8	ORC1	ORC2	ORC3	ORC4	ORC5	ORC6
REACTOME_M_G1_TRANSITION	http://www.broadinstitute.org/gsea/msigdb/cards/REACTOME_M_G1_TRANSITION	77	0.8824	0.1177	0.6174	26	51	0.337662	0.662338	CDC45	CDC6	CDC7	CDK2	CDT1	DBF4	E2F1	E2F2	E2F3	GMNN	LOC645084	LOC652826	MCM10	MCM2	MCM3	MCM4	MCM5	MCM6	MCM7	MCM8	ORC1	ORC2	ORC3	ORC4	ORC5	ORC6	POLA1	POLA2	POLE	POLE2	PRIM1	PRIM2	PSMA1	PSMA2	PSMA3	PSMA4	PSMA5	PSMA6	PSMA7	PSMA8
REACTOME_MRNA_SPLICING	http://www.broadinstitute.org/gsea/msigdb/cards/REACTOME_MRNA_SPLICING	106	0.8824	0.1177	0.4318	38	68	0.358491	0.641509	CCAR1	CD2BP2	CDC40	CLP1	CPSF1	CPSF2	CPSF3	CPSF7	CSTF1	CSTF2	CSTF3	DDX23	DHX38	DHX9	DNAJC8	EFTUD2	FUS	GTF2F1	GTF2F2	HNRNPA0	HNRNPA1	HNRNPA2B1	HNRNPA3	HNRNPC	HNRNPD	HNRNPF	HNRNPH1	HNRNPH2	HNRNPK	HNRNPL	HNRNPM	HNRNPR	HNRNPU	HNRNPUL1	LOC643446	LOC652147	LOC653889	LSM2	MAGOH	NCBP1
REACTOME_MRNA_SPLICING_MINOR_PATHWAY	http://www.broadinstitute.org/gsea/msigdb/cards/REACTOME_MRNA_SPLICING_MINOR_PATHWAY	41	0.8783	0.1218	0.8368	11	30	0.268293	0.731707	DDX23	EFTUD2	GTF2F1	GTF2F2	LOC652147	LOC653889	LSM2	NCBP1	NCBP2	NHP2L1	POLR2A	POLR2B	POLR2C	POLR2D	POLR2E	POLR2F	POLR2G	POLR2H	POLR2I	POLR2J	POLR2K	POLR2L	PRPF6	PRPF8	SF3B1	SF3B14	SF3B2	SF3B3	SF3B4	SF3B5	SNRNP200	SNRNP40	SNRPB	SNRPD1	SNRPD2	SNRPD2P1	SNRPD3	SNRPE	SNRPF	SNRPG
REACTOME_3_UTR_MEDIATED_TRANSLATIONAL_REGULATION	http://www.broadinstitute.org/gsea/msigdb/cards/REACTOME_3_UTR_MEDIATED_TRANSLATIONAL_REGULATION	100	0.8553	0.1448	0.4639	23	77	0.23	0.77	EIF1AX	EIF2S1	EIF2S2	EIF2S3	EIF3A	EIF3B	EIF3C	EIF3D	EIF3E	EIF3F	EIF3FP3	EIF3G	EIF3H	EIF3I	EIF3J	EIF3K	EIF4A1	EIF4A2	EIF4B	EIF4E	EIF4G1	EIF4H	FAM153A	FAU	LOC641895	LOC646184	LOC647074	LOC649602	LOC651825	LOC651894	LOC652607	LOC653881	LOC653994	LOC730343	PABPC1	RPL10	RPL10A	RPL10P16	RPL10P9	RPL11
REACTOME_PROCESSING_OF_CAPPED_INTRONLESS_PRE_MRNA	http://www.broadinstitute.org/gsea/msigdb/cards/REACTOME_PROCESSING_OF_CAPPED_INTRONLESS_PRE_MRNA	22	0.6672	0.3329	0.7497	7	15	0.318182	0.681818	CLP1	CPSF1	CPSF2	CPSF3	CPSF7	CSTF1	CSTF2	CSTF3	LSM10	LSM11	NCBP1	NCBP2	NUDT21	PABPN1	PAPOLA	PCF11	SLBP	SNRPB	SNRPD3	SNRPE	SNRPF	SNRPG	ZNF473
REACTOME_PURINE_RIBONUCLEOSIDE_MONOPHOSPHATE_BIOSYNTHESIS	http://www.broadinstitute.org/gsea/msigdb/cards/REACTOME_PURINE_RIBONUCLEOSIDE_MONOPHOSPHATE_BIOSYNTHESIS	11	0.7535	0.2466	0.2035	3	8	0.272727	0.727273	ADSL	ADSS	ADSSL1	ATIC	GART	GMPS	IMPDH1	IMPDH2	PAICS	PFAS	PPAT
REACTOME_G1_S_TRANSITION	http://www.broadinstitute.org/gsea/msigdb/cards/REACTOME_G1_S_TRANSITION	103	0.9057	0.0944	0.4282	33	70	0.320388	0.679612	CCNA1	CCNA2	CCNB1	CCNE1	CCNE2	CCNH	CDC25A	CDC45	CDC6	CDC7	CDK1	CDK2	CDK7	CDKN1A	CDKN1B	CDT1	CKS1B	CUL1	DBF4	DHFR	DHFRP1	E2F1	FBXO5	LOC441488	LOC645084	LOC652826	LOC729964	MAX	MCM10	MCM2	MCM3	MCM4	MCM5	MCM6	MCM7	MCM8	MNAT1	MYC	ORC1	ORC2
REACTOME_CITRIC_ACID_CYCLE_TCA_CYCLE	http://www.broadinstitute.org/gsea/msigdb/cards/REACTOME_CITRIC_ACID_CYCLE_TCA_CYCLE	18	0.7134	0.2867	0.8524	6	12	0.333333	0.666667	ACO2	CS	DLD	DLST	FH	IDH2	IDH3A	IDH3B	IDH3G	LOC283398	LOC646675	LOC646677	LOC650667	LOC650674	LOC651820	MDH2	NNT	OGDH	SDHA	SDHB	SDHC	SDHD	SUCLA2	SUCLA2P1	SUCLG1	SUCLG2
REACTOME_TRANSCRIPTION	http://www.broadinstitute.org/gsea/msigdb/cards/REACTOME_TRANSCRIPTION	170	0.8651	0.135	0.5364	61	109	0.358824	0.641176	BRF1	BRF2	CBX3	CCNH	CCNT1	CCNT2	CDC40	CDK7	CDK9	CLP1	COBRA1	CPSF1	CPSF2	CPSF3	CPSF7	CSTF1	CSTF2	CSTF3	CTDP1	DHX38	EHMT2	ELL	ERCC2	ERCC3	ERCC6	GTF2A1	GTF2A2	GTF2B	GTF2E1	GTF2E2	GTF2F1	GTF2F2	GTF2H1	GTF2H2	GTF2H2B	GTF2H3	GTF2H4	GTF3C2	GTF3C3	GTF3C4
REACTOME_POL_SWITCHING	http://www.broadinstitute.org/gsea/msigdb/cards/REACTOME_POL_SWITCHING	13	0.4694	0.5307	0.9464	7	6	0.538462	0.461538	PCNA	POLA1	POLA2	POLD1	POLD2	POLD3	POLD4	PRIM1	PRIM2	RFC2	RFC3	RFC4	RFC5
REACTOME_NUCLEOTIDE_EXCISION_REPAIR	http://www.broadinstitute.org/gsea/msigdb/cards/REACTOME_NUCLEOTIDE_EXCISION_REPAIR	48	0.7737	0.2264	0.8748	18	30	0.375	0.625	CCNH	CDK7	DDB1	DDB2	ERCC1	ERCC2	ERCC3	ERCC4	ERCC5	ERCC6	ERCC8	GTF2H1	GTF2H2	GTF2H2B	GTF2H3	GTF2H4	LIG1	LOC652672	LOC652857	MNAT1	PCNA	POLD1	POLD2	POLD3	POLD4	POLE	POLE2	POLR2A	POLR2B	POLR2C	POLR2D	POLR2E	POLR2F	POLR2G	POLR2H	POLR2I	POLR2J	POLR2K	POLR2L	RAD23B
REACTOME_REGULATION_OF_THE_FANCONI_ANEMIA_PATHWAY	http://www.broadinstitute.org/gsea/msigdb/cards/REACTOME_REGULATION_OF_THE_FANCONI_ANEMIA_PATHWAY	7	0.6231	0.3772	0.4106	3	4	0.428571	0.571429	ATM	ATR	FANCD2	LOC648152	LOC651610	LOC651921	RPS27A	RPS27AP11	UBA52	USP1	ZBTB32
REACTOME_AXON_GUIDANCE	http://www.broadinstitute.org/gsea/msigdb/cards/REACTOME_AXON_GUIDANCE	225	0.5804	0.4197	0.621	105	120	0.466667	0.533333	ABL1	ABL2	ABLIM1	ABLIM3	AGRN	ALCAM	ANK1	ANK3	AP2A1	AP2A2	AP2B1	AP2M1	AP2S1	ARHGAP35	ARHGEF11	ARHGEF12	ARTN	CACNA1G	CACNA1H	CACNA1I	CACNA1S	CACNB1	CACNB2	CACNB3	CACNB4	CAP1	CAP2	CD24	CD72	CDC42	CDK1	CDK5	CDK5R1	CFL1	CLASP1	CLTA	CLTC	CNTN1	CNTN2	CNTN6
REACTOME_ACTIVATION_OF_CHAPERONE_GENES_BY_XBP1S	http://www.broadinstitute.org/gsea/msigdb/cards/REACTOME_ACTIVATION_OF_CHAPERONE_GENES_BY_XBP1S	42	0.57	0.4301	0.7748	20	22	0.47619	0.52381	ACADVL	ADD1	ARFGAP1	ATP6V0D1	C19ORF10	CTDSP2	CUL7	CXXC1	DCTN1	DDX11	DDX12P	DNAJB11	DNAJB9	DNAJC3	EDEM1	EXTL3	FKBP14	GOSR2	GSK3A	HDGF	HYOU1	KDELR3	KLHDC3	LMNA	PDIA5	PDIA6	PPP2R5B	PREB	SEC31A	SERP1	SHC1	SRPR	SRPRB	SSR1	SULT1A3	SULT1A4	SYVN1	TATDN2	TLN1	TPP1
REACTOME_REGULATION_OF_INSULIN_SECRETION_BY_GLUCAGON_LIKE_PEPTIDE1	http://www.broadinstitute.org/gsea/msigdb/cards/REACTOME_REGULATION_OF_INSULIN_SECRETION_BY_GLUCAGON_LIKE_PEPTIDE1	41	0.0016	0.9985	0.8406	29	12	0.707317	0.292683	ADCY5	ADCY6	ADCY8	AKAP5	GCG	GLP1R	GNAS	GNB1	GNB2	GNB3	GNB4	GNB5	GNG10	GNG11	GNG12	GNG13	GNG2	GNG3	GNG4	GNG5	GNG7	GNG8	GNGT1	GNGT2	IQGAP1	ITPR2	ITPR3	KCNB1	KCNC2	KCNG2	KCNS3	LOC730418	PRKACA	PRKACB	PRKACG	PRKAR1A	PRKAR1B	PRKAR2A	PRKAR2B	RAP1A
REACTOME_PERK_REGULATED_GENE_EXPRESSION	http://www.broadinstitute.org/gsea/msigdb/cards/REACTOME_PERK_REGULATED_GENE_EXPRESSION	26	0.4746	0.5255	0.8038	12	14	0.461538	0.538462	ASNS	ATF3	ATF4	ATF4P3	ATF6	CCL2	DCP2	DDIT3	DIS3	EIF2AK3	EIF2S1	EXOSC1	EXOSC2	EXOSC3	EXOSC4	EXOSC5	EXOSC6	EXOSC7	EXOSC8	EXOSC9	HERPUD1	HSPA5	IGFBP1	IL8	KHSRP	LOC730136	NFYA	NFYB	PARN
REACTOME_G_ALPHA_Q_SIGNALLING_EVENTS	http://www.broadinstitute.org/gsea/msigdb/cards/REACTOME_G_ALPHA_Q_SIGNALLING_EVENTS	171	0.0124	0.9877	0.2528	98	73	0.573099	0.426901	ADRA1A	ADRA1B	ADRA1D	ADRBK1	AGT	AGTR1	ANXA1	APP	ARHGEF25	AVP	AVPR1A	AVPR1B	BDKRB1	BDKRB2	BRS3	CASR	CCK	CCKAR	CCKBR	CHRM1	CHRM3	CHRM5	CYSLTR1	CYSLTR2	DAGLA	DAGLB	DGKA	DGKB	DGKD	DGKE	DGKG	DGKH	DGKI	DGKK	DGKQ	EDN1	EDN2	EDN3	EDNRA	EDNRB
REACTOME_P2Y_RECEPTORS	http://www.broadinstitute.org/gsea/msigdb/cards/REACTOME_P2Y_RECEPTORS	11	0.6769	0.3232	0.1177	3	8	0.272727	0.727273	GPR17	LPAR4	LPAR6	P2RY1	P2RY10	P2RY11	P2RY12	P2RY13	P2RY14	P2RY2	P2RY4	P2RY6
REACTOME_TRAFFICKING_OF_AMPA_RECEPTORS	http://www.broadinstitute.org/gsea/msigdb/cards/REACTOME_TRAFFICKING_OF_AMPA_RECEPTORS	25	0.0908	0.9093	0.3774	17	8	0.68	0.32	AKAP5	AP2A1	AP2A2	AP2B1	AP2M1	AP2S1	CACNG2	CACNG3	CACNG4	CACNG8	CAMK2A	CAMK2B	CAMK2D	DLG1	EPB41L1	GRIA1	GRIA2	GRIA3	GRIA4	GRIP2	LOC651907	MDM2	MYO6	NSF	PICK1	PRKCA	PRKCB	PRKCG
REACTOME_NCAM1_INTERACTIONS	http://www.broadinstitute.org/gsea/msigdb/cards/REACTOME_NCAM1_INTERACTIONS	38	0.6926	0.3075	0.2721	17	21	0.447368	0.552632	AGRN	ARTN	CACNA1G	CACNA1H	CACNA1I	CACNA1S	CACNB1	CACNB2	CACNB3	CACNB4	CNTN2	COL1A1	COL1A2	COL2A1	COL3A1	COL4A1	COL4A2	COL4A3	COL4A4	COL4A5	COL5A1	COL5A2	COL6A1	COL6A2	COL6A3	COL9A1	COL9A2	COL9A3	GDNF	GFRA1	GFRA2	GFRA4	NCAM1	NCAN	NRTN	PRNP	PSPN	ST8SIA2	ST8SIA4
REACTOME_CLASS_C_3_METABOTROPIC_GLUTAMATE_PHEROMONE_RECEPTORS	http://www.broadinstitute.org/gsea/msigdb/cards/REACTOME_CLASS_C_3_METABOTROPIC_GLUTAMATE_PHEROMONE_RECEPTORS	14	0.0073	0.9928	0.414	13	1	0.928571	0.0714286	CASR	GABBR1	GABBR2	GPRC6A	GRM1	GRM2	GRM3	GRM4	GRM6	GRM7	GRM8	LOC652292	TAS1R1	TAS1R2	TAS1R3
REACTOME_REGULATION_OF_INSULIN_SECRETION	http://www.broadinstitute.org/gsea/msigdb/cards/REACTOME_REGULATION_OF_INSULIN_SECRETION	86	0.0132	0.9869	0.5996	54	32	0.627907	0.372093	ABCC8	ADCY5	ADCY6	ADCY8	ADRA2A	AKAP5	CACNA1A	CACNB2	CACNB3	CDX2	CHRM3	CTNNB1	DPP4	FFAR1	GATA4	GCG	GIP	GLP1R	GNA11	GNA14	GNA15	GNAI1	GNAI2	GNAO1	GNAQ	GNAS	GNB1	GNB2	GNB3	GNB4	GNB5	GNG10	GNG11	GNG12	GNG13	GNG2	GNG3	GNG4	GNG5	GNG7
REACTOME_NCAM_SIGNALING_FOR_NEURITE_OUT_GROWTH	http://www.broadinstitute.org/gsea/msigdb/cards/REACTOME_NCAM_SIGNALING_FOR_NEURITE_OUT_GROWTH	55	0.7338	0.2664	0.3134	24	31	0.436364	0.563636	AGRN	ARTN	CACNA1G	CACNA1H	CACNA1I	CACNA1S	CACNB1	CACNB2	CACNB3	CACNB4	CDK1	CNTN2	COL1A1	COL1A2	COL2A1	COL3A1	COL4A1	COL4A2	COL4A3	COL4A4	COL4A5	COL5A1	COL5A2	COL6A1	COL6A2	COL6A3	COL9A1	COL9A2	COL9A3	CREB1	FGFR1	FYN	GDNF	GFRA1	GFRA2	GFRA4	GRB2	HRAS	KRAS	MAP2K1
REACTOME_INHIBITION_OF_INSULIN_SECRETION_BY_ADRENALINE_NORADRENALINE	http://www.broadinstitute.org/gsea/msigdb/cards/REACTOME_INHIBITION_OF_INSULIN_SECRETION_BY_ADRENALINE_NORADRENALINE	25	0.001	0.9991	0.8523	19	6	0.76	0.24	ADCY5	ADCY6	ADRA2A	CACNB2	CACNB3	GNAI1	GNAI2	GNAO1	GNB1	GNB2	GNB3	GNB4	GNB5	GNG10	GNG11	GNG12	GNG13	GNG2	GNG3	GNG4	GNG5	GNG7	GNG8	GNGT1	GNGT2
REACTOME_NUCLEOTIDE_LIKE_PURINERGIC_RECEPTORS	http://www.broadinstitute.org/gsea/msigdb/cards/REACTOME_NUCLEOTIDE_LIKE_PURINERGIC_RECEPTORS	15	0.5657	0.4344	0.0687	5	10	0.333333	0.666667	ADORA1	ADORA2A	ADORA2B	ADORA3	GPR17	LPAR4	LPAR6	P2RY1	P2RY10	P2RY11	P2RY12	P2RY13	P2RY14	P2RY2	P2RY4	P2RY6
REACTOME_ACTIVATION_OF_CHAPERONES_BY_ATF6_ALPHA	http://www.broadinstitute.org/gsea/msigdb/cards/REACTOME_ACTIVATION_OF_CHAPERONES_BY_ATF6_ALPHA	11	0.2571	0.743	0.5471	6	5	0.545455	0.454545	ATF4	ATF4P3	ATF6	CALR	DDIT3	HSP90B1	HSPA5	LOC730136	MBTPS1	MBTPS2	NFYA	NFYB	XBP1
REACTOME_TRANSPORT_OF_MATURE_MRNA_DERIVED_FROM_AN_INTRONLESS_TRANSCRIPT	http://www.broadinstitute.org/gsea/msigdb/cards/REACTOME_TRANSPORT_OF_MATURE_MRNA_DERIVED_FROM_AN_INTRONLESS_TRANSCRIPT	33	0.5599	0.4402	0.8401	11	22	0.333333	0.666667	AAAS	CPSF1	CPSF2	CPSF3	EIF4E	NCBP1	NCBP2	NUP107	NUP133	NUP153	NUP155	NUP188	NUP205	NUP210	NUP214	NUP35	NUP37	NUP43	NUP50	NUP54	NUP62	NUP85	NUP88	NUP93	NUPL1	NUPL2	NXF1	POM121	RAE1	RANBP2	SEH1L	THOC4	TPR
REACTOME_EICOSANOID_LIGAND_BINDING_RECEPTORS	http://www.broadinstitute.org/gsea/msigdb/cards/REACTOME_EICOSANOID_LIGAND_BINDING_RECEPTORS	13	0.199	0.8011	0.4799	10	3	0.769231	0.230769	CYSLTR1	CYSLTR2	GPR17	GPR44	LOC730002	LTB4R	LTB4R2	OXER1	PTGDR	PTGER1	PTGER2	PTGER3	PTGER4	PTGFR	PTGIR	TBXA2R
REACTOME_ACTIVATION_OF_GENES_BY_ATF4	http://www.broadinstitute.org/gsea/msigdb/cards/REACTOME_ACTIVATION_OF_GENES_BY_ATF4	23	0.5622	0.438	0.8696	10	13	0.434783	0.565217	ASNS	ATF3	ATF4	ATF4P3	ATF6	CCL2	DCP2	DDIT3	DIS3	EXOSC1	EXOSC2	EXOSC3	EXOSC4	EXOSC5	EXOSC6	EXOSC7	EXOSC8	EXOSC9	HERPUD1	IGFBP1	IL8	KHSRP	LOC730136	NFYA	NFYB	PARN
REACTOME_UNFOLDED_PROTEIN_RESPONSE	http://www.broadinstitute.org/gsea/msigdb/cards/REACTOME_UNFOLDED_PROTEIN_RESPONSE	73	0.5699	0.4302	0.8	33	40	0.452055	0.547945	ACADVL	ADD1	ARFGAP1	ASNS	ATF3	ATF4	ATF4P3	ATF6	ATP6V0D1	C19ORF10	CALR	CCL2	CTDSP2	CUL7	CXXC1	DCP2	DCTN1	DDIT3	DDX11	DDX12P	DIS3	DNAJB11	DNAJB9	DNAJC3	EDEM1	EIF2AK3	EIF2S1	ERN1	EXOSC1	EXOSC2	EXOSC3	EXOSC4	EXOSC5	EXOSC6	EXOSC7	EXOSC8	EXOSC9	EXTL3	FKBP14	GOSR2
REACTOME_CLASS_B_2_SECRETIN_FAMILY_RECEPTORS	http://www.broadinstitute.org/gsea/msigdb/cards/REACTOME_CLASS_B_2_SECRETIN_FAMILY_RECEPTORS	85	0.0872	0.9129	0.1789	47	38	0.552941	0.447059	ADCYAP1	ADCYAP1R1	ADM	ADM2	CALCA	CALCB	CALCRL	CD55	CD97	CRH	CRHR2	DHH	EMR1	EMR2	EMR3	FZD1	FZD10	FZD2	FZD3	FZD4	FZD5	FZD6	FZD7	FZD8	FZD9	GCG	GCGR	GHRH	GHRHR	GIP	GIPR	GLP1R	GLP2R	GNAS	GNB1	GNB2	GNB3	GNB4	GNB5	GNG10
REACTOME_GLUCAGON_TYPE_LIGAND_RECEPTORS	http://www.broadinstitute.org/gsea/msigdb/cards/REACTOME_GLUCAGON_TYPE_LIGAND_RECEPTORS	33	0.0022	0.9979	0.9137	21	12	0.636364	0.363636	ADCYAP1	ADCYAP1R1	GCG	GCGR	GHRH	GHRHR	GIP	GIPR	GLP1R	GLP2R	GNAS	GNB1	GNB2	GNB3	GNB4	GNB5	GNG10	GNG11	GNG12	GNG13	GNG2	GNG3	GNG4	GNG5	GNG7	GNG8	GNGT1	GNGT2	SCT	SCTR	VIP	VIPR1	VIPR2
REACTOME_REGULATION_OF_INSULIN_SECRETION_BY_ACETYLCHOLINE	http://www.broadinstitute.org/gsea/msigdb/cards/REACTOME_REGULATION_OF_INSULIN_SECRETION_BY_ACETYLCHOLINE	10	0.9669	0.0332	0.0555	2	8	0.2	0.8	CHRM3	GNA11	GNA14	GNA15	GNAQ	LOC730413	MARCKS	PLCB1	PLCB2	PLCB3	PRKCA
REACTOME_G_ALPHA1213_SIGNALLING_EVENTS	http://www.broadinstitute.org/gsea/msigdb/cards/REACTOME_G_ALPHA1213_SIGNALLING_EVENTS	73	0.1829	0.8172	0.6157	39	34	0.534247	0.465753	ABR	ADRA1A	ADRA1B	ADRA1D	AKAP13	ARHGAP4	ARHGEF1	ARHGEF11	ARHGEF12	ARHGEF16	ARHGEF17	ARHGEF18	ARHGEF2	ARHGEF3	ARHGEF4	ARHGEF6	ARHGEF9	CDC42	ECT2	FGD1	FGD2	FGD3	FGD4	GNA12	GNA13	GNB1	GNB2	GNB3	GNB4	GNB5	GNG10	GNG11	GNG12	GNG13	GNG2	GNG3	GNG4	GNG5	GNG7	GNG8
REACTOME_FANCONI_ANEMIA_PATHWAY	http://www.broadinstitute.org/gsea/msigdb/cards/REACTOME_FANCONI_ANEMIA_PATHWAY	19	0.5306	0.4695	0.0121	9	10	0.473684	0.526316	ATM	ATR	BRCA1	BRCA2	C17ORF70	C19ORF40	FANCA	FANCB	FANCC	FANCD2	FANCE	FANCF	FANCG	FANCL	FANCM	LOC648152	LOC651610	LOC651921	PALB2	RPS27A	RPS27AP11	UBA52	UBE2T	USP1	ZBTB32
REACTOME_TRAFFICKING_OF_GLUR2_CONTAINING_AMPA_RECEPTORS	http://www.broadinstitute.org/gsea/msigdb/cards/REACTOME_TRAFFICKING_OF_GLUR2_CONTAINING_AMPA_RECEPTORS	14	0.2227	0.7775	0.8071	10	4	0.714286	0.285714	AP2A1	AP2A2	AP2B1	AP2M1	AP2S1	GRIA1	GRIA2	GRIA3	GRIA4	GRIP2	LOC651907	NSF	PICK1	PRKCA	PRKCB	PRKCG
REACTOME_ACTIVATION_OF_CHAPERONE_GENES_BY_ATF6_ALPHA	http://www.broadinstitute.org/gsea/msigdb/cards/REACTOME_ACTIVATION_OF_CHAPERONE_GENES_BY_ATF6_ALPHA	9	0.1468	0.8533	0.5231	6	3	0.666667	0.333333	ATF4	ATF4P3	ATF6	CALR	DDIT3	HSP90B1	HSPA5	LOC730136	NFYA	NFYB	XBP1
REACTOME_PROSTANOID_LIGAND_RECEPTORS	http://www.broadinstitute.org/gsea/msigdb/cards/REACTOME_PROSTANOID_LIGAND_RECEPTORS	9	0.4503	0.5498	0.2815	6	3	0.666667	0.333333	GPR44	LOC730002	PTGDR	PTGER1	PTGER2	PTGER3	PTGER4	PTGFR	PTGIR	TBXA2R
REACTOME_OPSINS	http://www.broadinstitute.org/gsea/msigdb/cards/REACTOME_OPSINS	8	0.8732	0.1269	0.7514	3	5	0.375	0.625	OPN1LW	OPN1MW	OPN1MW2	OPN1SW	OPN3	OPN4	OPN5	RGR	RHO	RRH
REACTOME_FORMATION_OF_RNA_POL_II_ELONGATION_COMPLEX_	http://www.broadinstitute.org/gsea/msigdb/cards/REACTOME_FORMATION_OF_RNA_POL_II_ELONGATION_COMPLEX_	41	0.8115	0.1886	0.4279	17	24	0.414634	0.585366	CCNH	CCNT1	CCNT2	CDK7	CDK9	COBRA1	CTDP1	ELL	ERCC2	ERCC3	GTF2F1	GTF2F2	GTF2H1	GTF2H2	GTF2H2B	GTF2H3	GTF2H4	LOC652857	MNAT1	NCBP1	NCBP2	POLR2A	POLR2B	POLR2C	POLR2D	POLR2E	POLR2F	POLR2G	POLR2H	POLR2I	POLR2J	POLR2K	POLR2L	RDBP	SSRP1	SUPT16H	SUPT4H1	SUPT5H	TCEA1	TCEB1
REACTOME_MRNA_3_END_PROCESSING	http://www.broadinstitute.org/gsea/msigdb/cards/REACTOME_MRNA_3_END_PROCESSING	34	0.6342	0.3659	0.3457	14	20	0.411765	0.588235	CDC40	CLP1	CPSF1	CPSF2	CPSF3	CPSF7	CSTF1	CSTF2	CSTF3	DHX38	LOC643446	MAGOH	NCBP1	NCBP2	NFX1	NUDT21	PABPN1	PAPOLA	PCF11	RBM8A	RNPS1	SRRM1	SRSF1	SRSF11	SRSF2	SRSF3	SRSF4	SRSF5	SRSF6	SRSF7	SRSF9	THOC4	U2AF1	U2AF2	UPF3B
REACTOME_POST_TRANSLATIONAL_MODIFICATION_SYNTHESIS_OF_GPI_ANCHORED_PROTEINS	http://www.broadinstitute.org/gsea/msigdb/cards/REACTOME_POST_TRANSLATIONAL_MODIFICATION_SYNTHESIS_OF_GPI_ANCHORED_PROTEINS	26	0.1676	0.8325	0.7926	15	11	0.576923	0.423077	DPM1	DPM2	DPM3	GPAA1	PGAP1	PIGA	PIGB	PIGC	PIGF	PIGG	PIGH	PIGK	PIGL	PIGM	PIGN	PIGO	PIGP	PIGQ	PIGS	PIGT	PIGU	PIGV	PIGW	PIGX	PLAUR	SEMA6D
REACTOME_CYCLIN_A_B1_ASSOCIATED_EVENTS_DURING_G2_M_TRANSITION	http://www.broadinstitute.org/gsea/msigdb/cards/REACTOME_CYCLIN_A_B1_ASSOCIATED_EVENTS_DURING_G2_M_TRANSITION	15	0.9696	0.0305	0.0308	2	13	0.133333	0.866667	CCNA1	CCNA2	CCNB1	CCNB2	CCNH	CDC25A	CDC25B	CDC25C	CDK1	CDK7	MNAT1	PKMYT1	PLK1	WEE1	XPO1
REACTOME_ELONGATION_ARREST_AND_RECOVERY	http://www.broadinstitute.org/gsea/msigdb/cards/REACTOME_ELONGATION_ARREST_AND_RECOVERY	30	0.8476	0.1526	0.4698	13	17	0.433333	0.566667	CCNT1	CCNT2	CDK9	COBRA1	CTDP1	ELL	GTF2F1	GTF2F2	POLR2A	POLR2B	POLR2C	POLR2D	POLR2E	POLR2F	POLR2G	POLR2H	POLR2I	POLR2J	POLR2K	POLR2L	RDBP	SSRP1	SUPT16H	SUPT4H1	SUPT5H	TCEA1	TCEB1	TCEB1P3	TCEB2	TCEB3	TH1L	WHSC2
REACTOME_SLC_MEDIATED_TRANSMEMBRANE_TRANSPORT	http://www.broadinstitute.org/gsea/msigdb/cards/REACTOME_SLC_MEDIATED_TRANSMEMBRANE_TRANSPORT	233	0.9904	0.0097	0.0118	87	146	0.373391	0.626609	AAAS	ALB	AVP	CP	G6PC	G6PC2	G6PC3	GCK	GCKR	HEPH	HK1	HK2	HK3	LOC652661	NUP107	NUP133	NUP153	NUP155	NUP188	NUP205	NUP210	NUP214	NUP35	NUP37	NUP43	NUP50	NUP54	NUP62	NUP85	NUP88	NUP93	NUPL1	NUPL2	POM121	RAE1	RANBP2	RHAG	RHCG	SEH1L	SLC10A6
REACTOME_ADP_SIGNALLING_THROUGH_P2RY1	http://www.broadinstitute.org/gsea/msigdb/cards/REACTOME_ADP_SIGNALLING_THROUGH_P2RY1	25	0.1613	0.8388	0.4247	14	11	0.56	0.44	GNA11	GNA14	GNA15	GNAQ	GNB1	GNB2	GNB3	GNB4	GNB5	GNG10	GNG11	GNG12	GNG13	GNG2	GNG3	GNG4	GNG5	GNG7	GNG8	GNGT1	GNGT2	MAPK14	P2RY1	PLA2G4A	SRC
REACTOME_G_BETA_GAMMA_SIGNALLING_THROUGH_PLC_BETA	http://www.broadinstitute.org/gsea/msigdb/cards/REACTOME_G_BETA_GAMMA_SIGNALLING_THROUGH_PLC_BETA	20	0.0698	0.9303	0.4482	13	7	0.65	0.35	GNB1	GNB2	GNB3	GNB4	GNB5	GNG10	GNG11	GNG12	GNG13	GNG2	GNG3	GNG4	GNG5	GNG7	GNG8	GNGT1	GNGT2	PLCB1	PLCB2	PLCB3
REACTOME_CD28_CO_STIMULATION	http://www.broadinstitute.org/gsea/msigdb/cards/REACTOME_CD28_CO_STIMULATION	31	0.0586	0.9415	0.3574	16	15	0.516129	0.483871	AKT1	AKT2	AKT3	CD28	CD80	CD86	CDC42	FYN	GRAP2	GRB2	LCK	LOC729120	LYN	MAP3K14	MAP3K8	MAPKAP1	MLST8	MTOR	PAK1	PAK2	PDPK1	PIK3CA	PIK3R1	PIK3R2	PIK3R3	RAC1	RICTOR	SRC	THEM4	TRIB3	VAV1	YES1
REACTOME_GPCR_DOWNSTREAM_SIGNALING	http://www.broadinstitute.org/gsea/msigdb/cards/REACTOME_GPCR_DOWNSTREAM_SIGNALING	444	0.0043	0.9958	0.2915	249	195	0.560811	0.439189	ABR	ADCY1	ADCY2	ADCY3	ADCY4	ADCY5	ADCY6	ADCY7	ADCY8	ADCY9	ADCYAP1	ADCYAP1R1	ADM	ADM2	ADORA1	ADORA2A	ADORA2B	ADORA3	ADRA1A	ADRA1B	ADRA1D	ADRA2A	ADRA2B	ADRB1	ADRB2	ADRB3	ADRBK1	AGT	AGTR1	AGTR2	AKAP13	AKT1	AKT2	AKT3	ANXA1	APLNR	APP	ARHGAP4	ARHGEF1	ARHGEF11
REACTOME_SYNTHESIS_SECRETION_AND_DEACYLATION_OF_GHRELIN	http://www.broadinstitute.org/gsea/msigdb/cards/REACTOME_SYNTHESIS_SECRETION_AND_DEACYLATION_OF_GHRELIN	13	0.2602	0.74	0.9631	9	4	0.692308	0.307692	BCHE	GCG	GH1	GHRL	INS	KLF4	LEP	LOC653566	MBOAT4	PCSK1	PLA2G7	SEC11A	SEC11C	SPCS1	SPCS2	SPCS3
REACTOME_ADHERENS_JUNCTIONS_INTERACTIONS	http://www.broadinstitute.org/gsea/msigdb/cards/REACTOME_ADHERENS_JUNCTIONS_INTERACTIONS	27	0.1573	0.8428	0.0698	17	10	0.62963	0.37037	CADM1	CADM2	CDH1	CDH10	CDH11	CDH12	CDH13	CDH15	CDH18	CDH2	CDH24	CDH3	CDH4	CDH5	CDH6	CDH7	CDH8	CDH9	CTNNA1	CTNNB1	CTNND1	JUP	PVR	PVRL1	PVRL2	PVRL3	PVRL4
REACTOME_CRMPS_IN_SEMA3A_SIGNALING	http://www.broadinstitute.org/gsea/msigdb/cards/REACTOME_CRMPS_IN_SEMA3A_SIGNALING	14	0.4803	0.5198	0.9111	5	9	0.357143	0.642857	CDK5	CDK5R1	CRMP1	DPYSL2	DPYSL3	DPYSL4	DPYSL5	FES	FYN	NRP1	PLXNA1	PLXNA2	PLXNA3	SEMA3A
REACTOME_OTHER_SEMAPHORIN_INTERACTIONS	http://www.broadinstitute.org/gsea/msigdb/cards/REACTOME_OTHER_SEMAPHORIN_INTERACTIONS	15	0.8561	0.144	0.4067	5	10	0.333333	0.666667	ITGA1	ITGB1	PLXNA1	PLXNA2	PLXNB3	PLXNC1	PLXND1	SEMA3E	SEMA4A	SEMA5A	SEMA6A	SEMA6D	SEMA7A	TREM2	TYROBP
REACTOME_ACTIVATION_OF_RAC	http://www.broadinstitute.org/gsea/msigdb/cards/REACTOME_ACTIVATION_OF_RAC	13	0.7013	0.2988	0.9119	5	8	0.384615	0.615385	GPC1	LOC729030	NCK1	NCK2	PAK1	PAK2	PAK4	PAK6	PAK7	RAC1	ROBO1	SLIT2	SOS1	SOS2
REACTOME_PURINE_SALVAGE	http://www.broadinstitute.org/gsea/msigdb/cards/REACTOME_PURINE_SALVAGE	12	0.7619	0.2382	0.695	5	7	0.416667	0.583333	ADA	ADAL	ADK	AMPD1	AMPD2	AMPD3	APRT	DCK	DGUOK	GMPR	GMPR2	HPRT1	PNP
REACTOME_G_ALPHA_I_SIGNALLING_EVENTS	http://www.broadinstitute.org/gsea/msigdb/cards/REACTOME_G_ALPHA_I_SIGNALLING_EVENTS	178	0.001	0.9991	0.3638	106	72	0.595506	0.404494	ADCY1	ADCY2	ADCY3	ADCY4	ADCY5	ADCY6	ADCY7	ADCY8	ADCY9	ADORA1	ADORA3	ADRA2A	ADRA2B	AGT	AGTR2	ANXA1	APLNR	APP	BDKRB1	BDKRB2	C3	C3AR1	C5	C5AR1	CASR	CCL16	CCL19	CCL20	CCL21	CCL25	CCL27	CCL28	CCL5	CCR1	CCR10	CCR2	CCR3	CCR4	CCR5	CCR6
REACTOME_SEMA3A_PAK_DEPENDENT_AXON_REPULSION	http://www.broadinstitute.org/gsea/msigdb/cards/REACTOME_SEMA3A_PAK_DEPENDENT_AXON_REPULSION	14	0.3382	0.6619	0.8354	7	7	0.5	0.5	CFL1	FES	FYN	HSP90AA1	HSP90AB1	LIMK1	LOC644816	NRP1	PAK1	PAK2	PLXNA1	PLXNA2	PLXNA3	RAC1	SEMA3A
REACTOME_CD28_DEPENDENT_VAV1_PATHWAY	http://www.broadinstitute.org/gsea/msigdb/cards/REACTOME_CD28_DEPENDENT_VAV1_PATHWAY	11	0.1806	0.8195	0.2931	7	4	0.636364	0.363636	CD28	CD80	CD86	CDC42	FYN	GRB2	LCK	PAK1	PAK2	RAC1	VAV1
REACTOME_SEMA4D_IN_SEMAPHORIN_SIGNALING	http://www.broadinstitute.org/gsea/msigdb/cards/REACTOME_SEMA4D_IN_SEMAPHORIN_SIGNALING	28	0.9097	0.0904	0.3172	9	19	0.321429	0.678571	ARHGAP35	ARHGEF11	ARHGEF12	CD72	CDC42	ERBB2	LIMK1	LIMK2	LOC642076	MET	MYH10	MYH11	MYH14	MYH9	MYL12B	MYL6	MYL8P	MYL9	PLXNB1	PTPRC	RAC1	RAC2	RHOA	RHOB	RHOC	RHOG	RND1	ROCK1	ROCK1P1	ROCK2	RRAS	SEMA4D
REACTOME_SEMAPHORIN_INTERACTIONS	http://www.broadinstitute.org/gsea/msigdb/cards/REACTOME_SEMAPHORIN_INTERACTIONS	63	0.9794	0.0207	0.6716	22	41	0.349206	0.650794	ARHGAP35	ARHGEF11	ARHGEF12	CD72	CDC42	CDK5	CDK5R1	CFL1	CRMP1	DPYSL2	DPYSL3	DPYSL4	DPYSL5	ERBB2	FARP2	FES	FYN	HSP90AA1	HSP90AB1	ITGA1	ITGB1	LIMK1	LIMK2	LOC642076	LOC644816	MET	MYH10	MYH11	MYH14	MYH9	MYL12B	MYL6	MYL8P	MYL9	NRP1	PAK1	PAK2	PIP5K1C	PLXNA1	PLXNA2
REACTOME_SEMA4D_INDUCED_CELL_MIGRATION_AND_GROWTH_CONE_COLLAPSE	http://www.broadinstitute.org/gsea/msigdb/cards/REACTOME_SEMA4D_INDUCED_CELL_MIGRATION_AND_GROWTH_CONE_COLLAPSE	24	0.8788	0.1213	0.2417	8	16	0.333333	0.666667	ARHGEF11	ARHGEF12	CDC42	ERBB2	LIMK1	LIMK2	LOC642076	MYH10	MYH11	MYH14	MYH9	MYL12B	MYL6	MYL8P	MYL9	PLXNB1	RAC1	RAC2	RHOA	RHOB	RHOC	RHOG	RND1	ROCK1	ROCK1P1	ROCK2	SEMA4D
REACTOME_SEMA3A_PLEXIN_REPULSION_SIGNALING_BY_INHIBITING_INTEGRIN_ADHESION	http://www.broadinstitute.org/gsea/msigdb/cards/REACTOME_SEMA3A_PLEXIN_REPULSION_SIGNALING_BY_INHIBITING_INTEGRIN_ADHESION	13	0.787	0.2132	0.4919	5	8	0.384615	0.615385	FARP2	FES	FYN	NRP1	PIP5K1C	PLXNA1	PLXNA2	PLXNA3	RAC1	RND1	RRAS	SEMA3A	TLN1
REACTOME_LYSOSOME_VESICLE_BIOGENESIS	http://www.broadinstitute.org/gsea/msigdb/cards/REACTOME_LYSOSOME_VESICLE_BIOGENESIS	22	0.5564	0.4437	0.1076	10	12	0.454545	0.545455	AP1B1	AP1G1	AP1M1	AP1M2	AP1S1	AP1S2	ARF1	ARRB1	BLOC1S1	CLTA	CLTC	CTSZ	DNAJC6	DNASE2	DNM2	GNS	HSPA8	M6PR	SH3GL2	TXNDC5	VAMP2	VAMP7	VAMP8
REACTOME_G_BETA_GAMMA_SIGNALLING_THROUGH_PI3KGAMMA	http://www.broadinstitute.org/gsea/msigdb/cards/REACTOME_G_BETA_GAMMA_SIGNALLING_THROUGH_PI3KGAMMA	25	0.1265	0.8736	0.8372	15	10	0.6	0.4	AKT1	AKT2	AKT3	GNB1	GNB2	GNB3	GNB4	GNB5	GNG10	GNG11	GNG12	GNG13	GNG2	GNG3	GNG4	GNG5	GNG7	GNG8	GNGT1	GNGT2	PDPK1	PIK3CG	PIK3R5	PIK3R6	RHOA
REACTOME_TRANSPORT_OF_GLUCOSE_AND_OTHER_SUGARS_BILE_SALTS_AND_ORGANIC_ACIDS_METAL_IONS_AND_AMINE_COMPOUNDS	http://www.broadinstitute.org/gsea/msigdb/cards/REACTOME_TRANSPORT_OF_GLUCOSE_AND_OTHER_SUGARS_BILE_SALTS_AND_ORGANIC_ACIDS_METAL_IONS_AND_AMINE_COMPOUNDS	85	0.9201	0.08	0.0259	32	53	0.376471	0.623529	CP	HEPH	RHAG	RHCG	SLC10A6	SLC11A1	SLC13A1	SLC13A2	SLC13A3	SLC13A5	SLC14A1	SLC14A2	SLC16A1	SLC16A3	SLC16A7	SLC16A8	SLC18A1	SLC18A2	SLC22A1	SLC22A11	SLC22A12	SLC22A15	SLC22A16	SLC22A18	SLC22A2	SLC22A3	SLC22A4	SLC22A5	SLC22A6	SLC22A7	SLC22A8	SLC2A1	SLC2A10	SLC2A11	SLC2A12	SLC2A13	SLC2A2	SLC2A3	SLC2A4	SLC2A5
REACTOME_SPHINGOLIPID_METABOLISM	http://www.broadinstitute.org/gsea/msigdb/cards/REACTOME_SPHINGOLIPID_METABOLISM	58	0.7825	0.2176	0.6943	25	33	0.431034	0.568966	ACER1	ACER2	ACER3	ARSA	ARSB	ARSE	ARSF	ARSG	ARSH	ARSI	ARSJ	ARSK	ASAH1	ASAH2	ASAH2C	CERK	CERS2	CERS3	CERS4	CERS5	CERS6	COL4A3BP	CSNK1G2	CTSA	DEGS1	DEGS2	ENPP7	GAL3ST1	GALC	GBA	GBA2	GBA3	GLA	GLB1	GM2A	HEXA	HEXB	KDSR	LOC729155	NEU1
REACTOME_PD1_SIGNALING	http://www.broadinstitute.org/gsea/msigdb/cards/REACTOME_PD1_SIGNALING	11	0.1761	0.824	0.5772	7	4	0.636364	0.363636	CD247	CD274	CD3D	CD3E	CD3G	CD4	CSK	HLA-DPA1	HLA-DPB1	HLA-DQA1	HLA-DQA2	HLA-DRB1	HLA-DRB3	HLA-DRB5	LCK	PDCD1	PDCD1LG2	PTPN6
REACTOME_G_ALPHA_S_SIGNALLING_EVENTS	http://www.broadinstitute.org/gsea/msigdb/cards/REACTOME_G_ALPHA_S_SIGNALLING_EVENTS	115	0.0057	0.9944	0.5038	69	46	0.6	0.4	ADCY1	ADCY2	ADCY3	ADCY4	ADCY5	ADCY6	ADCY7	ADCY8	ADCY9	ADCYAP1	ADCYAP1R1	ADM	ADM2	ADORA2A	ADORA2B	ADRB1	ADRB2	ADRB3	AVP	AVPR2	CALCA	CALCB	CALCRL	CGA	CRH	CRHR2	DRD1	DRD5	FSHB	FSHR	GCG	GCGR	GHRH	GHRHR	GIP	GIPR	GLP1R	GLP2R	GNAI1	GNAI2
REACTOME_CELL_CELL_JUNCTION_ORGANIZATION	http://www.broadinstitute.org/gsea/msigdb/cards/REACTOME_CELL_CELL_JUNCTION_ORGANIZATION	56	0.576	0.4241	0.0427	28	28	0.5	0.5	CADM1	CADM2	CDH1	CDH10	CDH11	CDH12	CDH13	CDH15	CDH18	CDH2	CDH24	CDH3	CDH4	CDH5	CDH6	CDH7	CDH8	CDH9	CLDN1	CLDN10	CLDN11	CLDN12	CLDN14	CLDN15	CLDN16	CLDN17	CLDN18	CLDN19	CLDN2	CLDN20	CLDN22	CLDN3	CLDN4	CLDN5	CLDN6	CLDN7	CLDN8	CLDN9	CRB3	CTNNA1
REACTOME_G_ALPHA_Z_SIGNALLING_EVENTS	http://www.broadinstitute.org/gsea/msigdb/cards/REACTOME_G_ALPHA_Z_SIGNALLING_EVENTS	43	0.0038	0.9963	0.6908	29	14	0.674419	0.325581	ADCY1	ADCY2	ADCY3	ADCY4	ADCY5	ADCY6	ADCY7	ADCY8	ADCY9	ADRA2A	ADRA2B	GNAI1	GNAI2	GNAI3	GNAS	GNAZ	GNB1	GNB2	GNB3	GNB4	GNB5	GNG10	GNG11	GNG12	GNG13	GNG2	GNG3	GNG4	GNG5	GNG7	GNG8	GNGT1	GNGT2	PRKCA	PRKCB	PRKCD	PRKCE	PRKCG	PRKCH	PRKCQ
REACTOME_FACILITATIVE_NA_INDEPENDENT_GLUCOSE_TRANSPORTERS	http://www.broadinstitute.org/gsea/msigdb/cards/REACTOME_FACILITATIVE_NA_INDEPENDENT_GLUCOSE_TRANSPORTERS	11	0.9578	0.0423	0.0032	3	8	0.272727	0.727273	SLC2A1	SLC2A10	SLC2A11	SLC2A12	SLC2A2	SLC2A3	SLC2A4	SLC2A5	SLC2A6	SLC2A7	SLC2A8	SLC2A9
REACTOME_COSTIMULATION_BY_THE_CD28_FAMILY	http://www.broadinstitute.org/gsea/msigdb/cards/REACTOME_COSTIMULATION_BY_THE_CD28_FAMILY	54	0.0224	0.9777	0.7026	30	24	0.555556	0.444444	AKT1	AKT2	AKT3	BTLA	CD247	CD274	CD28	CD3D	CD3E	CD3G	CD4	CD80	CD86	CDC42	CSK	CTLA4	FYN	GRAP2	GRB2	HLA-DPA1	HLA-DPB1	HLA-DQA1	HLA-DQA2	HLA-DRB1	HLA-DRB3	HLA-DRB5	ICOS	ICOSLG	LCK	LOC729120	LYN	MAP3K14	MAP3K8	MAPKAP1	MLST8	MTOR	PAK1	PAK2	PDCD1	PDCD1LG2
REACTOME_SIGNALING_BY_ROBO_RECEPTOR	http://www.broadinstitute.org/gsea/msigdb/cards/REACTOME_SIGNALING_BY_ROBO_RECEPTOR	29	0.6534	0.3467	0.972	13	16	0.448276	0.551724	ABL1	ABL2	CAP1	CAP2	CDC42	CLASP1	ENAH	EVL	GPC1	LOC729030	NCK1	NCK2	PAK1	PAK2	PAK4	PAK6	PAK7	PFN1	PFN2	RAC1	ROBO1	ROBO2	ROBO3	SLIT2	SOS1	SOS2	SRGAP1	SRGAP2	SRGAP3	VASP
REACTOME_CD28_DEPENDENT_PI3K_AKT_SIGNALING	http://www.broadinstitute.org/gsea/msigdb/cards/REACTOME_CD28_DEPENDENT_PI3K_AKT_SIGNALING	21	0.011	0.9891	0.2141	11	10	0.52381	0.47619	AKT1	AKT2	AKT3	CD28	CD80	CD86	FYN	LCK	LOC729120	MAP3K14	MAP3K8	MAPKAP1	MLST8	MTOR	PDPK1	PIK3CA	PIK3R1	PIK3R2	PIK3R3	RICTOR	THEM4	TRIB3
REACTOME_TIGHT_JUNCTION_INTERACTIONS	http://www.broadinstitute.org/gsea/msigdb/cards/REACTOME_TIGHT_JUNCTION_INTERACTIONS	29	0.8656	0.1345	0.1343	11	18	0.37931	0.62069	CLDN1	CLDN10	CLDN11	CLDN12	CLDN14	CLDN15	CLDN16	CLDN17	CLDN18	CLDN19	CLDN2	CLDN20	CLDN22	CLDN3	CLDN4	CLDN5	CLDN6	CLDN7	CLDN8	CLDN9	CRB3	F11R	INADL	MPP5	PARD3	PARD6A	PARD6B	PARD6G	PRKCI
REACTOME_G_PROTEIN_BETA_GAMMA_SIGNALLING	http://www.broadinstitute.org/gsea/msigdb/cards/REACTOME_G_PROTEIN_BETA_GAMMA_SIGNALLING	28	0.2355	0.7646	0.5773	16	12	0.571429	0.428571	AKT1	AKT2	AKT3	GNB1	GNB2	GNB3	GNB4	GNB5	GNG10	GNG11	GNG12	GNG13	GNG2	GNG3	GNG4	GNG5	GNG7	GNG8	GNGT1	GNGT2	PDPK1	PIK3CG	PIK3R5	PIK3R6	PLCB1	PLCB2	PLCB3	RHOA
REACTOME_TRANSPORT_OF_INORGANIC_CATIONS_ANIONS_AND_AMINO_ACIDS_OLIGOPEPTIDES	http://www.broadinstitute.org/gsea/msigdb/cards/REACTOME_TRANSPORT_OF_INORGANIC_CATIONS_ANIONS_AND_AMINO_ACIDS_OLIGOPEPTIDES	92	0.9976	0.0025	0.1202	34	58	0.369565	0.630435	LOC652661	SLC12A1	SLC12A2	SLC12A4	SLC12A5	SLC12A6	SLC12A7	SLC15A1	SLC15A2	SLC15A3	SLC15A4	SLC16A10	SLC17A1	SLC17A5	SLC17A6	SLC17A7	SLC17A8	SLC1A1	SLC1A2	SLC1A3	SLC1A4	SLC1A5	SLC1A6	SLC1A7	SLC20A1	SLC20A2	SLC24A1	SLC24A2	SLC24A3	SLC24A4	SLC24A5	SLC24A6	SLC25A10	SLC26A1	SLC26A2	SLC26A3	SLC26A4	SLC26A6	SLC26A7	SLC26A9
REACTOME_GOLGI_ASSOCIATED_VESICLE_BIOGENESIS	http://www.broadinstitute.org/gsea/msigdb/cards/REACTOME_GOLGI_ASSOCIATED_VESICLE_BIOGENESIS	51	0.7988	0.2013	0.0587	21	30	0.411765	0.588235	AP1B1	AP1G1	AP1M1	AP1M2	AP1S1	AP1S2	AP3B1	AP3S1	AP4B1	AP4E1	ARF1	ARRB1	BLOC1S1	BLOC1S3	CLTA	CLTC	CNO	CPD	DNAJC6	DNM2	DTNBP1	FTH1	FTL	GAK	HIP1R	HSPA8	IGF2R	LOC643454	NAPA	NECAP1	OCRL	PICALM	PIK3C2A	PLDN	PUM1	RAB5C	SH3D19	SH3GL2	SNAPIN	SNX2
REACTOME_CTLA4_INHIBITORY_SIGNALING	http://www.broadinstitute.org/gsea/msigdb/cards/REACTOME_CTLA4_INHIBITORY_SIGNALING	21	0.1323	0.8678	0.9395	11	10	0.52381	0.47619	AKT1	AKT2	AKT3	CD80	CD86	CTLA4	FYN	LCK	LYN	PDPK1	PPP2CA	PPP2CB	PPP2R1A	PPP2R1B	PPP2R5A	PPP2R5B	PPP2R5C	PPP2R5D	PPP2R5E	SRC	YES1
REACTOME_FORMATION_OF_TRANSCRIPTION_COUPLED_NER_TC_NER_REPAIR_COMPLEX	http://www.broadinstitute.org/gsea/msigdb/cards/REACTOME_FORMATION_OF_TRANSCRIPTION_COUPLED_NER_TC_NER_REPAIR_COMPLEX	28	0.693	0.3071	0.9331	10	18	0.357143	0.642857	CCNH	CDK7	ERCC1	ERCC2	ERCC3	ERCC4	ERCC5	ERCC6	ERCC8	GTF2H1	GTF2H2	GTF2H2B	GTF2H3	GTF2H4	LOC652857	MNAT1	POLR2A	POLR2B	POLR2C	POLR2D	POLR2E	POLR2F	POLR2G	POLR2H	POLR2I	POLR2J	POLR2K	POLR2L	TCEA1	XAB2
REACTOME_AMINO_ACID_AND_OLIGOPEPTIDE_SLC_TRANSPORTERS	http://www.broadinstitute.org/gsea/msigdb/cards/REACTOME_AMINO_ACID_AND_OLIGOPEPTIDE_SLC_TRANSPORTERS	48	0.8629	0.1372	0.3081	20	28	0.416667	0.583333	SLC15A1	SLC15A2	SLC15A3	SLC15A4	SLC16A10	SLC17A1	SLC17A5	SLC17A6	SLC17A7	SLC17A8	SLC1A1	SLC1A2	SLC1A3	SLC1A4	SLC1A5	SLC1A6	SLC1A7	SLC25A10	SLC32A1	SLC36A1	SLC36A2	SLC38A1	SLC38A2	SLC38A3	SLC38A4	SLC38A5	SLC3A1	SLC3A2	SLC43A1	SLC43A2	SLC5A5	SLC5A8	SLC6A12	SLC6A14	SLC6A15	SLC6A18	SLC6A19	SLC6A20	SLC6A6	SLC7A1
REACTOME_CDT1_ASSOCIATION_WITH_THE_CDC6_ORC_ORIGIN_COMPLEX	http://www.broadinstitute.org/gsea/msigdb/cards/REACTOME_CDT1_ASSOCIATION_WITH_THE_CDC6_ORC_ORIGIN_COMPLEX	54	0.763	0.2371	0.98	20	34	0.37037	0.62963	CDC6	CDT1	GMNN	LOC652826	MCM8	ORC1	ORC2	ORC3	ORC4	ORC5	ORC6	PSMA1	PSMA2	PSMA3	PSMA4	PSMA5	PSMA6	PSMA7	PSMA8	PSMB1	PSMB10	PSMB2	PSMB3	PSMB4	PSMB5	PSMB6	PSMB7	PSMB8	PSMB9	PSMC1	PSMC2	PSMC3	PSMC4	PSMC5	PSMC6	PSMD1	PSMD10	PSMD11	PSMD12	PSMD13
REACTOME_BRANCHED_CHAIN_AMINO_ACID_CATABOLISM	http://www.broadinstitute.org/gsea/msigdb/cards/REACTOME_BRANCHED_CHAIN_AMINO_ACID_CATABOLISM	17	0.6471	0.353	0.3682	9	8	0.529412	0.470588	ACAD8	ACADSB	ACAT1	ALDH6A1	AUH	BCAT1	BCAT2	BCKDHA	BCKDHB	DBT	DLD	HIBADH	HIBCH	HSD17B10	IVD	MCCC1	MCCC2
REACTOME_REPAIR_SYNTHESIS_FOR_GAP_FILLING_BY_DNA_POL_IN_TC_NER	http://www.broadinstitute.org/gsea/msigdb/cards/REACTOME_REPAIR_SYNTHESIS_FOR_GAP_FILLING_BY_DNA_POL_IN_TC_NER	14	0.6927	0.3075	0.6294	5	9	0.357143	0.642857	PCNA	POLD1	POLD2	POLD3	POLD4	POLE	POLE2	RFC2	RFC3	RFC4	RFC5	RPA1	RPA2	RPA3
REACTOME_RECEPTOR_LIGAND_BINDING_INITIATES_THE_SECOND_PROTEOLYTIC_CLEAVAGE_OF_NOTCH_RECEPTOR	http://www.broadinstitute.org/gsea/msigdb/cards/REACTOME_RECEPTOR_LIGAND_BINDING_INITIATES_THE_SECOND_PROTEOLYTIC_CLEAVAGE_OF_NOTCH_RECEPTOR	11	0.998	0.0021	0.1609	4	7	0.363636	0.636364	ADAM10	ADAM17	DLL1	DLL4	JAG1	JAG2	NOTCH2	NOTCH3	NOTCH4	RPS27A	RPS27AP11	UBA52
REACTOME_SYNTHESIS_OF_DNA	http://www.broadinstitute.org/gsea/msigdb/cards/REACTOME_SYNTHESIS_OF_DNA	90	0.8744	0.1257	0.6981	32	58	0.355556	0.644444	CCNA1	CCNA2	CDC45	CDC6	CDK2	CDKN1A	CDKN1B	CDT1	DNA2	FEN1	GINS1	GINS2	GINS4	LIG1	LOC652826	MCM2	MCM3	MCM4	MCM5	MCM6	MCM7	MCM8	ORC1	ORC2	ORC3	ORC4	ORC5	ORC6	PCNA	POLA1	POLA2	POLD1	POLD2	POLD3	POLD4	POLE	POLE2	PRIM1	PRIM2	PSMA1
REACTOME_NA_CL_DEPENDENT_NEUROTRANSMITTER_TRANSPORTERS	http://www.broadinstitute.org/gsea/msigdb/cards/REACTOME_NA_CL_DEPENDENT_NEUROTRANSMITTER_TRANSPORTERS	15	0.3185	0.6816	0.4063	9	6	0.6	0.4	SLC18A1	SLC18A2	SLC22A2	SLC6A1	SLC6A11	SLC6A12	SLC6A14	SLC6A15	SLC6A18	SLC6A19	SLC6A2	SLC6A20	SLC6A3	SLC6A5	SLC6A6	SLC6A7	SLC6A9
REACTOME_FORMATION_OF_FIBRIN_CLOT_CLOTTING_CASCADE	http://www.broadinstitute.org/gsea/msigdb/cards/REACTOME_FORMATION_OF_FIBRIN_CLOT_CLOTTING_CASCADE	31	0.8593	0.1408	0.8584	11	20	0.354839	0.645161	A2M	C1QBP	F10	F11	F12	F13A1	F13B	F2	F3	F5	F7	F8	F9	FGA	FGB	FGG	GP1BA	GP1BB	GP5	GP9	KLKB1	KNG1	PF4	PF4V1	PRCP	PROC	PROS1	SERPINC1	SERPING1	TFPI	THBD	VWF
REACTOME_DEADENYLATION_OF_MRNA	http://www.broadinstitute.org/gsea/msigdb/cards/REACTOME_DEADENYLATION_OF_MRNA	18	0.9437	0.0564	0.3881	6	12	0.333333	0.666667	C2ORF29	CNOT10	CNOT2	CNOT3	CNOT4	CNOT6	CNOT7	CNOT8	EIF4A1	EIF4A2	EIF4A3	EIF4B	EIF4E	EIF4G1	LOC645139	LOC651789	LOC652607	PABPC1	PAIP1	PARN	RQCD1	TNKS1BP1
REACTOME_MRNA_DECAY_BY_5_TO_3_EXORIBONUCLEASE	http://www.broadinstitute.org/gsea/msigdb/cards/REACTOME_MRNA_DECAY_BY_5_TO_3_EXORIBONUCLEASE	14	0.4601	0.54	0.8891	8	6	0.571429	0.428571	DCP1A	DCP1B	DCP2	DDX6	EDC3	EDC4	LOC645947	LSM1	LSM2	LSM3	LSM4	LSM5	LSM6	PATL1	XRN1
REACTOME_SIGNAL_AMPLIFICATION	http://www.broadinstitute.org/gsea/msigdb/cards/REACTOME_SIGNAL_AMPLIFICATION	31	0.4701	0.53	0.4021	15	16	0.483871	0.516129	GNA11	GNA13	GNA14	GNA15	GNAI1	GNAI2	GNAI3	GNAQ	GNB1	GNB2	GNB3	GNB4	GNB5	GNG10	GNG11	GNG12	GNG13	GNG2	GNG3	GNG4	GNG5	GNG7	GNG8	GNGT1	GNGT2	MAPK14	P2RY1	P2RY12	PLA2G4A	SRC	TBXA2R
REACTOME_ZINC_TRANSPORTERS	http://www.broadinstitute.org/gsea/msigdb/cards/REACTOME_ZINC_TRANSPORTERS	15	0.9266	0.0735	0.1844	5	10	0.333333	0.666667	SLC30A1	SLC30A2	SLC30A3	SLC30A5	SLC30A7	SLC30A8	SLC39A1	SLC39A10	SLC39A2	SLC39A3	SLC39A4	SLC39A5	SLC39A6	SLC39A7	SLC39A8
REACTOME_DOUBLE_STRAND_BREAK_REPAIR	http://www.broadinstitute.org/gsea/msigdb/cards/REACTOME_DOUBLE_STRAND_BREAK_REPAIR	21	0.7717	0.2284	0.1098	8	13	0.380952	0.619048	ATM	BRCA1	BRCA2	BRIP1	H2AFX	LIG1	LIG4	LOC389901	LOC651610	MDC1	MRE11A	NBN	PRKDC	RAD50	RAD51	RAD52	RPA1	RPA2	RPA3	TDP1	TP53BP1	XRCC4	XRCC5	XRCC6
REACTOME_RAS_ACTIVATION_UOPN_CA2_INFUX_THROUGH_NMDA_RECEPTOR	http://www.broadinstitute.org/gsea/msigdb/cards/REACTOME_RAS_ACTIVATION_UOPN_CA2_INFUX_THROUGH_NMDA_RECEPTOR	16	0.2132	0.7869	0.923	11	5	0.6875	0.3125	ACTN2	AKAP9	CALM1	CALM2	CALM3	CAMK2A	CAMK2B	CAMK2D	GRIN1	GRIN2A	GRIN2B	GRIN2C	GRIN2D	HRAS	NEFL	RASGRF1	RASGRF2
REACTOME_METAL_ION_SLC_TRANSPORTERS	http://www.broadinstitute.org/gsea/msigdb/cards/REACTOME_METAL_ION_SLC_TRANSPORTERS	22	0.9876	0.0125	0.1886	7	15	0.318182	0.681818	CP	HEPH	SLC11A1	SLC30A1	SLC30A2	SLC30A3	SLC30A5	SLC30A7	SLC30A8	SLC31A1	SLC39A1	SLC39A10	SLC39A2	SLC39A3	SLC39A4	SLC39A5	SLC39A6	SLC39A7	SLC39A8	SLC40A1	SLC41A1	SLC41A2
REACTOME_AUTODEGRADATION_OF_THE_E3_UBIQUITIN_LIGASE_COP1	http://www.broadinstitute.org/gsea/msigdb/cards/REACTOME_AUTODEGRADATION_OF_THE_E3_UBIQUITIN_LIGASE_COP1	46	0.7079	0.2922	0.9519	19	27	0.413043	0.586957	ATM	LOC651610	LOC652826	PSMA1	PSMA2	PSMA3	PSMA4	PSMA5	PSMA6	PSMA7	PSMA8	PSMB1	PSMB10	PSMB2	PSMB3	PSMB4	PSMB5	PSMB6	PSMB7	PSMB8	PSMB9	PSMC1	PSMC2	PSMC3	PSMC4	PSMC5	PSMC6	PSMD1	PSMD10	PSMD11	PSMD12	PSMD13	PSMD14	PSMD2	PSMD3	PSMD4	PSMD5	PSMD6	PSMD7	PSMD8
REACTOME_SMOOTH_MUSCLE_CONTRACTION	http://www.broadinstitute.org/gsea/msigdb/cards/REACTOME_SMOOTH_MUSCLE_CONTRACTION	23	0.8966	0.1035	0.0534	7	16	0.304348	0.695652	ACTA2	ACTG2	CALD1	CALM1	CALM2	CALM3	ITGA1	ITGB5	LMOD1	LOC642076	MYH11	MYL12B	MYL6	MYL6B	MYL8P	MYL9	MYLK	SORBS1	SORBS3	TLN1	TPM1	TPM2	TPM3	TPM4	VCL
REACTOME_ACTIVATION_OF_NMDA_RECEPTOR_UPON_GLUTAMATE_BINDING_AND_POSTSYNAPTIC_EVENTS	http://www.broadinstitute.org/gsea/msigdb/cards/REACTOME_ACTIVATION_OF_NMDA_RECEPTOR_UPON_GLUTAMATE_BINDING_AND_POSTSYNAPTIC_EVENTS	36	0.1184	0.8817	0.7923	22	14	0.611111	0.388889	ACTN2	ADCY1	ADCY3	ADCY8	AKAP9	BRAF	CALM1	CALM2	CALM3	CAMK2A	CAMK2B	CAMK2D	CAMK4	CAMKK1	CREB1	GRIA1	GRIA2	GRIA3	GRIA4	GRIN1	GRIN2A	GRIN2B	GRIN2C	GRIN2D	HRAS	MAPK1	NEFL	PDPK1	PRKACB	RAF1	RASGRF1	RASGRF2	RPS6KA1	RPS6KA2	RPS6KA3	RPS6KA6	RRAS
REACTOME_CREB_PHOSPHORYLATION_THROUGH_THE_ACTIVATION_OF_RAS	http://www.broadinstitute.org/gsea/msigdb/cards/REACTOME_CREB_PHOSPHORYLATION_THROUGH_THE_ACTIVATION_OF_RAS	26	0.0849	0.9152	0.9027	17	9	0.653846	0.346154	ACTN2	AKAP9	BRAF	CALM1	CALM2	CALM3	CAMK2A	CAMK2B	CAMK2D	CREB1	GRIN1	GRIN2A	GRIN2B	GRIN2C	GRIN2D	HRAS	MAPK1	NEFL	PDPK1	RAF1	RASGRF1	RASGRF2	RPS6KA1	RPS6KA2	RPS6KA3	RPS6KA6	RRAS
REACTOME_POST_NMDA_RECEPTOR_ACTIVATION_EVENTS	http://www.broadinstitute.org/gsea/msigdb/cards/REACTOME_POST_NMDA_RECEPTOR_ACTIVATION_EVENTS	32	0.0771	0.923	0.844	21	11	0.65625	0.34375	ACTN2	ADCY1	ADCY3	ADCY8	AKAP9	BRAF	CALM1	CALM2	CALM3	CAMK2A	CAMK2B	CAMK2D	CAMK4	CAMKK1	CREB1	GRIN1	GRIN2A	GRIN2B	GRIN2C	GRIN2D	HRAS	MAPK1	NEFL	PDPK1	PRKACB	RAF1	RASGRF1	RASGRF2	RPS6KA1	RPS6KA2	RPS6KA3	RPS6KA6	RRAS
REACTOME_UNBLOCKING_OF_NMDA_RECEPTOR_GLUTAMATE_BINDING_AND_ACTIVATION	http://www.broadinstitute.org/gsea/msigdb/cards/REACTOME_UNBLOCKING_OF_NMDA_RECEPTOR_GLUTAMATE_BINDING_AND_ACTIVATION	15	0.3058	0.6943	0.8354	8	7	0.533333	0.466667	ACTN2	AKAP9	CAMK2A	CAMK2B	CAMK2D	GRIA1	GRIA2	GRIA3	GRIA4	GRIN1	GRIN2A	GRIN2B	GRIN2C	GRIN2D	NEFL
REACTOME_METABOLISM_OF_MRNA	http://www.broadinstitute.org/gsea/msigdb/cards/REACTOME_METABOLISM_OF_MRNA	201	0.8361	0.164	0.625	71	130	0.353234	0.646766	AKT1	ANP32A	C2ORF29	CASC3	CNOT10	CNOT2	CNOT3	CNOT4	CNOT6	CNOT7	CNOT8	DCP1A	DCP1B	DCP2	DCPS	DDX6	DIS3	EDC3	EDC4	EIF4A1	EIF4A2	EIF4A3	EIF4B	EIF4E	EIF4G1	ELAVL1	ETF1	EXOSC1	EXOSC2	EXOSC3	EXOSC4	EXOSC5	EXOSC6	EXOSC7	EXOSC8	EXOSC9	FAM153A	FAU	GSPT2	HNRNPD
REACTOME_MRNA_DECAY_BY_3_TO_5_EXORIBONUCLEASE	http://www.broadinstitute.org/gsea/msigdb/cards/REACTOME_MRNA_DECAY_BY_3_TO_5_EXORIBONUCLEASE	11	0.5459	0.4542	0.981	4	7	0.363636	0.636364	DCPS	DIS3	EXOSC1	EXOSC2	EXOSC3	EXOSC4	EXOSC5	EXOSC6	EXOSC7	EXOSC8	EXOSC9
REACTOME_BILE_SALT_AND_ORGANIC_ANION_SLC_TRANSPORTERS	http://www.broadinstitute.org/gsea/msigdb/cards/REACTOME_BILE_SALT_AND_ORGANIC_ANION_SLC_TRANSPORTERS	11	0.2438	0.7563	0.5605	6	5	0.545455	0.454545	SLC10A6	SLC13A1	SLC13A2	SLC13A3	SLC13A5	SLC16A1	SLC16A3	SLC16A7	SLC16A8	SLC47A1	SLC47A2
REACTOME_DEADENYLATION_DEPENDENT_MRNA_DECAY	http://www.broadinstitute.org/gsea/msigdb/cards/REACTOME_DEADENYLATION_DEPENDENT_MRNA_DECAY	43	0.8299	0.1702	0.919	18	25	0.418605	0.581395	C2ORF29	CNOT10	CNOT2	CNOT3	CNOT4	CNOT6	CNOT7	CNOT8	DCP1A	DCP1B	DCP2	DCPS	DDX6	DIS3	EDC3	EDC4	EIF4A1	EIF4A2	EIF4A3	EIF4B	EIF4E	EIF4G1	EXOSC1	EXOSC2	EXOSC3	EXOSC4	EXOSC5	EXOSC6	EXOSC7	EXOSC8	EXOSC9	LOC645139	LOC645947	LOC651789	LOC652607	LSM1	LSM2	LSM3	LSM4	LSM5
REACTOME_CREB_PHOSPHORYLATION_THROUGH_THE_ACTIVATION_OF_CAMKII	http://www.broadinstitute.org/gsea/msigdb/cards/REACTOME_CREB_PHOSPHORYLATION_THROUGH_THE_ACTIVATION_OF_CAMKII	15	0.3091	0.691	0.927	9	6	0.6	0.4	ACTN2	AKAP9	CALM1	CALM2	CALM3	CAMK2A	CAMK2B	CAMK2D	CREB1	GRIN1	GRIN2A	GRIN2B	GRIN2C	GRIN2D	NEFL
REACTOME_THROMBOXANE_SIGNALLING_THROUGH_TP_RECEPTOR	http://www.broadinstitute.org/gsea/msigdb/cards/REACTOME_THROMBOXANE_SIGNALLING_THROUGH_TP_RECEPTOR	23	0.3876	0.6126	0.5104	12	11	0.521739	0.478261	GNA11	GNA13	GNA14	GNA15	GNAQ	GNB1	GNB2	GNB3	GNB4	GNB5	GNG10	GNG11	GNG12	GNG13	GNG2	GNG3	GNG4	GNG5	GNG7	GNG8	GNGT1	GNGT2	TBXA2R
REACTOME_CELL_EXTRACELLULAR_MATRIX_INTERACTIONS	http://www.broadinstitute.org/gsea/msigdb/cards/REACTOME_CELL_EXTRACELLULAR_MATRIX_INTERACTIONS	13	0.5458	0.4543	0.148	7	6	0.538462	0.461538	ACTN1	ARHGEF6	FBLIM1	FERMT2	FLNC	ILK	ITGB1	LIMS1	LIMS3	PARVA	PARVB	RSU1	TESK1	VASP
REACTOME_ADP_SIGNALLING_THROUGH_P2RY12	http://www.broadinstitute.org/gsea/msigdb/cards/REACTOME_ADP_SIGNALLING_THROUGH_P2RY12	21	0.0361	0.964	0.8613	13	8	0.619048	0.380952	GNAI1	GNAI2	GNAI3	GNB1	GNB2	GNB3	GNB4	GNB5	GNG10	GNG11	GNG12	GNG13	GNG2	GNG3	GNG4	GNG5	GNG7	GNG8	GNGT1	GNGT2	P2RY12
REACTOME_CELL_JUNCTION_ORGANIZATION	http://www.broadinstitute.org/gsea/msigdb/cards/REACTOME_CELL_JUNCTION_ORGANIZATION	76	0.5833	0.4169	0.0305	39	37	0.513158	0.486842	ACTN1	ARHGEF6	CADM1	CADM2	CD151	CDH1	CDH10	CDH11	CDH12	CDH13	CDH15	CDH18	CDH2	CDH24	CDH3	CDH4	CDH5	CDH6	CDH7	CDH8	CDH9	CLDN1	CLDN10	CLDN11	CLDN12	CLDN14	CLDN15	CLDN16	CLDN17	CLDN18	CLDN19	CLDN2	CLDN20	CLDN22	CLDN3	CLDN4	CLDN5	CLDN6	CLDN7	CLDN8
REACTOME_AMINE_COMPOUND_SLC_TRANSPORTERS	http://www.broadinstitute.org/gsea/msigdb/cards/REACTOME_AMINE_COMPOUND_SLC_TRANSPORTERS	25	0.6837	0.3164	0.092	11	14	0.44	0.56	RHAG	RHCG	SLC14A1	SLC14A2	SLC18A1	SLC18A2	SLC22A2	SLC44A1	SLC44A2	SLC44A3	SLC44A4	SLC44A5	SLC5A7	SLC6A1	SLC6A11	SLC6A12	SLC6A14	SLC6A15	SLC6A18	SLC6A19	SLC6A2	SLC6A20	SLC6A3	SLC6A5	SLC6A6	SLC6A7	SLC6A9
REACTOME_PYRUVATE_METABOLISM	http://www.broadinstitute.org/gsea/msigdb/cards/REACTOME_PYRUVATE_METABOLISM	18	0.4543	0.5458	0.3166	9	9	0.5	0.5	BSG	DLAT	DLD	LDHA	LDHB	LOC650883	PDHA1	PDHB	PDHX	PDK1	PDK2	PDK3	PDK4	PDP1	PDP2	PDPR	SLC16A1	SLC16A3	SLC16A8
REACTOME_PURINE_CATABOLISM	http://www.broadinstitute.org/gsea/msigdb/cards/REACTOME_PURINE_CATABOLISM	10	0.0148	0.9853	0.186	8	2	0.8	0.2	CAT	GDA	GPX1	NT5C	NT5C1A	NT5C1B	NT5C2	NT5E	PNP	XDH
REACTOME_GLUCOSE_TRANSPORT	http://www.broadinstitute.org/gsea/msigdb/cards/REACTOME_GLUCOSE_TRANSPORT	38	0.3908	0.6093	0.4121	14	24	0.368421	0.631579	AAAS	G6PC	G6PC2	G6PC3	GCK	GCKR	HK1	HK2	HK3	NUP107	NUP133	NUP153	NUP155	NUP188	NUP205	NUP210	NUP214	NUP35	NUP37	NUP43	NUP50	NUP54	NUP62	NUP85	NUP88	NUP93	NUPL1	NUPL2	POM121	RAE1	RANBP2	SEH1L	SLC2A1	SLC2A2	SLC2A3	SLC2A4	SLC37A4	TPR
REACTOME_FRS2_MEDIATED_CASCADE	http://www.broadinstitute.org/gsea/msigdb/cards/REACTOME_FRS2_MEDIATED_CASCADE	34	0.0886	0.9115	0.2679	19	15	0.558824	0.441176	CDK1	FGF1	FGF10	FGF17	FGF18	FGF19	FGF2	FGF20	FGF22	FGF23	FGF3	FGF4	FGF5	FGF6	FGF7	FGF8	FGF9	FGFR1	FGFR2	FGFR3	FGFR4	FRS2	FRS3	GRB2	HRAS	KL	KLB	KRAS	MAP2K1	MAP2K2	MAPK1	MAPK3	NRAS	RAF1	SOS1	YWHAB
REACTOME_METABOLISM_OF_RNA	http://www.broadinstitute.org/gsea/msigdb/cards/REACTOME_METABOLISM_OF_RNA	244	0.806	0.1941	0.7289	83	161	0.340164	0.659836	AAAS	AKT1	ANP32A	C2ORF29	CASC3	CLNS1A	CNOT10	CNOT2	CNOT3	CNOT4	CNOT6	CNOT7	CNOT8	DCP1A	DCP1B	DCP2	DCPS	DDX20	DDX6	DIS3	EDC3	EDC4	EIF4A1	EIF4A2	EIF4A3	EIF4B	EIF4E	EIF4G1	ELAVL1	ETF1	EXOSC1	EXOSC2	EXOSC3	EXOSC4	EXOSC5	EXOSC6	EXOSC7	EXOSC8	EXOSC9	FAM153A
REACTOME_MITOTIC_G1_G1_S_PHASES	http://www.broadinstitute.org/gsea/msigdb/cards/REACTOME_MITOTIC_G1_G1_S_PHASES	127	0.9223	0.0778	0.3986	42	85	0.330709	0.669291	CCNA1	CCNA2	CCNB1	CCND1	CCND2	CCND3	CCNE1	CCNE2	CCNH	CDC25A	CDC45	CDC6	CDC7	CDK1	CDK2	CDK4	CDK6	CDK7	CDKN1A	CDKN1B	CDKN2A	CDKN2B	CDKN2C	CDKN2D	CDT1	CKS1B	CUL1	DBF4	DHFR	DHFRP1	DYRK1A	E2F1	E2F2	E2F3	E2F4	E2F5	FBXO5	HDAC1	LIN37	LIN52
REACTOME_PI_3K_CASCADE	http://www.broadinstitute.org/gsea/msigdb/cards/REACTOME_PI_3K_CASCADE	53	0.1399	0.8603	0.1743	26	27	0.490566	0.509434	AKT1	AKT1S1	AKT2	AKT3	BAD	CASP9	CDKN1A	CDKN1B	CHUK	CREB1	FGF1	FGF10	FGF17	FGF18	FGF19	FGF2	FGF20	FGF22	FGF23	FGF3	FGF4	FGF5	FGF6	FGF7	FGF8	FGF9	FGFR1	FGFR2	FGFR3	FGFR4	FOXO1	FOXO3	FOXO4	FRS2	GAB1	GRB2	GSK3A	KL	KLB	LOC729120
REACTOME_DOWNSTREAM_SIGNALING_OF_ACTIVATED_FGFR	http://www.broadinstitute.org/gsea/msigdb/cards/REACTOME_DOWNSTREAM_SIGNALING_OF_ACTIVATED_FGFR	93	0.0409	0.9592	0.2596	51	42	0.548387	0.451613	ADCY1	ADCY2	ADCY3	ADCY4	ADCY5	ADCY6	ADCY7	ADCY8	ADCY9	ADRBK1	AKT1	AKT1S1	AKT2	AKT3	BAD	CALM1	CALM2	CALM3	CAMK4	CASP9	CDK1	CDKN1A	CDKN1B	CHUK	CREB1	FGF1	FGF10	FGF17	FGF18	FGF19	FGF2	FGF20	FGF22	FGF23	FGF3	FGF4	FGF5	FGF6	FGF7	FGF8
REACTOME_REGULATION_OF_MITOTIC_CELL_CYCLE	http://www.broadinstitute.org/gsea/msigdb/cards/REACTOME_REGULATION_OF_MITOTIC_CELL_CYCLE	76	0.8629	0.1372	0.6458	28	48	0.368421	0.631579	ANAPC1	ANAPC10	ANAPC11	ANAPC2	ANAPC4	ANAPC5	ANAPC7	AURKA	AURKB	BTRC	BUB1B	BUB3	CCNA1	CCNA2	CCNB1	CDC14A	CDC16	CDC20	CDC23	CDC26	CDC26P1	CDC27	CDK1	CDK2	CUL1	FBXO5	LOC647654	LOC649620	LOC650621	LOC651763	LOC652826	LOC730594	MAD2L1	PLK1	PSMA1	PSMA2	PSMA3	PSMA4	PSMA5	PSMA6
REACTOME_TAK1_ACTIVATES_NFKB_BY_PHOSPHORYLATION_AND_ACTIVATION_OF_IKKS_COMPLEX	http://www.broadinstitute.org/gsea/msigdb/cards/REACTOME_TAK1_ACTIVATES_NFKB_BY_PHOSPHORYLATION_AND_ACTIVATION_OF_IKKS_COMPLEX	22	0.6404	0.3597	0.5206	10	12	0.454545	0.545455	AGER	APP	CHUK	HMGB1	IKBKB	IKBKG	IRAK1	IRAK2	MAP3K7	NFKB2	NFKBIA	NFKBIB	NOD1	NOD2	RELA	RIPK2	S100A12	S100B	SAA1	TAB1	TAB2	TAB3	TRAF6
REACTOME_REGULATION_OF_AMPK_ACTIVITY_VIA_LKB1	http://www.broadinstitute.org/gsea/msigdb/cards/REACTOME_REGULATION_OF_AMPK_ACTIVITY_VIA_LKB1	14	0.8806	0.1195	0.3424	5	9	0.357143	0.642857	CAB39	CAB39L	LOC644462	PPM1A	PRKAA1	PRKAA2	PRKAB1	PRKAB2	PRKAG1	PRKAG2	PRKAG3	RPTOR	STK11	STRADA	STRADB
REACTOME_MITOTIC_M_M_G1_PHASES	http://www.broadinstitute.org/gsea/msigdb/cards/REACTOME_MITOTIC_M_M_G1_PHASES	166	0.8788	0.1213	0.39	53	113	0.319277	0.680723	AHCTF1	APITD1	AURKB	B9D2	BIRC5	BUB1	BUB1B	BUB3	CASC5	CCDC99	CDC20	CDC45	CDC6	CDC7	CDCA8	CDK2	CDT1	CENPA	CENPC1	CENPH	CENPI	CENPK	CENPL	CENPM	CENPN	CENPO	CENPP	CENPQ	CENPT	CKAP5	CLASP1	CLIP1	DBF4	DSN1	E2F1	E2F2	E2F3	ERCC6L	FBXO5	GMNN
REACTOME_MYOGENESIS	http://www.broadinstitute.org/gsea/msigdb/cards/REACTOME_MYOGENESIS	26	0.8798	0.1203	0.5397	9	17	0.346154	0.653846	ABL1	BNIP2	BOC	CDC42	CDH15	CDH2	CDH4	CDON	CTNNA1	CTNNB1	MAP2K6	MAPK11	MAPK12	MAPK14	MEF2A	MEF2BNB	MEF2BNB-MEF2B	MEF2C	MEF2D	MYF5	MYF6	MYOD1	MYOG	NEO1	NTN3	TCF12	TCF3	TCF4
REACTOME_MAP_KINASE_ACTIVATION_IN_TLR_CASCADE	http://www.broadinstitute.org/gsea/msigdb/cards/REACTOME_MAP_KINASE_ACTIVATION_IN_TLR_CASCADE	49	0.6897	0.3104	0.6938	23	26	0.469388	0.530612	ATF1	ATF2	CDK1	CREB1	DUSP3	DUSP4	DUSP6	DUSP7	ELK1	FOS	IKBKG	IRAK1	IRAK2	JUN	LOC650832	MAP2K1	MAP2K2	MAP2K3	MAP2K4	MAP2K6	MAP2K7	MAP3K7	MAPK1	MAPK10	MAPK11	MAPK14	MAPK3	MAPK7	MAPK8	MAPK9	MAPKAPK2	MAPKAPK3	MEF2A	MEF2C	NOD1	NOD2	PPP2CA	PPP2CB	PPP2R1A	PPP2R1B
REACTOME_PHOSPHOLIPASE_C_MEDIATED_CASCADE	http://www.broadinstitute.org/gsea/msigdb/cards/REACTOME_PHOSPHOLIPASE_C_MEDIATED_CASCADE	50	0.0361	0.964	0.2286	30	20	0.6	0.4	ADCY1	ADCY2	ADCY3	ADCY4	ADCY5	ADCY6	ADCY7	ADCY8	ADCY9	ADRBK1	CALM1	CALM2	CALM3	CAMK4	CREB1	FGF1	FGF10	FGF17	FGF18	FGF19	FGF2	FGF20	FGF22	FGF23	FGF3	FGF4	FGF5	FGF6	FGF7	FGF8	FGF9	FGFR1	FGFR2	FGFR3	FGFR4	ITPR2	ITPR3	KL	KLB	LOC730418
REACTOME_ACTIVATION_OF_KAINATE_RECEPTORS_UPON_GLUTAMATE_BINDING	http://www.broadinstitute.org/gsea/msigdb/cards/REACTOME_ACTIVATION_OF_KAINATE_RECEPTORS_UPON_GLUTAMATE_BINDING	31	0.0215	0.9786	0.4223	22	9	0.709677	0.290323	CALM1	CALM2	CALM3	DLG1	DLG3	GNB1	GNB2	GNB3	GNB4	GNB5	GNG10	GNG11	GNG12	GNG13	GNG2	GNG3	GNG4	GNG5	GNG7	GNG8	GNGT1	GNGT2	GRIK1	GRIK2	GRIK3	GRIK4	GRIK5	NCALD	PLCB1	PLCB2	PLCB3
REACTOME_IONOTROPIC_ACTIVITY_OF_KAINATE_RECEPTORS	http://www.broadinstitute.org/gsea/msigdb/cards/REACTOME_IONOTROPIC_ACTIVITY_OF_KAINATE_RECEPTORS	11	0.1165	0.8836	0.4333	9	2	0.818182	0.181818	CALM1	CALM2	CALM3	DLG1	DLG3	GRIK1	GRIK2	GRIK3	GRIK4	GRIK5	NCALD
REACTOME_ACTIVATION_OF_THE_AP1_FAMILY_OF_TRANSCRIPTION_FACTORS	http://www.broadinstitute.org/gsea/msigdb/cards/REACTOME_ACTIVATION_OF_THE_AP1_FAMILY_OF_TRANSCRIPTION_FACTORS	10	0.3497	0.6505	0.9763	7	3	0.7	0.3	ATF2	FOS	JUN	MAPK1	MAPK10	MAPK11	MAPK14	MAPK3	MAPK8	MAPK9
REACTOME_MAPK_TARGETS_NUCLEAR_EVENTS_MEDIATED_BY_MAP_KINASES	http://www.broadinstitute.org/gsea/msigdb/cards/REACTOME_MAPK_TARGETS_NUCLEAR_EVENTS_MEDIATED_BY_MAP_KINASES	30	0.5629	0.4372	0.8368	14	16	0.466667	0.533333	ATF1	ATF2	CREB1	DUSP3	DUSP4	DUSP6	DUSP7	ELK1	FOS	JUN	MAPK1	MAPK10	MAPK11	MAPK14	MAPK3	MAPK7	MAPK8	MAPK9	MAPKAPK2	MEF2A	MEF2C	PPP2CA	PPP2CB	PPP2R1A	PPP2R1B	PPP2R5D	RPS6KA1	RPS6KA2	RPS6KA3	RPS6KA5
REACTOME_SYNTHESIS_AND_INTERCONVERSION_OF_NUCLEOTIDE_DI_AND_TRIPHOSPHATES	http://www.broadinstitute.org/gsea/msigdb/cards/REACTOME_SYNTHESIS_AND_INTERCONVERSION_OF_NUCLEOTIDE_DI_AND_TRIPHOSPHATES	17	0.855	0.1451	0.6733	5	12	0.294118	0.705882	AK1	AK2	AK5	CMPK1	CTPS	CTPS2	DTYMK	GLRX	GSR	GUK1	NME1	NME1-NME2	NME2	NME4	RRM1	RRM2	RRM2B	TXN	TXNRD1
REACTOME_GPCR_LIGAND_BINDING	http://www.broadinstitute.org/gsea/msigdb/cards/REACTOME_GPCR_LIGAND_BINDING	367	0.0043	0.9958	0.2235	204	163	0.555858	0.444142	ADCYAP1	ADCYAP1R1	ADM	ADM2	ADORA1	ADORA2A	ADORA2B	ADORA3	ADRA1A	ADRA1B	ADRA1D	ADRA2A	ADRA2B	ADRB1	ADRB2	ADRB3	AGT	AGTR1	AGTR2	ANXA1	APLNR	APP	AVP	AVPR1A	AVPR1B	AVPR2	BDKRB1	BDKRB2	BRS3	C3	C3AR1	C5	C5AR1	CALCA	CALCB	CALCRL	CASR	CCBP2	CCK	CCKAR
REACTOME_RNA_POL_I_RNA_POL_III_AND_MITOCHONDRIAL_TRANSCRIPTION	http://www.broadinstitute.org/gsea/msigdb/cards/REACTOME_RNA_POL_I_RNA_POL_III_AND_MITOCHONDRIAL_TRANSCRIPTION	87	0.9219	0.0782	0.4265	26	61	0.298851	0.701149	BRF1	BRF2	CBX3	CCNH	CDK7	EHMT2	ERCC2	ERCC3	ERCC6	GTF2H1	GTF2H2	GTF2H2B	GTF2H3	GTF2H4	GTF3C2	GTF3C3	GTF3C4	GTF3C5	H2AFX	H2AFZ	H3F3A	H3F3AP5	H3F3AP6	H3F3B	HIST1H2AB	HIST1H2AC	HIST1H2AD	HIST1H2AE	HIST1H2AJ	HIST1H2BA	HIST1H2BB	HIST1H2BC	HIST1H2BD	HIST1H2BE	HIST1H2BF	HIST1H2BG	HIST1H2BH	HIST1H2BI	HIST1H2BJ	HIST1H2BK
REACTOME_JNK_C_JUN_KINASES_PHOSPHORYLATION_AND_ACTIVATION_MEDIATED_BY_ACTIVATED_HUMAN_TAK1	http://www.broadinstitute.org/gsea/msigdb/cards/REACTOME_JNK_C_JUN_KINASES_PHOSPHORYLATION_AND_ACTIVATION_MEDIATED_BY_ACTIVATED_HUMAN_TAK1	16	0.4133	0.5868	0.9369	9	7	0.5625	0.4375	IKBKG	IRAK1	IRAK2	MAP2K4	MAP2K7	MAP3K7	MAPK10	MAPK8	MAPK9	NOD1	NOD2	RIPK2	TAB1	TAB2	TAB3	TRAF6
REACTOME_SHC_MEDIATED_CASCADE	http://www.broadinstitute.org/gsea/msigdb/cards/REACTOME_SHC_MEDIATED_CASCADE	26	0.3437	0.6564	0.1302	12	14	0.461538	0.538462	FGF1	FGF10	FGF17	FGF18	FGF19	FGF2	FGF20	FGF22	FGF23	FGF3	FGF4	FGF5	FGF6	FGF7	FGF8	FGF9	FGFR1	FGFR2	FGFR3	FGFR4	GRB2	HRAS	KL	KLB	KRAS	NRAS	SHC1	SOS1
REACTOME_THROMBIN_SIGNALLING_THROUGH_PROTEINASE_ACTIVATED_RECEPTORS_PARS	http://www.broadinstitute.org/gsea/msigdb/cards/REACTOME_THROMBIN_SIGNALLING_THROUGH_PROTEINASE_ACTIVATED_RECEPTORS_PARS	32	0.1198	0.8803	0.8107	19	13	0.59375	0.40625	ARRB1	ARRB2	F2	F2R	F2RL2	F2RL3	GNA11	GNA12	GNA13	GNA14	GNA15	GNAQ	GNB1	GNB2	GNB3	GNB4	GNB5	GNG10	GNG11	GNG12	GNG13	GNG2	GNG3	GNG4	GNG5	GNG7	GNG8	GNGT1	GNGT2	MAPK1	MAPK3	SRC
REACTOME_ENERGY_DEPENDENT_REGULATION_OF_MTOR_BY_LKB1_AMPK	http://www.broadinstitute.org/gsea/msigdb/cards/REACTOME_ENERGY_DEPENDENT_REGULATION_OF_MTOR_BY_LKB1_AMPK	17	0.8048	0.1953	0.467	6	11	0.352941	0.647059	CAB39	CAB39L	LOC644462	PPM1A	PRKAA1	PRKAA2	PRKAB1	PRKAB2	PRKAG1	PRKAG2	PRKAG3	RHEB	RPTOR	STK11	STRADA	STRADB	TSC1	TSC2
REACTOME_MITOTIC_G2_G2_M_PHASES	http://www.broadinstitute.org/gsea/msigdb/cards/REACTOME_MITOTIC_G2_G2_M_PHASES	73	0.9879	0.0122	0.2435	24	49	0.328767	0.671233	ACTR1A	AKAP9	ALMS1	AZI1	CCNA1	CCNA2	CCNB1	CCNB2	CCNH	CDC25A	CDC25B	CDC25C	CDK1	CDK2	CDK5RAP2	CDK7	CENPJ	CEP135	CEP164	CEP192	CEP250	CEP290	CEP41	CEP57	CEP63	CEP70	CEP72	CEP76	CETN2	CKAP5	CLASP1	CNTRL	CSNK1D	CSNK1E	DCTN1	DCTN2	DCTN3	DYNC1H1	DYNC1I2	DYNLL1
REACTOME_REGULATION_OF_RHEB_GTPASE_ACTIVITY_BY_AMPK	http://www.broadinstitute.org/gsea/msigdb/cards/REACTOME_REGULATION_OF_RHEB_GTPASE_ACTIVITY_BY_AMPK	10	0.5409	0.4592	0.9584	4	6	0.4	0.6	PRKAA1	PRKAA2	PRKAB1	PRKAB2	PRKAG1	PRKAG2	PRKAG3	RHEB	TSC1	TSC2
REACTOME_ACTIVATED_TAK1_MEDIATES_P38_MAPK_ACTIVATION	http://www.broadinstitute.org/gsea/msigdb/cards/REACTOME_ACTIVATED_TAK1_MEDIATES_P38_MAPK_ACTIVATION	17	0.932	0.0681	0.2205	7	10	0.411765	0.588235	IKBKG	IRAK1	IRAK2	LOC650832	MAP2K3	MAP2K6	MAP3K7	MAPK11	MAPK14	MAPKAPK2	MAPKAPK3	NOD1	NOD2	RIPK2	TAB1	TAB2	TAB3	TRAF6
REACTOME_DNA_REPAIR	http://www.broadinstitute.org/gsea/msigdb/cards/REACTOME_DNA_REPAIR	101	0.7431	0.257	0.4128	39	62	0.386139	0.613861	ALKBH2	ALKBH3	APEX1	ATM	ATR	BRCA1	BRCA2	BRIP1	C17ORF70	C19ORF40	CCNH	CCNO	CDK7	DDB1	DDB2	ERCC1	ERCC2	ERCC3	ERCC4	ERCC5	ERCC6	ERCC8	FANCA	FANCB	FANCC	FANCD2	FANCE	FANCF	FANCG	FANCL	FANCM	FEN1	GTF2H1	GTF2H2	GTF2H2B	GTF2H3	GTF2H4	H2AFX	LIG1	LIG3
REACTOME_EFFECTS_OF_PIP2_HYDROLYSIS	http://www.broadinstitute.org/gsea/msigdb/cards/REACTOME_EFFECTS_OF_PIP2_HYDROLYSIS	23	0.2923	0.7078	0.6463	13	10	0.565217	0.434783	DAGLA	DAGLB	DGKA	DGKB	DGKD	DGKE	DGKG	DGKH	DGKI	DGKK	DGKQ	ITPR2	ITPR3	LOC730221	LOC730335	MGLL	PRKCD	PRKCE	PRKCH	PRKCQ	RASGRP1	RASGRP2	TRPC3	TRPC6	TRPC7
REACTOME_RNA_POL_II_PRE_TRANSCRIPTION_EVENTS	http://www.broadinstitute.org/gsea/msigdb/cards/REACTOME_RNA_POL_II_PRE_TRANSCRIPTION_EVENTS	56	0.7535	0.2466	0.604	22	34	0.392857	0.607143	CCNH	CCNT1	CCNT2	CDK7	CDK9	COBRA1	CTDP1	ELL	ERCC2	ERCC3	GTF2A1	GTF2A2	GTF2B	GTF2E1	GTF2E2	GTF2F1	GTF2F2	GTF2H1	GTF2H2	GTF2H2B	GTF2H3	GTF2H4	LOC652857	MNAT1	NCBP1	NCBP2	POLR2A	POLR2B	POLR2C	POLR2D	POLR2E	POLR2F	POLR2G	POLR2H	POLR2I	POLR2J	POLR2K	POLR2L	RDBP	SSRP1
REACTOME_ROLE_OF_DCC_IN_REGULATING_APOPTOSIS	http://www.broadinstitute.org/gsea/msigdb/cards/REACTOME_ROLE_OF_DCC_IN_REGULATING_APOPTOSIS	10	0.4544	0.5457	0.3476	5	5	0.5	0.5	APPL1	CASP3	CASP9	DAPK1	DAPK2	DAPK3	DCC	MAGED1	UNC5A	UNC5B
REACTOME_POST_TRANSLATIONAL_PROTEIN_MODIFICATION	http://www.broadinstitute.org/gsea/msigdb/cards/REACTOME_POST_TRANSLATIONAL_PROTEIN_MODIFICATION	171	0.6293	0.3708	0.8576	74	97	0.432749	0.567251	ALG1	ALG10	ALG10B	ALG11	ALG12	ALG13	ALG14	ALG2	ALG3	ALG5	ALG6	ALG8	ALG9	ARSA	ARSB	ARSE	ARSF	ARSG	ARSH	ARSI	ARSJ	ARSK	B3GNT2	B3GNT3	B3GNT4	B3GNT5	B3GNT6	B3GNT7	B3GNT8	B3GNT9	B3GNTL1	B4GALT1	B4GALT2	B4GALT3	B4GALT4	B4GALT5	B4GALT6	C1GALT1	C1GALT1C1	CALR
REACTOME_CHROMOSOME_MAINTENANCE	http://www.broadinstitute.org/gsea/msigdb/cards/REACTOME_CHROMOSOME_MAINTENANCE	93	0.7781	0.222	0.4631	34	59	0.365591	0.634409	ACD	ATR	BRCA1	CASC5	CENPA	CENPH	CENPI	CENPK	CENPN	CENPO	CENPP	CENPQ	DIDO1	DKC1	DNA2	FEN1	FKBP6	H2AFX	H2AFZ	HIST1H2AB	HIST1H2AC	HIST1H2AD	HIST1H2AE	HIST1H2AJ	HIST1H2BA	HIST1H2BB	HIST1H2BC	HIST1H2BD	HIST1H2BE	HIST1H2BF	HIST1H2BG	HIST1H2BH	HIST1H2BI	HIST1H2BJ	HIST1H2BK	HIST1H2BL	HIST1H2BM	HIST1H2BN	HIST1H2BO	HIST1H4A
REACTOME_DEPOSITION_OF_NEW_CENPA_CONTAINING_NUCLEOSOMES_AT_THE_CENTROMERE	http://www.broadinstitute.org/gsea/msigdb/cards/REACTOME_DEPOSITION_OF_NEW_CENPA_CONTAINING_NUCLEOSOMES_AT_THE_CENTROMERE	39	0.7949	0.2052	0.3587	12	27	0.307692	0.692308	CASC5	CENPA	CENPH	CENPI	CENPK	CENPN	CENPO	CENPP	CENPQ	H2AFX	H2AFZ	HIST1H2AB	HIST1H2AC	HIST1H2AD	HIST1H2AE	HIST1H2AJ	HIST1H2BA	HIST1H2BB	HIST1H2BC	HIST1H2BD	HIST1H2BE	HIST1H2BF	HIST1H2BG	HIST1H2BH	HIST1H2BI	HIST1H2BJ	HIST1H2BK	HIST1H2BL	HIST1H2BM	HIST1H2BN	HIST1H2BO	HIST1H4A	HIST1H4B	HIST1H4C	HIST1H4D	HIST1H4E	HIST1H4F	HIST1H4H	HIST1H4I	HIST1H4J
REACTOME_L1CAM_INTERACTIONS	http://www.broadinstitute.org/gsea/msigdb/cards/REACTOME_L1CAM_INTERACTIONS	72	0.2075	0.7927	0.4568	42	30	0.583333	0.416667	ALCAM	ANK1	ANK3	AP2A1	AP2A2	AP2B1	AP2M1	AP2S1	CD24	CLTA	CLTC	CNTN1	CNTN2	CNTN6	CNTNAP1	CSNK2A1	CSNK2A2	CSNK2B	DCX	DLG1	DLG3	DNM1	DNM2	DPYSL2	EGFR	EZR	FGFR1	ITGA1	ITGA2	ITGA2B	ITGA5	ITGA9	ITGAV	ITGB1	ITGB3	KCNQ2	KCNQ3	KIAA1598	KIF4A	KIF4B
REACTOME_ROLE_OF_SECOND_MESSENGERS_IN_NETRIN1_SIGNALING	http://www.broadinstitute.org/gsea/msigdb/cards/REACTOME_ROLE_OF_SECOND_MESSENGERS_IN_NETRIN1_SIGNALING	9	0.0068	0.9933	0.3201	6	3	0.666667	0.333333	DCC	LOC730221	LOC730335	NTN1	PITPNA	PLCG1	TRPC3	TRPC4	TRPC5	TRPC6	TRPC7
REACTOME_SIGNALING_BY_ILS	http://www.broadinstitute.org/gsea/msigdb/cards/REACTOME_SIGNALING_BY_ILS	101	0.0909	0.9092	0.7442	54	47	0.534653	0.465347	BLNK	BTRC	CASP1	CBL	CDK1	CHUK	CRK	CRKL	CSF2	CSF2RA	CSF2RB	CUL1	FYN	GAB2	GRB2	HCK	HGF	HRAS	IKBKB	IKBKG	IL18	IL1A	IL1B	IL1R1	IL1R2	IL1RAP	IL1RN	IL2	IL2RA	IL2RB	IL2RG	IL3	IL3RA	IL5	IL5RA	IL6	IL6R	IL6ST	IL7	IL7R
REACTOME_NETRIN1_SIGNALING	http://www.broadinstitute.org/gsea/msigdb/cards/REACTOME_NETRIN1_SIGNALING	37	0.6516	0.3485	0.1527	15	22	0.405405	0.594595	ABLIM1	ABLIM3	CDC42	DCC	DOCK1	EZR	FYN	HFE2	LOC730030	LOC730221	LOC730335	MYO10	NCK1	NEO1	NTN1	NTN4	PITPNA	PLCG1	PRKCQ	PTK2	RAC1	RGMA	RGMB	ROBO1	SIAH1	SIAH2	SLIT1	SLIT2	SLIT3	SRC	TRIO	TRPC3	TRPC4	TRPC5	TRPC6	TRPC7	UNC5A	UNC5B	UNC5C	UNC5D
REACTOME_METABOLISM_OF_LIPIDS_AND_LIPOPROTEINS	http://www.broadinstitute.org/gsea/msigdb/cards/REACTOME_METABOLISM_OF_LIPIDS_AND_LIPOPROTEINS	443	0.9843	0.0158	0.0302	180	263	0.406321	0.593679	A2M	ABCA1	ABCB11	ABCB4	ABCC3	ABCD1	ABCD1P5	ABCG1	ABCG5	ABCG8	ABHD5	ACAA1	ACACA	ACACB	ACADL	ACADM	ACADS	ACADVL	ACAT1	ACER1	ACER2	ACER3	ACHE	ACLY	ACOT8	ACOX1	ACOX2	ACOX3	ACSL1	ACSL3	ACSL4	ACSL5	ACSL6	AGPAT1	AGPAT2	AGPAT3	AGPAT4	AGPAT5	AGPAT6	AGPAT9
REACTOME_INTERACTION_BETWEEN_L1_AND_ANKYRINS	http://www.broadinstitute.org/gsea/msigdb/cards/REACTOME_INTERACTION_BETWEEN_L1_AND_ANKYRINS	13	0.0025	0.9976	0.5679	11	2	0.846154	0.153846	ANK1	ANK3	KCNQ2	KCNQ3	L1CAM	LOC650400	LOC731231	NRCAM	SCN1B	SCN2A	SCN2B	SCN3B	SCN4A	SCN5A	SCN7A	SCN8A	SPTA1	SPTAN1	SPTB	SPTBN1	SPTBN2	SPTBN4	SPTBN5
REACTOME_SIGNAL_TRANSDUCTION_BY_L1	http://www.broadinstitute.org/gsea/msigdb/cards/REACTOME_SIGNAL_TRANSDUCTION_BY_L1	34	0.2509	0.7492	0.6937	21	13	0.617647	0.382353	AP2A1	AP2A2	AP2B1	AP2M1	AP2S1	CLTA	CLTC	CSNK2A1	CSNK2A2	CSNK2B	EGFR	FGFR1	ITGA2B	ITGA5	ITGA9	ITGAV	ITGB1	ITGB3	L1CAM	MAP2K1	MAP2K2	MAPK1	MAPK3	NCAM1	NRP1	PAK1	RAC1	RPS6KA1	RPS6KA2	RPS6KA3	RPS6KA4	RPS6KA5	RPS6KA6	SH3GL2
REACTOME_FATTY_ACID_TRIACYLGLYCEROL_AND_KETONE_BODY_METABOLISM	http://www.broadinstitute.org/gsea/msigdb/cards/REACTOME_FATTY_ACID_TRIACYLGLYCEROL_AND_KETONE_BODY_METABOLISM	163	0.9963	0.0038	0.0208	60	103	0.368098	0.631902	ABCA1	ABCB4	ACACA	ACACB	ACADL	ACADM	ACADS	ACADVL	ACAT1	ACLY	ACOX1	ACSL1	ACSL3	ACSL4	ACSL5	ACSL6	AGPAT1	AGPAT2	AGPAT3	AGPAT4	AGPAT5	AGPAT6	AGPAT9	AGT	ALAS1	ANGPTL4	ANKRD1	APOA1	APOA2	APOA5	ARNTL	BDH1	CCNC	CD36	CDK19	CDK8	CLOCK	CPT1A	CPT1B	CPT2
REACTOME_TRANSPORT_OF_VITAMINS_NUCLEOSIDES_AND_RELATED_MOLECULES	http://www.broadinstitute.org/gsea/msigdb/cards/REACTOME_TRANSPORT_OF_VITAMINS_NUCLEOSIDES_AND_RELATED_MOLECULES	28	0.317	0.6831	0.0841	13	15	0.464286	0.535714	ALB	AVP	SLC27A1	SLC27A4	SLC27A6	SLC28A1	SLC28A2	SLC28A3	SLC29A1	SLC29A2	SLC29A3	SLC29A4	SLC33A1	SLC35A1	SLC35A2	SLC35A3	SLC35B2	SLC35B4	SLC35C1	SLC35D1	SLC35D2	SLC5A6	SLCO1A2	SLCO1B1	SLCO1B3	SLCO1C1	SLCO2A1	SLCO2B1	SLCO3A1	SLCO4A1	SLCO4C1
REACTOME_HIGHLY_CALCIUM_PERMEABLE_POSTSYNAPTIC_NICOTINIC_ACETYLCHOLINE_RECEPTORS	http://www.broadinstitute.org/gsea/msigdb/cards/REACTOME_HIGHLY_CALCIUM_PERMEABLE_POSTSYNAPTIC_NICOTINIC_ACETYLCHOLINE_RECEPTORS	11	0.2144	0.7857	0.2352	7	4	0.636364	0.363636	CHRFAM7A	CHRNA1	CHRNA2	CHRNA3	CHRNA4	CHRNA5	CHRNA6	CHRNA7	CHRNA9	CHRNB2	CHRNB3	CHRNB4	LOC732445
REACTOME_RNA_POL_I_PROMOTER_OPENING	http://www.broadinstitute.org/gsea/msigdb/cards/REACTOME_RNA_POL_I_PROMOTER_OPENING	31	0.8916	0.1085	0.1338	7	24	0.225806	0.774194	H2AFX	H2AFZ	H3F3A	H3F3AP5	H3F3AP6	H3F3B	HIST1H2AB	HIST1H2AC	HIST1H2AD	HIST1H2AE	HIST1H2AJ	HIST1H2BA	HIST1H2BB	HIST1H2BC	HIST1H2BD	HIST1H2BE	HIST1H2BF	HIST1H2BG	HIST1H2BH	HIST1H2BI	HIST1H2BJ	HIST1H2BK	HIST1H2BL	HIST1H2BM	HIST1H2BN	HIST1H2BO	HIST1H3A	HIST1H3B	HIST1H3C	HIST1H3D	HIST1H3E	HIST1H3F	HIST1H3G	HIST1H3H	HIST1H3I	HIST1H3J	HIST1H4A	HIST1H4B	HIST1H4C	HIST1H4D
REACTOME_PRESYNAPTIC_NICOTINIC_ACETYLCHOLINE_RECEPTORS	http://www.broadinstitute.org/gsea/msigdb/cards/REACTOME_PRESYNAPTIC_NICOTINIC_ACETYLCHOLINE_RECEPTORS	12	0.1197	0.8804	0.2436	8	4	0.666667	0.333333	CHRNA1	CHRNA2	CHRNA3	CHRNA4	CHRNA5	CHRNA6	CHRNB2	CHRNB3	CHRNB4	CHRND	CHRNE	CHRNG
REACTOME_ORGANIC_CATION_ANION_ZWITTERION_TRANSPORT	http://www.broadinstitute.org/gsea/msigdb/cards/REACTOME_ORGANIC_CATION_ANION_ZWITTERION_TRANSPORT	12	0.9205	0.0796	0.3391	2	10	0.166667	0.833333	SLC22A1	SLC22A11	SLC22A12	SLC22A15	SLC22A16	SLC22A18	SLC22A2	SLC22A3	SLC22A4	SLC22A5	SLC22A6	SLC22A7	SLC22A8
REACTOME_DCC_MEDIATED_ATTRACTIVE_SIGNALING	http://www.broadinstitute.org/gsea/msigdb/cards/REACTOME_DCC_MEDIATED_ATTRACTIVE_SIGNALING	13	0.315	0.6851	0.0031	7	6	0.538462	0.461538	ABLIM1	ABLIM3	CDC42	DCC	DOCK1	FYN	NCK1	NTN1	PTK2	RAC1	SRC	TRIO	WASL
REACTOME_RECYCLING_PATHWAY_OF_L1	http://www.broadinstitute.org/gsea/msigdb/cards/REACTOME_RECYCLING_PATHWAY_OF_L1	24	0.0516	0.9485	0.7336	16	8	0.666667	0.333333	AP2A1	AP2A2	AP2B1	AP2M1	AP2S1	CLTA	CLTC	DNM1	DNM2	DPYSL2	EZR	KIAA1598	KIF4A	KIF4B	L1CAM	MAPK1	MSN	NUMB	RDX	RPS6KA1	RPS6KA2	RPS6KA3	RPS6KA4	RPS6KA5	RPS6KA6	SH3GL2	SRC
REACTOME_SYNTHESIS_OF_SUBSTRATES_IN_N_GLYCAN_BIOSYTHESIS	http://www.broadinstitute.org/gsea/msigdb/cards/REACTOME_SYNTHESIS_OF_SUBSTRATES_IN_N_GLYCAN_BIOSYTHESIS	14	0.8647	0.1354	0.4822	4	10	0.285714	0.714286	ALG5	DOLK	DOLPP1	DPM1	DPM2	DPM3	GFPT2	GMPPA	GMPPB	GNPNAT1	MPI	PGM3	PMM1	PMM2
REACTOME_RESPIRATORY_ELECTRON_TRANSPORT	http://www.broadinstitute.org/gsea/msigdb/cards/REACTOME_RESPIRATORY_ELECTRON_TRANSPORT	73	0.6373	0.3628	0.7519	30	43	0.410959	0.589041	COX1	COX2	COX3	COX4I1	COX5A	COX5B	COX6A1	COX6B1	COX6C	COX7A2L	COX7B	COX7C	COX8A	CYC1	CYCS	CYTB	ETFA	ETFB	ETFDH	LOC651820	LOC727947	MTND5P10	ND1	ND2	ND3	ND4	ND4L	ND5	ND6	NDUFA1	NDUFA10	NDUFA11	NDUFA12	NDUFA13	NDUFA2	NDUFA3	NDUFA4	NDUFA5	NDUFA6	NDUFA7
REACTOME_ASPARAGINE_N_LINKED_GLYCOSYLATION	http://www.broadinstitute.org/gsea/msigdb/cards/REACTOME_ASPARAGINE_N_LINKED_GLYCOSYLATION	78	0.8668	0.1333	0.8196	27	51	0.346154	0.653846	ALG1	ALG10	ALG10B	ALG11	ALG12	ALG13	ALG14	ALG2	ALG3	ALG5	ALG6	ALG8	ALG9	B4GALT1	B4GALT2	B4GALT3	B4GALT4	B4GALT5	B4GALT6	CALR	CANX	DAD1	DDOST	DOLK	DOLPP1	DPAGT1	DPM1	DPM2	DPM3	EDEM1	EDEM2	EDEM3	FUT8	GANAB	GFPT2	GMPPA	GMPPB	GNPNAT1	LMAN1	LOC285407
REACTOME_ASSEMBLY_OF_THE_PRE_REPLICATIVE_COMPLEX	http://www.broadinstitute.org/gsea/msigdb/cards/REACTOME_ASSEMBLY_OF_THE_PRE_REPLICATIVE_COMPLEX	63	0.9026	0.0975	0.8544	20	43	0.31746	0.68254	CDC6	CDT1	E2F1	E2F2	E2F3	GMNN	LOC652826	MCM2	MCM3	MCM4	MCM5	MCM6	MCM7	MCM8	ORC1	ORC2	ORC3	ORC4	ORC5	ORC6	PSMA1	PSMA2	PSMA3	PSMA4	PSMA5	PSMA6	PSMA7	PSMA8	PSMB1	PSMB10	PSMB2	PSMB3	PSMB4	PSMB5	PSMB6	PSMB7	PSMB8	PSMB9	PSMC1	PSMC2
REACTOME_BIOSYNTHESIS_OF_THE_N_GLYCAN_PRECURSOR_DOLICHOL_LIPID_LINKED_OLIGOSACCHARIDE_LLO_AND_TRANSFER_TO_A_NASCENT_PROTEIN	http://www.broadinstitute.org/gsea/msigdb/cards/REACTOME_BIOSYNTHESIS_OF_THE_N_GLYCAN_PRECURSOR_DOLICHOL_LIPID_LINKED_OLIGOSACCHARIDE_LLO_AND_TRANSFER_TO_A_NASCENT_PROTEIN	27	0.7249	0.2752	0.721	8	19	0.296296	0.703704	ALG1	ALG10	ALG10B	ALG11	ALG12	ALG13	ALG14	ALG2	ALG3	ALG5	ALG6	ALG8	ALG9	DOLK	DOLPP1	DPAGT1	DPM1	DPM2	DPM3	GFPT2	GMPPA	GMPPB	GNPNAT1	LOC285407	MPI	PGM3	PMM1	PMM2	RFT1
REACTOME_IL1_SIGNALING	http://www.broadinstitute.org/gsea/msigdb/cards/REACTOME_IL1_SIGNALING	37	0.2524	0.7477	0.6693	20	17	0.540541	0.459459	BTRC	CHUK	CUL1	IKBKB	IKBKG	IL1A	IL1B	IL1R1	IL1R2	IL1RAP	IL1RN	IRAK1	IRAK2	IRAK3	IRAK4	MAP2K1	MAP2K4	MAP2K6	MAP3K3	MAP3K7	MAP3K8	MYD88	NOD1	NOD2	PELI1	PELI2	PELI3	RBX1	RIPK2	SKP1	SQSTM1	TAB1	TAB2	TAB3	TMEM189-UBE2V1	TNIP2	TOLLIP	TRAF6	UBE2N
REACTOME_GLOBAL_GENOMIC_NER_GG_NER	http://www.broadinstitute.org/gsea/msigdb/cards/REACTOME_GLOBAL_GENOMIC_NER_GG_NER	32	0.7402	0.2599	0.7153	13	19	0.40625	0.59375	CCNH	CDK7	DDB1	DDB2	ERCC1	ERCC2	ERCC3	ERCC4	ERCC5	GTF2H1	GTF2H2	GTF2H2B	GTF2H3	GTF2H4	LIG1	LOC652672	LOC652857	MNAT1	PCNA	POLD1	POLD2	POLD3	POLD4	POLE	POLE2	RAD23B	RFC2	RFC3	RFC4	RFC5	RPA1	RPA2	RPA3	XPA	XPC
REACTOME_CGMP_EFFECTS	http://www.broadinstitute.org/gsea/msigdb/cards/REACTOME_CGMP_EFFECTS	19	0.0234	0.9767	0.4974	10	9	0.526316	0.473684	KCNMB1	KCNMB2	KCNMB3	KCNMB4	MRVI1	PDE10A	PDE11A	PDE1A	PDE1B	PDE2A	PDE3A	PDE3B	PDE5A	PDE6A	PDE6B	PDE6G	PDE9A	PRKG1	PRKG2
REACTOME_REGULATION_OF_SIGNALING_BY_CBL	http://www.broadinstitute.org/gsea/msigdb/cards/REACTOME_REGULATION_OF_SIGNALING_BY_CBL	17	0.0018	0.9983	0.5655	11	6	0.647059	0.352941	BLNK	CBL	CRK	CRKL	FYN	GRB2	HCK	LYN	PIK3CA	PIK3CB	PIK3CD	PIK3R1	PIK3R2	PIK3R3	RAPGEF1	SYK	VAV1	YES1
REACTOME_AMINO_ACID_SYNTHESIS_AND_INTERCONVERSION_TRANSAMINATION	http://www.broadinstitute.org/gsea/msigdb/cards/REACTOME_AMINO_ACID_SYNTHESIS_AND_INTERCONVERSION_TRANSAMINATION	16	0.5288	0.4713	0.6741	6	10	0.375	0.625	ALDH18A1	ASNS	CCBL1	GLS	GLS2	GLUD1	GLUL	GOT1	GOT2	GPT	GPT2	LOC643554	OAT	PHGDH	PSAT1	PSPH	PYCR1
REACTOME_CALNEXIN_CALRETICULIN_CYCLE	http://www.broadinstitute.org/gsea/msigdb/cards/REACTOME_CALNEXIN_CALRETICULIN_CYCLE	11	0.7709	0.2292	0.9077	5	6	0.454545	0.545455	CALR	CANX	EDEM1	EDEM2	EDEM3	GANAB	MAN1B1	PDIA3	PRKCSH	UGGT1	UGGT2
REACTOME_SYNTHESIS_SECRETION_AND_INACTIVATION_OF_GIP	http://www.broadinstitute.org/gsea/msigdb/cards/REACTOME_SYNTHESIS_SECRETION_AND_INACTIVATION_OF_GIP	13	0.0163	0.9838	0.5697	10	3	0.769231	0.230769	DPP4	FFAR1	GATA4	GIP	GPR119	ISL1	LOC653566	PAX6	PCSK1	SEC11A	SEC11C	SPCS1	SPCS2	SPCS3
REACTOME_PASSIVE_TRANSPORT_BY_AQUAPORINS	http://www.broadinstitute.org/gsea/msigdb/cards/REACTOME_PASSIVE_TRANSPORT_BY_AQUAPORINS	10	0.5389	0.4612	0.9594	5	5	0.5	0.5	AQP1	AQP10	AQP2	AQP3	AQP4	AQP5	AQP6	AQP7	AQP8	AQP9	MIP
REACTOME_NEPHRIN_INTERACTIONS	http://www.broadinstitute.org/gsea/msigdb/cards/REACTOME_NEPHRIN_INTERACTIONS	17	0.4842	0.5159	0.0528	8	9	0.470588	0.529412	ACTN1	ACTN2	ACTN4	CD2AP	FYN	IQGAP1	KIRREL2	KIRREL3	LOC729030	MAGI2	NCK1	NCK2	NPHS1	PIK3CA	PIK3CB	PIK3R1	PIK3R2	SPTAN1	SPTBN1	WASL
REACTOME_IL_3_5_AND_GM_CSF_SIGNALING	http://www.broadinstitute.org/gsea/msigdb/cards/REACTOME_IL_3_5_AND_GM_CSF_SIGNALING	41	0.0045	0.9956	0.6075	24	17	0.585366	0.414634	BLNK	CBL	CRK	CRKL	CSF2	CSF2RA	CSF2RB	FYN	GAB2	GRB2	HCK	HRAS	IL2	IL2RA	IL2RB	IL2RG	IL3	IL3RA	IL5	IL5RA	INPPL1	JAK1	JAK2	JAK3	LYN	PIK3CA	PIK3CB	PIK3CD	PIK3R1	PIK3R2	PIK3R3	PRKACB	PTPN6	RAPGEF1	SHC1	SOS1	STAT5A	STAT5B	SYK	TEC
REACTOME_NITRIC_OXIDE_STIMULATES_GUANYLATE_CYCLASE	http://www.broadinstitute.org/gsea/msigdb/cards/REACTOME_NITRIC_OXIDE_STIMULATES_GUANYLATE_CYCLASE	25	0.0039	0.9962	0.3578	15	10	0.6	0.4	GUCY1A2	GUCY1A3	GUCY1B3	KCNMB1	KCNMB2	KCNMB3	KCNMB4	MRVI1	NOS1	NOS2	NOS3	PDE10A	PDE11A	PDE1A	PDE1B	PDE2A	PDE3A	PDE3B	PDE5A	PDE6A	PDE6B	PDE6G	PDE9A	PRKG1	PRKG2
REACTOME_PLATELET_HOMEOSTASIS	http://www.broadinstitute.org/gsea/msigdb/cards/REACTOME_PLATELET_HOMEOSTASIS	76	0.0132	0.9869	0.7403	43	33	0.565789	0.434211	APOB	ATP2A1	ATP2A2	ATP2A3	ATP2B2	ATP2B3	FGR	GNAS	GNB1	GNB2	GNB3	GNB4	GNB5	GNG10	GNG11	GNG12	GNG13	GNG2	GNG3	GNG4	GNG5	GNG7	GNG8	GNGT1	GNGT2	GUCY1A2	GUCY1A3	GUCY1B3	ITPR2	ITPR3	KCNMB1	KCNMB2	KCNMB3	KCNMB4	LOC730221	LOC730335	LRP8	MAPK14	MRVI1	NOS1
REACTOME_N_GLYCAN_TRIMMING_IN_THE_ER_AND_CALNEXIN_CALRETICULIN_CYCLE	http://www.broadinstitute.org/gsea/msigdb/cards/REACTOME_N_GLYCAN_TRIMMING_IN_THE_ER_AND_CALNEXIN_CALRETICULIN_CYCLE	13	0.8834	0.1167	0.7642	5	8	0.384615	0.615385	CALR	CANX	EDEM1	EDEM2	EDEM3	GANAB	MAN1B1	MLEC	MOGS	PDIA3	PRKCSH	UGGT1	UGGT2
REACTOME_PLATELET_SENSITIZATION_BY_LDL	http://www.broadinstitute.org/gsea/msigdb/cards/REACTOME_PLATELET_SENSITIZATION_BY_LDL	16	0.5174	0.4827	0.9314	7	9	0.4375	0.5625	APOB	FGR	LRP8	MAPK14	PECAM1	PLA2G4A	PPP2CA	PPP2CB	PPP2R1A	PPP2R1B	PPP2R5A	PPP2R5B	PPP2R5C	PPP2R5D	PPP2R5E	PTPN6
REACTOME_AQUAPORIN_MEDIATED_TRANSPORT	http://www.broadinstitute.org/gsea/msigdb/cards/REACTOME_AQUAPORIN_MEDIATED_TRANSPORT	48	0.0043	0.9958	0.8771	31	17	0.645833	0.354167	ADCY1	ADCY2	ADCY3	ADCY4	ADCY5	ADCY6	ADCY7	ADCY8	ADCY9	AQP1	AQP10	AQP2	AQP3	AQP4	AQP5	AQP6	AQP7	AQP8	AQP9	AVP	AVPR2	GNAS	GNB1	GNB2	GNB3	GNB4	GNB5	GNG10	GNG11	GNG12	GNG13	GNG2	GNG3	GNG4	GNG5	GNG7	GNG8	GNGT1	GNGT2	LOC730418
REACTOME_IL_RECEPTOR_SHC_SIGNALING	http://www.broadinstitute.org/gsea/msigdb/cards/REACTOME_IL_RECEPTOR_SHC_SIGNALING	26	0.0063	0.9938	0.6394	16	10	0.615385	0.384615	CSF2	CSF2RA	CSF2RB	GAB2	GRB2	HRAS	IL2	IL2RA	IL2RB	IL2RG	IL3	IL3RA	IL5	IL5RA	INPPL1	JAK1	JAK2	JAK3	PIK3CA	PIK3CB	PIK3CD	PIK3R1	PIK3R2	PIK3R3	PTPN6	SHC1	SOS1
REACTOME_RAP1_SIGNALLING	http://www.broadinstitute.org/gsea/msigdb/cards/REACTOME_RAP1_SIGNALLING	15	0.0588	0.9413	0.6585	10	5	0.666667	0.333333	LOC730418	PRKACA	PRKACB	PRKACG	PRKG1	RAF1	RAP1A	RAP1B	RAP1GAP	RAP1GAP2	RAPGEF3	RAPGEF4	RASGRP1	RASGRP2	SIPA1	YWHAB	YWHAZ
REACTOME_PLATELET_CALCIUM_HOMEOSTASIS	http://www.broadinstitute.org/gsea/msigdb/cards/REACTOME_PLATELET_CALCIUM_HOMEOSTASIS	16	0.359	0.6411	0.5163	9	7	0.5625	0.4375	ATP2A1	ATP2A2	ATP2A3	ATP2B2	ATP2B3	ITPR2	ITPR3	LOC730221	LOC730335	ORAI1	P2RX1	SLC8A1	SLC8A2	SLC8A3	STIM1	TRPC3	TRPC6	TRPC7
REACTOME_SIGNAL_REGULATORY_PROTEIN_SIRP_FAMILY_INTERACTIONS	http://www.broadinstitute.org/gsea/msigdb/cards/REACTOME_SIGNAL_REGULATORY_PROTEIN_SIRP_FAMILY_INTERACTIONS	10	0.1959	0.8042	0.893	6	4	0.6	0.4	CD47	FYB	GRB2	PTK2	PTK2B	PTPN6	SIRPA	SIRPB1	SIRPG	SKAP2	SRC	TYROBP
REACTOME_PROSTACYCLIN_SIGNALLING_THROUGH_PROSTACYCLIN_RECEPTOR	http://www.broadinstitute.org/gsea/msigdb/cards/REACTOME_PROSTACYCLIN_SIGNALLING_THROUGH_PROSTACYCLIN_RECEPTOR	19	0.0579	0.9422	0.703	12	7	0.631579	0.368421	GNAS	GNB1	GNB2	GNB3	GNB4	GNB5	GNG10	GNG11	GNG12	GNG13	GNG2	GNG3	GNG4	GNG5	GNG7	GNG8	GNGT1	GNGT2	PTGIR
REACTOME_GABA_SYNTHESIS_RELEASE_REUPTAKE_AND_DEGRADATION	http://www.broadinstitute.org/gsea/msigdb/cards/REACTOME_GABA_SYNTHESIS_RELEASE_REUPTAKE_AND_DEGRADATION	17	0.0001	1	0.1175	16	1	0.941176	0.0588235	ABAT	ALDH5A1	DNAJC5	GAD1	GAD2	HSPA8	RAB3A	RIMS1	SLC32A1	SLC6A1	SLC6A11	SLC6A12	SNAP25	STX1A	STXBP1	SYT1	VAMP2
REACTOME_INCRETIN_SYNTHESIS_SECRETION_AND_INACTIVATION	http://www.broadinstitute.org/gsea/msigdb/cards/REACTOME_INCRETIN_SYNTHESIS_SECRETION_AND_INACTIVATION	20	0.0201	0.98	0.8423	14	6	0.7	0.3	CDX2	CTNNB1	DPP4	FFAR1	GATA4	GCG	GIP	GNB3	GNG13	GPR119	GRP	ISL1	LEP	LOC653566	O3FAR1	PAX6	PCSK1	SEC11A	SEC11C	SPCS1	SPCS2	SPCS3
REACTOME_TRANSPORT_OF_ORGANIC_ANIONS	http://www.broadinstitute.org/gsea/msigdb/cards/REACTOME_TRANSPORT_OF_ORGANIC_ANIONS	8	0.3859	0.6142	0.0429	4	4	0.5	0.5	ALB	AVP	SLCO1A2	SLCO1B1	SLCO1B3	SLCO1C1	SLCO2A1	SLCO2B1	SLCO3A1	SLCO4A1	SLCO4C1
REACTOME_SYNTHESIS_SECRETION_AND_INACTIVATION_OF_GLP1	http://www.broadinstitute.org/gsea/msigdb/cards/REACTOME_SYNTHESIS_SECRETION_AND_INACTIVATION_OF_GLP1	17	0.0767	0.9234	0.9217	12	5	0.705882	0.294118	CDX2	CTNNB1	DPP4	FFAR1	GCG	GNB3	GNG13	GPR119	GRP	LEP	LOC653566	O3FAR1	PAX6	PCSK1	SEC11A	SEC11C	SPCS1	SPCS2	SPCS3
REACTOME_REGULATION_OF_WATER_BALANCE_BY_RENAL_AQUAPORINS	http://www.broadinstitute.org/gsea/msigdb/cards/REACTOME_REGULATION_OF_WATER_BALANCE_BY_RENAL_AQUAPORINS	42	0.0056	0.9945	0.6665	28	14	0.666667	0.333333	ADCY1	ADCY2	ADCY3	ADCY4	ADCY5	ADCY6	ADCY7	ADCY8	ADCY9	AQP1	AQP2	AQP3	AQP4	AVP	AVPR2	GNAS	GNB1	GNB2	GNB3	GNB4	GNB5	GNG10	GNG11	GNG12	GNG13	GNG2	GNG3	GNG4	GNG5	GNG7	GNG8	GNGT1	GNGT2	LOC730418	MYO5B	PRKACA	PRKACB	PRKACG	PRKAR1A	PRKAR1B
REACTOME_DESTABILIZATION_OF_MRNA_BY_BRF1	http://www.broadinstitute.org/gsea/msigdb/cards/REACTOME_DESTABILIZATION_OF_MRNA_BY_BRF1	17	0.8565	0.1436	0.9216	5	12	0.294118	0.705882	AKT1	DCP1A	DCP2	DIS3	EXOSC1	EXOSC2	EXOSC3	EXOSC4	EXOSC5	EXOSC6	EXOSC7	EXOSC8	EXOSC9	MAPKAPK2	XRN1	YWHAB	ZFP36L1
REACTOME_IRAK1_RECRUITS_IKK_COMPLEX	http://www.broadinstitute.org/gsea/msigdb/cards/REACTOME_IRAK1_RECRUITS_IKK_COMPLEX	9	0.5013	0.4988	0.8418	3	6	0.333333	0.666667	CHUK	IKBKB	IKBKG	IRAK1	PELI1	PELI2	PELI3	TMEM189-UBE2V1	TRAF6	UBE2N
REACTOME_TRAF6_MEDIATED_IRF7_ACTIVATION	http://www.broadinstitute.org/gsea/msigdb/cards/REACTOME_TRAF6_MEDIATED_IRF7_ACTIVATION	24	0.5747	0.4254	0.4997	12	12	0.5	0.5	CREBBP	DDX58	EP300	IFIH1	IFNA1	IFNA10	IFNA14	IFNA16	IFNA17	IFNA2	IFNA21	IFNA4	IFNA5	IFNA6	IFNA7	IFNA8	IFNB1	IKBKE	IRF1	IRF2	IRF3	IRF7	MAVS	RNF135	SIKE1	TANK	TBK1	TRAF2	TRAF6	TRIM25
REACTOME_CIRCADIAN_CLOCK	http://www.broadinstitute.org/gsea/msigdb/cards/REACTOME_CIRCADIAN_CLOCK	50	0.0029	0.9972	0.2061	30	20	0.6	0.4	ARNTL	ARNTL2	ATF2	AVP	BHLHE40	BHLHE41	BTRC	CCRN4L	CLOCK	CPT1A	CREB1	CREBBP	CRY1	CRY2	CSNK1D	CSNK1E	CUL1	DBP	ELOVL3	EP300	F7	FBXL3	HDAC3	HIF1A	MED1	MEF2C	MEF2D	NAMPT	NCOA1	NCOA2	NCOA3	NCOA6	NCOR1	NPAS2	NR1D1	NR3C1	PER1	PER2	PPARA	PPARGC1A
REACTOME_TRAF6_MEDIATED_NFKB_ACTIVATION	http://www.broadinstitute.org/gsea/msigdb/cards/REACTOME_TRAF6_MEDIATED_NFKB_ACTIVATION	20	0.8917	0.1084	0.4253	7	13	0.35	0.65	AGER	APP	CHUK	DDX58	HMGB1	IFIH1	IKBKB	IKBKG	MAP3K1	MAVS	NFKB2	NFKBIA	NFKBIB	RELA	RNF135	S100A12	S100B	SAA1	TRAF2	TRAF6	TRIM25
REACTOME_FACTORS_INVOLVED_IN_MEGAKARYOCYTE_DEVELOPMENT_AND_PLATELET_PRODUCTION	http://www.broadinstitute.org/gsea/msigdb/cards/REACTOME_FACTORS_INVOLVED_IN_MEGAKARYOCYTE_DEVELOPMENT_AND_PLATELET_PRODUCTION	105	0.903	0.0971	0.0621	38	67	0.361905	0.638095	ABL1	AK3	AKAP1	AKAP10	CABLES1	CABLES2	CAPZA1	CAPZA2	CBX5	CDC42	CDK2	CDK5	CREBBP	DOCK1	DOCK10	DOCK2	DOCK3	DOCK4	DOCK5	DOCK6	DOCK8	DOCK9	EHD1	EHD2	EP300	GATA1	GATA2	GATA3	GATA4	GATA5	GATA6	H3F3A	H3F3AP5	H3F3AP6	H3F3B	HBB	HBD	HBE1	HBG2	HDAC1
REACTOME_REGULATION_OF_IFNG_SIGNALING	http://www.broadinstitute.org/gsea/msigdb/cards/REACTOME_REGULATION_OF_IFNG_SIGNALING	13	0.8782	0.122	0.6378	5	8	0.384615	0.615385	IFNG	IFNGR1	IFNGR2	JAK1	JAK2	LOC646981	PIAS1	PTPN1	PTPN2	PTPN6	SOCS1	SOCS3	STAT1	SUMO1
REACTOME_GABA_A_RECEPTOR_ACTIVATION	http://www.broadinstitute.org/gsea/msigdb/cards/REACTOME_GABA_A_RECEPTOR_ACTIVATION	12	0.1699	0.8302	0.68	9	3	0.75	0.25	ARHGEF9	GABRA1	GABRA2	GABRA3	GABRA4	GABRA5	GABRA6	GABRB1	GABRB2	GABRB3	GABRG2	GABRG3
REACTOME_REGULATION_OF_MRNA_STABILITY_BY_PROTEINS_THAT_BIND_AU_RICH_ELEMENTS	http://www.broadinstitute.org/gsea/msigdb/cards/REACTOME_REGULATION_OF_MRNA_STABILITY_BY_PROTEINS_THAT_BIND_AU_RICH_ELEMENTS	79	0.7952	0.2049	0.8348	31	48	0.392405	0.607595	AKT1	ANP32A	DCP1A	DCP2	DIS3	EIF4G1	ELAVL1	EXOSC1	EXOSC2	EXOSC3	EXOSC4	EXOSC5	EXOSC6	EXOSC7	EXOSC8	EXOSC9	HNRNPD	HSPA1B	HSPA8	HSPB1	KHSRP	LOC652607	LOC652826	MAPK11	MAPK14	MAPKAPK2	NUP214	PABPC1	PARN	PRKCA	PRKCD	PSMA1	PSMA2	PSMA3	PSMA4	PSMA5	PSMA6	PSMA7	PSMA8	PSMB1
REACTOME_INHIBITION_OF_VOLTAGE_GATED_CA2_CHANNELS_VIA_GBETA_GAMMA_SUBUNITS	http://www.broadinstitute.org/gsea/msigdb/cards/REACTOME_INHIBITION_OF_VOLTAGE_GATED_CA2_CHANNELS_VIA_GBETA_GAMMA_SUBUNITS	25	0.0038	0.9963	0.8363	18	7	0.72	0.28	GABBR1	GABBR2	GNB1	GNB2	GNB3	GNG10	GNG12	GNG2	GNG3	GNG4	GNG5	GNG7	GNG8	GNGT1	GNGT2	KCNJ10	KCNJ12	KCNJ15	KCNJ16	KCNJ2	KCNJ3	KCNJ4	KCNJ5	KCNJ6	KCNJ9
REACTOME_IRAK2_MEDIATED_ACTIVATION_OF_TAK1_COMPLEX_UPON_TLR7_8_OR_9_STIMULATION	http://www.broadinstitute.org/gsea/msigdb/cards/REACTOME_IRAK2_MEDIATED_ACTIVATION_OF_TAK1_COMPLEX_UPON_TLR7_8_OR_9_STIMULATION	8	0.4346	0.5655	0.7136	6	2	0.75	0.25	IRAK2	MAP3K7	RPS27A	RPS27AP11	TAB1	TAB2	TAB3	TRAF6	UBA52
REACTOME_TRAF6_MEDIATED_INDUCTION_OF_NFKB_AND_MAP_KINASES_UPON_TLR7_8_OR_9_ACTIVATION	http://www.broadinstitute.org/gsea/msigdb/cards/REACTOME_TRAF6_MEDIATED_INDUCTION_OF_NFKB_AND_MAP_KINASES_UPON_TLR7_8_OR_9_ACTIVATION	73	0.6312	0.3689	0.7964	34	39	0.465753	0.534247	AGER	APP	ATF1	ATF2	CDK1	CHUK	CREB1	DUSP3	DUSP4	DUSP6	DUSP7	ECSIT	ELK1	FOS	HMGB1	IKBKB	IKBKG	IRAK1	IRAK2	IRAK4	JUN	LOC650832	MAP2K1	MAP2K2	MAP2K3	MAP2K4	MAP2K6	MAP2K7	MAP3K1	MAP3K7	MAPK1	MAPK10	MAPK11	MAPK14	MAPK3	MAPK7	MAPK8	MAPK9	MAPKAPK2	MAPKAPK3
REACTOME_TRAF3_DEPENDENT_IRF_ACTIVATION_PATHWAY	http://www.broadinstitute.org/gsea/msigdb/cards/REACTOME_TRAF3_DEPENDENT_IRF_ACTIVATION_PATHWAY	14	0.7149	0.2852	0.221	6	8	0.428571	0.571429	CREBBP	DDX58	EP300	IFIH1	IFNB1	IKBKE	IRF3	IRF7	MAVS	RNF135	SIKE1	TBK1	TRAF3	TRIM25
REACTOME_GABA_B_RECEPTOR_ACTIVATION	http://www.broadinstitute.org/gsea/msigdb/cards/REACTOME_GABA_B_RECEPTOR_ACTIVATION	38	0.0065	0.9936	0.7874	27	11	0.710526	0.289474	ADCY1	ADCY2	ADCY3	ADCY4	ADCY5	ADCY6	ADCY7	ADCY8	ADCY9	GABBR1	GABBR2	GNAI1	GNAI2	GNAI3	GNAL	GNB1	GNB2	GNB3	GNG10	GNG12	GNG2	GNG3	GNG4	GNG5	GNG7	GNG8	GNGT1	GNGT2	KCNJ10	KCNJ12	KCNJ15	KCNJ16	KCNJ2	KCNJ3	KCNJ4	KCNJ5	KCNJ6	KCNJ9
REACTOME_NFKB_ACTIVATION_THROUGH_FADD_RIP1_PATHWAY_MEDIATED_BY_CASPASE_8_AND10	http://www.broadinstitute.org/gsea/msigdb/cards/REACTOME_NFKB_ACTIVATION_THROUGH_FADD_RIP1_PATHWAY_MEDIATED_BY_CASPASE_8_AND10	11	0.9867	0.0134	0.0318	2	9	0.181818	0.818182	CASP10	CASP8	CHUK	DDX58	FADD	IFIH1	IKBKB	IKBKG	MAVS	RIPK1	RNF135	TRIM25
REACTOME_DESTABILIZATION_OF_MRNA_BY_KSRP	http://www.broadinstitute.org/gsea/msigdb/cards/REACTOME_DESTABILIZATION_OF_MRNA_BY_KSRP	17	0.7667	0.2334	0.9753	6	11	0.352941	0.647059	AKT1	DCP2	DIS3	EXOSC1	EXOSC2	EXOSC3	EXOSC4	EXOSC5	EXOSC6	EXOSC7	EXOSC8	EXOSC9	KHSRP	MAPK11	MAPK14	PARN	YWHAZ
REACTOME_TRANSPORT_TO_THE_GOLGI_AND_SUBSEQUENT_MODIFICATION	http://www.broadinstitute.org/gsea/msigdb/cards/REACTOME_TRANSPORT_TO_THE_GOLGI_AND_SUBSEQUENT_MODIFICATION	32	0.5874	0.4127	0.8353	13	19	0.40625	0.59375	B4GALT1	B4GALT2	B4GALT3	B4GALT4	B4GALT5	B4GALT6	FUT8	LMAN1	MAN1A1	MAN1A2	MAN1C1	MAN2A1	MANEA	MCFD2	MGAT1	MGAT2	MGAT3	MGAT4A	MGAT4B	MGAT4C	MGAT5	PREB	SAR1B	SEC13	SEC23A	SEC24B	SEC24C	SEC24D	SEC31A	ST6GAL1	ST8SIA2	ST8SIA3	ST8SIA6
REACTOME_IRON_UPTAKE_AND_TRANSPORT	http://www.broadinstitute.org/gsea/msigdb/cards/REACTOME_IRON_UPTAKE_AND_TRANSPORT	32	0.8736	0.1265	0.7094	10	22	0.3125	0.6875	ABCG2	ATP6V0A2	ATP6V0A4	ATP6V0B	ATP6V0C	ATP6V0D1	ATP6V0D2	ATP6V0E1	ATP6V1A	ATP6V1B1	ATP6V1B2	ATP6V1C1	ATP6V1C2	ATP6V1D	ATP6V1E1	ATP6V1E2	ATP6V1F	ATP6V1G1	ATP6V1G2	ATP6V1G3	ATP6V1H	CP	CYBRD1	FLVCR1	FTH1	FTL	HEPH	HMOX1	HMOX2	MCOLN1	SLC40A1	SLC46A1	STEAP3	TCIRG1	TF	TFRC
REACTOME_DESTABILIZATION_OF_MRNA_BY_TRISTETRAPROLIN_TTP	http://www.broadinstitute.org/gsea/msigdb/cards/REACTOME_DESTABILIZATION_OF_MRNA_BY_TRISTETRAPROLIN_TTP	17	0.6659	0.3342	0.9386	6	11	0.352941	0.647059	DCP1A	DCP2	DIS3	EXOSC1	EXOSC2	EXOSC3	EXOSC4	EXOSC5	EXOSC6	EXOSC7	EXOSC8	EXOSC9	MAPKAPK2	TNPO1	XRN1	YWHAB	ZFP36
REACTOME_INTERFERON_GAMMA_SIGNALING	http://www.broadinstitute.org/gsea/msigdb/cards/REACTOME_INTERFERON_GAMMA_SIGNALING	42	0.784	0.2161	0.7048	19	23	0.452381	0.547619	B2M	CAMK2A	CAMK2B	CAMK2D	CD44	CIITA	FCGR1A	FCGR1B	GBP1	GBP2	GBP4	GBP5	GBP6	GBP7	HLA-A	HLA-B	HLA-C	HLA-DPA1	HLA-DPB1	HLA-DQA1	HLA-DQA2	HLA-DRB1	HLA-DRB3	HLA-DRB5	HLA-F	HLA-G	HLA-K	ICAM1	IFNG	IFNGR1	IFNGR2	IRF1	IRF2	IRF3	IRF4	IRF5	IRF6	IRF7	IRF8	IRF9
REACTOME_N_GLYCAN_ANTENNAE_ELONGATION	http://www.broadinstitute.org/gsea/msigdb/cards/REACTOME_N_GLYCAN_ANTENNAE_ELONGATION	14	0.2803	0.7198	0.8577	7	7	0.5	0.5	B4GALT1	B4GALT2	B4GALT3	B4GALT4	B4GALT5	B4GALT6	MGAT4A	MGAT4B	MGAT4C	MGAT5	ST6GAL1	ST8SIA2	ST8SIA3	ST8SIA6
REACTOME_TRAF6_MEDIATED_IRF7_ACTIVATION_IN_TLR7_8_OR_9_SIGNALING	http://www.broadinstitute.org/gsea/msigdb/cards/REACTOME_TRAF6_MEDIATED_IRF7_ACTIVATION_IN_TLR7_8_OR_9_SIGNALING	9	0.2909	0.7093	0.6988	4	5	0.444444	0.555556	IRAK1	IRAK4	IRF7	MYD88	TLR7	TLR8	TLR9	TMEM189-UBE2V1	TRAF6	UBE2N
REACTOME_ACTIVATION_OF_IRF3_IRF7_MEDIATED_BY_TBK1_IKK_EPSILON	http://www.broadinstitute.org/gsea/msigdb/cards/REACTOME_ACTIVATION_OF_IRF3_IRF7_MEDIATED_BY_TBK1_IKK_EPSILON	13	0.9016	0.0985	0.3789	4	9	0.307692	0.692308	CD14	IKBKE	IRF3	IRF7	LY96	RPS27A	RPS27AP11	TBK1	TICAM1	TICAM2	TLR3	TLR4	TRAF3	UBA52
REACTOME_ION_TRANSPORT_BY_P_TYPE_ATPASES	http://www.broadinstitute.org/gsea/msigdb/cards/REACTOME_ION_TRANSPORT_BY_P_TYPE_ATPASES	33	0.1437	0.8564	0.637	19	14	0.575758	0.424242	ATP10A	ATP10B	ATP10D	ATP11A	ATP11B	ATP11C	ATP12A	ATP1A1	ATP1A2	ATP1A3	ATP1A4	ATP1B1	ATP1B2	ATP1B3	ATP2A1	ATP2A2	ATP2A3	ATP2B2	ATP2B3	ATP2C1	ATP2C2	ATP4A	ATP4B	ATP7A	ATP7B	ATP8A1	ATP8A2	ATP8B1	ATP8B3	ATP8B4	ATP9A	ATP9B	FXYD2	LOC644732
REACTOME_INTERFERON_ALPHA_BETA_SIGNALING	http://www.broadinstitute.org/gsea/msigdb/cards/REACTOME_INTERFERON_ALPHA_BETA_SIGNALING	47	0.4273	0.5728	0.7098	24	23	0.510638	0.489362	ADAR	EGR1	GBP2	HLA-A	HLA-B	HLA-C	HLA-F	HLA-G	HLA-K	IFI27	IFI35	IFI6	IFIT1	IFIT2	IFIT3	IFITM1	IFITM2	IFITM3	IFNA1	IFNA10	IFNA14	IFNA16	IFNA17	IFNA2	IFNA21	IFNA4	IFNA5	IFNA6	IFNA7	IFNA8	IFNAR1	IFNAR2	IFNB1	IP6K2	IRF1	IRF2	IRF3	IRF4	IRF5	IRF6
REACTOME_ADVANCED_GLYCOSYLATION_ENDPRODUCT_RECEPTOR_SIGNALING	http://www.broadinstitute.org/gsea/msigdb/cards/REACTOME_ADVANCED_GLYCOSYLATION_ENDPRODUCT_RECEPTOR_SIGNALING	12	0.6952	0.3049	0.4473	5	7	0.416667	0.583333	AGER	APP	CAPZA1	CAPZA2	DDOST	HMGB1	LGALS3	MAPK1	MAPK3	PRKCSH	S100A12	S100B	SAA1
REACTOME_GABA_RECEPTOR_ACTIVATION	http://www.broadinstitute.org/gsea/msigdb/cards/REACTOME_GABA_RECEPTOR_ACTIVATION	52	0.0055	0.9946	0.8679	37	15	0.711538	0.288462	ADCY1	ADCY2	ADCY3	ADCY4	ADCY5	ADCY6	ADCY7	ADCY8	ADCY9	ARHGEF9	GABBR1	GABBR2	GABRA1	GABRA2	GABRA3	GABRA4	GABRA5	GABRA6	GABRB1	GABRB2	GABRB3	GABRG2	GABRG3	GABRR1	GABRR2	GNAI1	GNAI2	GNAI3	GNAL	GNB1	GNB2	GNB3	GNG10	GNG12	GNG2	GNG3	GNG4	GNG5	GNG7	GNG8
REACTOME_KINESINS	http://www.broadinstitute.org/gsea/msigdb/cards/REACTOME_KINESINS	22	0.8037	0.1964	0.3313	8	14	0.363636	0.636364	KIF11	KIF15	KIF18A	KIF20A	KIF22	KIF23	KIF26A	KIF2A	KIF2B	KIF2C	KIF3B	KIF3C	KIF4A	KIF4B	KIF5A	KIF5B	KIF9	KIFAP3	KIFC1	KLC1	KLC2	KLC3	KLC4	RACGAP1
REACTOME_N_GLYCAN_ANTENNAE_ELONGATION_IN_THE_MEDIAL_TRANS_GOLGI	http://www.broadinstitute.org/gsea/msigdb/cards/REACTOME_N_GLYCAN_ANTENNAE_ELONGATION_IN_THE_MEDIAL_TRANS_GOLGI	18	0.1455	0.8546	0.8637	10	8	0.555556	0.444444	B4GALT1	B4GALT2	B4GALT3	B4GALT4	B4GALT5	B4GALT6	FUT8	MAN2A1	MGAT2	MGAT3	MGAT4A	MGAT4B	MGAT4C	MGAT5	ST6GAL1	ST8SIA2	ST8SIA3	ST8SIA6
REACTOME_REGULATION_OF_IFNA_SIGNALING	http://www.broadinstitute.org/gsea/msigdb/cards/REACTOME_REGULATION_OF_IFNA_SIGNALING	18	0.5691	0.431	0.9965	9	9	0.5	0.5	IFNA1	IFNA10	IFNA14	IFNA16	IFNA17	IFNA2	IFNA21	IFNA4	IFNA5	IFNA6	IFNA7	IFNA8	IFNAR1	IFNAR2	IFNB1	JAK1	PTPN1	PTPN6	SOCS1	SOCS3	STAT1	STAT2	TYK2	USP18
REACTOME_INTERFERON_SIGNALING	http://www.broadinstitute.org/gsea/msigdb/cards/REACTOME_INTERFERON_SIGNALING	126	0.6683	0.3318	0.9104	53	73	0.420635	0.579365	AAAS	ADAR	ARIH1	B2M	CAMK2A	CAMK2B	CAMK2D	CD44	CIITA	DDX58	EGR1	EIF2AK2	EIF4A1	EIF4A2	EIF4A3	EIF4E	EIF4E2	EIF4E3	EIF4G1	EIF4G2	EIF4G3	FCGR1A	FCGR1B	FLNB	GBP1	GBP2	GBP4	GBP5	GBP6	GBP7	HERC5	HLA-A	HLA-B	HLA-C	HLA-DPA1	HLA-DPB1	HLA-DQA1	HLA-DQA2	HLA-DRB1	HLA-DRB3
REACTOME_NEGATIVE_REGULATORS_OF_RIG_I_MDA5_SIGNALING	http://www.broadinstitute.org/gsea/msigdb/cards/REACTOME_NEGATIVE_REGULATORS_OF_RIG_I_MDA5_SIGNALING	29	0.8144	0.1857	0.5789	12	17	0.413793	0.586207	ATG12	ATG5	CYLD	DDX58	HERC5	IFIH1	IKBKE	IRF3	ISG15	MAVS	NLRC5	NLRX1	OTUD5	PCBP2	PIN1	RNF125	RNF135	RPS27A	RPS27AP11	TAX1BP1	TBK1	TNFAIP3	TRAF3	TRIM25	UBA52	UBA7	UBE2D1	UBE2D2	UBE2D3	UBE2K	UBE2L6
REACTOME_NFKB_AND_MAP_KINASES_ACTIVATION_MEDIATED_BY_TLR4_SIGNALING_REPERTOIRE	http://www.broadinstitute.org/gsea/msigdb/cards/REACTOME_NFKB_AND_MAP_KINASES_ACTIVATION_MEDIATED_BY_TLR4_SIGNALING_REPERTOIRE	69	0.823	0.1771	0.4732	30	39	0.434783	0.565217	AGER	APP	ATF1	ATF2	CD14	CDK1	CHUK	CREB1	DUSP3	DUSP4	DUSP6	DUSP7	ELK1	FOS	HMGB1	IKBKB	IKBKG	IRAK1	IRAK2	JUN	LOC650832	LY96	MAP2K1	MAP2K2	MAP2K3	MAP2K4	MAP2K6	MAP2K7	MAP3K7	MAPK1	MAPK10	MAPK11	MAPK14	MAPK3	MAPK7	MAPK8	MAPK9	MAPKAPK2	MAPKAPK3	MEF2A
REACTOME_TRANSFERRIN_ENDOCYTOSIS_AND_RECYCLING	http://www.broadinstitute.org/gsea/msigdb/cards/REACTOME_TRANSFERRIN_ENDOCYTOSIS_AND_RECYCLING	23	0.6362	0.3639	0.8998	9	14	0.391304	0.608696	ATP6V0A2	ATP6V0A4	ATP6V0B	ATP6V0C	ATP6V0D1	ATP6V0D2	ATP6V0E1	ATP6V1A	ATP6V1B1	ATP6V1B2	ATP6V1C1	ATP6V1C2	ATP6V1D	ATP6V1E1	ATP6V1E2	ATP6V1F	ATP6V1G1	ATP6V1G2	ATP6V1G3	ATP6V1H	MCOLN1	STEAP3	TCIRG1	TF	TFRC
REACTOME_DSCAM_INTERACTIONS	http://www.broadinstitute.org/gsea/msigdb/cards/REACTOME_DSCAM_INTERACTIONS	11	0.4898	0.5103	0.3252	6	5	0.545455	0.454545	DCC	DSCAM	DSCAML1	MAPK11	MAPK12	MAPK13	MAPK14	MAPK8	NTN1	PAK1	RAC1
REACTOME_ION_CHANNEL_TRANSPORT	http://www.broadinstitute.org/gsea/msigdb/cards/REACTOME_ION_CHANNEL_TRANSPORT	53	0.036	0.9641	0.7175	33	20	0.622642	0.377358	ARHGEF9	ATP10A	ATP10B	ATP10D	ATP11A	ATP11B	ATP11C	ATP12A	ATP1A1	ATP1A2	ATP1A3	ATP1A4	ATP1B1	ATP1B2	ATP1B3	ATP2A1	ATP2A2	ATP2A3	ATP2B2	ATP2B3	ATP2C1	ATP2C2	ATP4A	ATP4B	ATP7A	ATP7B	ATP8A1	ATP8A2	ATP8B1	ATP8B3	ATP8B4	ATP9A	ATP9B	FXYD2	GABRA1	GABRA2	GABRA3	GABRA4	GABRA5	GABRA6
REACTOME_DESTABILIZATION_OF_MRNA_BY_AUF1_HNRNP_D0	http://www.broadinstitute.org/gsea/msigdb/cards/REACTOME_DESTABILIZATION_OF_MRNA_BY_AUF1_HNRNP_D0	49	0.6708	0.3293	0.8858	21	28	0.428571	0.571429	EIF4G1	HNRNPD	HSPA1B	HSPA8	HSPB1	LOC652607	LOC652826	PABPC1	PSMA1	PSMA2	PSMA3	PSMA4	PSMA5	PSMA6	PSMA7	PSMA8	PSMB1	PSMB10	PSMB2	PSMB3	PSMB4	PSMB5	PSMB6	PSMB7	PSMB8	PSMB9	PSMC1	PSMC2	PSMC3	PSMC4	PSMC5	PSMC6	PSMD1	PSMD10	PSMD11	PSMD12	PSMD13	PSMD14	PSMD2	PSMD3
REACTOME_TRAF6_MEDIATED_INDUCTION_OF_TAK1_COMPLEX	http://www.broadinstitute.org/gsea/msigdb/cards/REACTOME_TRAF6_MEDIATED_INDUCTION_OF_TAK1_COMPLEX	13	0.8875	0.1126	0.2157	6	7	0.461538	0.538462	CD14	LY96	MAP3K7	RPS27A	RPS27AP11	TAB1	TAB2	TAB3	TICAM1	TICAM2	TLR3	TLR4	TRAF6	UBA52
REACTOME_RIG_I_MDA5_MEDIATED_INDUCTION_OF_IFN_ALPHA_BETA_PATHWAYS	http://www.broadinstitute.org/gsea/msigdb/cards/REACTOME_RIG_I_MDA5_MEDIATED_INDUCTION_OF_IFN_ALPHA_BETA_PATHWAYS	63	0.7755	0.2246	0.529	28	35	0.444444	0.555556	AGER	APP	ATG12	ATG5	CASP10	CASP8	CHUK	CREBBP	CYLD	DAK	DDX58	DHX58	EP300	FADD	HERC5	HMGB1	IFIH1	IFNA1	IFNA10	IFNA14	IFNA16	IFNA17	IFNA2	IFNA21	IFNA4	IFNA5	IFNA6	IFNA7	IFNA8	IFNB1	IKBKB	IKBKE	IKBKG	IRF1	IRF2	IRF3	IRF7	ISG15	MAP3K1	MAVS
REACTOME_IKK_COMPLEX_RECRUITMENT_MEDIATED_BY_RIP1	http://www.broadinstitute.org/gsea/msigdb/cards/REACTOME_IKK_COMPLEX_RECRUITMENT_MEDIATED_BY_RIP1	10	0.8851	0.115	0.0941	2	8	0.2	0.8	CD14	CHUK	IKBKB	IKBKG	LY96	RIPK1	TICAM1	TICAM2	TLR3	TLR4
REACTOME_LIGAND_GATED_ION_CHANNEL_TRANSPORT	http://www.broadinstitute.org/gsea/msigdb/cards/REACTOME_LIGAND_GATED_ION_CHANNEL_TRANSPORT	20	0.0297	0.9704	0.6542	14	6	0.7	0.3	ARHGEF9	GABRA1	GABRA2	GABRA3	GABRA4	GABRA5	GABRA6	GABRB1	GABRB2	GABRB3	GABRG2	GABRG3	GABRR1	GABRR2	GLRA1	GLRA2	GLRA3	GLRB	HTR3A	HTR3B	HTR3C
REACTOME_FORMATION_OF_INCISION_COMPLEX_IN_GG_NER	http://www.broadinstitute.org/gsea/msigdb/cards/REACTOME_FORMATION_OF_INCISION_COMPLEX_IN_GG_NER	20	0.7034	0.2967	0.6784	8	12	0.4	0.6	CCNH	CDK7	DDB1	DDB2	ERCC1	ERCC2	ERCC3	ERCC4	ERCC5	GTF2H1	GTF2H2	GTF2H2B	GTF2H3	GTF2H4	LOC652672	LOC652857	MNAT1	RAD23B	RPA1	RPA2	RPA3	XPA	XPC
REACTOME_TRANSCRIPTIONAL_REGULATION_OF_WHITE_ADIPOCYTE_DIFFERENTIATION	http://www.broadinstitute.org/gsea/msigdb/cards/REACTOME_TRANSCRIPTIONAL_REGULATION_OF_WHITE_ADIPOCYTE_DIFFERENTIATION	71	0.3895	0.6106	0.1104	29	42	0.408451	0.591549	ADIPOQ	ANGPTL4	CCNC	CCND3	CD36	CDK19	CDK4	CDK8	CEBPB	CEBPD	CREBBP	EBF1	EGR2	EP300	FABP4	HDAC3	KLF4	KLF5	LEP	LPL	MED1	MED10	MED11	MED12	MED13L	MED14	MED15	MED16	MED17	MED18	MED19	MED20	MED21	MED22	MED23	MED24	MED25	MED26	MED27	MED29
REACTOME_ENDOSOMAL_SORTING_COMPLEX_REQUIRED_FOR_TRANSPORT_ESCRT	http://www.broadinstitute.org/gsea/msigdb/cards/REACTOME_ENDOSOMAL_SORTING_COMPLEX_REQUIRED_FOR_TRANSPORT_ESCRT	24	0.714	0.2861	0.9488	10	14	0.416667	0.583333	CHMP2A	CHMP2B	CHMP3	CHMP4A	CHMP4B	CHMP4C	CHMP5	CHMP6	CHMP7	HGS	RPS27A	RPS27AP11	SNF8	STAM	STAM2	TSG101	UBA52	VPS25	VPS28	VPS36	VPS37A	VPS37B	VPS37C	VPS37D	VPS4A	VPS4B	VTA1
REACTOME_MEIOTIC_RECOMBINATION	http://www.broadinstitute.org/gsea/msigdb/cards/REACTOME_MEIOTIC_RECOMBINATION	53	0.9709	0.0292	0.0092	13	40	0.245283	0.754717	ATM	BLM	BRCA1	BRCA2	CDK2	CDK4	DMC1	H2AFX	H2AFZ	H3F3A	H3F3AP5	H3F3AP6	H3F3B	HIST1H2AB	HIST1H2AC	HIST1H2AD	HIST1H2AE	HIST1H2AJ	HIST1H2BA	HIST1H2BB	HIST1H2BC	HIST1H2BD	HIST1H2BE	HIST1H2BF	HIST1H2BG	HIST1H2BH	HIST1H2BI	HIST1H2BJ	HIST1H2BK	HIST1H2BL	HIST1H2BM	HIST1H2BN	HIST1H2BO	HIST1H3A	HIST1H3B	HIST1H3C	HIST1H3D	HIST1H3E	HIST1H3F	HIST1H3G
REACTOME_IL_2_SIGNALING	http://www.broadinstitute.org/gsea/msigdb/cards/REACTOME_IL_2_SIGNALING	39	0.0011	0.999	0.4794	23	16	0.589744	0.410256	CDK1	CSF2	CSF2RA	CSF2RB	GAB2	GRB2	HRAS	IL2	IL2RA	IL2RB	IL2RG	IL3	IL3RA	IL5	IL5RA	INPPL1	JAK1	JAK2	JAK3	KRAS	LCK	MAP2K1	MAP2K2	MAPK1	MAPK3	NRAS	PIK3CA	PIK3CB	PIK3CD	PIK3R1	PIK3R2	PIK3R3	PTK2B	PTPN6	RAF1	SHC1	SOS1	STAT5A	STAT5B	SYK
REACTOME_IL_6_SIGNALING	http://www.broadinstitute.org/gsea/msigdb/cards/REACTOME_IL_6_SIGNALING	9	0.2131	0.787	0.8816	6	3	0.666667	0.333333	CBL	IL6	IL6R	IL6ST	JAK1	JAK2	LOC649891	SOCS3	STAT1	STAT3	TYK2
REACTOME_PLATELET_AGGREGATION_PLUG_FORMATION	http://www.broadinstitute.org/gsea/msigdb/cards/REACTOME_PLATELET_AGGREGATION_PLUG_FORMATION	35	0.7949	0.2052	0.4776	17	18	0.485714	0.514286	ADRA2A	ADRA2B	AKT1	APBB1IP	BCAR1	CRK	CSK	F2	FGA	FGB	FGG	FN1	GP1BA	GP1BB	GP5	GP9	GRB2	ITGA2B	ITGB3	MPL	PDPK1	PTK2	PTPN1	RAP1A	RAP1B	RAPGEF3	RAPGEF4	RASGRP1	RASGRP2	SHC1	SOS1	SRC	SYK	THPO	TLN1	VWF
REACTOME_SIGNALING_BY_NOTCH	http://www.broadinstitute.org/gsea/msigdb/cards/REACTOME_SIGNALING_BY_NOTCH	96	0.8749	0.1252	0.0597	42	54	0.4375	0.5625	ADAM10	ADAM17	APH1A	APH1B	ARRB1	ARRB2	ATP2A1	ATP2A2	ATP2A3	B4GALT1	CCNC	CCND1	CDK8	CNTN1	CREBBP	CUL1	DLK1	DLL1	DLL4	DNER	DTX1	DTX2	DTX4	E2F1	E2F3	EIF2C1	EIF2C2	EIF2C3	EIF2C4	EP300	FBXW7	FURIN	HDAC1	HDAC10	HDAC11	HDAC2	HDAC3	HDAC4	HDAC5	HDAC6
REACTOME_LAGGING_STRAND_SYNTHESIS	http://www.broadinstitute.org/gsea/msigdb/cards/REACTOME_LAGGING_STRAND_SYNTHESIS	19	0.4846	0.5155	0.9643	9	10	0.473684	0.526316	DNA2	FEN1	LIG1	PCNA	POLA1	POLA2	POLD1	POLD2	POLD3	POLD4	PRIM1	PRIM2	RFC2	RFC3	RFC4	RFC5	RPA1	RPA2	RPA3
REACTOME_INTRINSIC_PATHWAY	http://www.broadinstitute.org/gsea/msigdb/cards/REACTOME_INTRINSIC_PATHWAY	17	0.867	0.1331	0.7292	6	11	0.352941	0.647059	A2M	C1QBP	F10	F11	F12	F2	F8	F9	GP1BA	GP1BB	GP5	GP9	KLKB1	KNG1	PRCP	SERPING1	VWF
REACTOME_INHIBITION_OF_REPLICATION_INITIATION_OF_DAMAGED_DNA_BY_RB1_E2F1	http://www.broadinstitute.org/gsea/msigdb/cards/REACTOME_INHIBITION_OF_REPLICATION_INITIATION_OF_DAMAGED_DNA_BY_RB1_E2F1	11	0.7878	0.2123	0.8328	5	6	0.454545	0.545455	E2F1	LOC441488	POLA1	POLA2	PPP2CA	PPP2CB	PPP2R1A	PPP2R1B	PPP2R3B	PRIM1	PRIM2	RB1	TFDP1
REACTOME_ETHANOL_OXIDATION	http://www.broadinstitute.org/gsea/msigdb/cards/REACTOME_ETHANOL_OXIDATION	6	0.5255	0.4746	0.2782	3	3	0.5	0.5	ACSS1	ACSS2	ADH1A	ADH1B	ADH1C	ADH4	ADH6	ADH7	ALDH1A1	ALDH2
REACTOME_SYNTHESIS_OF_VERY_LONG_CHAIN_FATTY_ACYL_COAS	http://www.broadinstitute.org/gsea/msigdb/cards/REACTOME_SYNTHESIS_OF_VERY_LONG_CHAIN_FATTY_ACYL_COAS	14	0.1978	0.8023	0.8936	7	7	0.5	0.5	ACSL1	ACSL3	ACSL4	ACSL5	ACSL6	ELOVL1	ELOVL2	ELOVL3	ELOVL4	ELOVL5	ELOVL6	ELOVL7	HSD17B12	TECR
REACTOME_DNA_REPLICATION	http://www.broadinstitute.org/gsea/msigdb/cards/REACTOME_DNA_REPLICATION	186	0.876	0.1241	0.3661	60	126	0.322581	0.677419	AHCTF1	APITD1	AURKB	B9D2	BIRC5	BUB1	BUB1B	BUB3	CASC5	CCDC99	CCNA1	CCNA2	CDC20	CDC45	CDC6	CDC7	CDCA8	CDK2	CDKN1A	CDKN1B	CDT1	CENPA	CENPC1	CENPH	CENPI	CENPK	CENPL	CENPM	CENPN	CENPO	CENPP	CENPQ	CENPT	CKAP5	CLASP1	CLIP1	DBF4	DNA2	DSN1	E2F1
REACTOME_CLEAVAGE_OF_GROWING_TRANSCRIPT_IN_THE_TERMINATION_REGION_	http://www.broadinstitute.org/gsea/msigdb/cards/REACTOME_CLEAVAGE_OF_GROWING_TRANSCRIPT_IN_THE_TERMINATION_REGION_	42	0.6613	0.3388	0.5575	17	25	0.404762	0.595238	CDC40	CLP1	CPSF1	CPSF2	CPSF3	CPSF7	CSTF1	CSTF2	CSTF3	DHX38	LOC643446	LSM10	LSM11	MAGOH	NCBP1	NCBP2	NFX1	NUDT21	PABPN1	PAPOLA	PCF11	RBM8A	RNPS1	SLBP	SNRPB	SNRPD3	SNRPE	SNRPF	SNRPG	SRRM1	SRSF1	SRSF11	SRSF2	SRSF3	SRSF4	SRSF5	SRSF6	SRSF7	SRSF9	THOC4
REACTOME_PKB_MEDIATED_EVENTS	http://www.broadinstitute.org/gsea/msigdb/cards/REACTOME_PKB_MEDIATED_EVENTS	28	0.9994	0.0007	0.3471	7	21	0.25	0.75	AKT2	CAB39	CAB39L	EEF2K	EIF4B	EIF4E	EIF4EBP1	EIF4G1	LOC644462	MLST8	MTOR	PDE3B	PPM1A	PRKAA1	PRKAA2	PRKAB1	PRKAB2	PRKAG1	PRKAG2	PRKAG3	RHEB	RPS6	RPS6KB1	RPTOR	STK11	STRADA	STRADB	TSC1	TSC2
REACTOME_E2F_MEDIATED_REGULATION_OF_DNA_REPLICATION	http://www.broadinstitute.org/gsea/msigdb/cards/REACTOME_E2F_MEDIATED_REGULATION_OF_DNA_REPLICATION	32	0.8751	0.125	0.2603	9	23	0.28125	0.71875	CCNA1	CCNB1	CCNE1	CDC25A	CDC45	CDC6	CDK1	CDT1	DHFR	DHFRP1	E2F1	FBXO5	LOC441488	MCM8	ORC1	ORC2	ORC3	ORC4	ORC5	ORC6	PCNA	POLA1	POLA2	PPP2CA	PPP2CB	PPP2R1A	PPP2R1B	PPP2R3B	PRIM1	PRIM2	RB1	RRM2	TFDP1	TK2	TYMS
REACTOME_METABOLISM_OF_CARBOHYDRATES	http://www.broadinstitute.org/gsea/msigdb/cards/REACTOME_METABOLISM_OF_CARBOHYDRATES	222	0.9932	0.0069	0.3225	78	144	0.351351	0.648649	AAAS	ABCC5	ACAN	AGL	AGRN	ALDOA	ALDOB	ALDOC	AMY1A	AMY1B	AMY1C	AMY2A	AMY2B	ARSB	B3GALT6	B3GAT1	B3GAT2	B3GAT3	B3GNT1	B3GNT2	B3GNT3	B3GNT4	B3GNT7	B4GALT1	B4GALT2	B4GALT3	B4GALT4	B4GALT5	B4GALT6	B4GALT7	BCAN	BGN	CALM1	CALM2	CALM3	CD44	CHPF	CHPF2	CHST1	CHST11
REACTOME_HORMONE_SENSITIVE_LIPASE_HSL_MEDIATED_TRIACYLGLYCEROL_HYDROLYSIS	http://www.broadinstitute.org/gsea/msigdb/cards/REACTOME_HORMONE_SENSITIVE_LIPASE_HSL_MEDIATED_TRIACYLGLYCEROL_HYDROLYSIS	11	0.7681	0.232	0.8448	3	8	0.272727	0.727273	ABHD5	CAV1	FABP4	LIPE	LOC730418	MGLL	PLIN1	PPP1CA	PPP1CB	PPP1CC	PRKACA	PRKACB	PRKACG
REACTOME_SIGNALING_BY_INSULIN_RECEPTOR	http://www.broadinstitute.org/gsea/msigdb/cards/REACTOME_SIGNALING_BY_INSULIN_RECEPTOR	101	0.4523	0.5478	0.3445	47	54	0.465347	0.534653	AKT2	ATP6V0A2	ATP6V0A4	ATP6V0B	ATP6V0C	ATP6V0D1	ATP6V0D2	ATP6V0E1	ATP6V1A	ATP6V1B1	ATP6V1B2	ATP6V1C1	ATP6V1C2	ATP6V1D	ATP6V1E1	ATP6V1E2	ATP6V1F	ATP6V1G1	ATP6V1G2	ATP6V1G3	ATP6V1H	CAB39	CAB39L	CDK1	CRK	DOK1	EEF2K	EIF4B	EIF4E	EIF4EBP1	EIF4G1	FGF1	FGF10	FGF17	FGF18	FGF19	FGF2	FGF20	FGF22	FGF23
REACTOME_SIGNAL_ATTENUATION	http://www.broadinstitute.org/gsea/msigdb/cards/REACTOME_SIGNAL_ATTENUATION	12	0.2492	0.7509	0.172	8	4	0.666667	0.333333	CRK	DOK1	GRB10	GRB2	INS	INSR	IRS1	IRS2	LOC730244	MAPK3	SHC1	SHC2	SHC3	SOS1
REACTOME_PURINE_METABOLISM	http://www.broadinstitute.org/gsea/msigdb/cards/REACTOME_PURINE_METABOLISM	32	0.3635	0.6366	0.3342	16	16	0.5	0.5	ADA	ADAL	ADK	ADSL	ADSS	ADSSL1	AMPD1	AMPD2	AMPD3	APRT	ATIC	CAT	DCK	DGUOK	GART	GDA	GMPR	GMPR2	GMPS	GPX1	HPRT1	IMPDH1	IMPDH2	NT5C	NT5C1A	NT5C1B	NT5C2	NT5E	PAICS	PFAS	PNP	PPAT	XDH
REACTOME_SOS_MEDIATED_SIGNALLING	http://www.broadinstitute.org/gsea/msigdb/cards/REACTOME_SOS_MEDIATED_SIGNALLING	13	0.2214	0.7787	0.7505	8	5	0.615385	0.384615	CDK1	GRB2	HRAS	IRS1	IRS2	KRAS	MAP2K1	MAP2K2	MAPK1	MAPK3	NRAS	RAF1	SOS1	YWHAB
REACTOME_RNA_POL_III_TRANSCRIPTION_INITIATION_FROM_TYPE_3_PROMOTER	http://www.broadinstitute.org/gsea/msigdb/cards/REACTOME_RNA_POL_III_TRANSCRIPTION_INITIATION_FROM_TYPE_3_PROMOTER	25	0.6615	0.3386	0.9046	10	15	0.4	0.6	BRF2	LZTS1	POLR1C	POLR1D	POLR2E	POLR2F	POLR2H	POLR2K	POLR2L	POLR3A	POLR3B	POLR3C	POLR3D	POLR3E	POLR3F	POLR3GL	POLR3H	POLR3K	POU2F1	SNAPC1	SNAPC2	SNAPC3	SNAPC4	SNAPC5	TBP	ZNF143
REACTOME_APOPTOSIS	http://www.broadinstitute.org/gsea/msigdb/cards/REACTOME_APOPTOSIS	136	0.8619	0.1382	0.5112	55	81	0.404412	0.595588	ACIN1	ADD1	AKT1	APAF1	APC	APPL1	ARHGAP10	BAD	BAK1	BAX	BBC3	BCAP31	BCL2	BCL2L1	BCL2L11	BID	BIRC2	BMF	BMX	CASP10	CASP3	CASP6	CASP7	CASP8	CASP9	CDH1	CFLAR	CTNNB1	CYCS	DAPK1	DAPK2	DAPK3	DBNL	DCC	DFFA	DFFB	DIABLO	DNM1L	DSG1	DSG2
REACTOME_LIPID_DIGESTION_MOBILIZATION_AND_TRANSPORT	http://www.broadinstitute.org/gsea/msigdb/cards/REACTOME_LIPID_DIGESTION_MOBILIZATION_AND_TRANSPORT	42	0.9998	0.0003	0.0487	9	33	0.214286	0.785714	A2M	ABCA1	ABCG1	ABCG5	ABCG8	ABHD5	ALB	AMN	APOA1	APOA2	APOA5	APOB	APOC2	APOC3	APOE	BMP1	CAV1	CETP	CLPS	CUBN	FABP4	HSPG2	LCAT	LDLR	LDLRAP1	LIPC	LIPE	LOC730418	LPA	LPL	MGLL	MTTP	P4HB	PLIN1	PLTP	PNLIP	PNLIPRP2	PPP1CA	PPP1CB	PPP1CC
REACTOME_HEMOSTASIS	http://www.broadinstitute.org/gsea/msigdb/cards/REACTOME_HEMOSTASIS	417	0.8158	0.1844	0.1452	178	239	0.426859	0.573141	A2M	ABCC4	ABL1	ACTN1	ACTN2	ACTN4	ADRA2A	ADRA2B	AK3	AKAP1	AKAP10	AKT1	AKT2	AKT3	ALB	ALDOA	AMICA1	ANGPT1	ANGPT2	ANGPT4	APBB1IP	APOA1	APOB	APP	ARRB1	ARRB2	ATP1B1	ATP1B2	ATP1B3	ATP2A1	ATP2A2	ATP2A3	ATP2B2	ATP2B3	BCAR1	BRPF3	BSG	C1QBP	CABLES1	CABLES2
REACTOME_INFLUENZA_LIFE_CYCLE	http://www.broadinstitute.org/gsea/msigdb/cards/REACTOME_INFLUENZA_LIFE_CYCLE	130	0.7657	0.2344	0.589	36	94	0.276923	0.723077	AAAS	CALR	CANX	CLTA	CLTC	DNAJC3	FAM153A	FAU	GRSF1	GTF2F1	GTF2F2	HSP90AA1	HSPA1B	IPO5	KPNA1	KPNB1	LOC641895	LOC646184	LOC647074	LOC649602	LOC651825	LOC651894	LOC653881	LOC730343	NUP107	NUP133	NUP153	NUP155	NUP188	NUP205	NUP210	NUP214	NUP35	NUP37	NUP43	NUP50	NUP54	NUP62	NUP85	NUP88
REACTOME_INFLUENZA_VIRAL_RNA_TRANSCRIPTION_AND_REPLICATION	http://www.broadinstitute.org/gsea/msigdb/cards/REACTOME_INFLUENZA_VIRAL_RNA_TRANSCRIPTION_AND_REPLICATION	97	0.7777	0.2224	0.557	26	71	0.268041	0.731959	DNAJC3	FAM153A	FAU	GRSF1	GTF2F1	GTF2F2	HSP90AA1	IPO5	LOC641895	LOC646184	LOC647074	LOC649602	LOC651825	LOC651894	LOC653881	LOC730343	POLR2A	POLR2B	POLR2C	POLR2D	POLR2E	POLR2F	POLR2G	POLR2H	POLR2I	POLR2J	POLR2K	POLR2L	RPL10	RPL10A	RPL10P16	RPL10P9	RPL11	RPL12	RPL12P2	RPL13	RPL13A	RPL14	RPL15	RPL15P17
REACTOME_NEP_NS2_INTERACTS_WITH_THE_CELLULAR_EXPORT_MACHINERY	http://www.broadinstitute.org/gsea/msigdb/cards/REACTOME_NEP_NS2_INTERACTS_WITH_THE_CELLULAR_EXPORT_MACHINERY	27	0.5323	0.4678	0.6111	9	18	0.333333	0.666667	AAAS	NUP107	NUP133	NUP153	NUP155	NUP188	NUP205	NUP210	NUP214	NUP35	NUP37	NUP43	NUP50	NUP54	NUP62	NUP85	NUP88	NUP93	NUPL1	NUPL2	POM121	RAE1	RAN	RANBP2	SEH1L	TPR	XPO1
REACTOME_HIV_INFECTION	http://www.broadinstitute.org/gsea/msigdb/cards/REACTOME_HIV_INFECTION	185	0.54	0.4601	0.7862	83	102	0.448649	0.551351	AAAS	AP1B1	AP1G1	AP1M1	AP1M2	AP1S1	AP1S2	AP2A1	AP2A2	AP2B1	AP2M1	AP2S1	APOBEC3G	ARF1	ATP6V1H	B2M	BANF1	BTRC	CCNH	CCNT1	CCNT2	CCR5	CD247	CD28	CD4	CD8B	CDK7	CDK9	COBRA1	CTDP1	CUL5	CXCR4	DOCK2	ELL	ELMO1	ERCC2	ERCC3	FEN1	FYN	GTF2A1
REACTOME_TRANSPORT_OF_RIBONUCLEOPROTEINS_INTO_THE_HOST_NUCLEUS	http://www.broadinstitute.org/gsea/msigdb/cards/REACTOME_TRANSPORT_OF_RIBONUCLEOPROTEINS_INTO_THE_HOST_NUCLEUS	27	0.5163	0.4838	0.7927	9	18	0.333333	0.666667	AAAS	KPNA1	KPNB1	NUP107	NUP133	NUP153	NUP155	NUP188	NUP205	NUP210	NUP214	NUP35	NUP37	NUP43	NUP50	NUP54	NUP62	NUP85	NUP88	NUP93	NUPL1	NUPL2	POM121	RAE1	RANBP2	SEH1L	TPR
REACTOME_HIV_LIFE_CYCLE	http://www.broadinstitute.org/gsea/msigdb/cards/REACTOME_HIV_LIFE_CYCLE	111	0.6646	0.3355	0.6333	45	66	0.405405	0.594595	AAAS	BANF1	CCNH	CCNT1	CCNT2	CCR5	CD4	CDK7	CDK9	COBRA1	CTDP1	CXCR4	ELL	ERCC2	ERCC3	FEN1	GTF2A1	GTF2A2	GTF2B	GTF2E1	GTF2E2	GTF2F1	GTF2F2	GTF2H1	GTF2H2	GTF2H2B	GTF2H3	GTF2H4	HMGA1	LIG1	LIG4	LOC128192	LOC131691	LOC389901	LOC643997	LOC645870	LOC652857	LOC654188	MNAT1	NCBP1
REACTOME_ABORTIVE_ELONGATION_OF_HIV1_TRANSCRIPT_IN_THE_ABSENCE_OF_TAT	http://www.broadinstitute.org/gsea/msigdb/cards/REACTOME_ABORTIVE_ELONGATION_OF_HIV1_TRANSCRIPT_IN_THE_ABSENCE_OF_TAT	22	0.9616	0.0385	0.4299	7	15	0.318182	0.681818	COBRA1	CTDP1	GTF2F1	GTF2F2	NCBP1	NCBP2	POLR2A	POLR2B	POLR2C	POLR2D	POLR2E	POLR2F	POLR2G	POLR2H	POLR2I	POLR2J	POLR2K	POLR2L	RDBP	SUPT4H1	SUPT5H	TH1L	WHSC2
REACTOME_EARLY_PHASE_OF_HIV_LIFE_CYCLE	http://www.broadinstitute.org/gsea/msigdb/cards/REACTOME_EARLY_PHASE_OF_HIV_LIFE_CYCLE	13	0.5134	0.4868	0.281	6	7	0.461538	0.538462	BANF1	CCR5	CD4	CXCR4	FEN1	HMGA1	LIG1	LIG4	LOC128192	LOC131691	LOC389901	LOC643997	LOC645870	LOC654188	PPIA	PPIAP22	PPIAP8	PSIP1	XRCC4	XRCC5	XRCC6
REACTOME_HOST_INTERACTIONS_OF_HIV_FACTORS	http://www.broadinstitute.org/gsea/msigdb/cards/REACTOME_HOST_INTERACTIONS_OF_HIV_FACTORS	115	0.3249	0.6752	0.9148	56	59	0.486957	0.513043	AAAS	AP1B1	AP1G1	AP1M1	AP1M2	AP1S1	AP1S2	AP2A1	AP2A2	AP2B1	AP2M1	AP2S1	APOBEC3G	ARF1	ATP6V1H	B2M	BANF1	BTRC	CCNT1	CD247	CD28	CD4	CD8B	CDK9	CUL5	DOCK2	ELMO1	FYN	HCK	HLA-A	HLA-K	HMGA1	KPNA1	KPNB1	LCK	LOC128192	LOC131691	LOC440577	LOC643997	LOC645870
REACTOME_RNA_POL_III_TRANSCRIPTION_TERMINATION	http://www.broadinstitute.org/gsea/msigdb/cards/REACTOME_RNA_POL_III_TRANSCRIPTION_TERMINATION	19	0.9435	0.0566	0.9374	4	15	0.210526	0.789474	LZTS1	NFIB	POLR1C	POLR1D	POLR2E	POLR2F	POLR2H	POLR2K	POLR2L	POLR3A	POLR3B	POLR3C	POLR3D	POLR3E	POLR3F	POLR3GL	POLR3H	POLR3K	SSB
REACTOME_RESPIRATORY_ELECTRON_TRANSPORT_ATP_SYNTHESIS_BY_CHEMIOSMOTIC_COUPLING_AND_HEAT_PRODUCTION_BY_UNCOUPLING_PROTEINS_	http://www.broadinstitute.org/gsea/msigdb/cards/REACTOME_RESPIRATORY_ELECTRON_TRANSPORT_ATP_SYNTHESIS_BY_CHEMIOSMOTIC_COUPLING_AND_HEAT_PRODUCTION_BY_UNCOUPLING_PROTEINS_	89	0.7044	0.2957	0.6848	34	55	0.382022	0.617978	ATP5A1	ATP5B	ATP5C1	ATP5D	ATP5E	ATP5F1	ATP5G1	ATP5H	ATP5I	ATP5J	ATP5J2	ATP5L	ATP5O	ATP6	ATP8	COX1	COX2	COX3	COX4I1	COX5A	COX5B	COX6A1	COX6B1	COX6C	COX7A2L	COX7B	COX7C	COX8A	CYC1	CYCS	CYTB	ETFA	ETFB	ETFDH	LOC642727	LOC651820	LOC727947	MTND5P10	ND1	ND2
REACTOME_FORMATION_OF_THE_HIV1_EARLY_ELONGATION_COMPLEX	http://www.broadinstitute.org/gsea/msigdb/cards/REACTOME_FORMATION_OF_THE_HIV1_EARLY_ELONGATION_COMPLEX	31	0.9314	0.0687	0.4691	10	21	0.322581	0.677419	CCNH	CDK7	COBRA1	CTDP1	ERCC2	ERCC3	GTF2F1	GTF2F2	GTF2H1	GTF2H2	GTF2H2B	GTF2H3	GTF2H4	LOC652857	MNAT1	NCBP1	NCBP2	POLR2A	POLR2B	POLR2C	POLR2D	POLR2E	POLR2F	POLR2G	POLR2H	POLR2I	POLR2J	POLR2K	POLR2L	RDBP	SUPT4H1	SUPT5H	TH1L	WHSC2
REACTOME_RAF_MAP_KINASE_CASCADE	http://www.broadinstitute.org/gsea/msigdb/cards/REACTOME_RAF_MAP_KINASE_CASCADE	9	0.1636	0.8365	0.5399	5	4	0.555556	0.444444	CDK1	HRAS	KRAS	MAP2K1	MAP2K2	MAPK1	MAPK3	NRAS	RAF1	YWHAB
REACTOME_VIRAL_MESSENGER_RNA_SYNTHESIS	http://www.broadinstitute.org/gsea/msigdb/cards/REACTOME_VIRAL_MESSENGER_RNA_SYNTHESIS	14	0.8455	0.1546	0.5291	4	10	0.285714	0.714286	GTF2F1	GTF2F2	POLR2A	POLR2B	POLR2C	POLR2D	POLR2E	POLR2F	POLR2G	POLR2H	POLR2I	POLR2J	POLR2K	POLR2L
REACTOME_LATE_PHASE_OF_HIV_LIFE_CYCLE	http://www.broadinstitute.org/gsea/msigdb/cards/REACTOME_LATE_PHASE_OF_HIV_LIFE_CYCLE	98	0.6582	0.3419	0.6779	39	59	0.397959	0.602041	AAAS	CCNH	CCNT1	CCNT2	CDK7	CDK9	COBRA1	CTDP1	ELL	ERCC2	ERCC3	GTF2A1	GTF2A2	GTF2B	GTF2E1	GTF2E2	GTF2F1	GTF2F2	GTF2H1	GTF2H2	GTF2H2B	GTF2H3	GTF2H4	LOC652857	MNAT1	NCBP1	NCBP2	NMT1	NMT2	NUP107	NUP133	NUP153	NUP155	NUP188	NUP205	NUP210	NUP214	NUP35	NUP37	NUP43
REACTOME_SHC_MEDIATED_SIGNALLING	http://www.broadinstitute.org/gsea/msigdb/cards/REACTOME_SHC_MEDIATED_SIGNALLING	14	0.4268	0.5733	0.2476	7	7	0.5	0.5	CDK1	GRB2	HRAS	KRAS	MAP2K1	MAP2K2	MAPK1	MAPK3	NRAS	RAF1	SHC1	SHC2	SHC3	SOS1	YWHAB
REACTOME_INTERACTIONS_OF_VPR_WITH_HOST_CELLULAR_PROTEINS	http://www.broadinstitute.org/gsea/msigdb/cards/REACTOME_INTERACTIONS_OF_VPR_WITH_HOST_CELLULAR_PROTEINS	31	0.4391	0.561	0.7694	11	20	0.354839	0.645161	AAAS	BANF1	HMGA1	KPNA1	LOC645870	NUP107	NUP133	NUP153	NUP155	NUP188	NUP205	NUP210	NUP214	NUP35	NUP37	NUP43	NUP50	NUP54	NUP62	NUP85	NUP88	NUP93	NUPL1	NUPL2	POM121	PSIP1	RAE1	RANBP2	SEH1L	SLC25A4	SLC25A5	SLC25A6	TPR
REACTOME_FORMATION_OF_ATP_BY_CHEMIOSMOTIC_COUPLING	http://www.broadinstitute.org/gsea/msigdb/cards/REACTOME_FORMATION_OF_ATP_BY_CHEMIOSMOTIC_COUPLING	13	0.7959	0.2042	0.4725	4	9	0.307692	0.692308	ATP5A1	ATP5B	ATP5C1	ATP5D	ATP5E	ATP5F1	ATP5G1	ATP5H	ATP5I	ATP5J	ATP5J2	ATP5L	ATP5O	ATP6	ATP8	LOC642727
REACTOME_APC_C_CDH1_MEDIATED_DEGRADATION_OF_CDC20_AND_OTHER_APC_C_CDH1_TARGETED_PROTEINS_IN_LATE_MITOSIS_EARLY_G1	http://www.broadinstitute.org/gsea/msigdb/cards/REACTOME_APC_C_CDH1_MEDIATED_DEGRADATION_OF_CDC20_AND_OTHER_APC_C_CDH1_TARGETED_PROTEINS_IN_LATE_MITOSIS_EARLY_G1	64	0.7893	0.2108	0.9211	25	39	0.390625	0.609375	ANAPC1	ANAPC10	ANAPC11	ANAPC2	ANAPC4	ANAPC5	ANAPC7	AURKA	AURKB	CDC16	CDC20	CDC23	CDC26	CDC26P1	CDC27	LOC647654	LOC649620	LOC650621	LOC651763	LOC652826	LOC730594	PLK1	PSMA1	PSMA2	PSMA3	PSMA4	PSMA5	PSMA6	PSMA7	PSMA8	PSMB1	PSMB10	PSMB2	PSMB3	PSMB4	PSMB5	PSMB6	PSMB7	PSMB8	PSMB9
REACTOME_ACTIVATION_OF_ATR_IN_RESPONSE_TO_REPLICATION_STRESS	http://www.broadinstitute.org/gsea/msigdb/cards/REACTOME_ACTIVATION_OF_ATR_IN_RESPONSE_TO_REPLICATION_STRESS	34	0.7677	0.2324	0.2019	10	24	0.294118	0.705882	ATR	ATRIP	CDC25A	CDC25C	CDC45	CDC6	CDC7	CDK2	CHEK1	DBF4	HUS1	LOC645084	LOC648152	LOC651921	MCM10	MCM2	MCM3	MCM4	MCM5	MCM6	MCM7	MCM8	ORC1	ORC2	ORC3	ORC4	ORC5	ORC6	RAD1	RAD17	RAD9A	RFC2	RFC3	RFC4	RFC5	RPA1	RPA2	RPA3
REACTOME_UNWINDING_OF_DNA	http://www.broadinstitute.org/gsea/msigdb/cards/REACTOME_UNWINDING_OF_DNA	11	0.8404	0.1597	0.0698	3	8	0.272727	0.727273	CDC45	GINS1	GINS2	GINS4	MCM2	MCM3	MCM4	MCM5	MCM6	MCM7	MCM8
REACTOME_APC_C_CDC20_MEDIATED_DEGRADATION_OF_MITOTIC_PROTEINS	http://www.broadinstitute.org/gsea/msigdb/cards/REACTOME_APC_C_CDC20_MEDIATED_DEGRADATION_OF_MITOTIC_PROTEINS	65	0.8282	0.1719	0.7283	25	40	0.384615	0.615385	ANAPC1	ANAPC10	ANAPC11	ANAPC2	ANAPC4	ANAPC5	ANAPC7	BUB1B	BUB3	CCNB1	CDC16	CDC20	CDC23	CDC26	CDC26P1	CDC27	CDK1	LOC647654	LOC649620	LOC650621	LOC651763	LOC652826	LOC730594	MAD2L1	PSMA1	PSMA2	PSMA3	PSMA4	PSMA5	PSMA6	PSMA7	PSMA8	PSMB1	PSMB10	PSMB2	PSMB3	PSMB4	PSMB5	PSMB6	PSMB7
REACTOME_AUTODEGRADATION_OF_CDH1_BY_CDH1_APC_C	http://www.broadinstitute.org/gsea/msigdb/cards/REACTOME_AUTODEGRADATION_OF_CDH1_BY_CDH1_APC_C	56	0.7453	0.2548	0.9303	22	34	0.392857	0.607143	ANAPC1	ANAPC10	ANAPC11	ANAPC2	ANAPC4	ANAPC5	ANAPC7	CDC16	CDC23	CDC26	CDC26P1	CDC27	LOC647654	LOC649620	LOC650621	LOC651763	LOC652826	LOC730594	PSMA1	PSMA2	PSMA3	PSMA4	PSMA5	PSMA6	PSMA7	PSMB1	PSMB10	PSMB2	PSMB3	PSMB4	PSMB5	PSMB6	PSMB7	PSMB8	PSMB9	PSMC1	PSMC2	PSMC3	PSMC4	PSMC5
REACTOME_MYD88_MAL_CASCADE_INITIATED_ON_PLASMA_MEMBRANE	http://www.broadinstitute.org/gsea/msigdb/cards/REACTOME_MYD88_MAL_CASCADE_INITIATED_ON_PLASMA_MEMBRANE	79	0.8127	0.1874	0.5344	33	46	0.417722	0.582278	AGER	APP	ATF1	ATF2	BTK	CDK1	CHUK	CREB1	DUSP3	DUSP4	DUSP6	DUSP7	ECSIT	ELK1	FOS	HMGB1	IKBKB	IKBKG	IRAK1	IRAK2	IRAK3	IRAK4	JUN	LOC650832	LY96	MAP2K1	MAP2K2	MAP2K3	MAP2K4	MAP2K6	MAP2K7	MAP3K1	MAP3K7	MAPK1	MAPK10	MAPK11	MAPK14	MAPK3	MAPK7	MAPK8
REACTOME_INNATE_IMMUNE_SYSTEM	http://www.broadinstitute.org/gsea/msigdb/cards/REACTOME_INNATE_IMMUNE_SYSTEM	211	0.8422	0.1579	0.2344	90	121	0.42654	0.57346	AGER	AIM2	APP	ART1	ATF1	ATF2	ATG12	ATG5	BCL2	BCL2L1	BIRC2	BIRC3	BTK	C1QA	C1QB	C1QC	C1S	C2	C3	C4A	C4BPA	C4BPB	C5	C6	C7	C8A	C8B	C8G	C9	CAPZA1	CAPZA2	CARD9	CASP1	CASP10	CASP2	CASP4	CASP8	CASP9	CCR2	CCR6
REACTOME_REGULATION_OF_GLUCOKINASE_BY_GLUCOKINASE_REGULATORY_PROTEIN	http://www.broadinstitute.org/gsea/msigdb/cards/REACTOME_REGULATION_OF_GLUCOKINASE_BY_GLUCOKINASE_REGULATORY_PROTEIN	27	0.4892	0.5109	0.7985	9	18	0.333333	0.666667	AAAS	GCK	GCKR	NUP107	NUP133	NUP153	NUP155	NUP188	NUP205	NUP210	NUP214	NUP35	NUP37	NUP43	NUP50	NUP54	NUP62	NUP85	NUP88	NUP93	NUPL1	NUPL2	POM121	RAE1	RANBP2	SEH1L	TPR
REACTOME_MITOTIC_PROMETAPHASE	http://www.broadinstitute.org/gsea/msigdb/cards/REACTOME_MITOTIC_PROMETAPHASE	85	0.8485	0.1516	0.309	27	58	0.317647	0.682353	AHCTF1	APITD1	AURKB	B9D2	BIRC5	BUB1	BUB1B	BUB3	CASC5	CCDC99	CDC20	CDCA8	CENPA	CENPC1	CENPH	CENPI	CENPK	CENPL	CENPM	CENPN	CENPO	CENPP	CENPQ	CENPT	CKAP5	CLASP1	CLIP1	DSN1	ERCC6L	INCENP	ITGB3BP	KIF18A	KIF2A	KIF2B	KIF2C	KNTC1	MAD1L1	MAD2L1	MAPRE1	MIS12
REACTOME_APC_C_CDC20_MEDIATED_DEGRADATION_OF_CYCLIN_B	http://www.broadinstitute.org/gsea/msigdb/cards/REACTOME_APC_C_CDC20_MEDIATED_DEGRADATION_OF_CYCLIN_B	19	0.728	0.2721	0.3701	8	11	0.421053	0.578947	ANAPC1	ANAPC10	ANAPC11	ANAPC2	ANAPC4	ANAPC5	ANAPC7	CCNB1	CDC16	CDC20	CDC23	CDC26	CDC26P1	CDC27	CDK1	LOC647654	LOC649620	LOC650621	LOC651763	LOC730594	RPS27A	RPS27AP11	UBA52	UBE2C	UBE2D1	UBE2E1
REACTOME_SCF_BETA_TRCP_MEDIATED_DEGRADATION_OF_EMI1	http://www.broadinstitute.org/gsea/msigdb/cards/REACTOME_SCF_BETA_TRCP_MEDIATED_DEGRADATION_OF_EMI1	48	0.691	0.3091	0.9312	20	28	0.416667	0.583333	BTRC	CDC20	CUL1	FBXO5	LOC652826	PSMA1	PSMA2	PSMA3	PSMA4	PSMA5	PSMA6	PSMA7	PSMA8	PSMB1	PSMB10	PSMB2	PSMB3	PSMB4	PSMB5	PSMB6	PSMB7	PSMB8	PSMB9	PSMC1	PSMC2	PSMC3	PSMC4	PSMC5	PSMC6	PSMD1	PSMD10	PSMD11	PSMD12	PSMD13	PSMD14	PSMD2	PSMD3	PSMD4	PSMD5	PSMD6
REACTOME_LIPOPROTEIN_METABOLISM	http://www.broadinstitute.org/gsea/msigdb/cards/REACTOME_LIPOPROTEIN_METABOLISM	26	0.9979	0.0022	0.0171	6	20	0.230769	0.769231	A2M	ABCA1	ABCG1	ALB	AMN	APOA1	APOA2	APOA5	APOB	APOC2	APOC3	APOE	BMP1	CETP	CUBN	HSPG2	LCAT	LDLR	LDLRAP1	LIPC	LPA	LPL	MTTP	P4HB	PLTP	SAR1B	SCARB1	SDC1
REACTOME_G1_S_SPECIFIC_TRANSCRIPTION	http://www.broadinstitute.org/gsea/msigdb/cards/REACTOME_G1_S_SPECIFIC_TRANSCRIPTION	17	0.9492	0.0509	0.0125	3	14	0.176471	0.823529	CCNA1	CCNE1	CDC25A	CDC45	CDC6	CDK1	CDT1	DHFR	DHFRP1	E2F1	FBXO5	LOC441488	ORC1	PCNA	POLA1	RRM2	TFDP1	TK2	TYMS
REACTOME_THE_ROLE_OF_NEF_IN_HIV1_REPLICATION_AND_DISEASE_PATHOGENESIS	http://www.broadinstitute.org/gsea/msigdb/cards/REACTOME_THE_ROLE_OF_NEF_IN_HIV1_REPLICATION_AND_DISEASE_PATHOGENESIS	25	0.0082	0.9919	0.6476	19	6	0.76	0.24	AP1B1	AP1G1	AP1M1	AP1M2	AP1S1	AP1S2	AP2A1	AP2A2	AP2B1	AP2M1	AP2S1	ARF1	ATP6V1H	B2M	CD247	CD28	CD4	CD8B	DOCK2	ELMO1	FYN	HCK	HLA-A	HLA-K	LCK	PACS1	PAK2	RAC1
REACTOME_CHYLOMICRON_MEDIATED_LIPID_TRANSPORT	http://www.broadinstitute.org/gsea/msigdb/cards/REACTOME_CHYLOMICRON_MEDIATED_LIPID_TRANSPORT	16	0.9809	0.0192	0.204	4	12	0.25	0.75	APOA1	APOA2	APOA5	APOB	APOC2	APOC3	APOE	HSPG2	LDLR	LDLRAP1	LIPC	LPL	MTTP	P4HB	SAR1B	SDC1
REACTOME_SIGNALING_BY_TGF_BETA_RECEPTOR_COMPLEX	http://www.broadinstitute.org/gsea/msigdb/cards/REACTOME_SIGNALING_BY_TGF_BETA_RECEPTOR_COMPLEX	60	0.4735	0.5266	0.4093	32	28	0.533333	0.466667	ARHGEF18	CCNC	CCNT1	CCNT2	CDK8	CDK9	CDKN2B	CGN	E2F4	E2F5	F11R	FKBP1A	FURIN	HDAC1	JUNB	LOC441488	LOC731429	MEN1	MTMR4	MYC	NCOR1	NCOR2	PARD3	PARD6A	PARP1	PMEPA1	PPM1A	PPP1CA	PPP1CB	PPP1CC	PPP1R15A	PRKCZ	RBL1	RHOA	RPS27A	RPS27AP11	SERPINE1	SKI	SKIL	SMAD2
REACTOME_CONVERSION_FROM_APC_C_CDC20_TO_APC_C_CDH1_IN_LATE_ANAPHASE	http://www.broadinstitute.org/gsea/msigdb/cards/REACTOME_CONVERSION_FROM_APC_C_CDC20_TO_APC_C_CDH1_IN_LATE_ANAPHASE	16	0.7722	0.2279	0.2341	6	10	0.375	0.625	ANAPC1	ANAPC10	ANAPC11	ANAPC2	ANAPC4	ANAPC5	ANAPC7	CDC14A	CDC16	CDC20	CDC23	CDC26	CDC26P1	CDC27	LOC647654	LOC649620	LOC650621	LOC651763	LOC730594	UBE2C	UBE2D1	UBE2E1
REACTOME_ACTIVATED_TLR4_SIGNALLING	http://www.broadinstitute.org/gsea/msigdb/cards/REACTOME_ACTIVATED_TLR4_SIGNALLING	89	0.8801	0.12	0.4073	35	54	0.393258	0.606742	AGER	APP	ATF1	ATF2	BTK	CD14	CDK1	CHUK	CREB1	DUSP3	DUSP4	DUSP6	DUSP7	ECSIT	ELK1	FOS	HMGB1	IKBKB	IKBKE	IKBKG	IRAK1	IRAK2	IRAK3	IRAK4	IRF3	IRF7	JUN	LOC650832	LY96	MAP2K1	MAP2K2	MAP2K3	MAP2K4	MAP2K6	MAP2K7	MAP3K1	MAP3K7	MAPK1	MAPK10	MAPK11
REACTOME_IMMUNE_SYSTEM	http://www.broadinstitute.org/gsea/msigdb/cards/REACTOME_IMMUNE_SYSTEM	784	0.6409	0.3592	0.9311	363	421	0.46301	0.53699	AAAS	ACTR1A	ACTR1B	ADAM17	ADAR	AGER	AIM2	AKT1	AKT1S1	AKT2	AKT3	AMICA1	ANAPC1	ANAPC10	ANAPC11	ANAPC13	ANAPC2	ANAPC4	ANAPC5	ANAPC7	AP1B1	AP1G1	AP1M1	AP1M2	AP1S1	AP1S2	AP2A1	AP2A2	AP2B1	AP2M1	AP2S1	APP	ARF1	ARIH1	ARIH2	ART1	ASB1	ASB11	ASB12	ASB13
REACTOME_PHOSPHORYLATION_OF_THE_APC_C	http://www.broadinstitute.org/gsea/msigdb/cards/REACTOME_PHOSPHORYLATION_OF_THE_APC_C	17	0.7585	0.2416	0.2809	6	11	0.352941	0.647059	ANAPC1	ANAPC10	ANAPC11	ANAPC2	ANAPC4	ANAPC5	ANAPC7	CCNB1	CDC16	CDC23	CDC26	CDC26P1	CDC27	CDK1	LOC647654	LOC649620	LOC650621	LOC651763	LOC730594	PLK1	UBE2C	UBE2D1	UBE2E1
REACTOME_CYTOSOLIC_SULFONATION_OF_SMALL_MOLECULES	http://www.broadinstitute.org/gsea/msigdb/cards/REACTOME_CYTOSOLIC_SULFONATION_OF_SMALL_MOLECULES	10	0.0567	0.9434	0.336	5	5	0.5	0.5	BPNT1	PAPSS1	PAPSS2	SULT1A1	SULT1A2	SULT1A3	SULT1A4	SULT1B1	SULT1C2	SULT1C4	SULT1E1	SULT2A1	SULT2B1	SULT4A1
REACTOME_INTEGRATION_OF_PROVIRUS	http://www.broadinstitute.org/gsea/msigdb/cards/REACTOME_INTEGRATION_OF_PROVIRUS	8	0.5956	0.4045	0.3595	3	5	0.375	0.625	BANF1	HMGA1	LIG4	LOC128192	LOC131691	LOC389901	LOC643997	LOC645870	LOC654188	PPIA	PPIAP22	PPIAP8	PSIP1	XRCC4	XRCC5	XRCC6
REACTOME_GLUTATHIONE_CONJUGATION	http://www.broadinstitute.org/gsea/msigdb/cards/REACTOME_GLUTATHIONE_CONJUGATION	22	0.5863	0.4138	0.4156	10	12	0.454545	0.545455	CNDP2	GCLC	GCLM	GGCT	GGT1	GGT5	GGT7	GSS	GSTA1	GSTA2	GSTA3	GSTA4	GSTA5	GSTM1	GSTM4	GSTM5	GSTO1	GSTO2	GSTP1	MGST1	MGST2	MGST3	OPLAH
REACTOME_COMPLEMENT_CASCADE	http://www.broadinstitute.org/gsea/msigdb/cards/REACTOME_COMPLEMENT_CASCADE	22	0.2544	0.7457	0.2871	13	9	0.590909	0.409091	C1QA	C1QB	C1QC	C1S	C2	C3	C4A	C4BPA	C4BPB	C5	C6	C7	C8A	C8B	C8G	C9	CD46	CD55	CFB	CFD	CFH	CFHR3	CFI	CR1	CRP	LOC651536	LOC653879	LOC731066	MASP1	MASP2	MBL2	PROS1
REACTOME_PHASE_II_CONJUGATION	http://www.broadinstitute.org/gsea/msigdb/cards/REACTOME_PHASE_II_CONJUGATION	49	0.4143	0.5858	0.3675	23	26	0.469388	0.530612	ACSM1	ACSM2B	AHCY	BPNT1	CNDP2	COMT	CYP1A2	GCLC	GCLM	GGCT	GGT1	GGT5	GGT7	GLYAT	GSS	GSTA1	GSTA2	GSTA3	GSTA4	GSTA5	GSTM1	GSTM4	GSTM5	GSTO1	GSTO2	GSTP1	LOC648338	MAT1A	MAT2A	MAT2B	MGST1	MGST2	MGST3	MTR	NAT1	NAT2	NNMT	OPLAH	PAPSS1	PAPSS2
REACTOME_MTORC1_MEDIATED_SIGNALLING	http://www.broadinstitute.org/gsea/msigdb/cards/REACTOME_MTORC1_MEDIATED_SIGNALLING	11	0.9999	0.0002	0.0546	1	10	0.0909091	0.909091	EEF2K	EIF4B	EIF4E	EIF4EBP1	EIF4G1	MLST8	MTOR	RHEB	RPS6	RPS6KB1	RPTOR
REACTOME_TOLL_RECEPTOR_CASCADES	http://www.broadinstitute.org/gsea/msigdb/cards/REACTOME_TOLL_RECEPTOR_CASCADES	110	0.8243	0.1758	0.4049	46	64	0.418182	0.581818	AGER	APP	ATF1	ATF2	BTK	CD14	CD180	CDK1	CHUK	CNPY3	CREB1	CTSB	CTSK	CTSL1	CTSS	DNM1	DNM2	DUSP3	DUSP4	DUSP6	DUSP7	ECSIT	EEA1	ELK1	FOS	HMGB1	HSP90B1	IKBKB	IKBKE	IKBKG	IRAK1	IRAK2	IRAK3	IRAK4	IRF3	IRF7	JUN	LBP	LGMN	LOC650832
REACTOME_ACTIVATION_OF_BH3_ONLY_PROTEINS	http://www.broadinstitute.org/gsea/msigdb/cards/REACTOME_ACTIVATION_OF_BH3_ONLY_PROTEINS	15	0.5668	0.4335	0.8051	7	8	0.466667	0.533333	AKT1	BAD	BBC3	BCL2	BCL2L11	BID	BMF	DYNLL1	DYNLL2	E2F1	LOC441488	MAPK8	PMAIP1	PPP3R1	TFDP1	TP53	YWHAB
REACTOME_GLUCOSE_METABOLISM	http://www.broadinstitute.org/gsea/msigdb/cards/REACTOME_GLUCOSE_METABOLISM	59	0.7568	0.2433	0.7157	23	36	0.389831	0.610169	AGL	ALDOA	ALDOB	ALDOC	CALM1	CALM2	CALM3	ENO1	ENO2	ENO3	FBP1	FBP2	GAPDH	GAPDHS	GBE1	GOT1	GOT2	GPI	GYG1	GYG2	GYS1	GYS2	LOC642969	LOC650556	LOC730418	MDH1	MDH2	PC	PCK1	PCK2	PFKFB1	PFKFB2	PFKFB3	PFKFB4	PFKL	PFKM	PFKP	PGAM1	PGAM2	PGK1
REACTOME_RNA_POL_III_CHAIN_ELONGATION	http://www.broadinstitute.org/gsea/msigdb/cards/REACTOME_RNA_POL_III_CHAIN_ELONGATION	17	0.9108	0.0893	0.9241	4	13	0.235294	0.764706	LZTS1	POLR1C	POLR1D	POLR2E	POLR2F	POLR2H	POLR2K	POLR2L	POLR3A	POLR3B	POLR3C	POLR3D	POLR3E	POLR3F	POLR3GL	POLR3H	POLR3K
REACTOME_VOLTAGE_GATED_POTASSIUM_CHANNELS	http://www.broadinstitute.org/gsea/msigdb/cards/REACTOME_VOLTAGE_GATED_POTASSIUM_CHANNELS	43	0.0048	0.9953	0.8089	29	14	0.674419	0.325581	KCNA1	KCNA10	KCNA2	KCNA3	KCNA4	KCNA5	KCNA6	KCNA7	KCNAB1	KCNAB2	KCNAB3	KCNB1	KCNB2	KCNC1	KCNC2	KCNC3	KCNC4	KCND1	KCND2	KCND3	KCNF1	KCNG1	KCNG2	KCNG3	KCNG4	KCNH1	KCNH2	KCNH3	KCNH4	KCNH5	KCNH6	KCNH7	KCNH8	KCNQ1	KCNQ2	KCNQ3	KCNQ4	KCNQ5	KCNS1	KCNS2
REACTOME_ADAPTIVE_IMMUNE_SYSTEM	http://www.broadinstitute.org/gsea/msigdb/cards/REACTOME_ADAPTIVE_IMMUNE_SYSTEM	467	0.5762	0.4239	0.9735	221	246	0.473233	0.526767	ACTR1A	ACTR1B	AKT1	AKT1S1	AKT2	AKT3	AMICA1	ANAPC1	ANAPC10	ANAPC11	ANAPC13	ANAPC2	ANAPC4	ANAPC5	ANAPC7	AP1B1	AP1G1	AP1M1	AP1M2	AP1S1	AP1S2	AP2A1	AP2A2	AP2B1	AP2M1	AP2S1	ARF1	ARIH2	ASB1	ASB11	ASB12	ASB13	ASB15	ASB16	ASB17	ASB2	ASB3	ASB4	ASB5	ASB6
REACTOME_NOD1_2_SIGNALING_PATHWAY	http://www.broadinstitute.org/gsea/msigdb/cards/REACTOME_NOD1_2_SIGNALING_PATHWAY	29	0.8331	0.167	0.6928	12	17	0.413793	0.586207	BIRC2	BIRC3	CARD9	CASP1	CASP2	CASP4	CASP8	CASP9	CHUK	CYLD	IKBKB	IKBKG	IRAK1	IRAK2	MAP2K6	MAP3K7	MAPK11	MAPK12	MAPK13	MAPK14	NOD1	NOD2	RIPK2	TAB1	TAB2	TAB3	TMEM189-UBE2V1	TNFAIP3	TRAF6	UBE2N
REACTOME_CYTOKINE_SIGNALING_IN_IMMUNE_SYSTEM	http://www.broadinstitute.org/gsea/msigdb/cards/REACTOME_CYTOKINE_SIGNALING_IN_IMMUNE_SYSTEM	228	0.3689	0.6312	0.9449	109	119	0.47807	0.52193	AAAS	ADAM17	ADAR	ARIH1	B2M	BLNK	BTRC	CAMK2A	CAMK2B	CAMK2D	CASP1	CBL	CD44	CDK1	CHUK	CIITA	CISH	CRK	CRKL	CSF2	CSF2RA	CSF2RB	CSH1	CUL1	DDX58	EGR1	EIF2AK2	EIF4A1	EIF4A2	EIF4A3	EIF4E	EIF4E2	EIF4E3	EIF4G1	EIF4G2	EIF4G3	FCGR1A	FCGR1B	FLNB	FYN
REACTOME_MEIOTIC_SYNAPSIS	http://www.broadinstitute.org/gsea/msigdb/cards/REACTOME_MEIOTIC_SYNAPSIS	48	0.8589	0.1412	0.09	17	31	0.354167	0.645833	ACD	ATR	BRCA1	DIDO1	FKBP6	H2AFX	H2AFZ	HIST1H2AB	HIST1H2AC	HIST1H2AD	HIST1H2AE	HIST1H2AJ	HIST1H2BA	HIST1H2BB	HIST1H2BC	HIST1H2BD	HIST1H2BE	HIST1H2BF	HIST1H2BG	HIST1H2BH	HIST1H2BI	HIST1H2BJ	HIST1H2BK	HIST1H2BL	HIST1H2BM	HIST1H2BN	HIST1H2BO	HIST1H4A	HIST1H4B	HIST1H4C	HIST1H4D	HIST1H4E	HIST1H4F	HIST1H4H	HIST1H4I	HIST1H4J	HIST1H4K	HIST1H4L	HIST2H2AA3	HIST2H2AA4
REACTOME_ANTIGEN_PRESENTATION_FOLDING_ASSEMBLY_AND_PEPTIDE_LOADING_OF_CLASS_I_MHC	http://www.broadinstitute.org/gsea/msigdb/cards/REACTOME_ANTIGEN_PRESENTATION_FOLDING_ASSEMBLY_AND_PEPTIDE_LOADING_OF_CLASS_I_MHC	15	0.9014	0.0987	0.8262	3	12	0.2	0.8	B2M	CALR	CANX	ERAP1	HLA-A	HLA-B	HLA-C	HLA-F	HLA-G	HLA-K	HSPA5	PDIA3	SAR1B	SEC13	SEC23A	SEC24B	SEC24C	SEC24D	SEC31A	TAP1	TAP2
REACTOME_THE_NLRP3_INFLAMMASOME	http://www.broadinstitute.org/gsea/msigdb/cards/REACTOME_THE_NLRP3_INFLAMMASOME	10	0.9146	0.0855	0.7553	2	8	0.2	0.8	APP	CASP1	HSP90AB1	LOC644816	MEFV	NLRP3	P2RX7	PANX1	PSTPIP1	PYCARD	TXN	TXNIP
REACTOME_CLASS_I_MHC_MEDIATED_ANTIGEN_PROCESSING_PRESENTATION	http://www.broadinstitute.org/gsea/msigdb/cards/REACTOME_CLASS_I_MHC_MEDIATED_ANTIGEN_PROCESSING_PRESENTATION	224	0.7652	0.2349	0.9617	96	128	0.428571	0.571429	ANAPC1	ANAPC10	ANAPC11	ANAPC13	ANAPC2	ANAPC4	ANAPC5	ANAPC7	ARIH2	ASB1	ASB11	ASB12	ASB13	ASB15	ASB16	ASB17	ASB2	ASB3	ASB4	ASB5	ASB6	ASB7	ASB8	ASB9	ATG7	B2M	BLMH	BTRC	CALR	CANX	CBLB	CD207	CD36	CDC16	CDC20	CDC23	CDC26	CDC26P1	CDC27	CDC34
REACTOME_NONSENSE_MEDIATED_DECAY_ENHANCED_BY_THE_EXON_JUNCTION_COMPLEX	http://www.broadinstitute.org/gsea/msigdb/cards/REACTOME_NONSENSE_MEDIATED_DECAY_ENHANCED_BY_THE_EXON_JUNCTION_COMPLEX	100	0.758	0.2421	0.4437	31	69	0.31	0.69	CASC3	EIF4A3	EIF4G1	ETF1	FAM153A	FAU	GSPT2	LOC641895	LOC643446	LOC646184	LOC647074	LOC649602	LOC651825	LOC651894	LOC652607	LOC653881	LOC730343	MAGOH	NCBP1	NCBP2	PABPC1	PPP2CA	PPP2R1A	PPP2R2A	RBM8A	RNPS1	RPL10	RPL10A	RPL10P16	RPL10P9	RPL11	RPL12	RPL12P2	RPL13	RPL13A	RPL14	RPL15	RPL15P17	RPL17	RPL17P36
REACTOME_PIP3_ACTIVATES_AKT_SIGNALING	http://www.broadinstitute.org/gsea/msigdb/cards/REACTOME_PIP3_ACTIVATES_AKT_SIGNALING	27	0.5616	0.4385	0.4754	11	16	0.407407	0.592593	AKT1	AKT1S1	AKT2	AKT3	BAD	CASP9	CDKN1A	CDKN1B	CHUK	CREB1	FOXO1	FOXO3	FOXO4	GSK3A	LOC729120	LOC731292	MAPKAP1	MDM2	MLST8	MTOR	NR4A1	PDPK1	PHLPP1	PTEN	RICTOR	RPS6KB2	THEM4	TRIB3	TSC2
REACTOME_ANTIGEN_PROCESSING_UBIQUITINATION_PROTEASOME_DEGRADATION	http://www.broadinstitute.org/gsea/msigdb/cards/REACTOME_ANTIGEN_PROCESSING_UBIQUITINATION_PROTEASOME_DEGRADATION	194	0.592	0.4081	0.9824	89	105	0.458763	0.541237	ANAPC1	ANAPC10	ANAPC11	ANAPC13	ANAPC2	ANAPC4	ANAPC5	ANAPC7	ARIH2	ASB1	ASB11	ASB12	ASB13	ASB15	ASB16	ASB17	ASB2	ASB3	ASB4	ASB5	ASB6	ASB7	ASB8	ASB9	ATG7	BLMH	BTRC	CBLB	CDC16	CDC20	CDC23	CDC26	CDC26P1	CDC27	CDC34	CUL1	CUL2	CUL3	CUL5	CUL7
REACTOME_TANDEM_PORE_DOMAIN_POTASSIUM_CHANNELS	http://www.broadinstitute.org/gsea/msigdb/cards/REACTOME_TANDEM_PORE_DOMAIN_POTASSIUM_CHANNELS	11	0.0164	0.9837	0.6727	7	4	0.636364	0.363636	KCNK1	KCNK10	KCNK13	KCNK16	KCNK17	KCNK18	KCNK2	KCNK3	KCNK4	KCNK6	KCNK7	KCNK9
REACTOME_INFLAMMASOMES	http://www.broadinstitute.org/gsea/msigdb/cards/REACTOME_INFLAMMASOMES	14	0.9467	0.0534	0.5896	3	11	0.214286	0.785714	AIM2	APP	BCL2	BCL2L1	CASP1	HSP90AB1	LOC644816	MEFV	NLRC4	NLRP1	NLRP3	P2RX7	PANX1	PSTPIP1	PYCARD	TXN	TXNIP
REACTOME_POTASSIUM_CHANNELS	http://www.broadinstitute.org/gsea/msigdb/cards/REACTOME_POTASSIUM_CHANNELS	97	0.0044	0.9957	0.9658	60	37	0.618557	0.381443	ABCC8	ABCC9	GABBR1	GABBR2	GNB1	GNB2	GNB3	GNG10	GNG12	GNG2	GNG3	GNG4	GNG5	GNG7	GNG8	GNGT1	GNGT2	HCN1	HCN2	HCN3	HCN4	KCNA1	KCNA10	KCNA2	KCNA3	KCNA4	KCNA5	KCNA6	KCNA7	KCNAB1	KCNAB2	KCNAB3	KCNB1	KCNB2	KCNC1	KCNC2	KCNC3	KCNC4	KCND1	KCND2
REACTOME_NUCLEOTIDE_BINDING_DOMAIN_LEUCINE_RICH_REPEAT_CONTAINING_RECEPTOR_NLR_SIGNALING_PATHWAYS	http://www.broadinstitute.org/gsea/msigdb/cards/REACTOME_NUCLEOTIDE_BINDING_DOMAIN_LEUCINE_RICH_REPEAT_CONTAINING_RECEPTOR_NLR_SIGNALING_PATHWAYS	42	0.9572	0.0429	0.6679	15	27	0.357143	0.642857	AIM2	APP	BCL2	BCL2L1	BIRC2	BIRC3	CARD9	CASP1	CASP2	CASP4	CASP8	CASP9	CHUK	CYLD	HSP90AB1	IKBKB	IKBKG	IRAK1	IRAK2	LOC644816	MAP2K6	MAP3K7	MAPK11	MAPK12	MAPK13	MAPK14	MEFV	NLRC4	NLRP1	NLRP3	NOD1	NOD2	P2RX7	PANX1	PSTPIP1	PYCARD	RIPK2	TAB1	TAB2	TAB3
REACTOME_INWARDLY_RECTIFYING_K_CHANNELS	http://www.broadinstitute.org/gsea/msigdb/cards/REACTOME_INWARDLY_RECTIFYING_K_CHANNELS	31	0.035	0.9651	0.9635	20	11	0.645161	0.354839	ABCC8	ABCC9	GABBR1	GABBR2	GNB1	GNB2	GNB3	GNG10	GNG12	GNG2	GNG3	GNG4	GNG5	GNG7	GNG8	GNGT1	GNGT2	KCNJ1	KCNJ10	KCNJ11	KCNJ12	KCNJ14	KCNJ15	KCNJ16	KCNJ2	KCNJ3	KCNJ4	KCNJ5	KCNJ6	KCNJ8	KCNJ9
REACTOME_AMYLOIDS	http://www.broadinstitute.org/gsea/msigdb/cards/REACTOME_AMYLOIDS	48	0.9358	0.0643	0.1017	13	35	0.270833	0.729167	APCS	APOA1	APP	B2M	CALCA	CST3	FGA	GSN	H2AFX	H2AFZ	H3F3A	H3F3AP5	H3F3AP6	H3F3B	HIST1H2AB	HIST1H2AC	HIST1H2AD	HIST1H2AE	HIST1H2AJ	HIST1H2BA	HIST1H2BB	HIST1H2BC	HIST1H2BD	HIST1H2BE	HIST1H2BF	HIST1H2BG	HIST1H2BH	HIST1H2BI	HIST1H2BJ	HIST1H2BK	HIST1H2BL	HIST1H2BM	HIST1H2BN	HIST1H2BO	HIST1H3A	HIST1H3B	HIST1H3C	HIST1H3D	HIST1H3E	HIST1H3F
REACTOME_PACKAGING_OF_TELOMERE_ENDS	http://www.broadinstitute.org/gsea/msigdb/cards/REACTOME_PACKAGING_OF_TELOMERE_ENDS	25	0.8392	0.1609	0.0236	8	17	0.32	0.68	ACD	H2AFX	H2AFZ	HIST1H2AB	HIST1H2AC	HIST1H2AD	HIST1H2AE	HIST1H2AJ	HIST1H2BA	HIST1H2BB	HIST1H2BC	HIST1H2BD	HIST1H2BE	HIST1H2BF	HIST1H2BG	HIST1H2BH	HIST1H2BI	HIST1H2BJ	HIST1H2BK	HIST1H2BL	HIST1H2BM	HIST1H2BN	HIST1H2BO	HIST1H4A	HIST1H4B	HIST1H4C	HIST1H4D	HIST1H4E	HIST1H4F	HIST1H4H	HIST1H4I	HIST1H4J	HIST1H4K	HIST1H4L	HIST2H2AA3	HIST2H2AA4	HIST2H2AC	HIST2H2BE	HIST2H4A	HIST2H4B
REACTOME_TELOMERE_MAINTENANCE	http://www.broadinstitute.org/gsea/msigdb/cards/REACTOME_TELOMERE_MAINTENANCE	52	0.781	0.2191	0.2958	18	34	0.346154	0.653846	ACD	DKC1	DNA2	FEN1	H2AFX	H2AFZ	HIST1H2AB	HIST1H2AC	HIST1H2AD	HIST1H2AE	HIST1H2AJ	HIST1H2BA	HIST1H2BB	HIST1H2BC	HIST1H2BD	HIST1H2BE	HIST1H2BF	HIST1H2BG	HIST1H2BH	HIST1H2BI	HIST1H2BJ	HIST1H2BK	HIST1H2BL	HIST1H2BM	HIST1H2BN	HIST1H2BO	HIST1H4A	HIST1H4B	HIST1H4C	HIST1H4D	HIST1H4E	HIST1H4F	HIST1H4H	HIST1H4I	HIST1H4J	HIST1H4K	HIST1H4L	HIST2H2AA3	HIST2H2AA4	HIST2H2AC
REACTOME_PLATELET_ACTIVATION_SIGNALING_AND_AGGREGATION	http://www.broadinstitute.org/gsea/msigdb/cards/REACTOME_PLATELET_ACTIVATION_SIGNALING_AND_AGGREGATION	191	0.844	0.1561	0.2246	84	107	0.439791	0.560209	A2M	ABCC4	ACTN1	ACTN2	ACTN4	ADRA2A	ADRA2B	AKT1	AKT2	AKT3	ALB	ALDOA	APBB1IP	APOA1	APP	ARRB1	ARRB2	BCAR1	BRPF3	CALM1	CALM2	CALM3	CALU	CAP1	CD36	CD63	CD9	CDC42	CFD	CFL1	CLU	COL1A1	COL1A2	CRK	CSK	DAGLA	DAGLB	DGKA	DGKB	DGKD
REACTOME_REMOVAL_OF_THE_FLAP_INTERMEDIATE_FROM_THE_C_STRAND	http://www.broadinstitute.org/gsea/msigdb/cards/REACTOME_REMOVAL_OF_THE_FLAP_INTERMEDIATE_FROM_THE_C_STRAND	10	0.6304	0.3698	0.9689	3	7	0.3	0.7	DNA2	FEN1	PCNA	POLD1	POLD2	POLD3	POLD4	RPA1	RPA2	RPA3
REACTOME_CREATION_OF_C4_AND_C2_ACTIVATORS	http://www.broadinstitute.org/gsea/msigdb/cards/REACTOME_CREATION_OF_C4_AND_C2_ACTIVATORS	8	0.2935	0.7066	0.2797	5	3	0.625	0.375	C1QA	C1QB	C1QC	C1S	CRP	LOC651536	LOC731066	MASP1	MASP2	MBL2
REACTOME_APC_CDC20_MEDIATED_DEGRADATION_OF_NEK2A	http://www.broadinstitute.org/gsea/msigdb/cards/REACTOME_APC_CDC20_MEDIATED_DEGRADATION_OF_NEK2A	21	0.7131	0.287	0.3735	9	12	0.428571	0.571429	ANAPC1	ANAPC10	ANAPC11	ANAPC2	ANAPC4	ANAPC5	ANAPC7	BUB1B	BUB3	CDC16	CDC20	CDC23	CDC26	CDC26P1	CDC27	LOC647654	LOC649620	LOC650621	LOC651763	LOC730594	MAD2L1	NEK2	RPS27A	RPS27AP11	UBA52	UBE2C	UBE2D1	UBE2E1
REACTOME_INITIAL_TRIGGERING_OF_COMPLEMENT	http://www.broadinstitute.org/gsea/msigdb/cards/REACTOME_INITIAL_TRIGGERING_OF_COMPLEMENT	12	0.0207	0.9794	0.1238	9	3	0.75	0.25	C1QA	C1QB	C1QC	C1S	C2	C3	C4A	CFB	CFD	CRP	LOC651536	LOC653879	LOC731066	MASP1	MASP2	MBL2
REACTOME_EXTENSION_OF_TELOMERES	http://www.broadinstitute.org/gsea/msigdb/cards/REACTOME_EXTENSION_OF_TELOMERES	27	0.6948	0.3053	0.8938	10	17	0.37037	0.62963	DKC1	DNA2	FEN1	LIG1	NHP2	PCNA	POLA1	POLA2	POLD1	POLD2	POLD3	POLD4	POLE	POLE2	PRIM1	PRIM2	RFC2	RFC3	RFC4	RFC5	RPA1	RPA2	RPA3	RUVBL1	RUVBL2	TERT	WRAP53
REACTOME_G2_M_CHECKPOINTS	http://www.broadinstitute.org/gsea/msigdb/cards/REACTOME_G2_M_CHECKPOINTS	40	0.818	0.1821	0.1799	11	29	0.275	0.725	ATM	ATR	ATRIP	CCNB1	CCNB2	CDC25A	CDC25C	CDC45	CDC6	CDC7	CDK1	CDK2	CHEK1	CHEK2	DBF4	HUS1	LOC645084	LOC648152	LOC651610	LOC651921	MCM10	MCM2	MCM3	MCM4	MCM5	MCM6	MCM7	MCM8	ORC1	ORC2	ORC3	ORC4	ORC5	ORC6	RAD1	RAD17	RAD9A	RFC2	RFC3	RFC4
REACTOME_G2_M_DNA_DAMAGE_CHECKPOINT	http://www.broadinstitute.org/gsea/msigdb/cards/REACTOME_G2_M_DNA_DAMAGE_CHECKPOINT	9	0.952	0.0481	0.0998	2	7	0.222222	0.777778	ATM	ATR	ATRIP	CCNB1	CDC25C	CDK1	CHEK1	CHEK2	LOC648152	LOC651610	LOC651921	WEE1
REACTOME_S_PHASE	http://www.broadinstitute.org/gsea/msigdb/cards/REACTOME_S_PHASE	105	0.8826	0.1175	0.5677	38	67	0.361905	0.638095	CCNA1	CCNA2	CCND1	CCNE1	CCNE2	CCNH	CDC25A	CDC25B	CDC45	CDC6	CDK2	CDK4	CDK7	CDKN1A	CDKN1B	CDT1	CKS1B	CUL1	DNA2	FEN1	GINS1	GINS2	GINS4	LIG1	LOC652826	LOC729964	MAX	MCM2	MCM3	MCM4	MCM5	MCM6	MCM7	MCM8	MNAT1	MYC	ORC1	ORC2	ORC3	ORC4
REACTOME_SCFSKP2_MEDIATED_DEGRADATION_OF_P27_P21	http://www.broadinstitute.org/gsea/msigdb/cards/REACTOME_SCFSKP2_MEDIATED_DEGRADATION_OF_P27_P21	52	0.7885	0.2116	0.8865	21	31	0.403846	0.596154	CCNA1	CCNA2	CCNE1	CCNE2	CDK2	CDKN1A	CDKN1B	CKS1B	CUL1	LOC652826	LOC729964	PSMA1	PSMA2	PSMA3	PSMA4	PSMA5	PSMA6	PSMA7	PSMB1	PSMB10	PSMB2	PSMB3	PSMB4	PSMB5	PSMB6	PSMB7	PSMB8	PSMB9	PSMC1	PSMC2	PSMC3	PSMC4	PSMC5	PSMC6	PSMD1	PSMD10	PSMD11	PSMD12	PSMD13	PSMD14
REACTOME_TRYPTOPHAN_CATABOLISM	http://www.broadinstitute.org/gsea/msigdb/cards/REACTOME_TRYPTOPHAN_CATABOLISM	11	0.2421	0.758	0.7384	7	4	0.636364	0.363636	AADAT	ACMSD	AFMID	CCBL1	CCBL2	HAAO	IDO1	IDO2	KMO	KYNU	TDO2
REACTOME_DNA_STRAND_ELONGATION	http://www.broadinstitute.org/gsea/msigdb/cards/REACTOME_DNA_STRAND_ELONGATION	30	0.6508	0.3493	0.5715	12	18	0.4	0.6	CDC45	DNA2	FEN1	GINS1	GINS2	GINS4	LIG1	MCM2	MCM3	MCM4	MCM5	MCM6	MCM7	MCM8	PCNA	POLA1	POLA2	POLD1	POLD2	POLD3	POLD4	PRIM1	PRIM2	RFC2	RFC3	RFC4	RFC5	RPA1	RPA2	RPA3
REACTOME_RESOLUTION_OF_AP_SITES_VIA_THE_SINGLE_NUCLEOTIDE_REPLACEMENT_PATHWAY	http://www.broadinstitute.org/gsea/msigdb/cards/REACTOME_RESOLUTION_OF_AP_SITES_VIA_THE_SINGLE_NUCLEOTIDE_REPLACEMENT_PATHWAY	12	0.634	0.3661	0.8502	5	7	0.416667	0.583333	APEX1	CCNO	LIG3	MBD4	MPG	MUTYH	NTHL1	OGG1	POLB	SMUG1	TDG	XRCC1
REACTOME_FGFR_LIGAND_BINDING_AND_ACTIVATION	http://www.broadinstitute.org/gsea/msigdb/cards/REACTOME_FGFR_LIGAND_BINDING_AND_ACTIVATION	21	0.2602	0.7399	0.0827	11	10	0.52381	0.47619	FGF1	FGF10	FGF17	FGF18	FGF19	FGF2	FGF20	FGF22	FGF23	FGF3	FGF4	FGF5	FGF6	FGF7	FGF8	FGF9	FGFR1	FGFR2	FGFR3	FGFR4	KL	KLB
REACTOME_CHOLESTEROL_BIOSYNTHESIS	http://www.broadinstitute.org/gsea/msigdb/cards/REACTOME_CHOLESTEROL_BIOSYNTHESIS	19	0.6818	0.3183	0.8206	7	12	0.368421	0.631579	CYP51A1	DHCR24	DHCR7	EBP	FDFT1	FDPS	GGPS1	HMGCR	HMGCS1	HSD17B7	IDI1	IDI2	LBR	LOC651621	LOC730412	LSS	MSMO1	MVD	MVK	NSDHL	PMVK	SC5DL	SQLE	TM7SF2
REACTOME_GAP_JUNCTION_TRAFFICKING	http://www.broadinstitute.org/gsea/msigdb/cards/REACTOME_GAP_JUNCTION_TRAFFICKING	24	0.697	0.3031	0.101	10	14	0.416667	0.583333	AP2M1	CLTA	CLTB	CLTC	CLTCL1	DAB2	DNM1	DNM2	GJA1	GJA10	GJA3	GJA4	GJA5	GJA8	GJA9	GJB1	GJB2	GJB3	GJB4	GJB5	GJB6	GJB7	GJC1	GJC2	GJD2	GJD4	MYO6
REACTOME_FGFR2C_LIGAND_BINDING_AND_ACTIVATION	http://www.broadinstitute.org/gsea/msigdb/cards/REACTOME_FGFR2C_LIGAND_BINDING_AND_ACTIVATION	12	0.0291	0.971	0.3079	9	3	0.75	0.25	FGF1	FGF17	FGF18	FGF2	FGF20	FGF23	FGF4	FGF5	FGF6	FGF8	FGF9	FGFR2
REACTOME_METABOLISM_OF_PORPHYRINS	http://www.broadinstitute.org/gsea/msigdb/cards/REACTOME_METABOLISM_OF_PORPHYRINS	13	0.9975	0.0026	0.0004	3	10	0.230769	0.769231	ALAD	ALAS1	ALAS2	BLVRA	BLVRB	CPOX	FECH	HMBS	HMOX1	HMOX2	PPOX	UGT1A1	UROD	UROS
REACTOME_FGFR4_LIGAND_BINDING_AND_ACTIVATION	http://www.broadinstitute.org/gsea/msigdb/cards/REACTOME_FGFR4_LIGAND_BINDING_AND_ACTIVATION	11	0.0483	0.9519	0.1898	9	2	0.818182	0.181818	FGF1	FGF17	FGF18	FGF19	FGF2	FGF20	FGF23	FGF4	FGF6	FGF8	FGF9	FGFR4
REACTOME_VIF_MEDIATED_DEGRADATION_OF_APOBEC3G	http://www.broadinstitute.org/gsea/msigdb/cards/REACTOME_VIF_MEDIATED_DEGRADATION_OF_APOBEC3G	48	0.6352	0.3649	0.9469	21	27	0.4375	0.5625	APOBEC3G	CUL5	LOC652826	PSMA1	PSMA2	PSMA3	PSMA4	PSMA5	PSMA6	PSMA7	PSMA8	PSMB1	PSMB10	PSMB2	PSMB3	PSMB4	PSMB5	PSMB6	PSMB7	PSMB8	PSMB9	PSMC1	PSMC2	PSMC3	PSMC4	PSMC5	PSMC6	PSMD1	PSMD10	PSMD11	PSMD12	PSMD13	PSMD14	PSMD2	PSMD3	PSMD4	PSMD5	PSMD6	PSMD7	PSMD8
REACTOME_SIGNALING_BY_FGFR	http://www.broadinstitute.org/gsea/msigdb/cards/REACTOME_SIGNALING_BY_FGFR	104	0.0516	0.9485	0.4156	58	46	0.557692	0.442308	ADCY1	ADCY2	ADCY3	ADCY4	ADCY5	ADCY6	ADCY7	ADCY8	ADCY9	ADRBK1	AKT1	AKT1S1	AKT2	AKT3	BAD	BRAF	CALM1	CALM2	CALM3	CAMK4	CASP9	CBL	CDK1	CDKN1A	CDKN1B	CHUK	CREB1	FGF1	FGF10	FGF17	FGF18	FGF19	FGF2	FGF20	FGF22	FGF23	FGF3	FGF4	FGF5	FGF6
REACTOME_FGFR1_LIGAND_BINDING_AND_ACTIVATION	http://www.broadinstitute.org/gsea/msigdb/cards/REACTOME_FGFR1_LIGAND_BINDING_AND_ACTIVATION	14	0.016	0.9841	0.5295	9	5	0.642857	0.357143	FGF1	FGF10	FGF17	FGF2	FGF20	FGF22	FGF23	FGF3	FGF4	FGF5	FGF6	FGF8	FGF9	FGFR1
REACTOME_GAP_JUNCTION_ASSEMBLY	http://www.broadinstitute.org/gsea/msigdb/cards/REACTOME_GAP_JUNCTION_ASSEMBLY	16	0.6166	0.3836	0.0397	7	9	0.4375	0.5625	GJA1	GJA10	GJA3	GJA4	GJA5	GJA8	GJA9	GJB1	GJB2	GJB3	GJB4	GJB5	GJB6	GJB7	GJC1	GJC2	GJD2	GJD4
REACTOME_SYNTHESIS_OF_GLYCOSYLPHOSPHATIDYLINOSITOL_GPI	http://www.broadinstitute.org/gsea/msigdb/cards/REACTOME_SYNTHESIS_OF_GLYCOSYLPHOSPHATIDYLINOSITOL_GPI	17	0.0645	0.9356	0.4095	11	6	0.647059	0.352941	DPM2	PIGA	PIGB	PIGC	PIGF	PIGG	PIGH	PIGL	PIGM	PIGN	PIGO	PIGP	PIGQ	PIGV	PIGW	PIGX	SEMA6D
REACTOME_RNA_POL_I_TRANSCRIPTION_INITIATION	http://www.broadinstitute.org/gsea/msigdb/cards/REACTOME_RNA_POL_I_TRANSCRIPTION_INITIATION	23	0.7763	0.2238	0.6952	8	15	0.347826	0.652174	CCNH	CDK7	EHMT2	ERCC2	ERCC3	ERCC6	GTF2H1	GTF2H2	GTF2H2B	GTF2H3	GTF2H4	KAT2B	LOC652857	MNAT1	POLR1A	POLR1B	POLR1C	POLR1D	POLR2H	POLR2K	RRN3	TAF1A	TAF1B	TAF1C	UBTF
REACTOME_PYRIMIDINE_METABOLISM	http://www.broadinstitute.org/gsea/msigdb/cards/REACTOME_PYRIMIDINE_METABOLISM	24	0.9136	0.0865	0.3665	8	16	0.333333	0.666667	AGXT2	CAD	CDA	DCK	DCTD	DHODH	DPYD	DPYS	DUT	NT5C	NT5C1A	NT5C3	NT5E	NT5M	TK1	TK2	TYMP	TYMS	UCK1	UCK2	UMPS	UPB1	UPP1	UPP2
REACTOME_INTRINSIC_PATHWAY_FOR_APOPTOSIS	http://www.broadinstitute.org/gsea/msigdb/cards/REACTOME_INTRINSIC_PATHWAY_FOR_APOPTOSIS	28	0.3967	0.6034	0.6572	15	13	0.535714	0.464286	AKT1	APAF1	BAD	BAK1	BAX	BBC3	BCL2	BCL2L1	BCL2L11	BID	BMF	CASP3	CASP7	CASP8	CASP9	CYCS	DIABLO	DYNLL1	DYNLL2	E2F1	GZMB	LOC441488	MAPK8	NMT1	PMAIP1	PPP3R1	TFDP1	TP53	XIAP	YWHAB
REACTOME_PI3K_CASCADE	http://www.broadinstitute.org/gsea/msigdb/cards/REACTOME_PI3K_CASCADE	66	0.452	0.5481	0.149	31	35	0.469697	0.530303	AKT2	CAB39	CAB39L	DOK1	EEF2K	EIF4B	EIF4E	EIF4EBP1	EIF4G1	FGF1	FGF10	FGF17	FGF18	FGF19	FGF2	FGF20	FGF22	FGF23	FGF3	FGF4	FGF5	FGF6	FGF7	FGF8	FGF9	FGFR1	FGFR2	FGFR3	FGFR4	FRS2	GAB1	GRB2	INS	INSR	IRS1	IRS2	KL	KLB	LOC644462	LOC729120
REACTOME_APOPTOTIC_EXECUTION_PHASE	http://www.broadinstitute.org/gsea/msigdb/cards/REACTOME_APOPTOTIC_EXECUTION_PHASE	48	0.7613	0.2388	0.1897	20	28	0.416667	0.583333	ACIN1	ADD1	APC	BCAP31	BIRC2	BMX	CASP3	CASP6	CASP7	CASP8	CDH1	CTNNB1	DBNL	DFFA	DFFB	DNM1L	DSG1	DSG2	DSG3	DSP	FNTA	GAS2	GSN	H1F0	HIST1H1A	HIST1H1B	HIST1H1C	HIST1H1D	HIST1H1E	HMGB1	HMGB2	KPNA1	KPNB1	LMNA	LMNB1	LOC647859	LOC652460	MAPT	MST4	OCLN
REACTOME_SHC_RELATED_EVENTS	http://www.broadinstitute.org/gsea/msigdb/cards/REACTOME_SHC_RELATED_EVENTS	15	0.3735	0.6266	0.3136	8	7	0.533333	0.466667	CDK1	GRB2	HRAS	INS	INSR	KRAS	MAP2K1	MAP2K2	MAPK1	MAPK3	NRAS	RAF1	SHC1	SHC2	SHC3	SOS1	YWHAB
[truncated: 893 more columns]
